# Supplementary material for: Tempo and mode of morphological evolution are decoupled from latitude in birds
Source: PLoS Biol. 2021 Aug 24;19(8):e3001270. doi: 10.1371/journal.pbio.3001270 (PMC8384433; doi:10.1371/journal.pbio.3001270)
Supplement: S1 Data — (XLSX) [file pbio.3001270.s034.xlsx]

## Sheet: data
family	scientific.name	common.name	treename	breeding.tropical1temperate2both3	Western Palearctic	Eastern Palearctic	Western Nearctic	Eastern Nearctic	Africa	Madagascar	South America	Central America	India	Southeast Asia	Oceania	diet	habitat	territoriality	ln.mass	bill.pPC1	bill.pPC2	bill.pPC3	wtt.pPC1	wtt.pPC2	wtt.pPC3	ln.mass.SE	bill.pPC1.SE	bill.pPC2.SE	bill.pPC3.SE	wtt.pPC1.SE	wtt.pPC2.SE	wtt.pPC3.SE	family.tree.id
Acanthizidae	Mohoua ochrocephala	Yellowhead	Mohoua_ochrocephala	2	0	0	0	0	0	0	0	0	0	0	1	inv	1	weak	3.32107	1.4051	-0.144226	0.264823	0.798422	0.485319	-0.333739	0.00955779	0.0499756	0.0161378	0.0143413	0.0444265	0.0225619	0.0120163	Acanthizidae.0
Acanthizidae	Mohoua novaeseelandiae	Pipipi	Mohoua_novaeseelandiae	2	0	0	0	0	0	0	0	0	0	0	1	inv	1	strong	2.49651	1.92399	-0.13602	0.253139	1.1791	0.702078	-0.349507	0.00567602	0.0443472	0.0205224	0.0272757	0.0406455	0.0104938	0.0355063	Acanthizidae.0
Acanthizidae	Acanthornis magna	Scrubtit	Acanthornis_magna	2	0	0	0	0	0	0	0	0	0	0	1	inv	1	strong	2.32043	1.95473	0.284064	0.0779929	1.42654	0.576975	-0.386412	0.0108311	0.0494232	0.0522588	0.05718	0.0140852	0.0264843	0.0264379	Acanthizidae.0
Acanthizidae	Sericornis humilis	Tasmanian Scrubwren	Sericornis_humilis	2	0	0	0	0	0	0	0	0	0	0	1	inv	1	strong	2.90417	1.61291	0.0343201	0.190743	1.24979	0.597128	-0.389096	0.016826	0.0372728	0.00327555	0.0146998	0.0406375	0.102409	0.00879272	Acanthizidae.0
Acanthizidae	Acanthiza ewingii	Tasmanian Thornbill	Acanthiza_ewingii	2	0	0	0	0	0	0	0	0	0	0	1	inv	2	weak	1.93152	2.35191	0.160135	0.200542	1.48739	0.608008	-0.443122	0.0303747	0.0282952	0.0483923	0.00491849	0.0347317	0.0543032	0.0173079	Acanthizidae.0
Acanthizidae	Gerygone igata	Grey Gerygone	Gerygone_igata	2	0	0	0	0	0	0	0	0	0	0	1	inv	2	weak	1.8563	1.999	0.0670874	-0.0536852	1.42441	0.616822	-0.344856	0.0103043	0.160105	0.0862419	0.0411412	0.122403	0.0195518	0.0303196	Acanthizidae.0
Acanthizidae	Mohoua albicilla	Whitehead	Mohoua_albicilla	2	0	0	0	0	0	0	0	0	0	0	1	inv	1	weak	2.8696	1.62893	-0.107718	0.317194	0.991494	0.599168	-0.312573	0.0166515	0.0602037	0.0129986	0.0138114	0.0330751	0.0103009	0.0156741	Acanthizidae.0
Acanthizidae	Calamanthus fuliginosus	Striated Fieldwren	Calamanthus_fuliginosus	2	0	0	0	0	0	0	0	0	0	0	1	inv	2	weak	3.03543	1.79615	0.163252	0.200058	1.3188	0.710144	-0.427677	0.0122715	0.0324408	0.0167786	0.0158999	0.0308318	0.0170783	0.0156559	Acanthizidae.0
Acanthizidae	Pycnoptilus floccosus	Pilotbird	Pycnoptilus_floccosus	2	0	0	0	0	0	0	0	0	0	0	1	inv	1	strong	3.36384	1.62325	0.0366032	0.0662431	0.919499	0.613228	-0.413418	0.00814641	0.083582	0.0194486	0.0226725	0.0289539	0.0233488	0.0109941	Acanthizidae.0
Acanthizidae	Origma solitaria	Rockwarbler	Origma_solitaria	2	0	0	0	0	0	0	0	0	0	0	1	inv	3	strong	2.66305	1.8789	0.149433	0.0230414	1.19121	0.627308	-0.290374	0.0101485	0.0158859	0.0197323	0.0269995	0.0162159	0.0263021	0.0102285	Acanthizidae.0
Acanthizidae	Hylacola cauta	Shy Heathwren	Hylacola_cauta	2	0	0	0	0	0	0	0	0	0	0	1	inv	2	weak	2.72195	1.79653	0.158773	0.137816	1.28989	0.7127	-0.444856	0.0075527	0.0220237	0.0711599	0.0431586	0.0836932	0.0415849	0.0104233	Acanthizidae.0
Acanthizidae	Hylacola pyrrhopygia	Chestnut-rumped Heathwren	Hylacola_pyrrhopygia	2	0	0	0	0	0	0	0	0	0	0	1	inv	2	strong	2.82138	1.59003	-0.00453675	0.218	1.2497	0.743823	-0.437487	0.0399863	0.0381922	0.0862753	0.109272	0.049576	0.0136262	0.03681	Acanthizidae.0
Acanthizidae	Acanthiza inornata	Western Thornbill	Acanthiza_inornata	2	0	0	0	0	0	0	0	0	0	0	1	inv	2	strong	1.94591	2.08204	0.0401416	0.167924	1.78739	0.660079	-0.348284	0.00609479	0.0658142	0.0344262	0.0499765	0.0259849	0.0150957	0.0079373	Acanthizidae.0
Acanthizidae	Acanthiza pusilla	Brown Thornbill	Acanthiza_pusilla	3	0	0	0	0	0	0	0	0	0	0	1	inv	2	strong	2.03078	2.27943	0.0909731	0.148513	1.58467	0.697117	-0.331231	0.00541244	0.0539781	0.0527011	0.0353832	0.0280407	0.0274168	0.0195538	Acanthizidae.0
Acanthizidae	Acanthiza iredalei	Slender-billed Thornbill	Acanthiza_iredalei	2	0	0	0	0	0	0	0	0	0	0	1	inv	2	strong	1.7984	2.36997	-0.00628649	0.12577	1.7474	0.689083	-0.359528	0.0156104	0.024064	0.0292233	0.0157116	0.0365176	0.0316101	0.0088414	Acanthizidae.0
Acanthizidae	Acanthiza lineata	Striated Thornbill	Acanthiza_lineata	3	0	0	0	0	0	0	0	0	0	0	1	inv	2	strong	1.92425	2.2158	-0.102703	0.23383	1.727	0.682409	-0.308643	0.00393851	0.0295871	0.0126681	0.03362	0.0186924	0.0136351	0.0333917	Acanthizidae.0
Acanthizidae	Acanthiza chrysorrhoa	Yellow-rumped Thornbill	Acanthiza_chrysorrhoa	3	0	0	0	0	0	0	0	0	0	0	1	inv	2	strong	2.22894	2.1374	0.143602	0.10699	1.64956	0.575351	-0.197335	0.00915101	0.0581155	0.00572245	0.0269755	0.021293	0.0157761	0.0195714	Acanthizidae.0
Acanthizidae	Chthonicola sagittatus	Speckled Warbler	Chthonicola_sagittatus	3	0	0	0	0	0	0	0	0	0	0	1	inv	2	strong	2.58701	1.88901	-0.0386988	0.196397	1.4051	0.666653	-0.255536	0.00759899	0.0334532	0.00774826	0.0605439	0.0344024	0.0164682	0.0139833	Acanthizidae.0
Acanthizidae	Aphelocephala leucopsis	Southern Whiteface	Aphelocephala_leucopsis	3	0	0	0	0	0	0	0	0	0	0	1	seed	2	weak	2.51041	1.7738	-0.271714	0.286864	1.52564	0.687587	-0.190469	0.0138399	0.0325302	0.0289556	0.0424652	0.0144589	0.0206849	0.00857559	Acanthizidae.0
Acanthizidae	Gerygone modesta	Norfolk Island Gerygone	Gerygone_modesta	2	0	0	0	0	0	0	0	0	0	0	1	inv	1	weak	2.0149	1.98186	0.0659116	-0.0550058	1.4561	0.572326	-0.399287	0.023593	0.0203067	0.0193187	0.0220546	0.0207662	0.0301887	0.010636	Acanthizidae.0
Acanthizidae	Acanthiza uropygialis	Chestnut-rumped Thornbill	Acanthiza_uropygialis	3	0	0	0	0	0	0	0	0	0	0	1	inv	2	strong	1.8563	2.34788	0.0671289	0.0938875	1.64751	0.631531	-0.303656	0.0212664	0.0586005	0.0281513	0.0271471	0.0392883	0.0477344	0.0241896	Acanthizidae.0
Acanthizidae	Calamanthus campestris	Rufous Fieldwren	Calamanthus_campestris	3	0	0	0	0	0	0	0	0	0	0	1	inv	2	strong	2.63261	1.6437	0.100934	0.118186	1.40908	0.575877	-0.416387	0.0190701	0.0526958	0.0447952	0.0224314	0.0330581	0.0258065	0.0150683	Acanthizidae.0
Acanthizidae	Aphelocephala pectoralis	Chestnut-breasted Whiteface	Aphelocephala_pectoralis	2	0	0	0	0	0	0	0	0	0	0	1	omnivore	2	weak	2.19722	1.95418	-0.310979	0.286996	1.72651	0.643601	-0.218113	0.00797852	0.0598661	0.0242254	0.0325527	0.0164408	0.0409477	0.00857278	Acanthizidae.0
Acanthizidae	Sericornis frontalis	White-browed Scrubwren	Sericornis_frontalis	3	0	0	0	0	0	0	0	0	0	0	1	inv	1	strong	2.58249	1.78543	0.0663034	0.0840028	1.45928	0.636326	-0.337992	0.00941276	0.0355906	0.0226496	0.0596399	0.0450881	0.0232516	0.0168231	Acanthizidae.0
Acanthizidae	Gerygone fusca	Western Gerygone	Gerygone_fusca	3	0	0	0	0	0	0	0	0	0	0	1	inv	2	weak	1.6864	1.96307	-0.135159	-0.0198551	1.62874	0.678212	-0.200023	0.0143009	0.0279462	0.0260227	0.0512263	0.0506862	0.0615847	0.0155966	Acanthizidae.0
Acanthizidae	Acanthiza reguloides	Buff-rumped Thornbill	Acanthiza_reguloides	3	0	0	0	0	0	0	0	0	0	0	1	inv	2	strong	2.04122	2.1642	0.0461346	0.213945	1.71787	0.700525	-0.251025	0.00972552	0.0388591	0.0218953	0.0219358	0.0341557	0.0293994	0.0103906	Acanthizidae.0
Acanthizidae	Acanthiza nana	Yellow Thornbill	Acanthiza_nana	3	0	0	0	0	0	0	0	0	0	0	1	inv	2	strong	1.82294	2.11834	-0.0838114	0.164153	1.72373	0.664892	-0.316927	0.00945887	0.0339771	0.0331855	0.0257252	0.0199015	0.0162893	0.0212169	Acanthizidae.0
Acanthizidae	Pyrrholaemus brunneus	Redthroat	Pyrrholaemus_brunneus	3	0	0	0	0	0	0	0	0	0	0	1	omnivore	2	strong	2.52573	1.76602	-0.00423817	0.113181	1.37557	0.691861	-0.373096	0.0169099	0.0291687	0.0281409	0.0240297	0.0269959	0.019225	0.0165207	Acanthizidae.0
Acanthizidae	Aphelocephala nigricincta	Banded Whiteface	Aphelocephala_nigricincta	3	0	0	0	0	0	0	0	0	0	0	1	inv	2	weak	2.34181	1.80399	-0.287102	0.304685	1.66579	0.639644	-0.251044	0.0319631	0.0366771	0.0133779	0.015958	0.00981921	0.0150758	0.0197372	Acanthizidae.0
Acanthizidae	Sericornis magnirostra	Large-billed Scrubwren	Sericornis_magnirostra	3	0	0	0	0	0	0	0	0	0	0	1	inv	1	weak	2.28238	1.63169	0.0594152	0.134545	1.55804	0.58722	-0.312112	0.00557103	0.045566	0.022744	0.0494476	0.0537246	0.034504	0.0134097	Acanthizidae.0
Acanthizidae	Acanthiza apicalis	Inland Thornbill	Acanthiza_apicalis	3	0	0	0	0	0	0	0	0	0	0	1	inv	2	weak	2.03078	2.16821	0.0125206	0.134768	1.5737	0.723499	-0.359993	0.0125849	0.0226026	0.0354384	0.032821	0.0189155	0.014048	0.0202557	Acanthizidae.0
Acanthizidae	Sericornis citreogularis	Yellow-throated Scrubwren	Sericornis_citreogularis	3	0	0	0	0	0	0	0	0	0	0	1	inv	1	strong	2.8679	1.55849	0.0109607	-0.047946	1.28806	0.429138	-0.379562	0.00482251	0.0355331	0.0296576	0.0197557	0.0406338	0.0196115	0.0157188	Acanthizidae.0
Acanthizidae	Gerygone mouki	Brown Gerygone	Gerygone_mouki	3	0	0	0	0	0	0	0	0	0	0	1	inv	1	weak	1.64866	1.94195	-0.0632267	0.110045	1.75891	0.747196	-0.301843	0.0250539	0.0372401	0.0252542	0.0384411	0.0358235	0.0143955	0.0128583	Acanthizidae.0
Acanthizidae	Acanthiza robustirostris	Slaty-backed Thornbill	Acanthiza_robustirostris	3	0	0	0	0	0	0	0	0	0	0	1	inv	2	weak	1.80829	2.15875	-0.0519292	0.104439	1.6325	0.592021	-0.379057	0.0127797	0.0304335	0.026066	0.0472223	0.0424649	0.0198743	0.0277827	Acanthizidae.0
Acanthizidae	Smicrornis brevirostris	Weebill	Smicrornis_brevirostris	3	0	0	0	0	0	0	0	0	0	0	1	inv	2	strong	1.66771	2.13696	-0.317859	0.114949	1.80562	0.67278	-0.246657	0.0185516	0.0209857	0.0367788	0.0140624	0.0213501	0.0130745	0.0085511	Acanthizidae.0
Acanthizidae	Gerygone olivacea	White-throated Gerygone	Gerygone_olivacea	3	0	0	0	0	0	0	0	0	0	0	1	inv	2	weak	1.90509	1.80846	-0.155012	-0.029124	1.642	0.603838	-0.197974	0.0129789	0.0408822	0.0233913	0.0186751	0.0350897	0.0161881	0.0312635	Acanthizidae.0
Acanthizidae	Gerygone tenebrosa	Dusky Gerygone	Gerygone_tenebrosa	3	0	0	0	0	0	0	0	0	0	0	1	inv	2	weak	2.03862	1.8774	0.0457185	0.0262437	1.48489	0.575083	-0.332699	0.0122897	0.0302009	0.0138478	0.0304627	0.0137033	0.00905966	0.00464261	Acanthizidae.0
Acanthizidae	Gerygone levigaster	Mangrove Gerygone	Gerygone_levigaster	3	0	0	0	0	0	0	0	0	0	0	1	inv	2	weak	1.82455	1.97502	-0.0610217	-0.0118756	1.71438	0.683131	-0.269927	0.0242691	0.0196766	0.0331566	0.0468948	0.0452778	0.0227609	0.0234888	Acanthizidae.0
Acanthizidae	Oreoscopus gutturalis	Fernwren	Oreoscopus_gutturalis	1	0	0	0	0	0	0	0	0	0	0	1	inv	1	strong	2.99573	1.48578	0.239472	0.113367	1.40226	0.46828	-0.273824	0.00633667	0.00449398	0.0276683	0.00651799	0.0755958	0.0741104	0.0152341	Acanthizidae.0
Acanthizidae	Sericornis keri	Atherton Scrubwren	Sericornis_keri	1	0	0	0	0	0	0	0	0	0	0	1	inv	1	weak	2.43186	1.86181	-0.0302375	0.153267	1.52162	0.508961	-0.37044	0.0210308	0.045233	0.0586296	0.0342501	0.0286235	0.0110706	0.00612107	Acanthizidae.0
Acanthizidae	Acanthiza katherina	Mountain Thornbill	Acanthiza_katherina	1	0	0	0	0	0	0	0	0	0	0	1	inv	1	strong	1.97408	2.16428	0.0704505	0.10642	1.59544	0.718102	-0.31693	0.0144814	0.0281481	0.0690861	0.00266164	0.0313512	0.0437977	0.00642696	Acanthizidae.0
Acanthizidae	Gerygone palpebrosa	Fairy Gerygone	Gerygone_palpebrosa	3	0	0	0	0	0	0	0	0	0	0	1	inv	1	weak	2.00148	1.78226	-0.101095	0.0413902	1.69583	0.656634	-0.290589	0.0122034	0.0309961	0.00995317	0.0352959	0.0385643	0.0276156	0.0133902	Acanthizidae.0
Acanthizidae	Gerygone chloronota	Green-backed Gerygone	Gerygone_chloronota	1	0	0	0	0	0	0	0	0	0	0	1	inv	1	weak	1.88707	1.8536	-0.0782989	0.034945	1.78253	0.646392	-0.266514	0.0210341	0.0416125	0.0187355	0.0462913	0.0185048	0.0223487	0.0130058	Acanthizidae.0
Acanthizidae	Gerygone inornata	Plain Gerygone	Gerygone_inornata	1	0	0	0	0	0	0	0	0	0	1	0	inv	1	weak	1.97408	1.94662	-0.110611	0.0688885	1.67713	0.690661	-0.282934	0.0799916	0.0515339	0.0638473	0.0599085	0.0270267	0.0176594	0.0239349	Acanthizidae.0
Acanthizidae	Sericornis beccarii	Beccari's Scrubwren	Sericornis_beccarii	1	0	0	0	0	0	0	0	0	0	0	1	inv	1	strong	2.47486	1.64454	0.00495277	0.0550317	1.5107	0.554113	-0.289374	0.0118021	0.0194362	0.0148827	0.037212	0.0139885	0.0232232	0.00237978	Acanthizidae.0
Acanthizidae	Gerygone dorsalis	Rufous-sided Gerygone	Gerygone_dorsalis	1	0	0	0	0	0	0	0	0	0	1	1	inv	1	weak	1.97408	1.82716	0.0287761	-0.0635758	1.56958	0.547151	-0.332091	0.0799916	0.0281864	0.0237027	0.0366251	0.0169626	0.0237777	0.0153324	Acanthizidae.0
Acanthizidae	Acanthiza murina	Papuan Thornbill	Acanthiza_murina	1	0	0	0	0	0	0	0	0	0	0	1	inv	1	strong	2.12823	2.07305	0.0154868	0.121857	1.74205	0.517641	-0.209389	0.0237994	0.0296069	0.0386071	0.0374949	0.0375643	0.0258676	0.0212265	Acanthizidae.0
Acanthizidae	Sericornis perspicillatus	Buff-faced Scrubwren	Sericornis_perspicillatus	1	0	0	0	0	0	0	0	0	0	0	1	inv	1	strong	2.19722	1.61587	0.0547936	0.00567834	1.41922	0.523675	-0.296974	0.0288019	0.015134	0.0120106	0.0164904	0.0134029	0.0219007	0.0196876	Acanthizidae.0
Acanthizidae	Sericornis papuensis	Papuan Scrubwren	Sericornis_papuensis	1	0	0	0	0	0	0	0	0	0	0	1	inv	1	strong	2.41591	2.01292	-0.000837043	0.0980487	1.5626	0.600031	-0.285634	0.00713377	0.0289644	0.0230461	0.0303996	0.03263	0.0246671	0.0157004	Acanthizidae.0
Acanthizidae	Gerygone chrysogaster	Yellow-bellied Gerygone	Gerygone_chrysogaster	1	0	0	0	0	0	0	0	0	0	0	1	inv	1	weak	2.07944	1.74492	-0.123892	-0.017069	1.62493	0.76491	-0.216147	0.0321567	0.0408013	0.0349727	0.0373559	0.0584459	0.0311893	0.0144351	Acanthizidae.0
Acanthizidae	Crateroscelis murina	Rusty Mouse-warbler	Crateroscelis_murina	1	0	0	0	0	0	0	0	0	0	0	1	inv	1	strong	2.70805	1.51204	-0.0600679	-0.079453	1.61412	0.37568	-0.322843	0.0161511	0.0446908	0.0211876	0.0400459	0.0256555	0.00968001	0.0212813	Acanthizidae.0
Acanthizidae	Sericornis arfakianus	Grey-green Scrubwren	Sericornis_arfakianus	1	0	0	0	0	0	0	0	0	0	0	1	inv	1	strong	2.16332	1.82535	-0.0468822	0.0348817	1.63336	0.630769	-0.317564	0.0205183	0.0446776	0.0407391	0.00701311	0.0317311	0.0474769	0.00867887	Acanthizidae.0
Acanthizidae	Gerygone cinerea	Mountain Gerygone	Gerygone_cinerea	1	0	0	0	0	0	0	0	0	0	0	1	inv	1	weak	2.02815	2.03909	-0.0649819	0.0690189	1.72676	0.517101	-0.309985	0.0202277	0.0458268	0.0205886	0.0371385	0.0345474	0.0270682	0.0235264	Acanthizidae.0
Acanthizidae	Sericornis nouhuysi	Large Scrubwren	Sericornis_nouhuysi	1	0	0	0	0	0	0	0	0	0	0	1	inv	1	strong	2.83908	1.67575	0.163195	0.00378967	1.35735	0.460257	-0.312706	0.00834201	0.0246561	0.0392028	0.0131254	0.0235227	0.0383669	0.0145554	Acanthizidae.0
Acanthizidae	Gerygone ruficollis	Brown-breasted Gerygone	Gerygone_ruficollis	1	0	0	0	0	0	0	0	0	0	0	1	inv	1	weak	1.94591	2.19489	0.0116392	0.019746	1.68241	0.678286	-0.227834	0.0799916	0.0174139	0.011914	0.0462707	0.0277231	0.0140982	0.0364264	Acanthizidae.0
Acanthizidae	Crateroscelis nigrorufa	Bicoloured Mouse-warbler	Crateroscelis_nigrorufa	1	0	0	0	0	0	0	0	0	0	0	1	inv	1	strong	2.75684	1.5641	0.0837913	0.0214571	1.46378	0.445414	-0.328782	0.0799916	0.0157429	0.0150884	0.0292071	0.0195549	0.022962	0.0130636	Acanthizidae.0
Acanthizidae	Crateroscelis robusta	Mountain Mouse-warbler	Crateroscelis_robusta	1	0	0	0	0	0	0	0	0	0	0	1	inv	1	strong	2.92316	1.71401	0.102642	0.00207711	1.48584	0.282514	-0.357513	0.0145135	0.0545756	0.0151934	0.0381426	0.0706053	0.0313064	0.00908168	Acanthizidae.0
Acanthizidae	Sericornis spilodera	Pale-billed Scrubwren	Sericornis_spilodera	1	0	0	0	0	0	0	0	0	0	0	1	inv	1	strong	2.45959	1.66102	-0.0566069	0.0568432	1.63497	0.619631	-0.237351	0.0198226	0.0301455	0.023861	0.0150137	0.0411261	0.00926504	0.0256427	Acanthizidae.0
Acanthizidae	Sericornis virgatus	Perplexing Scrubwren	Sericornis_virgatus	1	0	0	0	0	0	0	0	0	0	0	1	inv	1	strong	2.5177	1.63272	0.0485397	0.0170078	1.69395	0.475984	-0.238875	0.0176106	0.0344885	0.0310983	0.0624365	0.0489964	0.0463347	0.0168932	Acanthizidae.0
Acanthizidae	Gerygone hypoxantha	Biak Gerygone	Gerygone_hypoxantha	1	0	0	0	0	0	0	0	0	0	0	1	inv	1	weak	1.97408	1.92577	-0.377832	-0.172625	1.7996	0.672148	-0.240143	0.0799916	0.0604067	0.0198308	0.0210978	0.0821922	0.0180932	0.0183879	Acanthizidae.0
Acanthizidae	Sericornis rufescens	Vogelkop Scrubwren	Sericornis_rufescens	1	0	0	0	0	0	0	0	0	0	0	1	inv	1	strong	2.48491	2.01043	0.00723149	0.0218788	1.67288	0.602834	-0.311566	0.0799916	0.0242229	0.0202045	0.0173958	0.0320458	0.0121188	0.00571843	Acanthizidae.0
Acanthizidae	Gerygone magnirostris	Large-billed Gerygone	Gerygone_magnirostris	1	0	0	0	0	0	0	0	0	0	0	1	inv	2	weak	1.91692	1.76021	-0.0890796	-0.061829	1.59722	0.709969	-0.237059	0.0235313	0.0189193	0.0238811	0.0240185	0.0355031	0.0177092	0.0149174	Acanthizidae.0
Acanthizidae	Gerygone sulphurea	Golden-bellied Gerygone	Gerygone_sulphurea	1	0	0	0	0	0	0	0	0	0	1	0	inv	2	weak	1.72277	2.02675	-0.115333	-0.125721	1.94662	0.711992	-0.165256	0.0110854	0.059261	0.0106155	0.0142813	0.0259514	0.0224281	0.000867282	Acanthizidae.0
Accipitridae	Lophoictinia isura	Square-tailed Kite	Lophoictinia_isura	3	0	0	0	0	0	0	0	0	0	0	1	vertebrate	2	strong	6.36194	-0.827884	-0.279153	0.134628	-1.26405	0.0621189	0.506038	0.00459847	0.083969	0.0143375	0.0395161	0.0235133	0.112674	0.0489056	Accipitridae.1
Accipitridae	Hamirostra melanosternon	Black-breasted Buzzard	Hamirostra_melanosternon	3	0	0	0	0	0	0	0	0	0	0	1	vertebrate	2	strong	7.08674	-0.479031	-0.252949	0.167887	-1.14795	0.33553	0.675021	0.0156999	0.0279977	0.0286734	0.0193479	0.0489686	0.0328252	0.0241997	Accipitridae.1
Accipitridae	Aviceda madagascariensis	Madagascar Baza	Aviceda_madagascariensis	3	0	0	0	0	0	1	0	0	0	0	0	vertebrate	1	strong	5.67675	-0.335744	-0.507529	0.278922	-0.550882	0.433172	0.555173	0.0799916	0.0200069	0.0336417	0.00810338	0.0532743	0.0309938	0.0279867	Accipitridae.1
Accipitridae	Aviceda subcristata	Pacific Baza	Aviceda_subcristata	3	0	0	0	0	0	0	0	0	0	1	1	omnivore	2	strong	5.77657	-0.278995	-0.464286	0.195981	-0.693395	0.570678	0.607538	0.0228562	0.0415635	0.0195639	0.0531539	0.00416683	0.0560738	0.0248224	Accipitridae.1
Accipitridae	Aviceda cuculoides	African Baza	Aviceda_cuculoides	3	0	0	0	0	1	0	0	0	0	0	0	vertebrate	1	strong	5.62402	-0.10488	-0.47217	0.23655	-0.369806	0.526833	0.498126	0.0202693	0.0337668	0.0522388	0.0368328	0.070333	0.0914394	0.0126975	Accipitridae.1
Accipitridae	Henicopernis longicauda	Long-tailed Honey-buzzard	Henicopernis_longicauda	1	0	0	0	0	0	0	0	0	0	0	1	inv	2	weak	6.34779	-0.311882	-0.345425	0.182212	-1.2437	0.540485	0.501684	0.0565626	0.0367725	0.0408755	0.0162686	0.0349265	0.0237336	0.0196646	Accipitridae.1
Accipitridae	Henicopernis infuscatus	Black Honey-buzzard	Henicopernis_infuscatus	1	0	0	0	0	0	0	0	0	0	0	1	omnivore	2	weak	6.59304	-0.277282	-0.331058	0.31061	-0.958848	0.626042	0.490307	0.0799916	0.0821917	0.0552065	0.0562397	0.0777588	0.0569717	0.0390621	Accipitridae.1
Accipitridae	Elanoides forficatus	American Swallow-tailed Kite	Elanoides_forficatus	3	0	0	1	1	0	0	1	1	0	0	0	inv	2	weak	6.03126	-0.092446	-0.276599	0.172941	-0.999123	0.787924	0.748573	0.016017	0.0421668	0.0225601	0.0133679	0.0702002	0.0743118	0.0288113	Accipitridae.1
Accipitridae	Pernis celebensis	Barred Honey-buzzard	Pernis_celebensis	1	0	0	0	0	0	0	0	0	0	1	0	inv	2	weak	6.58201	-0.354826	-0.327704	0.204493	-0.994893	0.590009	0.549491	0.0169608	0.0369517	0.0230583	0.0233831	0.0234602	0.0224447	0.0163204	Accipitridae.1
Accipitridae	Aviceda jerdoni	Jerdon's Baza	Aviceda_jerdoni	3	0	0	0	0	0	0	0	0	1	1	0	inv	2	strong	5.8944	-0.694554	-0.106564	0.0970528	-0.641764	0.704933	0.555376	0.0799916	0.0427035	0.00802963	0.0180604	0.0217819	0.0260309	0.0276226	Accipitridae.1
Accipitridae	Aviceda leuphotes	Black Baza	Aviceda_leuphotes	3	0	1	0	0	0	0	0	0	1	1	0	inv	2	weak	5.26776	-0.0246955	-0.501853	0.178218	-0.000938928	0.587026	0.558334	0.0799916	0.0512152	0.0317441	0.0312588	0.0456664	0.0295282	0.0290411	Accipitridae.1
Accipitridae	Pernis ptilorhyncus	Oriental Honey-buzzard	Pernis_ptilorhyncus	3	0	1	0	0	0	0	0	0	1	1	0	inv	2	weak	7.03977	-0.791751	0.0755456	0.0459795	-1.15543	0.48054	0.5589	0.0366102	0.0863316	0.0229862	0.0481504	0.025644	0.0254408	0.0173348	Accipitridae.1
Accipitridae	Pernis apivorus	European Honey-buzzard	Pernis_apivorus	2	1	1	0	0	1	0	0	0	0	0	0	inv	1	weak	6.62588	-0.314313	-0.363151	0.131614	-1.05795	0.492567	0.591531	0.0321664	0.0270271	0.00641777	0.0291697	0.0382661	0.0188205	0.0145027	Accipitridae.1
Accipitridae	Gyps coprotheres	Cape Vulture	Gyps_coprotheres	3	0	0	0	0	1	0	0	0	0	0	0	scavenger	3	none	9.00908	-1.82303	-0.247518	0.216614	-1.76398	-0.214468	0.552296	0.0202264	0.0332063	0.0218606	0.0200627	0.0161629	0.0127691	0.00984338	Accipitridae.2
Accipitridae	Circaetus fasciolatus	Southern Banded Snake-eagle	Circaetus_fasciolatus	3	0	0	0	0	1	0	0	0	0	0	0	vertebrate	3	strong	6.92126	-0.84647	-0.403171	0.372699	-1.16982	0.14905	0.274941	0.0087596	0.0450165	0.0373404	0.0111695	0.0234181	0.022493	0.0105866	Accipitridae.2
Accipitridae	Circaetus cinerascens	Banded Snake-eagle	Circaetus_cinerascens	3	0	0	0	0	1	0	0	0	0	0	0	vertebrate	1	strong	7.01661	-0.823775	-0.315971	0.340554	-1.14534	0.151953	0.345925	0.0799916	0.0464778	0.0495444	0.0442841	0.0101454	0.0278314	0.0127924	Accipitridae.2
Accipitridae	Circaetus pectoralis	Black-chested Snake-eagle	Circaetus_pectoralis	3	0	0	0	0	1	0	0	0	0	0	0	vertebrate	2	strong	7.31322	-0.973235	-0.306952	0.318776	-1.5177	0.00820219	0.492054	0.0823286	0.0157178	0.0513878	0.0137409	0.0421961	0.0400707	0.0110244	Accipitridae.2
Accipitridae	Circaetus cinereus	Brown Snake-eagle	Circaetus_cinereus	3	0	0	0	0	1	0	0	0	0	0	0	vertebrate	2	strong	7.62462	-1.22998	-0.26198	0.414041	-1.54216	-0.0649374	0.414844	0.0220744	0.0293246	0.0152579	0.0275358	0.0182048	0.0255674	0.00733667	Accipitridae.2
Accipitridae	Trigonoceps occipitalis	White-headed Vulture	Trigonoceps_occipitalis	3	0	0	0	0	1	0	0	0	0	0	0	scavenger	2	weak	8.01169	-1.70973	-0.30301	0.221713	-1.7002	-0.288524	0.448008	0.10568	0.0227051	0.01911	0.0212486	0.0139438	0.017262	0.0108834	Accipitridae.2
Accipitridae	Necrosyrtes monachus	Hooded Vulture	Necrosyrtes_monachus	3	0	0	0	0	1	0	0	0	0	0	0	scavenger	2	none	7.62217	-0.856048	0.140925	-0.00861243	-1.316	0.00957107	0.45261	0.0187586	0.0379499	0.0288671	0.0112577	0.0413339	0.0424466	0.0150092	Accipitridae.2
Accipitridae	Terathopius ecaudatus	Bateleur	Terathopius_ecaudatus	3	0	0	0	0	1	0	0	0	0	0	0	vertebrate	2	weak	7.69621	-1.13006	-0.265457	0.297071	-0.673082	-0.377382	0.734752	0.0501626	0.0242328	0.0170179	0.0244065	0.0343864	0.0391011	0.0274808	Accipitridae.2
Accipitridae	Gyps africanus	White-backed Vulture	Gyps_africanus	3	0	0	0	0	1	0	0	0	0	0	0	scavenger	2	none	8.60024	-1.46324	-0.349045	0.274799	-1.4888	-0.20701	0.515873	0.0186583	0.0264878	0.0173755	0.0135691	0.0467034	0.0403156	0.00924429	Accipitridae.2
Accipitridae	Spilornis rufipectus	Sulawesi Serpent-eagle	Spilornis_rufipectus	1	0	0	0	0	0	0	0	0	0	1	0	vertebrate	1	weak	6.84445	-0.592629	-0.418634	0.199848	-1.02811	0.195589	0.247443	0.0799916	0.0262118	0.0172293	0.00407864	0.0420991	0.0164493	0.0100966	Accipitridae.2
Accipitridae	Torgos tracheliotos	Lappet-faced Vulture	Torgos_tracheliotos	3	0	0	0	0	1	0	0	0	0	0	0	scavenger	3	none	8.84923	-2.15492	-0.344283	0.235869	-2.12123	-0.246442	0.404947	0.0241928	0.0156889	0.0103871	0.00391079	0.0248812	0.0043501	0.0302593	Accipitridae.2
Accipitridae	Dryotriorchis spectabilis	Congo Serpent-eagle	Dryotriorchis_spectabilis	1	0	0	0	0	1	0	0	0	0	0	0	vertebrate	1	weak	6.54679	-0.713382	-0.412615	0.370784	-1.0693	0.319032	0.129639	0.0799916	0.0630038	0.0192595	0.0269315	0.0172746	0.0295679	0.0392368	Accipitridae.2
Accipitridae	Spilornis kinabaluensis	Mountain Serpent-eagle	Spilornis_kinabaluensis	1	0	0	0	0	0	0	0	0	0	1	0	vertebrate	1	weak	6.84445	-0.557284	-0.406612	0.178437	-1.18602	0.137049	0.281925	0.0799916	0.00108617	0.00122849	0.021243	0.016237	0.0158682	0.0266809	Accipitridae.2
Accipitridae	Spilornis klossi	South Nicobar Serpent-eagle	Spilornis_klossi	1	0	0	0	0	0	0	0	0	0	1	0	vertebrate	1	weak	6.84445	NA	NA	NA	-1.23139	0.0785741	0.147345	0.0799916	NA	NA	NA	0.0777588	0.0569717	0.0390621	Accipitridae.2
Accipitridae	Gyps rueppellii	Rueppell's Vulture	Gyps_rueppellii	1	0	0	0	0	1	0	0	0	0	0	0	scavenger	3	none	8.90923	-1.71761	-0.20584	0.20269	-1.63372	-0.276092	0.516005	0.083446	0.0273319	0.0139989	0.0137894	0.0361353	0.0309179	0.010055	Accipitridae.2
Accipitridae	Pithecophaga jefferyi	Philippine Eagle	Pithecophaga_jefferyi	1	0	0	0	0	0	0	0	0	0	1	0	vertebrate	1	weak	8.55166	-1.96691	-0.198912	0.570237	-2.15323	-0.0427187	0.233036	0.0832097	0.0408869	0.0334101	0.00593891	0.0293649	0.0324842	0.0160785	Accipitridae.2
Accipitridae	Spilornis elgini	Andaman Serpent-eagle	Spilornis_elgini	1	0	0	0	0	0	0	0	0	0	1	0	vertebrate	1	weak	6.79682	-0.644338	-0.363361	0.264813	-1.14343	0.069844	0.2592	0.0799916	0.0283987	0.00683934	0.0126213	0.0274136	0.00980187	0.0158773	Accipitridae.2
Accipitridae	Circaetus beaudouini	Beaudouin's Snake-eagle	Circaetus_beaudouini	1	0	0	0	0	1	0	0	0	0	0	0	vertebrate	2	strong	7.33902	-0.969603	-0.312789	0.289719	-1.43855	0.0669321	0.476022	0.0799916	0.0460907	0.0205457	0.017556	0.0145009	0.0138753	0.0103911	Accipitridae.2
Accipitridae	Spilornis holospilus	Philippine Serpent-eagle	Spilornis_holospilus	1	0	0	0	0	0	0	0	0	0	1	0	vertebrate	1	weak	6.5582	-0.577751	-0.321739	0.253387	-1.11902	0.156645	0.220532	0.0395532	0.00831337	0.0159475	0.0211881	0.0107564	0.0236243	0.0161414	Accipitridae.2
Accipitridae	Spilornis cheela	Crested Serpent-eagle	Spilornis_cheela	3	0	1	0	0	0	0	0	0	1	1	0	vertebrate	1	weak	6.39316	-0.7713	-0.229565	0.294685	-1.00399	0.193756	0.217014	0.0565626	0.0647438	0.0419956	0.0229801	0.0669202	0.0169394	0.015915	Accipitridae.2
Accipitridae	Sarcogyps calvus	Red-headed Vulture	Sarcogyps_calvus	3	0	0	0	0	0	0	0	0	1	1	0	scavenger	3	weak	8.40512	-1.6836	-0.325178	0.264036	-1.60827	-0.317525	0.407242	0.0799916	0.0312312	0.0206468	0.0133799	0.00730819	0.0183585	0.0144434	Accipitridae.2
Accipitridae	Gyps bengalensis	White-rumped Vulture	Gyps_bengalensis	3	0	0	0	0	0	0	0	0	1	1	0	scavenger	3	none	8.38594	-1.58931	-0.361916	0.242318	-1.44984	-0.270269	0.464122	0.0217345	0.0332068	0.0187747	0.0174855	0.0350096	0.0191646	0.00973509	Accipitridae.2
Accipitridae	Gyps indicus	Indian Vulture	Gyps_indicus	3	0	0	0	0	0	0	0	0	1	0	0	scavenger	3	none	8.61523	-1.53721	-0.181593	0.222373	-1.57049	-0.202114	0.490538	0.0188426	0.0282198	0.0143614	0.00940772	0.021824	0.021376	0.0203734	Accipitridae.2
Accipitridae	Gyps tenuirostris	Slender-billed Vulture	Gyps_tenuirostris	3	0	0	0	0	0	0	0	0	1	1	0	scavenger	3	none	8.61523	-1.55684	-0.130908	0.213654	-1.53973	-0.297442	0.489491	0.0799916	0.0197885	0.0266244	0.0281503	0.0179228	0.0240913	0.0210515	Accipitridae.2
Accipitridae	Gyps himalayensis	Himalayan Vulture	Gyps_himalayensis	2	0	1	0	0	0	0	0	0	1	0	0	scavenger	3	none	9.18993	-1.79079	-0.184165	0.214031	-2.03745	-0.166912	0.564081	0.0799916	0.0133209	0.0189442	0.0104635	0.0331079	0.0279894	0.0156112	Accipitridae.2
Accipitridae	Circaetus gallicus	Short-toed Snake-eagle	Circaetus_gallicus	3	1	1	0	0	1	0	0	0	1	1	0	vertebrate	3	weak	7.43787	-1.07054	-0.336805	0.33279	-1.62321	0.00593662	0.440928	0.0404018	0.0451839	0.0275718	0.0363014	0.0532626	0.0510249	0.0265103	Accipitridae.2
Accipitridae	Gyps fulvus	Griffon Vulture	Gyps_fulvus	3	1	1	0	0	1	0	0	0	1	0	0	scavenger	3	none	8.91409	-1.77047	-0.244715	0.213461	-1.85684	-0.170277	0.535283	0.0230246	0.0151402	0.0252296	0.0164898	0.0208893	0.0156328	0.010746	Accipitridae.2
Accipitridae	Aegypius monachus	Cinereous Vulture	Aegypius_monachus	3	1	1	0	0	1	0	0	0	1	0	0	scavenger	2	none	9.13998	-2.01634	-0.2644	0.21258	-2.16164	-0.202886	0.439956	0.0799916	0.0293054	0.0135101	0.011961	0.0166627	0.0143552	0.00289203	Accipitridae.2
Accipitridae	Buteo ventralis	Rufous-tailed Hawk	Buteo_ventralis	2	0	0	0	0	0	0	1	0	0	0	0	vertebrate	1	strong	7.08215	-0.657849	-0.365519	0.284461	-1.17889	0.0891973	0.235765	0.0207312	0.00361535	0.0411	0.0214613	0.0155258	0.0708502	0.0289606	Accipitridae.3
Accipitridae	Buteo albigula	White-throated Hawk	Buteo_albigula	2	0	0	0	0	0	0	1	0	0	0	0	vertebrate	2	weak	6.26338	-0.284205	-0.47471	0.247029	-0.793115	0.235387	0.247987	0.0799916	0.0269481	0.0577055	0.0312344	0.0315239	0.056727	0.024084	Accipitridae.3
Accipitridae	Circus approximans	Swamp Harrier	Circus_approximans	3	0	0	0	0	0	0	0	0	0	0	1	vertebrate	3	weak	6.61498	-0.48612	-0.229855	0.184198	-1.27773	0.0217082	0.274046	0.00700997	0.0336196	0.0299665	0.00813346	0.0240614	0.0474992	0.0407506	Accipitridae.3
Accipitridae	Accipiter novaehollandiae	Grey Goshawk	Accipiter_novaehollandiae	3	0	0	0	0	0	0	0	0	0	0	1	vertebrate	1	strong	5.78708	-0.193524	-0.406743	0.302689	-0.565823	0.211941	0.0552257	0.03721	0.0657243	0.0196439	0.0100903	0.0895639	0.0243485	0.0107796	Accipitridae.3
Accipitridae	Buteo rufofuscus	Jackal Buzzard	Buteo_rufofuscus	3	0	0	0	0	1	0	0	0	0	0	0	vertebrate	3	strong	7.33302	-0.680026	-0.307391	0.203314	-1.18926	-0.114748	0.328961	0.0799916	0.0476414	0.0202696	0.0309331	0.0432631	0.0184817	0.0135295	Accipitridae.3
Accipitridae	Circus maurus	Black Harrier	Circus_maurus	3	0	0	0	0	1	0	0	0	0	0	0	vertebrate	2	weak	6.23243	-0.266643	-0.298809	0.189056	-1.23616	0.210148	0.235431	0.081627	0.0513132	0.043115	0.0325523	0.0296372	0.0250477	0.0145917	Accipitridae.3
Accipitridae	Aquila audax	Wedge-tailed Eagle	Aquila_audax	3	0	0	0	0	0	0	0	0	0	0	1	vertebrate	1	weak	8.14609	-1.41944	-0.324097	0.288119	-1.97448	0.106624	0.442428	0.0160586	0.0496804	0.0210872	0.00739427	0.0373589	0.0459941	0.0141453	Accipitridae.3
Accipitridae	Circus cinereus	Cinereous Harrier	Circus_cinereus	3	0	0	0	0	0	0	1	0	0	0	0	vertebrate	3	weak	5.99064	-0.174597	-0.230971	0.212055	-1.23322	0.268335	0.234962	0.0167385	0.0782682	0.0199518	0.0340906	0.0540773	0.080838	0.023678	Accipitridae.3
Accipitridae	Melierax canorus	Pale Chanting-goshawk	Melierax_canorus	3	0	0	0	0	1	0	0	0	0	0	0	vertebrate	3	strong	6.49726	-0.71716	-0.460403	0.617286	-1.33238	-0.0982601	0.0705467	0.0799916	0.0585388	0.0201115	0.0292418	0.0540648	0.017613	0.0121069	Accipitridae.3
Accipitridae	Hieraaetus morphnoides	Little Eagle	Hieraaetus_morphnoides	3	0	0	0	0	0	0	0	0	0	0	1	vertebrate	2	strong	6.65293	-0.444593	-0.321926	0.372447	-0.922835	0.251146	0.440557	0.0206648	0.0644362	0.0180863	0.0233519	0.0718508	0.0432562	0.0108279	Accipitridae.3
Accipitridae	Buteo polyosoma	Red-backed Hawk	Buteo_polyosoma	3	0	0	0	0	0	0	1	0	0	0	0	vertebrate	2	weak	6.66263	-0.613911	-0.388284	0.241954	-1.06579	-0.127763	0.31234	0.023312	0.060466	0.0353621	0.0252457	0.0341708	0.0209637	0.0288122	Accipitridae.3
Accipitridae	Harpyhaliaetus coronatus	Crowned Eagle	Harpyhaliaetus_coronatus	3	0	0	0	0	0	0	1	0	0	0	0	vertebrate	2	weak	7.98956	-1.30229	-0.174825	0.412059	-1.70278	-0.24305	0.305633	0.0828003	0.0338571	0.0284489	0.0343409	0.0274008	0.0611641	0.0332589	Accipitridae.3
Accipitridae	Geranoaetus melanoleucus	Black-chested Buzzard-eagle	Geranoaetus_melanoleucus	3	0	0	0	0	0	0	1	0	0	0	0	vertebrate	2	strong	7.77428	-1.03503	-0.259096	0.268473	-1.40166	-0.212582	0.382732	0.033465	0.0709999	0.00724263	0.0107332	0.0696673	0.059404	0.0250588	Accipitridae.3
Accipitridae	Accipiter fasciatus	Brown Goshawk	Accipiter_fasciatus	3	0	0	0	0	0	0	0	0	0	1	1	vertebrate	1	strong	5.88237	-0.124625	-0.48141	0.241682	-0.936578	0.157203	0.0629409	0.010153	0.0989451	0.0414692	0.0111462	0.0933794	0.0282343	0.0261079	Accipitridae.3
Accipitridae	Haliastur sphenurus	Whistling Kite	Haliastur_sphenurus	3	0	0	0	0	0	0	0	0	0	0	1	scavenger	2	weak	6.62405	-0.683471	-0.28921	0.246671	-1.23921	0.336263	0.45151	0.00590458	0.0527514	0.0306037	0.0289199	0.0326333	0.0229802	0.00583795	Accipitridae.3
Accipitridae	Accipiter cirrocephalus	Collared Sparrowhawk	Accipiter_cirrocephalus	3	0	0	0	0	0	0	0	0	0	0	1	vertebrate	1	strong	5.11036	0.387019	-0.452769	0.192754	-0.559761	0.192716	-0.00222088	0.0228428	0.0604835	0.0082902	0.0126541	0.0704153	0.0250762	0.0129493	Accipitridae.3
Accipitridae	Accipiter haplochrous	White-bellied Goshawk	Accipiter_haplochrous	1	0	0	0	0	0	0	0	0	0	0	1	vertebrate	1	weak	5.29034	-0.00212082	-0.481269	0.269152	-0.571647	0.191838	0.0611679	0.0174111	0.0791164	0.0486789	0.0399312	0.0757441	0.0166759	0.017018	Accipitridae.3
Accipitridae	Circus maillardi	Reunion Harrier	Circus_maillardi	1	0	0	0	0	0	1	0	0	0	0	0	vertebrate	1	weak	6.49768	-0.521608	-0.243811	0.243283	-1.24358	0.0511839	0.183403	0.081786	0.0495338	0.0106447	0.0228316	0.0266661	0.023664	0.00726743	Accipitridae.3
Accipitridae	Leucopternis polionotus	Mantled Hawk	Leucopternis_polionotus	3	0	0	0	0	0	0	1	0	0	0	0	vertebrate	1	strong	6.3894	-0.688515	-0.336918	0.313389	-1.09592	-0.0597717	0.215985	0.0799916	0.0326196	0.0308511	0.0222021	0.0180071	0.0205963	0.0433209	Accipitridae.3
Accipitridae	Erythrotriorchis radiatus	Red Goshawk	Erythrotriorchis_radiatus	3	0	0	0	0	0	0	0	0	0	0	1	vertebrate	1	strong	6.78824	-0.50578	-0.349919	0.281713	-1.28763	0.163446	0.293039	0.0283035	0.1013	0.0285305	0.0124583	0.0529911	0.0306385	0.036393	Accipitridae.3
Accipitridae	Buteo brachypterus	Madagascar Buzzard	Buteo_brachypterus	3	0	0	0	0	0	1	0	0	0	0	0	vertebrate	1	weak	6.23637	-0.46868	-0.369185	0.236537	-0.896447	0.163584	0.264218	0.133811	0.0314458	0.0248223	0.0269471	0.0512123	0.0277971	0.0270825	Accipitridae.3
Accipitridae	Accipiter francesiae	Frances's Sparrowhawk	Accipiter_francesiae	3	0	0	0	0	0	1	0	0	0	0	0	inv	1	strong	4.91867	0.236886	-0.52011	0.187945	-0.255549	0.319613	-0.103681	0.0240905	0.0476352	0.0128589	0.0280098	0.0503102	0.0316489	0.0132102	Accipitridae.3
Accipitridae	Accipiter henstii	Henst's Goshawk	Accipiter_henstii	3	0	0	0	0	0	1	0	0	0	0	0	vertebrate	1	weak	6.95655	-0.453623	-0.394829	0.291418	-1.14337	0.237979	0.0547433	0.0349713	0.111066	0.0330551	0.0194494	0.0695053	0.0167306	0.0125604	Accipitridae.3
Accipitridae	Haliaeetus vociferoides	Madagascar Fish-eagle	Haliaeetus_vociferoides	3	0	0	0	0	0	1	0	0	0	0	0	vertebrate	2	weak	8.00637	-1.22239	-0.20363	0.26791	-1.47763	-0.112543	0.365041	0.0828121	0.0422202	0.015019	0.0165506	0.0215195	0.0159514	0.00887783	Accipitridae.3
Accipitridae	Circus assimilis	Spotted Harrier	Circus_assimilis	3	0	0	0	0	0	0	0	0	0	1	1	vertebrate	3	weak	6.3254	-0.448031	-0.251808	0.249257	-1.53657	0.0109927	0.223691	0.0268313	0.051022	0.023787	0.00736294	0.0614708	0.00934129	0.0184519	Accipitridae.3
Accipitridae	Accipiter madagascariensis	Madagascar Sparrowhawk	Accipiter_madagascariensis	3	0	0	0	0	0	1	0	0	0	0	0	vertebrate	1	weak	5.19523	0.459079	-0.396662	0.216301	-0.440349	0.235417	-0.072768	0.0584478	0.13858	0.0209172	0.0190124	0.150934	0.010738	0.0163884	Accipitridae.3
Accipitridae	Circus macrosceles	Madagascar Harrier	Circus_macrosceles	3	0	0	0	0	0	1	0	0	0	0	0	vertebrate	3	weak	6.49768	-0.512123	-0.268818	0.223882	-1.41644	-0.0276541	0.254658	0.0799916	0.0472553	0.0187404	0.00965433	0.0317461	0.0190911	0.00620243	Accipitridae.3
Accipitridae	Leucopternis lacernulatus	White-necked Hawk	Leucopternis_lacernulatus	3	0	0	0	0	0	0	1	0	0	0	0	vertebrate	1	strong	6.3894	-0.400789	-0.29376	0.239764	-0.813304	-0.0475794	0.14551	0.0799916	0.0121948	0.0218286	0.0109351	0.0288262	0.0173337	0.00822759	Accipitridae.3
Accipitridae	Accipiter bicolor	Bicoloured Hawk	Accipiter_bicolor	3	0	0	0	0	0	0	1	1	0	0	0	vertebrate	2	weak	5.66136	-0.0870641	-0.364228	0.284437	-0.749638	0.306229	0.0502334	0.036275	0.0787214	0.0842204	0.0516045	0.0565195	0.0258844	0.0155745	Accipitridae.3
Accipitridae	Buteogallus meridionalis	Savanna Hawk	Buteogallus_meridionalis	3	0	0	0	0	0	0	1	1	0	0	0	vertebrate	3	weak	6.69455	-0.583525	-0.229537	0.31925	-1.33559	-0.0975265	0.259251	0.0289558	0.0467112	0.00801798	0.0241835	0.0435965	0.026296	0.00938214	Accipitridae.3
Accipitridae	Circus ranivorus	African Marsh-harrier	Circus_ranivorus	3	0	0	0	0	1	0	0	0	0	0	0	vertebrate	3	weak	6.22851	-0.409396	-0.247244	0.144502	-1.27839	0.0225726	0.192687	0.0240299	0.031917	0.0122066	0.0235096	0.0349662	0.0167176	0.0113251	Accipitridae.3
Accipitridae	Circus buffoni	Long-winged Harrier	Circus_buffoni	3	0	0	0	0	0	0	1	0	0	0	0	vertebrate	3	none	6.2293	-0.619529	-0.22874	0.176406	-1.45327	0.0674989	0.309003	0.0108208	0.0427111	0.0259864	0.0124289	0.0362555	0.0197934	0.00934672	Accipitridae.3
Accipitridae	Harpagus diodon	Rufous-thighed Kite	Harpagus_diodon	3	0	0	0	0	0	0	1	0	0	0	0	inv	2	weak	5.29832	-0.0463534	-0.556153	0.231059	-0.301454	0.619184	0.239007	0.0799916	0.0163526	0.0695628	0.0281155	0.0442365	0.0306099	0.0259432	Accipitridae.3
Accipitridae	Accipiter poliogaster	Gray-bellied Hawk	Accipiter_poliogaster	3	0	0	0	0	0	0	1	0	0	0	0	vertebrate	1	weak	7.22214	0.0772434	-0.31398	0.396832	-0.653149	0.297136	0.140531	0.0799916	0.129659	0.0402814	0.00773631	0.106784	0.0195394	0.0130119	Accipitridae.3
Accipitridae	Buteo oreophilus	Mountain Buzzard	Buteo_oreophilus	3	0	0	0	0	1	0	0	0	0	0	0	vertebrate	1	weak	6.55107	-0.393053	-0.31917	0.212407	-0.98327	0.0647339	0.296221	0.0799916	0.0296309	0.0167398	0.0158027	0.036967	0.0128122	0.0181067	Accipitridae.3
Accipitridae	Hieraaetus ayresii	Ayres's Hawk-eagle	Hieraaetus_ayresii	3	0	0	0	0	1	0	0	0	0	0	0	vertebrate	3	strong	6.69216	-0.480177	-0.388771	0.294693	-1.10561	0.125107	0.361212	0.0120354	0.0518295	0.017955	0.019446	0.0445889	0.0129137	0.0224857	Accipitridae.3
Accipitridae	Stephanoaetus coronatus	Crowned Hawk-eagle	Stephanoaetus_coronatus	3	0	0	0	0	1	0	0	0	0	0	0	vertebrate	1	strong	8.19974	-1.26277	-0.310662	0.381415	-1.83615	0.139509	0.298846	0.037421	0.0650488	0.0123227	0.0283358	0.0488667	0.0464071	0.0224566	Accipitridae.3
Accipitridae	Buteo leucorrhous	White-rumped Hawk	Buteo_leucorrhous	3	0	0	0	0	0	0	1	0	0	0	0	vertebrate	1	strong	5.66988	-0.177745	-0.341745	0.293959	-0.672537	0.157103	0.0560268	0.0799916	0.0273954	0.0185143	0.0262299	0.0240073	0.0244081	0.0246959	Accipitridae.3
Accipitridae	Accipiter rufiventris	Rufous-chested Sparrowhawk	Accipiter_rufiventris	3	0	0	0	0	1	0	0	0	0	0	0	vertebrate	1	weak	5.28827	0.412619	-0.416152	0.217291	-0.545347	0.290299	0.0559575	0.0257698	0.104662	0.0484078	0.00911979	0.0615184	0.0171739	0.0182358	Accipitridae.3
Accipitridae	Accipiter tachiro	African Goshawk	Accipiter_tachiro	3	0	0	0	0	1	0	0	0	0	0	0	vertebrate	1	strong	5.9428	0.245987	-0.778059	0.306117	-0.681997	0.199631	-0.0584531	0.0142052	0.119748	0.0332137	0.0453767	0.0711709	0.0204802	0.0179774	Accipitridae.3
Accipitridae	Haliaeetus leucogaster	White-bellied Sea-eagle	Haliaeetus_leucogaster	3	0	1	0	0	0	0	0	0	1	1	1	vertebrate	2	strong	7.94697	-1.37251	-0.0119775	0.125111	-1.4329	0.0131496	0.54953	0.0190897	0.0615283	0.0220384	0.0106864	0.026674	0.0212861	0.0134738	Accipitridae.3
Accipitridae	Polemaetus bellicosus	Martial Eagle	Polemaetus_bellicosus	3	0	0	0	0	1	0	0	0	0	0	0	vertebrate	3	weak	8.28515	-1.24625	-0.304665	0.391059	-1.67875	-0.233287	0.410123	0.0172461	0.0483613	0.0139724	0.0161572	0.0658418	0.0386945	0.0241999	Accipitridae.3
Accipitridae	Nisaetus floris	Flores Hawk-eagle	Nisaetus_floris	1	0	0	0	0	0	0	0	0	0	1	0	vertebrate	2	strong	7.29649	-0.7888	-0.30034	0.373136	-1.48379	-0.228034	0.179566	0.0799916	0.0821917	0.0552065	0.0562397	0.0777588	0.0569717	0.0390621	Accipitridae.3
Accipitridae	Accipiter minullus	Little Sparrowhawk	Accipiter_minullus	3	0	0	0	0	1	0	0	0	0	0	0	vertebrate	1	weak	4.47084	0.649709	-0.521239	0.246172	0.130101	0.303981	-0.0329098	0.00158478	0.0654675	0.022266	0.030755	0.0864769	0.00665585	0.0138886	Accipitridae.3
Accipitridae	Lophaetus occipitalis	Long-crested Eagle	Lophaetus_occipitalis	3	0	0	0	0	1	0	0	0	0	0	0	vertebrate	2	weak	6.97261	-0.524496	-0.205985	0.31436	-1.16951	-0.111983	0.185259	0.0175081	0.0310525	0.0210532	0.0374264	0.0272297	0.00998553	0.0177642	Accipitridae.3
Accipitridae	Accipiter imitator	Imitator Sparrowhawk	Accipiter_imitator	1	0	0	0	0	0	0	0	0	0	0	1	vertebrate	1	weak	5.40488	0.0048649	-0.340603	0.231875	-0.464803	0.378663	0.0387443	0.0182739	0.0821917	0.0552065	0.0562397	0.0777588	0.0569717	0.0390621	Accipitridae.3
Accipitridae	Haliaeetus vocifer	African Fish-eagle	Haliaeetus_vocifer	3	0	0	0	0	1	0	0	0	0	0	0	vertebrate	2	weak	8.13153	-1.25901	-0.191785	0.236575	-1.48342	-0.138288	0.492968	0.0276063	0.0346778	0.0220451	0.00752793	0.0304034	0.020543	0.00887441	Accipitridae.3
Accipitridae	Accipiter melanoleucus	Black Goshawk	Accipiter_melanoleucus	3	0	0	0	0	1	0	0	0	0	0	0	vertebrate	1	weak	6.54964	-0.317931	-0.375861	0.3256	-1.09556	0.145124	0.115668	0.0410238	0.0780811	0.0294042	0.00568071	0.074327	0.0153681	0.00286833	Accipitridae.3
Accipitridae	Spizaetus isidori	Black-and-chestnut Eagle	Spizaetus_isidori	3	0	0	0	0	0	0	1	0	0	0	0	vertebrate	1	strong	8.03496	-1.14842	-0.301401	0.324763	-1.76431	-0.106779	0.224586	0.0799916	0.0490165	0.0200516	0.0189452	0.0335298	0.0539357	0.0338416	Accipitridae.3
Accipitridae	Leucopternis kuhli	White-browed Hawk	Leucopternis_kuhli	1	0	0	0	0	0	0	1	0	0	0	0	vertebrate	1	strong	5.86389	-0.325522	-0.39685	0.220425	-0.47873	0.227774	0.0163037	0.00729239	0.0105364	0.011372	0.00974167	0.021491	0.0177541	0.0115513	Accipitridae.3
Accipitridae	Melierax gabar	Gabar Goshawk	Melierax_gabar	3	0	0	0	0	1	0	0	0	0	0	0	vertebrate	3	weak	5.13315	0.291726	-0.489237	0.268433	-0.348691	0.331122	0.0274185	0.0799916	0.0603655	0.0180158	0.0110486	0.0383252	0.0382597	0.0100879	Accipitridae.3
Accipitridae	Nisaetus bartelsi	Javan Hawk-eagle	Nisaetus_bartelsi	1	0	0	0	0	0	0	0	0	0	1	0	vertebrate	1	strong	7.23804	-0.842765	-0.321849	0.298215	-1.35394	-0.0950845	0.128996	0.0799916	0.0821917	0.0552065	0.0562397	0.0777588	0.0569717	0.0390621	Accipitridae.3
Accipitridae	Accipiter superciliosus	Tiny Hawk	Accipiter_superciliosus	3	0	0	0	0	0	0	1	1	0	0	0	vertebrate	1	weak	4.60026	0.475368	-0.39231	0.351278	0.194337	0.419377	0.0185102	0.0349358	0.110217	0.0554037	0.0410448	0.0675083	0.0303469	0.0304795	Accipitridae.3
Accipitridae	Buteo magnirostris	Roadside Hawk	Buteo_magnirostris	3	0	0	0	0	0	0	1	1	0	0	0	vertebrate	1	weak	5.59471	-0.161914	-0.534954	0.123896	-0.549231	0.210692	0.00385915	0.0202855	0.0265611	0.0629074	0.0225118	0.0233835	0.0130871	0.0216297	Accipitridae.3
Accipitridae	Erythrotriorchis buergersi	Chestnut-shouldered Goshawk	Erythrotriorchis_buergersi	1	0	0	0	0	0	0	0	0	0	0	1	vertebrate	1	weak	6.35437	-0.599684	-0.410673	0.258135	-1.10268	0.168725	0.111662	0.0799916	0.0198681	0.0222646	0.00386826	0.0565619	0.0348371	0.0294453	Accipitridae.3
Accipitridae	Morphnus guianensis	Crested Eagle	Morphnus_guianensis	3	0	0	0	0	0	0	1	1	0	0	0	vertebrate	1	weak	7.46737	-0.921382	-0.188579	0.299483	-1.71898	0.305927	0.331413	0.0824359	0.13192	0.0769635	0.0447728	0.0287171	0.018123	0.0219353	Accipitridae.3
Accipitridae	Aquila wahlbergi	Wahlberg's Eagle	Aquila_wahlbergi	3	0	0	0	0	1	0	0	0	0	0	0	vertebrate	2	weak	6.46145	-0.595386	-0.249903	0.24129	-1.16268	0.0816039	0.402694	0.0817384	0.0715069	0.0101734	0.0238921	0.0476139	0.0228946	0.00688714	Accipitridae.3
Accipitridae	Kaupifalco monogrammicus	Lizard Buzzard	Kaupifalco_monogrammicus	3	0	0	0	0	1	0	0	0	0	0	0	inv	3	weak	5.631	-0.177948	-0.308064	0.18262	-0.447206	0.213542	0.0831491	0.0811746	0.0680231	0.0350951	0.0299996	0.0349296	0.0239495	0.0100849	Accipitridae.3
Accipitridae	Accipiter toussenelii	Red-chested Goshawk	Accipiter_toussenelii	1	0	0	0	0	1	0	0	0	0	0	0	vertebrate	1	weak	5.51862	0.0146043	-0.403105	0.217774	-0.578777	0.233008	-0.0800615	0.0338921	0.072198	0.00439945	0.00974362	0.0686977	0.0173799	0.0208989	Accipitridae.3
Accipitridae	Accipiter poliocephalus	Grey-headed Goshawk	Accipiter_poliocephalus	1	0	0	0	0	0	0	0	0	0	0	1	vertebrate	1	weak	5.36952	-0.0882298	-0.466893	0.260295	-0.554269	0.210037	-0.0202549	0.00687289	0.0804739	0.0094181	0.0205799	0.0991348	0.0166566	0.0113884	Accipitridae.3
Accipitridae	Hieraaetus spilogaster	African Hawk-eagle	Hieraaetus_spilogaster	3	0	0	0	0	1	0	0	0	0	0	0	vertebrate	3	weak	7.29041	-0.914837	-0.330628	0.329284	-1.44294	-0.00584671	0.269775	0.0120513	0.0375712	0.0290127	0.0353425	0.0572006	0.0202788	0.0138473	Accipitridae.3
Accipitridae	Harpia harpyja	Harpy Eagle	Harpia_harpyja	3	0	0	0	0	0	0	1	1	0	0	0	vertebrate	1	weak	8.47637	-1.5091	-0.0617108	0.572786	-2.0214	0.183482	0.317749	0.0831415	0.031735	0.0380426	0.0237754	0.0582766	0.0178898	0.029924	Accipitridae.3
Accipitridae	Hieraaetus weiskei	New Guinea Hawk-eagle	Hieraaetus_weiskei	1	0	0	0	0	0	0	0	0	0	0	1	vertebrate	1	strong	6.65293	-0.327302	-0.366081	0.398303	-0.799953	0.182515	0.400086	0.0799916	0.0637473	0.00685482	0.0259298	0.0220909	0.0350848	0.0590015	Accipitridae.3
Accipitridae	Megatriorchis doriae	Doria's Goshawk	Megatriorchis_doriae	1	0	0	0	0	0	0	0	0	0	0	1	vertebrate	1	weak	6.90775	-0.481384	-0.320541	0.266775	-1.21528	0.224765	0.0119863	0.0799916	0.0352589	0.0235387	0.0122335	0.0312671	0.0279579	0.00121597	Accipitridae.3
Accipitridae	Harpyopsis novaeguineae	New Guinea Eagle	Harpyopsis_novaeguineae	1	0	0	0	0	0	0	0	0	0	0	1	vertebrate	1	weak	7.58049	-1.45216	-0.304169	0.409748	-1.91982	-0.0133734	-0.0117455	0.0799916	0.0391348	0.0290034	0.0313695	0.0190438	0.0248761	0.0461938	Accipitridae.3
Accipitridae	Accipiter melanochlamys	Black-mantled Goshawk	Accipiter_melanochlamys	1	0	0	0	0	0	0	0	0	0	0	1	vertebrate	1	weak	5.57973	-0.171009	-0.522811	0.224692	-0.653368	0.185457	0.0314158	0.0315235	0.118313	0.020573	0.0623757	0.0668479	0.0171996	0.0200415	Accipitridae.3
Accipitridae	Buteo albicaudatus	White-tailed Hawk	Buteo_albicaudatus	3	0	0	0	0	0	0	1	1	0	0	0	vertebrate	3	weak	6.78559	-0.593957	-0.346502	0.142712	-1.24014	-0.12468	0.327318	0.0218098	0.063724	0.0602121	0.0657163	0.0255925	0.0101465	0.0157545	Accipitridae.3
Accipitridae	Leucopternis schistaceus	Slate-coloured Hawk	Leucopternis_schistaceus	1	0	0	0	0	0	0	1	0	0	0	0	vertebrate	1	strong	6.90775	-0.550583	-0.358205	0.287198	-0.850939	0.0422437	0.0756047	0.0799916	0.0298881	0.0185159	0.0286093	0.0379753	0.0595954	0.00468196	Accipitridae.3
Accipitridae	Accipiter ovampensis	Ovampo Sparrowhawk	Accipiter_ovampensis	3	0	0	0	0	1	0	0	0	0	0	0	vertebrate	2	weak	5.273	0.357119	-0.40195	0.251158	-0.485311	0.31966	0.142481	0.0809218	0.0738123	0.0270015	0.0123927	0.0719978	0.0411348	0.00855446	Accipitridae.3
Accipitridae	Accipiter brachyurus	New Britain Sparrowhawk	Accipiter_brachyurus	1	0	0	0	0	0	0	0	0	0	0	1	vertebrate	1	weak	4.95583	0.122141	-0.450467	0.254671	-0.464009	0.143074	-0.0392001	0.0799916	0.00879728	0.0185554	0.0146141	0.0109635	0.00547686	0.000753501	Accipitridae.3
Accipitridae	Accipiter princeps	New Britain Goshawk	Accipiter_princeps	1	0	0	0	0	0	0	0	0	0	0	1	omnivore	1	weak	5.80796	-0.595487	-0.464205	0.207741	-0.876845	0.177679	0.074924	0.0799916	0.056652	0.00697814	0.0308128	0.0829118	0.0336782	0.0441874	Accipitridae.3
Accipitridae	Macheiramphus alcinus	Bat Hawk	Macheiramphus_alcinus	3	0	0	0	0	1	1	0	0	0	1	1	vertebrate	2	weak	6.47697	-0.371665	0.14492	0.18812	-0.898418	0.239368	0.468019	0.0799916	0.0401993	0.0232399	0.0179013	0.0368532	0.0303414	0.00514224	Accipitridae.3
Accipitridae	Busarellus nigricollis	Black-collared Hawk	Busarellus_nigricollis	3	0	0	0	0	0	0	1	1	0	0	0	vertebrate	1	weak	6.64136	-0.664289	-0.244469	0.229492	-1.09277	-0.00369784	0.34228	0.0478054	0.0530627	0.0404431	0.0184802	0.057878	0.0187018	0.0129385	Accipitridae.3
Accipitridae	Accipiter luteoschistaceus	Slaty-mantled Sparrowhawk	Accipiter_luteoschistaceus	1	0	0	0	0	0	0	0	0	0	0	1	vertebrate	1	weak	5.36598	NA	NA	NA	-0.380695	0.309804	-0.0159394	0.0162203	NA	NA	NA	0.0777588	0.0569717	0.0390621	Accipitridae.3
Accipitridae	Accipiter collaris	Semicollared Hawk	Accipiter_collaris	1	0	0	0	0	0	0	1	0	0	0	0	vertebrate	1	weak	5.80796	0.260301	-0.527571	0.220707	-0.116489	0.356162	-0.0151585	0.0799916	0.0433886	0.0236157	0.0134915	0.0392285	0.0303154	0.0166206	Accipitridae.3
Accipitridae	Buteo augur	Augur Buzzard	Buteo_augur	3	0	0	0	0	1	0	0	0	0	0	0	vertebrate	2	weak	7.00232	-0.740152	-0.325212	0.261005	-1.26871	-0.135749	0.311512	0.0799916	0.0537345	0.0276804	0.0128612	0.0489662	0.0381691	0.0101809	Accipitridae.3
Accipitridae	Spizaetus tyrannus	Black Hawk-eagle	Spizaetus_tyrannus	3	0	0	0	0	0	0	1	1	0	0	0	vertebrate	2	strong	6.91484	-0.763324	-0.249506	0.383338	-1.56092	0.311715	0.191228	0.00784291	0.0674191	0.0179962	0.0465941	0.0650498	0.0423191	0.0316803	Accipitridae.3
Accipitridae	Spizaetus melanoleucus	Black-and-white Hawk-eagle	Spizaetus_melanoleucus	3	0	0	0	0	0	0	1	1	0	0	0	vertebrate	2	strong	6.74524	-0.723321	-0.296562	0.336385	-1.29109	0.190348	0.342117	0.0819345	0.0465789	0.0168637	0.0219689	0.0388825	0.0257422	0.0364573	Accipitridae.3
Accipitridae	Aquila gurneyi	Gurney's Eagle	Aquila_gurneyi	1	0	0	0	0	0	0	0	0	0	0	1	vertebrate	1	weak	8.02617	-1.07328	-0.215074	0.15762	-1.86831	0.096396	0.35797	0.0799916	0.109254	0.0618339	0.126727	0.0385027	0.0303448	0.0288462	Accipitridae.3
Accipitridae	Rostrhamus sociabilis	Snail Kite	Rostrhamus_sociabilis	3	0	0	0	1	0	0	1	1	0	0	0	inv	2	none	5.9052	-0.176798	-0.231975	0.036513	-0.791209	0.252451	0.449865	0.0115292	0.0502572	0.0203834	0.0344033	0.0319683	0.0346696	0.0276854	Accipitridae.3
Accipitridae	Accipiter meyerianus	Meyer's Goshawk	Accipiter_meyerianus	1	0	0	0	0	0	0	0	0	0	0	1	vertebrate	1	weak	6.63797	-0.595367	-0.396773	0.294831	-1.02241	0.0814914	0.138222	0.0565626	0.0101499	0.0279743	0.0362973	0.111288	0.0335942	0.0273258	Accipitridae.3
Accipitridae	Buteogallus urubitinga	Great Black-hawk	Buteogallus_urubitinga	3	0	0	0	0	0	0	1	1	0	0	0	vertebrate	2	weak	7.05001	-0.918463	-0.292266	0.284036	-1.54276	-0.155702	0.0644988	0.0374872	0.0444997	0.0211197	0.023381	0.028826	0.0164999	0.0087557	Accipitridae.3
Accipitridae	Spizaetus ornatus	Ornate Hawk-eagle	Spizaetus_ornatus	3	0	0	0	0	0	0	1	1	0	0	0	vertebrate	1	strong	7.08791	-0.657935	-0.323255	0.35609	-1.45038	0.134686	0.0630139	0.048555	0.0428718	0.0246199	0.0247658	0.0494122	0.0180245	0.0152676	Accipitridae.3
Accipitridae	Ictinia plumbea	Plumbeous Kite	Ictinia_plumbea	3	0	0	0	0	0	0	1	1	0	0	0	inv	2	none	5.52106	-0.0461664	-0.538943	0.18884	-0.268603	0.440962	0.588983	0.0206657	0.0607609	0.0112235	0.0205772	0.0500368	0.0567216	0.0747628	Accipitridae.3
Accipitridae	Helicolestes hamatus	Slender-billed Kite	Helicolestes_hamatus	1	0	0	0	0	0	0	1	0	0	0	0	inv	2	weak	6.05317	-0.211916	-0.190168	0.0297871	-0.411508	0.153246	0.43081	0.0142154	0.00228397	0.0332127	0.120973	0.0362112	0.0150202	0.0466529	Accipitridae.3
Accipitridae	Parabuteo unicinctus	Harris's Hawk	Parabuteo_unicinctus	3	0	0	1	1	0	0	1	1	0	0	0	vertebrate	2	weak	6.74557	-0.462329	-0.333961	0.289774	-1.14963	0.0685949	0.115203	0.00308493	0.0429108	0.0064119	0.0272531	0.038688	0.0377822	0.00716018	Accipitridae.3
Accipitridae	Geranospiza caerulescens	Crane Hawk	Geranospiza_caerulescens	3	0	0	0	0	0	0	1	1	0	0	0	vertebrate	2	weak	5.71208	-0.0434974	-0.382286	0.22632	-0.976564	0.202825	0.042666	0.0369288	0.0267838	0.0100924	0.0126894	0.0315492	0.030085	0.0100202	Accipitridae.3
Accipitridae	Aquila verreauxii	Verreaux's Eagle	Aquila_verreauxii	3	0	0	0	0	1	0	0	0	0	0	0	vertebrate	3	weak	8.34165	-1.32455	-0.278901	0.273268	-2.05997	0.0153092	0.317088	0.0513015	0.020841	0.0190101	0.0322597	0.0235902	0.0135806	0.0208679	Accipitridae.3
Accipitridae	Accipiter trinotatus	Spot-tailed Goshawk	Accipiter_trinotatus	1	0	0	0	0	0	0	0	0	0	1	0	vertebrate	1	strong	4.98361	0.250159	-0.505608	0.239417	-0.132488	0.296314	-0.0933171	0.0321475	0.0309344	0.0180917	0.0281035	0.0269536	0.0318164	0.0129453	Accipitridae.3
Accipitridae	Accipiter rhodogaster	Vinous-breasted Sparrowhawk	Accipiter_rhodogaster	1	0	0	0	0	0	0	0	0	0	1	0	vertebrate	1	weak	5.15161	0.308993	-0.441074	0.254937	-0.25563	0.214806	-0.0794703	0.0565626	0.137721	0.0129924	0.0154699	0.0660128	0.029696	0.00584752	Accipitridae.3
Accipitridae	Nisaetus lanceolatus	Sulawesi Hawk-eagle	Nisaetus_lanceolatus	1	0	0	0	0	0	0	0	0	0	1	0	vertebrate	1	strong	7.23804	-0.761981	-0.348808	0.377454	-1.39517	0.0557065	0.158101	0.0799916	0.0649841	0.0143526	0.0372548	0.0130254	0.0310184	0.02892	Accipitridae.3
Accipitridae	Accipiter griseiceps	Sulawesi Goshawk	Accipiter_griseiceps	1	0	0	0	0	0	0	0	0	0	1	0	vertebrate	1	weak	5.52848	0.0766779	-0.407763	0.284074	-0.355831	0.283739	-0.0194031	0.0565626	0.098994	0.0320503	0.0104754	0.046073	0.0280034	0.0199016	Accipitridae.3
Accipitridae	Leucopternis occidentalis	Grey-backed Hawk	Leucopternis_occidentalis	1	0	0	0	0	0	0	1	0	0	0	0	vertebrate	1	strong	6.49222	-0.587191	-0.367588	0.298538	-1.05156	0.0144551	0.232248	0.0799916	0.0639174	0.058221	0.0312615	0.0215875	0.0219099	0.0307745	Accipitridae.3
Accipitridae	Accipiter castanilius	Chestnut-flanked Sparrowhawk	Accipiter_castanilius	1	0	0	0	0	1	0	0	0	0	0	0	vertebrate	1	weak	5.05949	0.274875	-0.468569	0.248489	-0.268859	0.300245	-0.139847	0.0799916	0.0813556	0.0311463	0.0168176	0.0712855	0.0133123	0.0107422	Accipitridae.3
Accipitridae	Accipiter nanus	Small Sparrowhawk	Accipiter_nanus	1	0	0	0	0	0	0	0	0	0	1	0	inv	1	weak	5.80796	0.460941	-0.520635	0.270841	-0.053609	0.272622	-0.0712075	0.0799916	0.0204728	0.000791729	0.0537577	0.0777588	0.0569717	0.0390621	Accipitridae.3
Accipitridae	Harpagus bidentatus	Double-toothed Kite	Harpagus_bidentatus	1	0	0	0	0	0	0	1	1	0	0	0	inv	2	weak	5.3718	-0.126275	-0.591407	0.172732	-0.418159	0.487634	0.177341	0.0295492	0.0630347	0.0190811	0.0188994	0.0197534	0.0147835	0.0142776	Accipitridae.3
Accipitridae	Accipiter erythrauchen	Rufous-necked Sparrowhawk	Accipiter_erythrauchen	1	0	0	0	0	0	0	0	0	0	1	0	vertebrate	1	weak	5.04986	0.218356	-0.470916	0.24135	-0.478525	0.231333	-0.088055	0.0799916	0.0744602	0.0187785	0.0208377	0.150717	0.0314982	0.0124315	Accipitridae.3
Accipitridae	Leucopternis albicollis	White Hawk	Leucopternis_albicollis	1	0	0	0	0	0	0	1	1	0	0	0	vertebrate	1	strong	6.55635	-0.740306	-0.377396	0.24534	-1.20973	0.0343059	0.201095	0.0297244	0.0110709	0.0105186	0.00856765	0.0116551	0.0140537	0.0129836	Accipitridae.3
Accipitridae	Haliastur indus	Brahminy Kite	Haliastur_indus	3	0	0	0	0	0	0	0	0	1	1	1	omnivore	2	weak	6.27099	-0.810629	-0.0681724	0.135736	-0.925929	0.31588	0.60791	0.0273074	0.0336828	0.00839246	0.021164	0.0109274	0.0244946	0.0168955	Accipitridae.3
Accipitridae	Buteo brachyurus	Short-tailed Hawk	Buteo_brachyurus	3	0	0	0	1	0	0	1	1	0	0	0	vertebrate	1	weak	6.2066	-0.253281	-0.352593	0.274067	-0.720457	0.228543	0.339454	0.0171987	0.0430294	0.0223926	0.0422985	0.0452787	0.0220967	0.0353979	Accipitridae.3
Accipitridae	Urotriorchis macrourus	Long-tailed Hawk	Urotriorchis_macrourus	1	0	0	0	0	1	0	0	0	0	0	0	vertebrate	1	weak	6.19848	-0.554543	-0.381627	0.169534	-1.47989	0.47705	-0.0561324	0.0799916	0.0494063	0.0159567	0.0146911	0.0448856	0.0265933	0.0234946	Accipitridae.3
Accipitridae	Aquila africanus	Cassin's Hawk-eagle	Aquila_africanus	1	0	0	0	0	1	0	0	0	0	0	0	vertebrate	1	weak	6.95368	-0.721153	-0.331459	0.336864	-1.32383	0.248591	0.15673	0.0341956	0.0437883	0.0228778	0.0303022	0.0176316	0.0490735	0.0352765	Accipitridae.3
Accipitridae	Accipiter henicogrammus	Moluccan Goshawk	Accipiter_henicogrammus	1	0	0	0	0	0	0	0	0	0	1	0	vertebrate	1	weak	5.80796	-0.152874	-0.374438	0.256289	-0.771267	0.235751	-0.00775488	0.0799916	0.0517395	0.00203974	0.0296234	0.0547036	0.0252976	0.0154861	Accipitridae.3
Accipitridae	Aquila rapax	Tawny Eagle	Aquila_rapax	3	0	0	0	0	1	0	0	0	1	0	0	vertebrate	2	none	7.71247	-1.1186	-0.289126	0.242496	-1.42239	-0.0332587	0.466921	0.0799916	0.0349209	0.0079313	0.00652148	0.0397921	0.0363695	0.0137627	Accipitridae.3
Accipitridae	Buteo auguralis	Red-necked Buzzard	Buteo_auguralis	1	0	0	0	0	1	0	0	0	0	0	0	vertebrate	1	weak	6.49816	-0.400488	-0.345416	0.254718	-1.04471	0.0344804	0.289417	0.0817763	0.0509086	0.0324368	0.0226069	0.0397051	0.0146447	0.0194506	Accipitridae.3
Accipitridae	Melierax poliopterus	Eastern Chanting-goshawk	Melierax_poliopterus	1	0	0	0	0	1	0	0	0	0	0	0	vertebrate	2	strong	6.44553	-0.717122	-0.505213	0.571253	-1.11617	-0.0158288	0.0388254	0.0132165	0.0508539	0.00861091	0.0111192	0.0177477	0.0317343	0.0240857	Accipitridae.3
Accipitridae	Leucopternis melanops	Black-faced Hawk	Leucopternis_melanops	1	0	0	0	0	0	0	1	0	0	0	0	vertebrate	1	strong	5.743	-0.293293	-0.400598	0.261889	-0.356565	0.138804	0.0616254	0.0120905	0.0479728	0.0258591	0.00933376	0.0282458	0.0406112	0.0338007	Accipitridae.3
Accipitridae	Melierax metabates	Dark Chanting-goshawk	Melierax_metabates	3	0	0	0	0	1	0	0	0	0	0	0	vertebrate	2	strong	6.51402	-0.476132	-0.378678	0.327903	-1.1516	0.0173494	0.0860318	0.0799916	0.120784	0.0465239	0.0738934	0.016303	0.0214728	0.0256707	Accipitridae.3
Accipitridae	Accipiter erythropus	Red-thighed Sparrowhawk	Accipiter_erythropus	1	0	0	0	0	1	0	0	0	0	0	0	vertebrate	1	weak	4.71133	0.570392	-0.488679	0.234654	0.0951109	0.250891	-0.0430157	0.0299794	0.0919131	0.0180467	0.0342389	0.0512685	0.013598	0.0283045	Accipitridae.3
Accipitridae	Leucopternis plumbeus	Plumbeous Hawk	Leucopternis_plumbeus	1	0	0	0	0	0	0	1	1	0	0	0	vertebrate	1	strong	6.17794	-0.451866	-0.378627	0.301792	-0.55058	0.119127	0.105138	0.0799916	0.0250304	0.0356589	0.0339097	0.022227	0.0229603	0.0208272	Accipitridae.3
Accipitridae	Buteo nitidus	Grey Hawk	Buteo_nitidus	3	0	0	0	0	0	0	1	1	0	0	0	vertebrate	1	weak	6.25198	-0.373426	-0.372347	0.262007	-0.75593	0.100626	0.0455408	0.0101656	0.0310413	0.010964	0.0154015	0.0223792	0.0301588	0.0196562	Accipitridae.3
Accipitridae	Harpyhaliaetus solitarius	Solitary Eagle	Harpyhaliaetus_solitarius	3	0	0	0	0	0	0	1	1	0	0	0	vertebrate	1	weak	8.00637	-1.38171	-0.326084	0.242634	-1.62083	-0.302387	0.288723	0.0828121	0.0228005	0.0270619	0.0200506	0.0697027	0.0367413	0.0462493	Accipitridae.3
Accipitridae	Nisaetus nanus	Wallace's Hawk-eagle	Nisaetus_nanus	1	0	0	0	0	0	0	0	0	0	1	0	vertebrate	1	strong	6.32393	-0.662231	-0.103762	0.245534	-1.17591	0.201075	0.119633	0.0799916	0.0377449	0.0450321	0.0155368	0.0216372	0.0148316	0.02239	Accipitridae.3
Accipitridae	Leucopternis princeps	Barred Hawk	Leucopternis_princeps	1	0	0	0	0	0	0	1	1	0	0	0	vertebrate	1	strong	6.90775	-0.843827	-0.306886	0.244425	-1.12118	-0.0734205	0.228977	0.0799916	0.023801	0.0213282	0.00149455	0.0610243	0.0873713	0.0444799	Accipitridae.3
Accipitridae	Buteogallus aequinoctialis	Rufous Crab-hawk	Buteogallus_aequinoctialis	1	0	0	0	0	0	0	1	0	0	0	0	inv	2	weak	6.48864	-0.450653	-0.266636	0.251775	-0.793306	-0.0984847	0.224305	0.0143448	0.0123167	0.0216399	0.018624	0.00474636	0.0189909	0.00830268	Accipitridae.3
Accipitridae	Buteo albonotatus	Zone-tailed Hawk	Buteo_albonotatus	3	0	0	1	1	0	0	1	1	0	0	0	vertebrate	1	weak	6.61462	-0.535722	-0.372987	0.217224	-1.13059	0.0512173	0.366669	0.0113989	0.0562705	0.0582451	0.0251018	0.0219585	0.0461031	0.00261558	Accipitridae.3
Accipitridae	Nisaetus alboniger	Blyth's Hawk-eagle	Nisaetus_alboniger	1	0	0	0	0	0	0	0	0	0	1	0	vertebrate	1	strong	6.72141	-0.880581	-0.144522	0.276486	-1.19946	0.167838	0.140457	0.0819181	0.0505107	0.0202495	0.0188947	0.0327144	0.0117929	0.0225644	Accipitridae.3
Accipitridae	Butastur rufipennis	Grasshopper Buzzard	Butastur_rufipennis	1	0	0	0	0	1	0	0	0	0	0	0	inv	3	weak	5.81374	-0.140672	-0.326182	0.139458	-0.843583	0.215732	0.307427	0.0812928	0.0469138	0.0224113	0.0349406	0.0277204	0.028997	0.0167905	Accipitridae.3
Accipitridae	Accipiter badius	Shikra	Accipiter_badius	3	0	1	0	0	1	0	0	0	1	1	0	vertebrate	2	weak	4.87634	0.187482	-0.508329	0.258774	-0.275397	0.417863	0.0943779	0.0806547	0.0386072	0.017844	0.0334512	0.0563761	0.0231937	0.0176202	Accipitridae.3
Accipitridae	Leucopternis semiplumbeus	Semiplumbeous Hawk	Leucopternis_semiplumbeus	1	0	0	0	0	0	0	1	1	0	0	0	vertebrate	1	strong	5.65263	-0.167079	-0.358663	0.339554	-0.264734	0.204528	0.0471841	0.0565626	0.0271062	0.0134202	0.0108285	0.0506431	0.0468166	0.0335557	Accipitridae.3
Accipitridae	Butastur liventer	Rufous-winged Buzzard	Butastur_liventer	3	0	0	0	0	0	0	0	0	0	1	0	vertebrate	3	weak	5.82302	-0.245618	-0.329297	0.21749	-0.681629	0.0600149	0.178867	0.0799916	0.0274941	0.0266395	0.0173562	0.0225754	0.0200882	0.00904042	Accipitridae.3
Accipitridae	Accipiter butleri	Nicobar Sparrowhawk	Accipiter_butleri	1	0	0	0	0	0	0	0	0	0	1	0	vertebrate	1	weak	5.80796	0.352833	-0.396569	0.469174	-0.192231	0.299861	-0.0652791	0.0799916	0.0821917	0.0552065	0.0562397	0.0777588	0.0569717	0.0390621	Accipitridae.3
Accipitridae	Lophotriorchis kienerii	Rufous-bellied Eagle	Lophotriorchis_kienerii	3	0	0	0	0	0	0	0	0	1	1	0	vertebrate	2	strong	6.68336	-0.725692	-0.0619534	0.215832	-0.948125	0.307918	0.432062	0.0422264	0.0437123	0.0339345	0.0126436	0.0797132	0.0394051	0.0285771	Accipitridae.3
Accipitridae	Nisaetus cirrhatus	Changeable Hawk-eagle	Nisaetus_cirrhatus	3	0	0	0	0	0	0	0	0	1	1	0	vertebrate	1	strong	7.29649	-0.930292	-0.152596	0.350105	-1.55696	0.0523966	0.183916	0.0823216	0.13183	0.100201	0.019737	0.0267112	0.0201788	0.0244837	Accipitridae.3
Accipitridae	Ichthyophaga ichthyaetus	Grey-headed Fish-eagle	Ichthyophaga_ichthyaetus	3	0	0	0	0	0	0	0	0	1	1	0	vertebrate	3	strong	7.37149	-1.31778	-0.0754636	0.219925	-1.46555	0.0810154	0.385172	0.0799916	0.0340329	0.0218813	0.0228495	0.041282	0.0398223	0.0178876	Accipitridae.3
Accipitridae	Accipiter trivirgatus	Crested Goshawk	Accipiter_trivirgatus	3	0	1	0	0	0	0	0	0	1	1	0	vertebrate	1	weak	5.57988	-0.312586	-0.211528	0.217395	-0.638066	0.327488	0.0449559	0.0811869	0.04796	0.0648877	0.0347677	0.059825	0.0115006	0.0188073	Accipitridae.3
Accipitridae	Ictinaetus malayensis	Black Eagle	Ictinaetus_malayensis	3	0	1	0	0	0	0	0	0	1	1	0	vertebrate	1	weak	6.93537	-0.894088	-0.093401	0.15661	-1.59571	0.251699	0.596944	0.0386912	0.0429108	0.0171534	0.0162118	0.0357656	0.0154212	0.0149211	Accipitridae.3
Accipitridae	Nisaetus philippensis	Philippine Hawk-eagle	Nisaetus_philippensis	1	0	0	0	0	0	0	0	0	0	1	0	vertebrate	1	strong	7.06305	-0.710297	-0.3043	0.376086	-1.34662	0.0531656	0.112602	0.0799916	0.0515469	0.011269	0.0191768	0.0290586	0.00645731	0.0123863	Accipitridae.3
Accipitridae	Accipiter virgatus	Besra	Accipiter_virgatus	3	0	1	0	0	0	0	0	0	1	1	0	vertebrate	1	weak	4.76209	0.34106	-0.305546	0.248458	-0.189458	0.294835	-0.0433679	0.0461168	0.0530117	0.052315	0.0310962	0.0924858	0.0244053	0.0153964	Accipitridae.3
Accipitridae	Ichthyophaga humilis	Lesser Fish-eagle	Ichthyophaga_humilis	3	0	0	0	0	0	0	0	0	1	1	0	vertebrate	3	strong	6.66185	-0.869633	-0.133387	0.161535	-0.926878	0.125317	0.361694	0.00131165	0.0230418	0.0172797	0.00502387	0.026839	0.0179051	0.00986267	Accipitridae.3
Accipitridae	Buteogallus anthracinus	Common Black-hawk	Buteogallus_anthracinus	3	0	0	1	0	0	0	1	1	0	0	0	vertebrate	2	weak	6.88253	-0.645583	-0.296447	0.199774	-1.09847	0.0615956	0.222997	0.0262198	0.0471629	0.0209294	0.00870198	0.037659	0.00900503	0.00960773	Accipitridae.3
Accipitridae	Accipiter striatus	Sharp-shinned Hawk	Accipiter_striatus	3	0	0	1	1	0	0	1	1	0	0	0	vertebrate	1	weak	4.87206	0.303998	-0.529243	0.185697	-0.34017	0.331809	-0.012084	0.00203847	0.0684145	0.0473129	0.0298432	0.0779848	0.0225181	0.00894303	Accipitridae.3
Accipitridae	Buteo ridgwayi	Ridgway's Hawk	Buteo_ridgwayi	1	0	0	0	0	0	0	0	1	0	0	0	vertebrate	1	weak	6.76435	-0.189454	-0.388998	0.255343	-0.560824	0.0733173	-0.00580341	0.0799916	0.0712454	1.79764e-05	0.0242897	0.0427035	0.0506088	0.020322	Accipitridae.3
Accipitridae	Aquila hastata	Indian Spotted Eagle	Aquila_hastata	3	0	0	0	0	0	0	0	0	1	1	0	vertebrate	2	weak	7.21481	-0.790485	-0.257754	0.200358	-1.32048	-0.140147	0.357454	0.0799916	0.0358828	0.00558296	0.0313848	0.0331765	0.016895	0.0305853	Accipitridae.3
Accipitridae	Butastur teesa	White-eyed Buzzard	Butastur_teesa	3	0	0	0	0	0	0	0	0	1	1	0	vertebrate	3	weak	5.78383	-0.250554	-0.349535	0.184656	-0.887195	0.223932	0.221357	0.0799916	0.0399167	0.017171	0.0251205	0.0122576	0.0198005	0.0110017	Accipitridae.3
Accipitridae	Accipiter gundlachi	Gundlach's Hawk	Accipiter_gundlachi	1	0	0	0	0	0	0	0	1	0	0	0	vertebrate	1	weak	6.51471	-0.105256	-0.384006	0.515699	-0.941516	0.290857	-0.102417	0.0799916	0.0821917	0.0552065	0.0562397	0.0777588	0.0569717	0.0390621	Accipitridae.3
Accipitridae	Buteogallus gundlachii	Cuban Black Hawk	Buteogallus_gundlachii	1	0	0	0	0	0	0	0	1	0	0	0	vertebrate	2	weak	6.88253	-0.599476	-0.259706	0.236724	-1.09278	-0.0760028	0.181795	0.0565626	0.0397676	0.0262284	0.031615	0.0793529	0.0234649	0.0174788	Accipitridae.3
Accipitridae	Nisaetus nipalensis	Mountain Hawk-eagle	Nisaetus_nipalensis	3	0	1	0	0	0	0	0	0	1	1	0	vertebrate	1	strong	8.00803	-0.882566	-0.281507	0.415222	-1.57585	-0.00174164	0.180209	0.0297101	0.045668	0.00786619	0.0142419	0.0240447	0.0102362	0.017707	Accipitridae.3
Accipitridae	Accipiter soloensis	Chinese Goshawk	Accipiter_soloensis	3	0	1	0	0	0	0	0	0	0	1	0	vertebrate	1	weak	5.10455	0.178468	-0.225706	0.0755285	-0.0957692	0.400933	0.174521	0.030665	0.0336099	0.017424	0.0115646	0.0122429	0.00523129	0.0239096	Accipitridae.3
Accipitridae	Circus spilonotus	Eastern Marsh-harrier	Circus_spilonotus	3	0	1	0	0	0	0	0	0	0	1	0	vertebrate	3	weak	6.32576	-0.454606	-0.273586	0.15982	-1.29861	-0.0166563	0.229113	0.0158805	0.0361958	0.025458	0.0182732	0.0247437	0.0186278	0.0188226	Accipitridae.3
Accipitridae	Buteo platypterus	Broad-winged Hawk	Buteo_platypterus	3	0	0	1	1	0	0	1	1	0	0	0	vertebrate	2	strong	6.11733	-0.278973	-0.391264	0.249604	-0.642398	0.191386	0.277491	0.0157289	0.0266341	0.0205376	0.0251408	0.0382217	0.0161576	0.00940113	Accipitridae.3
Accipitridae	Haliaeetus leucoryphus	Pallas's Fish-eagle	Haliaeetus_leucoryphus	3	0	1	0	0	0	0	0	0	1	0	0	vertebrate	3	weak	7.9676	-1.40229	-0.235643	0.258457	-1.69795	-0.0328905	0.444682	0.0327883	0.0238322	0.0479045	0.0163137	0.0500717	0.0111868	0.0156939	Accipitridae.3
Accipitridae	Ictinia mississippiensis	Mississippi Kite	Ictinia_mississippiensis	2	0	0	1	1	0	0	1	1	0	0	0	inv	2	none	5.62051	-0.0254023	-0.554715	0.136712	-0.446152	0.419587	0.520743	0.0150545	0.0149272	0.0421929	0.0230401	0.0266239	0.0494758	0.0131857	Accipitridae.3
Accipitridae	Accipiter gularis	Japanese Sparrowhawk	Accipiter_gularis	3	0	1	0	0	0	0	0	0	0	1	0	vertebrate	1	weak	4.79298	0.415546	-0.163782	0.194168	0.0331884	0.277503	0.0312243	0.0353904	0.0167452	0.00943169	0.0242875	0.0133176	0.00632795	0.00203822	Accipitridae.3
Accipitridae	Buteo lineatus	Red-shouldered Hawk	Buteo_lineatus	2	0	0	1	1	0	0	0	1	0	0	0	vertebrate	1	weak	6.40311	-0.478633	-0.38351	0.257646	-0.858852	-0.0605391	0.214704	0.00918858	0.0402103	0.0237233	0.0311143	0.119791	0.0947942	0.058463	Accipitridae.3
Accipitridae	Accipiter cooperii	Cooper's Hawk	Accipiter_cooperii	3	0	0	1	1	0	0	1	1	0	0	0	vertebrate	2	weak	6.06302	0.0354448	-0.355138	0.359357	-0.768941	0.272025	0.0517087	0.00638426	0.0835306	0.0171318	0.0183408	0.0665722	0.0042062	0.014035	Accipitridae.3
Accipitridae	Buteo jamaicensis	Red-tailed Hawk	Buteo_jamaicensis	3	0	0	1	1	0	0	0	1	0	0	0	vertebrate	2	weak	7.00412	-0.763721	-0.434181	0.249503	-1.24765	-0.0278057	0.313469	0.00514142	0.0425532	0.0163787	0.0221603	0.0382353	0.0161195	0.0115442	Accipitridae.3
Accipitridae	Buteo hemilasius	Upland Buzzard	Buteo_hemilasius	2	0	1	0	0	0	0	0	0	1	0	0	vertebrate	3	weak	7.21442	-0.77523	-0.385425	0.166621	-1.42643	0.0649908	0.410899	0.0317882	0.0348578	0.0130209	0.0402385	0.041014	0.0520224	0.0285562	Accipitridae.3
Accipitridae	Butastur indicus	Grey-faced Buzzard	Butastur_indicus	2	0	1	0	0	0	0	0	0	0	0	0	vertebrate	2	weak	6.02731	-0.461647	-0.070186	0.183145	-0.858744	0.291361	0.393894	0.0212305	0.0329952	0.0189666	0.0140089	0.025741	0.0166809	0.00986978	Accipitridae.3
Accipitridae	Buteo regalis	Ferruginous Hawk	Buteo_regalis	2	0	0	1	1	0	0	0	1	0	0	0	vertebrate	3	weak	7.27044	-0.959904	-0.481368	0.0907157	-1.36974	0.0168421	0.328542	0.00965889	0.0486357	0.018625	0.0473019	0.0256536	0.00920218	0.0208742	Accipitridae.3
Accipitridae	Circus melanoleucos	Pied Harrier	Circus_melanoleucos	2	0	1	0	0	0	0	0	0	1	1	0	vertebrate	3	weak	5.818	-0.159099	-0.288376	0.246188	-1.13603	0.0948278	0.252519	0.0813103	0.0410352	0.0143766	0.032487	0.0161038	0.0123376	0.0100898	Accipitridae.3
Accipitridae	Haliaeetus leucocephalus	Bald Eagle	Haliaeetus_leucocephalus	2	0	0	1	1	0	0	0	1	0	0	0	vertebrate	3	weak	8.45544	-1.75625	-0.261026	0.216132	-1.65903	0.062083	0.581186	0.0093538	0.0230633	0.0161787	0.0188487	0.0316192	0.0286116	0.0137283	Accipitridae.3
Accipitridae	Buteo swainsoni	Swainson's Hawk	Buteo_swainsoni	2	0	0	1	1	0	0	1	1	0	0	0	vertebrate	3	weak	6.85289	-0.552235	-0.384015	0.177494	-0.964861	0.170739	0.439886	0.00818221	0.0956151	0.0297135	0.014679	0.0719059	0.030259	0.0354928	Accipitridae.3
Accipitridae	Haliaeetus pelagicus	Steller's Sea-eagle	Haliaeetus_pelagicus	2	0	1	0	0	0	0	0	0	0	0	0	vertebrate	3	weak	8.95635	-2.15394	-0.302573	0.307404	-1.82841	0.0266117	0.466677	0.0466295	0.0205156	0.0263858	0.0159765	0.0482654	0.0126491	0.0147123	Accipitridae.3
Accipitridae	Accipiter chilensis	Chilean Hawk	Accipiter_chilensis	NA	0	0	0	0	0	0	1	0	0	0	0	vertebrate	2	weak	5.90808	0.23186	-0.361522	0.31243	-0.65367	0.303191	0.0460703	0.0554759	0.0676689	0.0170725	0.0376739	0.0751338	0.0389262	0.0248914	Accipitridae.3
Accipitridae	Accipiter chionogaster	White-breasted Hawk	Accipiter_chionogaster	NA	0	0	0	0	0	0	0	1	0	0	0	vertebrate	1	strong	5.80796	0.462332	-0.440146	0.253927	-0.319614	0.257048	-0.0278153	0.0799916	0.0900049	0.0265507	0.0156553	0.0881105	0.0338658	0.0165341	Accipitridae.3
Accipitridae	Accipiter erythronemius	Rufous-thighed Hawk	Accipiter_erythronemius	NA	0	0	0	0	0	0	1	0	0	0	0	vertebrate	1	strong	4.82831	0.662838	-0.425706	0.223239	-0.233345	0.259519	0.00483528	0.0799916	0.0384803	0.0232258	0.0321964	0.0267342	0.0468296	0.0223861	Accipitridae.3
Accipitridae	Accipiter ventralis	Plain-breasted Hawk	Accipiter_ventralis	NA	0	0	0	0	0	0	1	0	0	0	0	vertebrate	1	strong	5.45104	0.558111	-0.395312	0.28605	-0.236158	0.206509	-0.0138408	0.0157673	0.0984186	0.019743	0.0212352	0.0572843	0.0274619	0.0231801	Accipitridae.3
Accipitridae	Buteo archeri	Archer's Buzzard	Buteo_archeri	NA	0	0	0	0	1	0	0	0	0	0	0	omnivore	2	#N/A	6.76435	-0.707552	-0.296722	0.233525	-1.09184	-0.180757	0.271802	0.0799916	0.0494928	0.0131364	0.00621721	0.023067	0.0248526	0.0134852	Accipitridae.3
Accipitridae	Milvus migrans	Black Kite	Milvus_migrans	3	1	1	0	0	1	1	0	0	1	1	1	scavenger	3	none	6.59865	-0.642564	-0.284661	0.201265	-1.24809	0.417903	0.614413	0.0134166	0.0172444	0.0225685	0.00912065	0.0140134	0.00996263	0.0191979	Accipitridae.3
Accipitridae	Hieraaetus pennatus	Booted Eagle	Hieraaetus_pennatus	3	1	1	0	0	1	0	0	0	1	1	0	vertebrate	1	weak	6.71387	-0.384475	-0.279477	0.391544	-1.00276	0.0960398	0.342427	0.0250947	0.0497014	0.0208112	0.0181433	0.0742548	0.0255833	0.0203863	Accipitridae.3
Accipitridae	Aquila fasciatus	Bonelli's Eagle	Aquila_fasciatus	3	1	1	0	0	1	0	0	0	1	1	0	vertebrate	3	weak	7.56863	-1.02731	-0.372728	0.27326	-1.53098	-0.0416253	0.356591	0.0825511	0.0331807	0.0159765	0.0297351	0.0199129	0.0442872	0.0209015	Accipitridae.3
Accipitridae	Buteo rufinus	Long-legged Buzzard	Buteo_rufinus	3	1	1	0	0	1	0	0	0	1	0	0	vertebrate	3	weak	7.06149	-0.780996	-0.322013	0.24461	-1.40639	0.00139334	0.339911	0.042236	0.0696166	0.0220803	0.0248279	0.0591736	0.0262338	0.0208948	Accipitridae.3
Accipitridae	Milvus milvus	Red Kite	Milvus_milvus	3	1	0	0	0	1	0	0	0	0	0	0	scavenger	2	weak	6.97707	-0.669304	-0.27735	0.27209	-1.41909	0.591864	0.651127	0.0174133	0.0517065	0.0250028	0.0329281	0.0169691	0.0225823	0.0179759	Accipitridae.3
Accipitridae	Aquila adalberti	Spanish Imperial Eagle	Aquila_adalberti	2	1	0	0	0	0	0	0	0	0	0	0	vertebrate	1	strong	7.99228	-1.50482	-0.345436	0.25829	-1.74859	-0.058339	0.466191	0.0799916	0.0424416	0.0120195	0.00792988	0.00940429	0.0200688	0.0242932	Accipitridae.3
Accipitridae	Aquila nipalensis	Steppe Eagle	Aquila_nipalensis	2	1	1	0	0	1	0	0	0	1	1	0	vertebrate	3	none	7.9063	-1.19458	-0.301674	0.234774	-1.61934	-0.108757	0.444982	0.0145929	0.0104411	0.0139279	0.0141955	0.0437262	0.0335798	0.0127515	Accipitridae.3
Accipitridae	Accipiter brevipes	Levant Sparrowhawk	Accipiter_brevipes	2	1	0	0	0	1	0	0	0	0	0	0	vertebrate	1	weak	5.22832	0.216215	-0.475325	0.228481	-0.447401	0.355858	0.179603	0.00605817	0.0650525	0.00787809	0.0441905	0.0561936	0.0161533	0.00813467	Accipitridae.3
Accipitridae	Circus pygargus	Montagu's Harrier	Circus_pygargus	2	1	1	0	0	1	0	0	0	1	0	0	vertebrate	3	none	5.73899	0.0791781	-0.292725	0.203166	-1.09758	0.21612	0.343564	0.02125	0.0203225	0.031816	0.00794585	0.0170325	0.0200796	0.0128119	Accipitridae.3
Accipitridae	Aquila clanga	Greater Spotted Eagle	Aquila_clanga	2	1	1	0	0	1	0	0	0	1	1	0	vertebrate	3	weak	7.67522	-1.04966	-0.27664	0.267499	-1.55818	-0.0843009	0.374317	0.0408179	0.0213699	0.0081001	0.00553174	0.0368115	0.0373772	0.0176692	Accipitridae.3
Accipitridae	Buteo buteo	Common Buzzard	Buteo_buteo	2	1	1	0	0	1	0	0	0	1	1	0	vertebrate	3	weak	6.63213	-0.52318	-0.366063	0.223145	-1.07673	0.0212669	0.282641	0.00422899	0.0393324	0.0129034	0.0128846	0.0446188	0.0202526	0.0265345	Accipitridae.3
Accipitridae	Aquila heliaca	Eastern Imperial Eagle	Aquila_heliaca	2	1	1	0	0	1	0	0	0	1	1	0	vertebrate	1	weak	8.04726	-1.39823	-0.325146	0.260698	-1.76648	0.013927	0.475318	0.0799916	0.0626901	0.0160114	0.0222359	0.033837	0.0364579	0.034188	Accipitridae.3
Accipitridae	Aquila pomarina	Lesser Spotted Eagle	Aquila_pomarina	2	1	0	0	0	1	0	0	0	0	0	0	vertebrate	1	weak	7.21481	-0.807207	-0.189439	0.264428	-1.32713	-0.128893	0.349514	0.0231405	0.0354003	0.00513244	0.00649089	0.0244283	0.043673	0.0167967	Accipitridae.3
Accipitridae	Circus aeruginosus	Western Marsh-harrier	Circus_aeruginosus	2	1	1	0	0	1	0	0	0	1	0	0	vertebrate	3	none	6.55688	-0.546365	-0.222515	0.214377	-1.34781	0.0376347	0.279772	0.005126	0.0549876	0.0185086	0.0146015	0.0460806	0.00856514	0.0094283	Accipitridae.3
Accipitridae	Accipiter gentilis	Northern Goshawk	Accipiter_gentilis	2	1	1	1	1	0	0	0	1	1	1	0	vertebrate	1	strong	6.76393	-0.505651	-0.351989	0.330282	-1.16133	0.189619	0.227061	0.00199793	0.081391	0.0317407	0.0525026	0.092058	0.0388184	0.026849	Accipitridae.3
Accipitridae	Accipiter nisus	Eurasian Sparrowhawk	Accipiter_nisus	2	1	1	0	0	1	0	0	0	1	1	0	vertebrate	1	weak	5.39721	0.233793	-0.495686	0.17222	-0.553583	0.358272	0.0506851	0.0046309	0.0822195	0.0192378	0.0140041	0.0820908	0.0480482	0.0319081	Accipitridae.3
Accipitridae	Circus macrourus	Pallid Harrier	Circus_macrourus	2	1	1	0	0	1	0	0	0	1	1	0	vertebrate	3	weak	5.95158	-0.152349	-0.30779	0.164026	-1.15355	0.184359	0.284691	0.017869	0.0622969	0.0232217	0.0176179	0.0307681	0.0223523	0.0087395	Accipitridae.3
Accipitridae	Circus cyaneus	Northern Harrier	Circus_cyaneus	2	1	1	0	0	1	0	0	0	1	1	0	vertebrate	3	weak	5.97376	-0.168664	-0.283036	0.21441	-0.936251	-0.157178	0.29245	0.00572253	0.0475677	0.0285068	0.0235232	0.127227	0.0833395	0.0388304	Accipitridae.3
Accipitridae	Aquila chrysaetos	Golden Eagle	Aquila_chrysaetos	3	1	1	1	1	1	0	0	1	1	0	0	vertebrate	3	weak	8.3542	-1.32282	-0.318112	0.264333	-1.80438	-0.0185738	0.474853	0.0126492	0.0589785	0.0274123	0.0166123	0.0186964	0.0283741	0.0111741	Accipitridae.3
Accipitridae	Haliaeetus albicilla	White-tailed Eagle	Haliaeetus_albicilla	2	1	1	0	0	1	0	0	0	1	0	0	vertebrate	3	weak	8.46153	-1.72979	-0.240479	0.245318	-1.71521	-0.048023	0.500492	0.0328743	0.0377085	0.0176348	0.0336934	0.0370165	0.0138901	0.0107124	Accipitridae.3
Accipitridae	Buteo lagopus	Rough-legged Hawk	Buteo_lagopus	2	1	1	1	1	0	0	0	1	0	0	0	vertebrate	3	weak	6.85621	-0.431672	-0.3149	0.236589	-1.28063	0.114607	0.402527	0.00751837	0.0552982	0.0147775	0.0224509	0.0191219	0.0130927	0.0100262	Accipitridae.3
Aegithalidae	Psaltria exilis	Pygmy Tit	Psaltria_exilis	1	0	0	0	0	0	0	0	0	0	1	0	inv	1	none	1.38629	2.4846	-0.516678	0.171587	1.90325	0.949428	-0.318508	0.0799916	0.0440822	0.0389425	0.0427875	0.035806	0.025619	0.00929416	Aegithalidae.0
Aegithalidae	Aegithalos concinnus	Black-throated Tit	Aegithalos_concinnus	3	0	1	0	0	0	0	0	0	1	1	0	inv	1	weak	1.80829	2.30763	-0.317762	0.241306	1.61929	0.934729	-0.297317	0.0189765	0.0332849	0.0195904	0.01126	0.0126656	0.00810306	0.00579194	Aegithalidae.0
Aegithalidae	Aegithalos iouschistos	Black-browed Tit	Aegithalos_iouschistos	2	0	1	0	0	0	0	0	0	1	0	0	inv	2	weak	1.94591	2.37428	-0.220634	0.164233	1.49968	0.841634	-0.246779	0.0184349	0.0346896	0.0229147	0.0187665	0.0167663	0.0119213	0.0101012	Aegithalidae.0
Aegithalidae	Aegithalos fuliginosus	White-necklaced Tit	Aegithalos_fuliginosus	2	0	1	0	0	0	0	0	0	0	0	0	omnivore	2	weak	1.73166	2.37657	-0.211688	0.301991	1.45641	0.937583	-0.226996	0.0799916	0.0244069	0.00812467	0.0238832	0.0328734	0.019592	0.00832912	Aegithalidae.0
Aegithalidae	Aegithalos niveogularis	White-throated Tit	Aegithalos_niveogularis	2	0	0	0	0	0	0	0	0	1	0	0	inv	2	weak	2.05412	2.18398	-0.155718	0.176316	1.33655	0.805528	-0.157479	0.0454667	0.0468384	0.0340068	0.0152975	0.0333222	0.0384215	0.0738037	Aegithalidae.0
Aegithalidae	Psaltriparus minimus	Bushtit	Psaltriparus_minimus	3	0	0	1	0	0	0	0	1	0	0	0	inv	2	none	1.66771	2.24251	-0.286417	0.325177	1.60984	0.94087	-0.384892	0.0103521	0.0243584	0.0479563	0.0208777	0.0161793	0.0188766	0.0269751	Aegithalidae.0
Aegithalidae	Aegithalos leucogenys	White-cheeked Tit	Aegithalos_leucogenys	2	0	1	0	0	0	0	0	0	1	0	0	inv	2	weak	1.90211	2.34854	-0.221987	0.394454	1.54319	0.855485	-0.268907	0.0799916	0.0343718	0.011972	0.0363196	0.0265955	0.0346999	0.0185859	Aegithalidae.0
Aegithalidae	Leptopoecile elegans	Crested Tit-warbler	Leptopoecile_elegans	2	0	1	0	0	0	0	0	0	0	0	0	inv	2	weak	1.82616	2.27693	0.0428376	0.0155246	1.54069	0.642062	-0.2945	0.0799916	0.0107577	0.0235473	0.0285817	0.0115651	0.00842948	0.00722352	Aegithalidae.0
Aegithalidae	Leptopoecile sophiae	White-browed Tit-warbler	Leptopoecile_sophiae	2	0	1	0	0	0	0	0	0	1	0	0	inv	2	weak	1.93152	2.31693	0.0352579	0.0858198	1.40519	0.770078	-0.399118	0.0202379	0.00946954	0.0200025	0.0258179	0.00835626	0.0350654	0.0172859	Aegithalidae.0
Aegithalidae	Aegithalos caudatus	Long-tailed Tit	Aegithalos_caudatus	3	1	1	0	0	1	0	0	0	0	0	0	inv	2	weak	2.15176	2.23486	-0.398823	0.257615	1.21818	1.09456	-0.223345	0.00262693	0.0236301	0.0168969	0.0239073	0.063602	0.0371089	0.0224222	Aegithalidae.0
Alaudidae	Certhilauda albescens	Karoo Lark	Certhilauda_albescens	2	0	0	0	0	1	0	0	0	0	0	0	inv	2	strong	3.41444	1.32138	0.0820222	0.119092	1.00631	0.522472	-0.103328	0.0287519	0.0426296	0.0242549	0.0425125	0.0296027	0.0201604	0.0132671	Alaudidae.0
Alaudidae	Galerida magnirostris	Large-billed Lark	Galerida_magnirostris	2	0	0	0	0	1	0	0	0	0	0	0	seed	3	weak	3.7281	0.806086	-0.200731	0.184924	0.863622	0.489618	0.0184362	0.0340285	0.00908185	0.0151736	0.0363304	0.0277791	0.0282634	0.0198847	Alaudidae.0
Alaudidae	Certhilauda curvirostris	Cape Long-billed Lark	Certhilauda_curvirostris	2	0	0	0	0	1	0	0	0	0	0	0	inv	2	weak	3.69908	1.08384	0.274672	0.0509519	0.710681	0.579699	-0.0246045	0.0502378	0.0834521	0.0330264	0.0185458	0.0588513	0.037283	0.0240112	Alaudidae.0
Alaudidae	Certhilauda burra	Red Lark	Certhilauda_burra	2	0	0	0	0	1	0	0	0	0	0	0	inv	3	weak	3.62087	1.23066	-0.156504	0.232892	0.763407	0.536845	-0.109583	0.0114943	0.079403	0.0197476	0.0364026	0.0429447	0.0145592	0.0285939	Alaudidae.0
Alaudidae	Certhilauda semitorquata	Eastern Long-billed Lark	Certhilauda_semitorquata	2	0	0	0	0	1	0	0	0	0	0	0	inv	3	weak	3.69908	1.21597	0.18668	0.122103	0.712244	0.544111	-0.0541274	0.0799916	0.088006	0.0376237	0.0250361	0.0545406	0.0318866	0.00664075	Alaudidae.0
Alaudidae	Spizocorys sclateri	Sclater's Lark	Spizocorys_sclateri	2	0	0	0	0	1	0	0	0	0	0	0	omnivore	3	weak	2.94444	1.17365	-0.529776	0.131719	1.50303	0.699495	0.17947	0.0429339	0.036408	0.0341292	0.0162633	0.0665063	0.089978	0.0633282	Alaudidae.0
Alaudidae	Eremopterix australis	Black-eared Sparrow-lark	Eremopterix_australis	3	0	0	0	0	1	0	0	0	0	0	0	seed	2	weak	2.65324	1.54909	-0.547237	0.145109	1.4547	0.602519	0.0446499	0.0221199	0.0398063	0.0304377	0.015288	0.0341102	0.0367982	0.0183282	Alaudidae.0
Alaudidae	Certhilauda barlowi	Barlow's Lark	Certhilauda_barlowi	2	0	0	0	0	1	0	0	0	0	0	0	inv	2	weak	3.33435	1.05256	-0.247093	0.221175	0.911974	0.401697	-0.141294	0.0799916	0.0345003	0.0271753	0.0119322	0.0254976	0.0154025	0.0114679	Alaudidae.0
Alaudidae	Heteromirafra ruddi	Rudd's Lark	Heteromirafra_ruddi	2	0	0	0	0	1	0	0	0	0	0	0	inv	3	weak	3.28091	1.08183	-0.35913	0.0957406	1.25278	0.398461	-0.215777	0.00920822	0.0572273	0.0331072	0.0340327	0.0577422	0.0362293	0.0150347	Alaudidae.0
Alaudidae	Spizocorys fringillaris	Botha's Lark	Spizocorys_fringillaris	2	0	0	0	0	1	0	0	0	0	0	0	omnivore	3	weak	2.9523	1.33356	-0.415904	0.249755	1.35649	0.525574	0.0243276	0.0154426	0.0493481	0.0311967	0.0360499	0.0370169	0.0201902	0.0112651	Alaudidae.0
Alaudidae	Mirafra cheniana	Melodious Lark	Mirafra_cheniana	3	0	0	0	0	1	0	0	0	0	0	0	seed	3	weak	3.37245	1.22263	-0.394435	0.221361	1.35883	0.54227	-0.0927298	0.0799916	0.0228746	0.0106335	0.0130657	0.0182076	0.0201212	0.0120406	Alaudidae.0
Alaudidae	Certhilauda chuana	Short-clawed Lark	Certhilauda_chuana	3	0	0	0	0	1	0	0	0	0	0	0	inv	3	weak	3.78646	1.36981	0.0273971	0.0874096	0.749943	0.525919	-0.0771704	0.0799916	0.0503784	0.174376	0.0188388	0.0685426	0.0265753	0.0295087	Alaudidae.0
Alaudidae	Certhilauda erythrochlamys	Dune Lark	Certhilauda_erythrochlamys	3	0	0	0	0	1	0	0	0	0	0	0	inv	3	weak	3.33435	1.16011	-0.0384167	0.15699	0.871026	0.537897	-0.190621	0.0132597	0.0292612	0.0330191	0.0257466	0.0129212	0.00384803	0.0205248	Alaudidae.0
Alaudidae	Mirafra apiata	Clapper Lark	Mirafra_apiata	3	0	0	0	0	1	0	0	0	0	0	0	inv	1	weak	3.29101	1.19006	-0.174515	0.214346	1.0588	0.489477	-0.121899	0.0242726	0.0613957	0.0328018	0.012506	0.0424458	0.0264044	0.014457	Alaudidae.0
Alaudidae	Spizocorys conirostris	Pink-billed Lark	Spizocorys_conirostris	3	0	0	0	0	1	0	0	0	0	0	0	seed	3	weak	2.66026	1.33042	-0.549265	0.202514	1.49377	0.59017	0.0368781	0.016034	0.045894	0.032686	0.022197	0.0541557	0.0317218	0.0134563	Alaudidae.0
Alaudidae	Certhilauda subcoronata	Karoo Long-billed Lark	Certhilauda_subcoronata	3	0	0	0	0	1	0	0	0	0	0	0	inv	2	weak	3.69908	1.06325	0.253748	0.0749307	0.676968	0.546534	-0.0589501	0.0565626	0.07443	0.0159305	0.0151592	0.040944	0.0256287	0.0073154	Alaudidae.0
Alaudidae	Mirafra africanoides	Fawn-coloured Lark	Mirafra_africanoides	3	0	0	0	0	1	0	0	0	0	0	0	omnivore	2	strong	3.15274	1.29823	-0.229371	0.172602	1.03888	0.624018	-0.0564093	0.0150913	0.0310738	0.0179187	0.0350464	0.0275923	0.0228392	0.0189865	Alaudidae.0
Alaudidae	Ammomanes grayi	Gray's Lark	Ammomanes_grayi	3	0	0	0	0	1	0	0	0	0	0	0	omnivore	3	weak	3.06386	1.40231	-0.209218	0.0802253	1.26837	0.508879	-0.0265868	0.0088063	0.0175778	0.0230978	0.00616973	0.021712	0.0112858	0.00727522	Alaudidae.0
Alaudidae	Mirafra passerina	Monotonous Lark	Mirafra_passerina	3	0	0	0	0	1	0	0	0	0	0	0	omnivore	2	weak	3.2068	1.21286	-0.324962	0.191547	1.21431	0.594761	-0.0544295	0.0240456	0.0265124	0.0161498	0.0235165	0.0169487	0.0149643	0.0223778	Alaudidae.0
Alaudidae	Eremalauda starki	Stark's Lark	Eremalauda_starki	3	0	0	0	0	1	0	0	0	0	0	0	seed	3	weak	2.91777	1.13096	-0.537755	0.149484	1.39162	0.539631	-0.00366383	0.011281	0.0342437	0.061629	0.0217062	0.0317852	0.0278771	0.0303369	Alaudidae.0
Alaudidae	Eremopterix verticalis	Grey-backed Sparrow-lark	Eremopterix_verticalis	3	0	0	0	0	1	0	0	0	0	0	0	seed	3	none	2.83321	1.22772	-0.536502	0.176111	1.41832	0.639662	0.0798513	0.0168775	0.0377756	0.0345285	0.0151037	0.0361728	0.0145342	0.0137619	Alaudidae.0
Alaudidae	Mirafra sabota	Sabota Lark	Mirafra_sabota	3	0	0	0	0	1	0	0	0	0	0	0	inv	3	weak	3.2068	1.32237	-0.0573976	0.115054	1.21666	0.511911	-0.0680488	0.00722601	0.0271374	0.0361425	0.0145722	0.034625	0.0172893	0.00789929	Alaudidae.0
Alaudidae	Mirafra hova	Madagascar Lark	Mirafra_hova	3	0	0	0	0	0	1	0	0	0	0	0	omnivore	3	weak	2.93916	1.30544	-0.325826	0.144382	1.35069	0.512193	-0.0880392	0.0309897	0.0222393	0.0201053	0.0188109	0.0544064	0.0523923	0.0148986	Alaudidae.0
Alaudidae	Chersomanes albofasciata	Spike-heeled Lark	Chersomanes_albofasciata	3	0	0	0	0	1	0	0	0	0	0	0	inv	3	weak	3.20315	1.38156	0.189127	0.0580979	1.26312	0.273646	-0.135606	0.0259522	0.0532669	0.0128998	0.0078931	0.0603112	0.0291297	0.0141372	Alaudidae.0
Alaudidae	Mirafra angolensis	Angola Lark	Mirafra_angolensis	1	0	0	0	0	1	0	0	0	0	0	0	inv	3	weak	3.58934	1.1735	-0.0558384	0.168468	1.18098	0.371221	-0.166654	0.011202	0.0532459	0.0397466	0.0185981	0.00836557	0.00925954	0.00415935	Alaudidae.0
Alaudidae	Mirafra africana	Rufous-naped Lark	Mirafra_africana	3	0	0	0	0	1	0	0	0	0	0	0	inv	3	weak	3.80733	0.966722	0.0473663	0.169936	0.819785	0.431775	-0.091554	0.00873363	0.0414249	0.00954407	0.0169359	0.04374	0.0108342	0.0128767	Alaudidae.0
Alaudidae	Pinarocorys nigricans	Dusky Lark	Pinarocorys_nigricans	1	0	0	0	0	1	0	0	0	0	0	0	inv	2	weak	3.64048	1.11463	-0.105184	0.1705	0.659432	0.504921	0.0483725	0.0257425	0.0285872	0.00863991	0.00725087	0.0412784	0.0120722	0.0211437	Alaudidae.0
Alaudidae	Calandrella cinerea	Red-capped Lark	Calandrella_cinerea	3	0	0	0	0	1	0	0	0	0	0	0	seed	3	weak	3.16548	1.37952	-0.273446	0.116229	1.11315	0.65585	0.0485337	0.0115557	0.0131004	0.0153409	0.00965437	0.0259535	0.0183614	0.0110092	Alaudidae.0
Alaudidae	Mirafra javanica	Australasian Lark	Mirafra_javanica	3	0	0	0	0	0	0	0	0	0	1	1	omnivore	3	weak	3.13549	1.12307	-0.358699	0.265428	1.30471	0.519371	-0.161077	0.00928471	0.0477305	0.0275202	0.0162173	0.0381634	0.0457769	0.0172191	Alaudidae.0
Alaudidae	Eremopterix leucotis	Chestnut-backed Sparrow-lark	Eremopterix_leucotis	3	0	0	0	0	1	0	0	0	0	0	0	omnivore	3	weak	2.79728	1.35985	-0.481734	0.206303	1.43138	0.716428	0.087282	0.0715616	0.0408676	0.00777616	0.0246235	0.0155046	0.0399153	0.0138723	Alaudidae.0
Alaudidae	Mirafra rufocinnamomea	Flappet Lark	Mirafra_rufocinnamomea	3	0	0	0	0	1	0	0	0	0	0	0	inv	2	strong	3.26919	1.34467	-0.130274	0.186689	1.15224	0.518299	-0.116835	0.0233751	0.0425859	0.0471227	0.0417055	0.0645995	0.0252655	0.0205769	Alaudidae.0
Alaudidae	Eremopterix leucopareia	Fischer's Sparrow-lark	Eremopterix_leucopareia	1	0	0	0	0	1	0	0	0	0	0	0	seed	3	weak	2.67415	1.38089	-0.459242	0.243035	1.5307	0.612459	0.0550109	0.0139279	0.0417294	0.0367328	0.0300662	0.0436962	0.0292825	0.0214194	Alaudidae.0
Alaudidae	Mirafra poecilosterna	Pink-breasted Lark	Mirafra_poecilosterna	1	0	0	0	0	1	0	0	0	0	0	0	inv	2	strong	3.2068	1.46705	0.0157635	0.226492	0.982443	0.660204	-0.0737656	0.0152092	0.0461901	0.0179473	0.0113418	0.0440187	0.0237397	0.00514495	Alaudidae.0
Alaudidae	Mirafra pulpa	Friedmann's Lark	Mirafra_pulpa	1	0	0	0	0	1	0	0	0	0	0	0	seed	3	weak	3.08649	1.2647	-0.399196	0.147764	1.23802	0.609489	-0.0413735	0.014582	0.019365	0.0212785	0.0141218	0.0818903	0.0740906	0.0356174	Alaudidae.0
Alaudidae	Mirafra alopex	Abyssinian Lark	Mirafra_alopex	1	0	0	0	0	1	0	0	0	0	0	0	inv	2	weak	3.3569	1.19912	-0.12833	0.175944	1.17113	0.535961	-0.0545813	0.0795021	0.00358187	0.00627789	0.0143044	0.0231601	0.0117389	0.00752763	Alaudidae.0
Alaudidae	Mirafra williamsi	Williams's Lark	Mirafra_williamsi	1	0	0	0	0	1	0	0	0	0	0	0	omnivore	2	weak	3.37245	1.00077	-0.445392	0.18106	1.10578	0.588785	-0.0633545	0.0799916	0.0519448	0.0232365	0.0336265	0.0406891	0.0223854	0.0199917	Alaudidae.0
Alaudidae	Mirafra hypermetra	Red-winged Lark	Mirafra_hypermetra	1	0	0	0	0	1	0	0	0	0	0	0	inv	3	strong	4.11725	0.778939	-0.0617618	0.174615	0.603486	0.371895	-0.105722	0.042847	0.0544988	0.0384903	0.014964	0.0705561	0.0494945	0.0213469	Alaudidae.0
Alaudidae	Mirafra ashi	Ash's Lark	Mirafra_ashi	1	0	0	0	0	1	0	0	0	0	0	0	inv	3	weak	3.6055	1.09521	0.119251	0.12568	0.919267	0.372899	-0.221593	0.0338938	0.0832036	0.0387234	0.0138553	0.102655	0.000299209	0.00639495	Alaudidae.0
Alaudidae	Mirafra albicauda	White-tailed Lark	Mirafra_albicauda	1	0	0	0	0	1	0	0	0	0	0	0	omnivore	3	weak	3.10009	1.25807	-0.379868	0.249521	1.25967	0.50606	-0.0793008	0.0325325	0.0516814	0.0264981	0.0285584	0.0381111	0.0376238	0.0262609	Alaudidae.0
Alaudidae	Eremopterix signatus	Chestnut-headed Sparrow-lark	Eremopterix_signatus	1	0	0	0	0	1	0	0	0	0	0	0	seed	2	weak	2.75366	1.24216	-0.485089	0.236001	1.46508	0.674996	0.0740657	0.010825	0.0362917	0.0439812	0.020646	0.0309079	0.0290504	0.0184596	Alaudidae.0
Alaudidae	Pseudalaemon fremantlii	Short-tailed Lark	Pseudalaemon_fremantlii	1	0	0	0	0	1	0	0	0	0	0	0	seed	3	weak	3.15231	1.0355	-0.0287112	0.214784	1.33522	0.458985	0.0651291	0.0153818	0.0383237	0.0465511	0.0106241	0.0325448	0.0260727	0.0168266	Alaudidae.0
Alaudidae	Mirafra collaris	Collared Lark	Mirafra_collaris	1	0	0	0	0	1	0	0	0	0	0	0	inv	2	weak	3.37245	1.20818	-0.206624	0.160237	1.13096	0.501257	-0.111257	0.0799916	0.0385066	0.0284798	0.00772296	0.0401702	0.0156863	0.00840683	Alaudidae.0
Alaudidae	Spizocorys personata	Masked Lark	Spizocorys_personata	1	0	0	0	0	1	0	0	0	0	0	0	omnivore	3	weak	2.98062	0.965957	-0.486672	0.164461	1.27728	0.60473	0.051225	0.0799916	0.0461954	0.0195628	0.0143732	0.0148599	0.0306237	0.0198848	Alaudidae.0
Alaudidae	Spizocorys obbiensis	Obbia Lark	Spizocorys_obbiensis	1	0	0	0	0	1	0	0	0	0	0	0	inv	3	weak	2.60195	NA	NA	NA	1.58963	0.435327	-0.109717	0.0156106	NA	NA	NA	0.0190258	0.00842899	0.00590775	Alaudidae.0
Alaudidae	Calandrella somalica	Rufous Short-toed Lark	Calandrella_somalica	1	0	0	0	0	1	0	0	0	0	0	0	inv	3	weak	3.045	1.21874	-0.383498	0.108323	1.20287	0.582477	0.0503661	0.0799916	0.0229068	0.0334703	0.0109916	0.0173834	0.012294	0.0131326	Alaudidae.0
Alaudidae	Heteromirafra sidamoensis	Liben Lark	Heteromirafra_sidamoensis	1	0	0	0	0	1	0	0	0	0	0	0	inv	3	weak	3.40784	1.2356	-0.143562	0.155803	0.912783	0.391754	-0.188261	0.0799916	0.0821917	0.0552065	0.0562397	0.0777588	0.0569717	0.0390621	Alaudidae.0
Alaudidae	Mirafra somalica	Somali Lark	Mirafra_somalica	1	0	0	0	0	1	0	0	0	0	0	0	inv	3	weak	3.8416	0.952677	0.19552	0.15588	0.731089	0.421957	-0.138204	0.0236196	0.0549559	0.0189727	0.0212122	0.0710808	0.0130077	0.01391	Alaudidae.0
Alaudidae	Mirafra gilletti	Gillett's Lark	Mirafra_gilletti	1	0	0	0	0	1	0	0	0	0	0	0	inv	2	weak	3.10906	1.28975	-0.066028	0.139864	1.03989	0.670858	-0.0519903	0.0215586	0.030438	0.0152216	0.0244285	0.0318049	0.0174938	0.0131392	Alaudidae.0
Alaudidae	Alaemon hamertoni	Lesser Hoopoe-lark	Alaemon_hamertoni	1	0	0	0	0	1	0	0	0	0	0	0	inv	3	weak	3.7013	1.55287	0.214407	-0.0195719	0.76115	0.483466	-0.113596	0.0799916	0.0423609	0.0363205	0.0398014	0.0759139	0.0215012	0.024365	Alaudidae.0
Alaudidae	Pinarocorys erythropygia	Rufous-rumped Lark	Pinarocorys_erythropygia	1	0	0	0	0	1	0	0	0	0	0	0	inv	2	weak	3.40453	1.22719	-0.0917315	0.210134	0.767964	0.550386	-0.00474954	0.0799916	0.0592413	0.0135306	0.0289185	0.0155235	0.0147397	0.0145057	Alaudidae.0
Alaudidae	Galerida modesta	Sun Lark	Galerida_modesta	1	0	0	0	0	1	0	0	0	0	0	0	omnivore	3	weak	3.00568	1.60018	-0.157964	0.125579	1.3651	0.57551	0.0373747	0.0199949	0.0529576	0.0335215	0.0205421	0.0175081	0.0224664	0.0199378	Alaudidae.0
Alaudidae	Heteromirafra archeri	Archer's Lark	Heteromirafra_archeri	1	0	0	0	0	1	0	0	0	0	0	0	inv	3	weak	3.21888	1.27954	-0.203256	0.0668273	1.10203	0.385728	-0.228287	0.0799916	0.0471353	0.0258669	0.0187587	0.0312055	0.0131673	0.0260612	Alaudidae.0
Alaudidae	Mirafra cantillans	Singing Bushlark	Mirafra_cantillans	3	0	0	0	0	1	0	0	0	1	0	0	omnivore	3	weak	2.92799	1.33496	-0.354877	0.176921	1.2505	0.58959	-0.110422	0.0137413	0.0326653	0.00594547	0.0227836	0.0497592	0.0161748	0.00581599	Alaudidae.0
Alaudidae	Mirafra rufa	Rusty Lark	Mirafra_rufa	1	0	0	0	0	1	0	0	0	0	0	0	omnivore	2	weak	3.37245	1.31906	-0.156727	0.111144	1.05243	0.63218	-0.0921449	0.0799916	0.011818	0.00417568	0.00415973	0.0226029	0.00983062	0.00649294	Alaudidae.0
Alaudidae	Mirafra affinis	Jerdon's Bushlark	Mirafra_affinis	1	0	0	0	0	0	0	0	0	1	0	0	omnivore	3	weak	3.26576	1.08856	-0.255952	0.224188	1.22333	0.297106	-0.174121	0.0799916	0.0694863	0.0356932	0.0191665	0.0429399	0.0329121	0.0394796	Alaudidae.0
Alaudidae	Mirafra erythrocephala	Indochinese Bushlark	Mirafra_erythrocephala	1	0	0	0	0	0	0	0	0	0	1	0	omnivore	3	weak	3.26576	1.18661	-0.334057	0.226464	1.35649	0.249706	-0.174287	0.0799916	0.0540866	0.051281	0.0191637	0.0211167	0.0136293	0.0173255	Alaudidae.0
Alaudidae	Mirafra cordofanica	Kordofan Lark	Mirafra_cordofanica	1	0	0	0	0	1	0	0	0	0	0	0	omnivore	3	weak	3.37245	1.20667	-0.333128	0.178811	1.00965	0.634679	-0.103918	0.0799916	0.0352196	0.048207	0.0234902	0.0133779	0.0186048	0.0120218	Alaudidae.0
Alaudidae	Alauda razae	Raso Lark	Alauda_razae	1	0	0	0	0	1	0	0	0	0	0	0	omnivore	3	weak	3.08649	1.23484	-0.194242	0.121567	1.31733	0.473177	-0.0542174	0.0794465	0.0700225	0.0301024	0.00935506	0.0293595	0.0278472	0.0090447	Alaudidae.0
Alaudidae	Eremopterix nigriceps	Black-crowned Sparrow-lark	Eremopterix_nigriceps	3	0	0	0	0	1	0	0	0	0	0	0	seed	3	weak	2.62829	1.27523	-0.518529	0.211471	1.51023	0.664461	0.0718637	0.0799916	0.0463761	0.0267732	0.0193192	0.0397382	0.028616	0.01609	Alaudidae.0
Alaudidae	Galerida malabarica	Malabar Lark	Galerida_malabarica	3	0	0	0	0	1	0	0	0	1	0	0	omnivore	3	weak	3.62434	1.12368	-0.213781	0.108143	1.11331	0.479165	0.0332296	0.0799916	0.0267206	0.0155648	0.0193908	0.0557329	0.0164756	0.00752237	Alaudidae.0
Alaudidae	Mirafra assamica	Rufous-winged Lark	Mirafra_assamica	3	0	0	0	0	0	0	0	0	1	0	0	omnivore	3	weak	3.26576	1.05175	-0.293101	0.319646	1.19685	0.408252	-0.137173	0.0333569	0.0297616	0.033647	0.036136	0.0604902	0.00660878	0.0149781	Alaudidae.0
Alaudidae	Eremopterix griseus	Ashy-crowned Sparrow-lark	Eremopterix_griseus	3	0	0	0	0	0	0	0	0	1	0	0	seed	3	weak	2.77259	1.26322	-0.531108	0.215122	1.55323	0.716912	0.108051	0.0217315	0.0312078	0.0281264	0.0137186	0.0451047	0.0450464	0.0228492	Alaudidae.0
Alaudidae	Galerida deva	Tawny Lark	Galerida_deva	3	0	0	0	0	0	0	0	0	1	0	0	omnivore	2	weak	2.99022	1.25449	-0.362819	0.128024	1.24158	0.555364	0.0078924	0.0799916	0.0196692	0.0354156	0.00482907	0.0501125	0.0208015	0.0213385	Alaudidae.0
Alaudidae	Ammomanes phoenicura	Rufous-tailed Lark	Ammomanes_phoenicura	3	0	0	0	0	0	0	0	0	1	0	0	omnivore	3	weak	3.24259	0.998226	-0.397929	0.214395	1.00227	0.548074	0.0831846	0.0309918	0.0285485	0.0148477	0.0129397	0.039008	0.00992252	0.00876751	Alaudidae.0
Alaudidae	Alaemon alaudipes	Greater Hoopoe-lark	Alaemon_alaudipes	3	0	0	0	0	1	0	0	0	0	0	0	inv	3	weak	3.77781	0.867329	0.278701	-0.0610371	0.443639	0.505476	-0.0092888	0.0242838	0.0583695	0.0386273	0.0199843	0.0488833	0.00759723	0.00520731	Alaudidae.0
Alaudidae	Mirafra microptera	Burmese Bushlark	Mirafra_microptera	3	0	0	0	0	0	0	0	0	0	1	0	omnivore	3	weak	3.26576	1.20439	-0.274167	0.115082	1.32056	0.473542	-0.181938	0.0799916	0.110878	0.0449212	0.0322978	0.072081	0.0545102	0.0253226	Alaudidae.0
Alaudidae	Mirafra erythroptera	Indian Lark	Mirafra_erythroptera	3	0	0	0	0	0	0	0	0	1	0	0	omnivore	2	weak	3.05871	1.29826	-0.296335	0.223672	1.32141	0.592613	-0.0704572	0.0375086	0.023617	0.00773396	0.0258826	0.057448	0.0413156	0.0266951	Alaudidae.0
Alaudidae	Eremalauda dunni	Dunn's Lark	Eremalauda_dunni	3	0	0	0	0	1	0	0	0	0	0	0	seed	3	weak	3.02042	1.18404	-0.415106	0.268556	1.311	0.681678	0.0102631	0.0198491	0.080494	0.0373538	0.0178222	0.0713964	0.0110366	0.0195493	Alaudidae.0
Alaudidae	Ammomanes deserti	Desert Lark	Ammomanes_deserti	3	0	0	0	0	1	0	0	0	0	0	0	omnivore	3	weak	3.16969	1.20432	-0.138362	0.217914	0.987696	0.619115	0.0500738	0.0302951	0.0389738	0.015617	0.0163977	0.0244249	0.0282845	0.0149602	Alaudidae.0
Alaudidae	Calandrella raytal	Indian Short-toed Lark	Calandrella_raytal	3	0	0	0	0	0	0	0	0	1	1	0	inv	3	weak	2.91723	1.53118	-0.178269	0.0385198	1.30681	0.63627	0.0210404	0.0799916	0.0341043	0.0239423	0.0172033	0.0356796	0.0304414	0.0144644	Alaudidae.0
Alaudidae	Ammomanes cinctura	Bar-tailed Lark	Ammomanes_cinctura	3	0	0	0	0	1	0	0	0	0	0	0	seed	3	weak	2.89757	1.59231	-0.226149	0.107039	1.12332	0.564202	0.0459622	0.0799916	0.0776732	0.0187754	0.0142205	0.0261198	0.0245268	0.0174215	Alaudidae.0
Alaudidae	Alauda gulgula	Oriental Skylark	Alauda_gulgula	3	0	1	0	0	0	0	0	0	1	1	0	omnivore	3	weak	3.26957	1.39379	-0.216188	0.121366	1.14769	0.439363	-0.0575612	0.0138216	0.0164694	0.0189269	0.0202937	0.0257236	0.0096474	0.0228594	Alaudidae.0
Alaudidae	Rhamphocoris clotbey	Thick-billed Lark	Rhamphocoris_clotbey	3	0	0	0	0	1	0	0	0	0	0	0	omnivore	3	weak	3.89304	0.293213	-0.498633	0.447989	0.8545	0.493837	0.247133	0.00621674	0.028331	0.0190464	0.00517507	0.0458708	0.0233026	0.01373	Alaudidae.0
Alaudidae	Eremophila bilopha	Temminck's Lark	Eremophila_bilopha	3	0	0	0	0	1	0	0	0	0	0	0	seed	3	weak	3.65066	1.43136	-0.223381	0.112103	0.986626	0.71267	0.0503077	0.00530185	0.0172459	0.0103128	0.0220301	0.0352607	0.010888	0.0111847	Alaudidae.0
Alaudidae	Melanocorypha maxima	Tibetan Lark	Melanocorypha_maxima	2	0	1	0	0	0	0	0	0	0	0	0	omnivore	3	weak	4.31735	0.530117	-0.0773489	0.181732	0.474745	0.515071	0.225281	0.0802712	0.0549187	0.0160713	0.0506936	0.0739917	0.0176756	0.0161963	Alaudidae.0
Alaudidae	Calandrella acutirostris	Hume's Lark	Calandrella_acutirostris	2	0	1	0	0	0	0	0	0	1	0	0	omnivore	3	weak	3.0037	1.40963	-0.260974	0.205837	1.06122	0.727503	0.0437395	0.0799916	0.03339	0.0577288	0.0258683	0.060618	0.0394604	0.0158433	Alaudidae.0
Alaudidae	Alauda japonica	Japanese Skylark	Alauda_japonica	2	0	1	0	0	0	0	0	0	0	0	0	omnivore	3	#N/A	3.45789	1.47266	-0.235906	0.104705	0.938232	0.582559	0.0379996	0.0799916	0.0147364	0.0348432	0.00926606	0.0159949	0.0131679	0.0209315	Alaudidae.0
Alaudidae	Calandrella cheleensis	Asian Short-toed Lark	Calandrella_cheleensis	2	0	1	0	0	0	0	0	0	0	0	0	omnivore	3	weak	3.10009	1.56781	-0.306956	0.176877	1.11067	0.762295	0.0473984	0.0134375	0.0228672	0.014768	0.0210779	0.0271814	0.0234947	0.0269497	Alaudidae.0
Alaudidae	Melanocorypha mongolica	Mongolian Lark	Melanocorypha_mongolica	2	0	1	0	0	0	0	0	0	0	0	0	omnivore	3	weak	3.98787	0.89035	-0.221419	0.320051	0.73766	0.594077	0.134048	0.0121168	0.0427822	0.0241414	0.0198047	0.0334889	0.0207006	0.0181288	Alaudidae.0
Alaudidae	Alauda arvensis	Eurasian Skylark	Alauda_arvensis	3	1	1	0	0	1	0	0	0	1	0	0	omnivore	3	weak	3.61926	1.34047	-0.274035	0.0564148	0.808942	0.59779	0.121892	0.00438294	0.0358021	0.0134746	0.0138916	0.0405655	0.0221928	0.0401861	Alaudidae.0
Alaudidae	Galerida theklae	Thekla Lark	Galerida_theklae	3	1	0	0	0	1	0	0	0	0	0	0	inv	2	weak	3.64205	1.24647	-0.0909485	0.143112	0.915779	0.498023	0.0370906	0.00845362	0.0365209	0.0240747	0.0132336	0.0359562	0.0132496	0.0106815	Alaudidae.0
Alaudidae	Galerida cristata	Crested Lark	Galerida_cristata	3	1	1	0	0	1	0	0	0	1	0	0	omnivore	3	weak	3.75373	1.10543	-0.0120175	0.130236	0.866712	0.478134	0.0351536	0.0133062	0.0148205	0.00745147	0.0221502	0.0172782	0.0184764	0.00944805	Alaudidae.0
Alaudidae	Chersophilus duponti	Dupont's Lark	Chersophilus_duponti	2	1	0	0	0	1	0	0	0	0	0	0	omnivore	2	weak	3.67377	1.11719	0.196516	0.0561884	0.922843	0.559487	0.0224073	0.0141151	0.0383183	0.0252371	0.0117816	0.0409289	0.0353289	0.00465766	Alaudidae.0
Alaudidae	Calandrella rufescens	Lesser Short-toed Lark	Calandrella_rufescens	2	1	1	0	0	1	0	0	0	0	0	0	omnivore	3	weak	3.18221	1.53232	-0.431179	0.167669	1.22381	0.657357	0.0591383	0.0138922	0.0536306	0.0358058	0.0245953	0.0239532	0.0205522	0.0330193	Alaudidae.0
Alaudidae	Melanocorypha calandra	Calandra Lark	Melanocorypha_calandra	2	1	1	0	0	1	0	0	0	0	0	0	omnivore	3	weak	4.12066	0.773455	-0.240383	0.32226	0.828902	0.374789	0.0716951	0.0237778	0.0684838	0.0330328	0.0324974	0.0428153	0.0307212	0.0489524	Alaudidae.0
Alaudidae	Calandrella brachydactyla	Greater Short-toed Lark	Calandrella_brachydactyla	2	1	1	0	0	1	0	0	0	1	0	0	inv	3	weak	3.04738	1.39138	-0.332927	0.195441	1.03883	0.648729	0.0873429	0.0111317	0.0862811	0.0298394	0.0181268	0.0229826	0.0389431	0.0148227	Alaudidae.0
Alaudidae	Melanocorypha bimaculata	Bimaculated Lark	Melanocorypha_bimaculata	2	1	1	0	0	1	0	0	0	1	0	0	omnivore	3	weak	3.99083	0.717592	-0.271666	0.278209	0.957879	0.31914	0.14832	0.0144511	0.0293021	0.0200069	0.0191042	0.0759742	0.027532	0.0117487	Alaudidae.0
Alaudidae	Lullula arborea	Wood Lark	Lullula_arborea	2	1	0	0	0	1	0	0	0	0	0	0	omnivore	3	weak	3.29213	1.71044	-0.0247778	0.0803059	1.15436	0.53408	0.0899787	0.00179738	0.0157488	0.0263499	0.025855	0.038271	0.014545	0.00875839	Alaudidae.0
Alaudidae	Melanocorypha leucoptera	White-winged Lark	Melanocorypha_leucoptera	2	1	1	0	0	1	0	0	0	0	0	0	omnivore	3	weak	3.81331	1.20627	-0.339047	0.193863	0.861477	0.603778	0.184235	0.0179892	0.0327722	0.0250846	0.023293	0.0420358	0.0462033	0.0201916	Alaudidae.0
Alaudidae	Melanocorypha yeltoniensis	Black Lark	Melanocorypha_yeltoniensis	2	1	1	0	0	1	0	0	0	0	0	0	omnivore	2	weak	4.09318	0.724016	-0.296204	0.291665	0.738948	0.534023	0.199615	0.00971904	0.0468009	0.0187776	0.0103985	0.0630351	0.0212595	0.00553868	Alaudidae.0
Alaudidae	Eremophila alpestris	Horned Lark	Eremophila_alpestris	2	1	1	1	1	1	0	0	1	1	0	0	omnivore	3	weak	3.50646	1.40327	-0.220258	0.162628	0.798823	0.589537	0.0533478	0.00757864	0.016246	0.0197046	0.0114025	0.0341378	0.00765431	0.013143	Alaudidae.0
Alcedinidae	Dacelo novaeguineae	Laughing Kookaburra	Dacelo_novaeguineae	3	0	0	0	0	0	0	0	0	0	0	1	inv	2	strong	5.81054	-1.48619	-0.220836	-0.00577438	-0.16294	0.71883	0.4247	0.00874883	0.0310233	0.0219732	0.0150575	0.0229982	0.0193932	0.00842727	Alcedinidae.0
Alcedinidae	Todiramphus pyrrhopygius	Red-backed Kingfisher	Todiramphus_pyrrhopygius	3	0	0	0	0	0	0	0	0	0	0	1	vertebrate	2	weak	3.94546	-0.244439	-0.0520527	-0.082747	1.07843	0.864175	0.254391	0.0290982	0.0489859	0.0246005	0.0141456	0.0386383	0.0147225	0.0128222	Alcedinidae.0
Alcedinidae	Todiramphus sanctus	Sacred Kingfisher	Todiramphus_sanctus	3	0	0	0	0	0	0	0	0	0	1	1	inv	2	weak	3.96954	-0.246111	0.0446099	-0.0466877	1.39739	1.01715	0.383803	0.00766375	0.0226821	0.00974109	0.0197122	0.0197668	0.0683223	0.0546861	Alcedinidae.0
Alcedinidae	Alcedo azurea	Azure Kingfisher	Alcedo_azurea	3	0	0	0	0	0	0	0	0	0	1	1	vertebrate	2	weak	3.55249	0.0694141	0.403593	0.0928261	1.91692	0.858857	0.345487	0.015817	0.0272233	0.0183125	0.0131985	0.0244174	0.0394945	0.0247887	Alcedinidae.0
Alcedinidae	Ceyx madagascariensis	Madagascar Pygmy-kingfisher	Ceyx_madagascariensis	3	0	0	0	0	0	1	0	0	0	0	0	vertebrate	2	strong	2.87356	0.417251	0.0110902	-0.0124654	2.19291	0.889137	0.18799	0.0301816	0.0166063	0.0281396	0.0313503	0.0461506	0.0409435	0.0227125	Alcedinidae.0
Alcedinidae	Alcedo vintsioides	Madagascar Kingfisher	Alcedo_vintsioides	3	0	0	0	0	0	1	0	0	0	0	0	vertebrate	2	weak	2.8848	0.694423	0.268147	0.0955436	2.27336	0.860911	0.271414	0.039438	0.0762935	0.0198308	0.0163641	0.0402485	0.00507555	0.0097385	Alcedinidae.0
Alcedinidae	Todiramphus macleayii	Forest Kingfisher	Todiramphus_macleayii	3	0	0	0	0	0	0	0	0	0	0	1	inv	2	strong	3.61899	-0.164801	0.0157935	-0.0570379	1.36093	0.930273	0.266779	0.016669	0.0030754	0.0101074	0.0259566	0.0168	0.022442	0.0102096	Alcedinidae.0
Alcedinidae	Halcyon albiventris	Brown-hooded Kingfisher	Halcyon_albiventris	3	0	0	0	0	1	0	0	0	0	0	0	inv	2	strong	4.17592	-0.429196	0.0681699	-0.00426295	1.05836	0.847249	0.275305	0.01481	0.0411842	0.0216768	0.0146838	0.0130749	0.027759	0.010739	Alcedinidae.0
Alcedinidae	Dacelo leachii	Blue-winged Kookaburra	Dacelo_leachii	3	0	0	0	0	0	0	0	0	0	0	1	omnivore	2	strong	5.73003	-1.65279	-0.162721	-0.0420656	0.00997826	0.61838	0.386989	0.0233995	0.0416134	0.0143765	0.0218688	0.0369762	0.00680327	0.0128737	Alcedinidae.0
Alcedinidae	Todiramphus farquhari	Chestnut-bellied Kingfisher	Todiramphus_farquhari	1	0	0	0	0	0	0	0	0	0	0	1	inv	1	strong	3.65842	-0.127515	-0.0806325	-0.114513	1.26	0.864429	0.220823	0.0106302	0.0244856	0.023986	0.0263865	0.0439376	0.0259738	0.01198	Alcedinidae.0
Alcedinidae	Megaceryle torquata	Ringed Kingfisher	Megaceryle_torquata	3	0	0	0	0	0	0	1	1	0	0	0	vertebrate	3	weak	5.7589	-1.2277	0.237878	0.0991118	0.475448	1.09049	0.770832	0.0209799	0.0192097	0.0120773	0.037221	0.0458624	0.0500702	0.0296201	Alcedinidae.0
Alcedinidae	Halcyon senegaloides	Mangrove Kingfisher	Halcyon_senegaloides	3	0	0	0	0	1	0	0	0	0	0	0	omnivore	2	weak	4.1239	-0.673369	-0.0580285	-0.0462467	1.04806	0.833363	0.293044	0.018803	0.0209082	0.029503	0.0291329	0.0196372	0.022779	0.0146337	Alcedinidae.0
Alcedinidae	Tanysiptera sylvia	Buff-breasted Paradise-kingfisher	Tanysiptera_sylvia	1	0	0	0	0	0	0	0	0	0	0	1	inv	1	weak	3.90399	-0.239464	-0.178588	-0.0352956	0.464771	1.40406	0.0447733	0.0272332	0.0479763	0.0119252	0.0142676	0.0228188	0.0391935	0.0140968	Alcedinidae.0
Alcedinidae	Alcedo pusilla	Little Kingfisher	Alcedo_pusilla	3	0	0	0	0	0	0	0	0	0	1	1	inv	2	weak	2.58776	0.672448	0.192035	0.0959742	2.44834	0.890676	0.195	0.0180647	0.0271279	0.020157	0.0258496	0.0271049	0.0417771	0.0242298	Alcedinidae.0
Alcedinidae	Alcedo semitorquata	Half-collared Kingfisher	Alcedo_semitorquata	3	0	0	0	0	1	0	0	0	0	0	0	vertebrate	2	weak	3.85693	-0.00965402	0.390929	0.074495	1.75621	0.828403	0.342929	0.0799916	0.0199725	0.0202977	0.00956133	0.0232787	0.0152639	0.00721902	Alcedinidae.0
Alcedinidae	Tanysiptera danae	Brown-headed Paradise-kingfisher	Tanysiptera_danae	1	0	0	0	0	0	0	0	0	0	0	1	inv	1	strong	3.7723	-0.0900259	-0.165221	-0.0694982	0.554141	1.29407	0.0192874	0.0799916	0.00878991	0.026021	0.0301411	0.121024	0.142138	0.0279585	Alcedinidae.0
Alcedinidae	Megaceryle maxima	Giant Kingfisher	Megaceryle_maxima	3	0	0	0	0	1	0	0	0	0	0	0	vertebrate	3	weak	5.78383	-1.37574	0.239936	0.0576968	0.384744	0.958265	0.724573	0.0412616	0.0278362	0.00993905	0.0170827	0.0274448	0.0131029	0.00695268	Alcedinidae.0
Alcedinidae	Alcedo cristata	Malachite Kingfisher	Alcedo_cristata	3	0	0	0	0	1	0	0	0	0	0	0	vertebrate	2	weak	2.75366	0.520453	0.285964	0.0614705	2.32719	0.862484	0.247365	0.0793042	0.0536089	0.0242593	0.0117196	0.0356334	0.0176265	0.0119893	Alcedinidae.0
Alcedinidae	Todiramphus australasia	Cinnamon-banded Kingfisher	Todiramphus_australasia	1	0	0	0	0	0	0	0	0	0	1	1	inv	2	strong	4.18129	-0.246742	-0.0963249	-0.0500671	1.38484	0.880523	0.10978	0.0799916	0.0190156	0.00579087	0.00466567	0.0394376	0.0136617	0.0221995	Alcedinidae.0
Alcedinidae	Caridonax fulgidus	White-rumped Kingfisher	Caridonax_fulgidus	1	0	0	0	0	0	0	0	0	0	1	0	inv	1	strong	5.14639	-0.722107	-0.0700964	0.0469528	0.407502	0.85658	0.212245	0.0799916	0.0296237	0.0108386	0.0156002	0.0105	0.0256169	0.0136562	Alcedinidae.0
Alcedinidae	Ceyx pictus	African Pygmy-kingfisher	Ceyx_pictus	3	0	0	0	0	1	0	0	0	0	0	0	inv	1	strong	2.54318	0.708828	0.0262194	-0.0892693	2.47097	0.967307	0.250019	0.0159095	0.0111056	0.0246999	0.0170581	0.0508123	0.0399137	0.0283747	Alcedinidae.0
Alcedinidae	Chloroceryle inda	Green-and-rufous Kingfisher	Chloroceryle_inda	3	0	0	0	0	0	0	1	1	0	0	0	vertebrate	2	strong	3.95316	-0.276185	0.252539	0.0593299	1.31263	1.12459	0.443032	0.0192204	0.0293266	0.0426919	0.0237764	0.0428976	0.0432854	0.0457071	Alcedinidae.0
Alcedinidae	Actenoides bougainvillei	Moustached Kingfisher	Actenoides_bougainvillei	1	0	0	0	0	0	0	0	0	0	0	1	omnivore	1	strong	5.23644	-0.775925	-0.115913	0.0574128	0.578964	0.798552	0.24679	0.0596136	0.0633011	0.039248	0.016608	0.0374561	0.0167724	0.0109531	Alcedinidae.0
Alcedinidae	Halcyon cyanoventris	Javan Kingfisher	Halcyon_cyanoventris	1	0	0	0	0	0	0	0	0	0	1	0	inv	2	strong	4.5326	-0.874654	-0.00644306	-0.0225119	0.894914	0.794666	0.310933	0.0799916	0.0321632	0.0168213	0.0223855	0.0212232	0.0305556	0.0293076	Alcedinidae.0
Alcedinidae	Tanysiptera hydrocharis	Little Paradise-kingfisher	Tanysiptera_hydrocharis	1	0	0	0	0	0	0	0	0	0	0	1	inv	1	strong	3.91502	0.141114	-0.183749	0.0959462	0.481477	1.38119	-0.0514226	0.0799916	0.0320429	0.0189653	0.0198674	0.0787001	0.0872461	0.0164829	Alcedinidae.0
Alcedinidae	Dacelo tyro	Spangled Kookaburra	Dacelo_tyro	1	0	0	0	0	0	0	0	0	0	0	1	inv	2	strong	4.98292	-1.06538	-0.301119	0.029329	0.359991	0.806146	0.29999	0.0799916	0.0243191	0.02162	0.00878932	0.0158724	0.0184529	0.0103894	Alcedinidae.0
Alcedinidae	Syma torotoro	Yellow-billed Kingfisher	Syma_torotoro	1	0	0	0	0	0	0	0	0	0	0	1	inv	1	strong	3.62966	-0.266736	-0.0495522	0.0159515	1.29983	0.925071	0.109439	0.0221342	0.0641548	0.0119332	0.00872793	0.0379726	0.0229459	0.0154205	Alcedinidae.0
Alcedinidae	Syma megarhyncha	Mountain Kingfisher	Syma_megarhyncha	1	0	0	0	0	0	0	0	0	0	0	1	inv	1	strong	3.68888	-0.500681	-0.0203524	0.0135622	1.16597	0.866852	0.101705	0.0799916	0.102527	0.0133061	0.0314224	0.0214085	0.0161616	0.0125004	Alcedinidae.0
Alcedinidae	Chloroceryle americana	Green Kingfisher	Chloroceryle_americana	3	0	0	0	1	0	0	1	1	0	0	0	vertebrate	3	weak	3.51839	0.228396	0.393641	0.122486	1.68798	1.40867	0.479188	0.00945522	0.0209077	0.0641388	0.0258639	0.0231116	0.046798	0.0228209	Alcedinidae.0
Alcedinidae	Halcyon chelicuti	Striped Kingfisher	Halcyon_chelicuti	3	0	0	0	0	1	0	0	0	0	0	0	inv	2	strong	3.76677	0.0873712	-0.0921518	0.00441922	1.64288	0.913086	0.277006	0.0799916	0.0256872	0.0160235	0.0158316	0.0373818	0.0305129	0.0236916	Alcedinidae.0
Alcedinidae	Clytoceyx rex	Shovel-billed Kookaburra	Clytoceyx_rex	1	0	0	0	0	0	0	0	0	0	0	1	omnivore	1	strong	5.48894	-1.42669	-0.601126	0.082723	0.154667	0.720963	0.28756	0.00591936	0.061888	0.0346132	0.043873	0.0175661	0.0282581	0.011952	Alcedinidae.0
Alcedinidae	Alcedo coerulescens	Small Blue Kingfisher	Alcedo_coerulescens	1	0	0	0	0	0	0	0	0	0	1	0	inv	2	weak	3.31745	0.587842	0.409204	0.0761095	2.29072	0.808313	0.270966	0.0799916	0.0416899	0.029593	0.0242902	0.00568362	0.0257439	0.0126676	Alcedinidae.0
Alcedinidae	Halcyon senegalensis	Woodland Kingfisher	Halcyon_senegalensis	3	0	0	0	0	1	0	0	0	0	0	0	inv	2	strong	4.29647	-0.409644	-0.0685245	-0.00586522	1.12401	1.02375	0.333055	0.0799916	0.0269242	0.0284226	0.0316246	0.0444281	0.0115701	0.0266574	Alcedinidae.0
Alcedinidae	Chloroceryle amazona	Amazon Kingfisher	Chloroceryle_amazona	3	0	0	0	0	0	0	1	1	0	0	0	omnivore	3	strong	4.83929	-0.830463	0.295479	0.0863778	0.958006	1.00395	0.568724	0.0174104	0.0157593	0.0447008	0.00818187	0.053284	0.0837199	0.0390022	Alcedinidae.0
Alcedinidae	Melidora macrorrhina	Hook-billed Kingfisher	Melidora_macrorrhina	1	0	0	0	0	0	0	0	0	0	0	1	inv	1	strong	4.57471	-0.978896	-0.314804	-0.121897	0.685406	0.752808	0.178975	0.0304057	0.022791	0.00835406	0.0178037	0.0155581	0.0227758	0.00331002	Alcedinidae.0
Alcedinidae	Dacelo gaudichaud	Rufous-bellied Kookaburra	Dacelo_gaudichaud	1	0	0	0	0	0	0	0	0	0	0	1	inv	1	strong	4.96284	-1.01062	-0.206601	-0.0054791	0.631792	0.841627	0.308184	0.0172074	0.00859384	0.030853	0.0237257	0.0160871	0.0236792	0.0120279	Alcedinidae.0
Alcedinidae	Todiramphus albonotatus	New Britain Kingfisher	Todiramphus_albonotatus	1	0	0	0	0	0	0	0	0	0	0	1	inv	1	strong	3.46574	-0.106475	-0.146117	-0.0767484	1.49217	0.978585	0.287047	0.0799916	0.0367526	0.0215547	0.0120746	0.0153479	0.0493276	0.00712721	Alcedinidae.0
Alcedinidae	Todiramphus nigrocyaneus	Blue-black Kingfisher	Todiramphus_nigrocyaneus	1	0	0	0	0	0	0	0	0	0	0	1	vertebrate	1	strong	3.99268	-0.604754	-0.0523318	-0.0567986	1.12766	0.805112	0.155315	0.0799916	0.01952	0.0169137	0.0157569	0.0145085	0.0265014	0.0110716	Alcedinidae.0
Alcedinidae	Todiramphus saurophaga	Beach Kingfisher	Todiramphus_saurophaga	1	0	0	0	0	0	0	0	0	0	1	1	omnivore	3	strong	4.83628	-0.970147	0.00730164	-0.0567645	0.755307	0.809085	0.335724	0.0362961	0.0348109	0.0185029	0.0216888	0.032805	0.0115017	0.0193816	Alcedinidae.0
Alcedinidae	Tanysiptera galatea	Common Paradise-kingfisher	Tanysiptera_galatea	1	0	0	0	0	0	0	0	0	0	0	1	inv	1	strong	3.91202	-0.221469	-0.0992629	0.0785598	0.0201881	1.51229	0.00126585	0.00949386	0.0383707	0.00774415	0.0168759	0.0674876	0.0947449	0.0179695	Alcedinidae.0
Alcedinidae	Alcedo websteri	Bismarck Kingfisher	Alcedo_websteri	1	0	0	0	0	0	0	0	0	0	0	1	omnivore	2	weak	4.11038	-0.330385	0.257812	0.136906	1.62168	0.73633	0.36077	0.00842652	0.0821917	0.0552065	0.0562397	0.0777588	0.0569717	0.0390621	Alcedinidae.0
Alcedinidae	Tanysiptera nympha	Red-breasted Paradise-kingfisher	Tanysiptera_nympha	1	0	0	0	0	0	0	0	0	0	0	1	inv	1	strong	4.04305	-0.226894	-0.183659	-0.0488128	0.546846	1.35159	0.0358708	0.0799916	0.0384893	0.0294078	0.00941498	0.0478093	0.0661637	0.0306338	Alcedinidae.0
Alcedinidae	Halcyon leucocephala	Grey-headed Kingfisher	Halcyon_leucocephala	3	0	0	0	0	1	0	0	0	0	0	0	inv	2	weak	3.7329	-0.252242	0.0344255	0.00264809	1.1115	0.863778	0.305637	0.0219118	0.0158279	0.0239751	0.0182558	0.0102488	0.0336329	0.021838	Alcedinidae.0
Alcedinidae	Todiramphus lazuli	Lazuli Kingfisher	Todiramphus_lazuli	1	0	0	0	0	0	0	0	0	0	1	0	inv	1	strong	4.18129	-0.353913	-0.0593133	-0.0427763	1.33667	0.857585	0.285882	0.0799916	0.0391456	0.018583	0.012566	0.0130204	0.0227638	0.0109356	Alcedinidae.0
Alcedinidae	Todiramphus chloris	Collared Kingfisher	Todiramphus_chloris	3	0	1	0	0	0	0	0	0	1	1	1	inv	2	strong	4.19102	-0.680146	0.0191099	-0.101117	1.09414	0.856289	0.333092	0.00892215	0.0184979	0.0243257	0.0227178	0.0169275	0.0135288	0.0118787	Alcedinidae.0
Alcedinidae	Pelargopsis melanorhyncha	Black-billed Kingfisher	Pelargopsis_melanorhyncha	1	0	0	0	0	0	0	0	0	0	1	0	inv	3	strong	5.26404	-1.29264	0.131434	0.0760304	0.556977	0.800964	0.405217	0.0565626	0.0400414	0.00961023	0.0186565	0.0220797	0.0260557	0.00412604	Alcedinidae.0
Alcedinidae	Chloroceryle aenea	American Pygmy Kingfisher	Chloroceryle_aenea	3	0	0	0	0	0	0	1	1	0	0	0	vertebrate	2	strong	2.62104	0.643042	0.288003	0.117259	2.17444	1.06728	0.236411	0.0173722	0.0550354	0.0271174	0.0196795	0.0290043	0.0236289	0.012053	Alcedinidae.0
Alcedinidae	Actenoides monachus	Green-backed Kingfisher	Actenoides_monachus	1	0	0	0	0	0	0	0	0	0	1	0	inv	1	strong	4.66344	-0.814156	-0.0399385	0.103677	0.334325	0.802577	0.262139	0.0799916	0.0542297	0.0127414	0.0322574	0.0156427	0.0136364	0.0101106	Alcedinidae.0
Alcedinidae	Actenoides princeps	Scaly Kingfisher	Actenoides_princeps	1	0	0	0	0	0	0	0	0	0	1	0	inv	1	strong	4.65396	-0.464787	-0.0875709	0.0366143	0.732107	0.809905	0.16861	0.0799916	0.0147639	0.0105014	0.00517504	0.0253475	0.0102021	0.0165956	Alcedinidae.0
Alcedinidae	Tanysiptera ellioti	Kofiau Paradise-kingfisher	Tanysiptera_ellioti	1	0	0	0	0	0	0	0	0	0	1	0	inv	1	strong	3.91502	-0.344043	-0.137943	0.0291282	0.181317	1.39213	0.0200111	0.0799916	0.01968	0.0142437	0.0211602	0.041767	0.0416344	0.0152334	Alcedinidae.0
Alcedinidae	Tanysiptera carolinae	Numfor Paradise-kingfisher	Tanysiptera_carolinae	1	0	0	0	0	0	0	0	0	0	0	1	inv	2	strong	3.91502	-0.340526	-0.109092	-0.0191287	0.253211	1.2587	0.018539	0.0799916	0.0195891	0.0196362	0.0220275	0.0590137	0.0392523	0.0235623	Alcedinidae.0
Alcedinidae	Tanysiptera riedelii	Biak Paradise-kingfisher	Tanysiptera_riedelii	1	0	0	0	0	0	0	0	0	0	0	1	inv	1	strong	4.17439	-0.364882	-0.134894	-0.00695802	0.148304	1.4869	-0.036799	0.0799916	0.0223142	0.0267719	0.0159932	0.0188651	0.0112067	0.0183997	Alcedinidae.0
Alcedinidae	Ceyx fallax	Sulawesi Kingfisher	Ceyx_fallax	1	0	0	0	0	0	0	0	0	0	1	0	inv	1	weak	2.89037	0.39972	0.0339052	-0.134676	2.31033	0.942262	0.306461	0.0221785	0.0356978	0.0170487	0.0382348	0.0185226	0.0742173	0.0393393	Alcedinidae.0
Alcedinidae	Cittura cyanotis	Lilac-cheeked Kingfisher	Cittura_cyanotis	1	0	0	0	0	0	0	0	0	0	1	0	inv	1	strong	4.99057	-0.606737	-0.252637	-0.153325	0.78734	1.01547	0.193592	0.0799916	0.0536985	0.0156621	0.00375125	0.0350833	0.0320056	0.0124672	Alcedinidae.0
Alcedinidae	Alcedo quadribrachys	Shining Blue Kingfisher	Alcedo_quadribrachys	1	0	0	0	0	1	0	0	0	0	0	0	vertebrate	2	weak	3.55249	-0.0381714	0.353542	0.0638015	1.78864	0.712534	0.279503	0.0287579	0.0204436	0.0300265	0.0105786	0.0366861	0.0304841	0.0338458	Alcedinidae.0
Alcedinidae	Halcyon malimbica	Blue-breasted Kingfisher	Halcyon_malimbica	1	0	0	0	0	1	0	0	0	0	0	0	inv	1	strong	4.51961	-0.770287	-0.0329882	-0.000401999	0.896574	0.849313	0.273237	0.0235634	0.0256183	0.00804648	0.0190092	0.0234784	0.0100427	0.00865698	Alcedinidae.0
Alcedinidae	Todiramphus diops	Blue-and-white Kingfisher	Todiramphus_diops	1	0	0	0	0	0	0	0	0	0	1	0	inv	2	strong	3.85799	-0.256498	-0.0708379	-0.0711525	1.43687	0.801852	0.230926	0.0799916	0.033595	0.012869	0.0151841	0.0193947	0.00360264	0.00981644	Alcedinidae.0
Alcedinidae	Ceyx lepidus	Variable Kingfisher	Ceyx_lepidus	1	0	0	0	0	0	0	0	0	0	1	0	inv	1	weak	3.05965	0.207758	0.218321	0.00294412	2.24084	0.673664	0.225886	0.0101041	0.021993	0.010911	0.0100605	0.0188121	0.0204596	0.00966267	Alcedinidae.0
Alcedinidae	Ceyx lecontei	African Dwarf-kingfisher	Ceyx_lecontei	1	0	0	0	0	1	0	0	0	0	0	0	inv	1	strong	2.25129	0.78758	0.139915	-0.261415	2.77115	1.00568	0.306391	0.0340934	0.0443149	0.0215327	0.036618	0.0619603	0.0885741	0.0543423	Alcedinidae.0
Alcedinidae	Todiramphus funebris	Sombre Kingfisher	Todiramphus_funebris	1	0	0	0	0	0	0	0	0	0	1	0	inv	2	strong	4.66146	-0.909583	-0.0843453	-0.0454016	0.762256	0.902576	0.216105	0.0799916	0.0298801	0.0120453	0.0259835	0.0405775	0.029497	0.0297402	Alcedinidae.0
Alcedinidae	Halcyon badia	Chocolate-backed Kingfisher	Halcyon_badia	1	0	0	0	0	1	0	0	0	0	0	0	inv	1	strong	4.05872	-0.378554	-0.140289	-0.0737424	1.33791	0.95199	0.323147	0.024334	0.0181217	0.0159909	0.0178388	0.036435	0.0403083	0.0327771	Alcedinidae.0
Alcedinidae	Ceyx rufidorsa	Rufous-backed Kingfisher	Ceyx_rufidorsa	1	0	0	0	0	0	0	0	0	0	1	0	inv	1	#N/A	2.87864	0.313949	0.1708	0.000180732	2.3189	0.862669	0.290846	0.0264313	0.0651939	0.0221442	0.0364701	0.00479731	0.00401478	0.0061005	Alcedinidae.0
Alcedinidae	Alcedo leucogaster	White-bellied Kingfisher	Alcedo_leucogaster	1	0	0	0	0	1	0	0	0	0	0	0	omnivore	1	weak	2.67415	0.550026	0.180054	0.0571052	2.36157	0.748007	0.205253	0.0119844	0.0516561	0.0229803	0.0269196	0.0204414	0.0299978	0.0111752	Alcedinidae.0
Alcedinidae	Actenoides concretus	Rufous-collared Kingfisher	Actenoides_concretus	1	0	0	0	0	0	0	0	0	0	1	0	inv	1	strong	4.29688	-0.593504	-0.0423101	-0.0130178	1.1384	0.764608	0.366555	0.0149564	0.0305828	0.0201653	0.0191884	0.018991	0.0314609	0.0209806	Alcedinidae.0
Alcedinidae	Todiramphus enigma	Talaud Kingfisher	Todiramphus_enigma	1	0	0	0	0	0	0	0	0	0	1	0	inv	1	strong	4.18129	-0.674139	-0.00640665	-0.0941248	1.09709	0.840477	0.261871	0.0799916	0.0526742	0.0176625	0.00551872	0.0533857	0.0344765	0.0260502	Alcedinidae.0
Alcedinidae	Alcedo euryzona	Blue-banded Kingfisher	Alcedo_euryzona	1	0	0	0	0	0	0	0	0	0	1	0	vertebrate	1	weak	3.76306	-0.143664	0.306452	0.109415	1.84554	0.772436	0.369336	0.0799916	0.0271053	0.0136527	0.0185999	0.0262627	0.0320916	0.0249375	Alcedinidae.0
Alcedinidae	Lacedo pulchella	Banded Kingfisher	Lacedo_pulchella	1	0	0	0	0	0	0	0	0	0	1	0	inv	1	strong	3.85588	-0.443701	-0.137154	-0.10279	1.36795	1.00497	0.222727	0.0799916	0.0220873	0.0138663	0.0137791	0.016354	0.0276069	0.0225868	Alcedinidae.0
Alcedinidae	Pelargopsis capensis	Stork-billed Kingfisher	Pelargopsis_capensis	3	0	0	0	0	0	0	0	0	1	1	0	vertebrate	2	strong	5.1856	-1.3557	0.111859	0.0769083	0.661447	0.989315	0.534424	0.0245652	0.0303496	0.0120053	0.0158785	0.0610709	0.0236807	0.0320091	Alcedinidae.0
Alcedinidae	Actenoides hombroni	Blue-capped Kingfisher	Actenoides_hombroni	1	0	0	0	0	0	0	0	0	0	1	0	inv	1	strong	4.76217	-0.662884	-0.137239	0.0220889	0.67358	0.897839	0.247475	0.0345205	0.0244375	0.0140952	0.00953717	0.0539411	0.0137327	0.0125741	Alcedinidae.0
Alcedinidae	Ceyx erithaca	Black-backed Kingfisher	Ceyx_erithaca	3	0	0	0	0	0	0	0	0	1	1	0	inv	1	weak	2.87864	0.207475	0.175389	0.015521	2.55573	0.831501	0.394753	0.0122291	0.0175563	0.0114626	0.0153057	0.0292225	0.0227818	0.0264524	Alcedinidae.0
Alcedinidae	Todiramphus winchelli	Rufous-lored Kingfisher	Todiramphus_winchelli	1	0	0	0	0	0	0	0	0	0	1	0	inv	1	strong	4.2105	-0.75758	-0.047564	-0.0624791	1.06032	0.936047	0.235964	0.0207955	0.0252919	0.0134968	0.0050373	0.0262981	0.0312526	0.025759	Alcedinidae.0
Alcedinidae	Alcedo argentata	Silvery Kingfisher	Alcedo_argentata	1	0	0	0	0	0	0	0	0	0	1	0	omnivore	1	weak	2.88144	0.343298	0.23642	0.0605305	2.36842	0.682956	0.246623	0.0157255	0.0178997	0.00955568	0.0183713	0.0306543	0.029742	0.0168859	Alcedinidae.0
Alcedinidae	Todiramphus cinnamominus	Micronesian Kingfisher	Todiramphus_cinnamominus	1	0	0	0	0	0	0	0	0	0	0	1	inv	1	strong	4.13035	-0.528173	-0.0361745	-0.110728	1.10042	0.881065	0.177734	0.0111737	0.0166013	0.0114557	0.00618298	0.043305	0.00986624	0.00793174	Alcedinidae.0
Alcedinidae	Alcedo meninting	Blue-eared Kingfisher	Alcedo_meninting	3	0	0	0	0	0	0	0	0	1	1	0	vertebrate	2	weak	3.01651	0.289807	0.474469	0.127171	2.25575	0.938309	0.378966	0.0799916	0.0210948	0.0229397	0.0151196	0.0396312	0.0242361	0.0367328	Alcedinidae.0
Alcedinidae	Ceyx melanurus	Philippine Dwarf-kingfisher	Ceyx_melanurus	1	0	0	0	0	0	0	0	0	0	1	0	inv	1	weak	3.12676	0.185462	0.100108	-0.018316	2.47419	0.559294	0.228302	0.0139301	0.052287	0.0256431	0.0213937	0.0834025	0.0733566	0.0402003	Alcedinidae.0
Alcedinidae	Actenoides lindsayi	Spotted Kingfisher	Actenoides_lindsayi	1	0	0	0	0	0	0	0	0	0	1	0	inv	1	strong	4.53088	-0.529398	-0.0665518	0.00986201	0.816804	0.826609	0.164471	0.0211454	0.0173662	0.00965543	0.0184436	0.0238993	0.0280764	0.0202614	Alcedinidae.0
Alcedinidae	Alcedo cyanopectus	Indigo-banded Kingfisher	Alcedo_cyanopectus	1	0	0	0	0	0	0	0	0	0	1	0	omnivore	1	weak	3.06805	0.305324	0.283277	0.0575889	2.27604	0.723529	0.218967	0.0799916	0.0203348	0.013849	0.0263348	0.0159967	0.0455392	0.0193815	Alcedinidae.0
Alcedinidae	Pelargopsis amauroptera	Brown-winged Kingfisher	Pelargopsis_amauroptera	1	0	0	0	0	0	0	0	0	1	1	0	omnivore	3	strong	5.0876	-1.271	0.0871924	0.0199936	0.61882	0.735808	0.340985	0.0799916	0.0481607	0.0229849	0.00889166	0.0354563	0.0552119	0.0637866	Alcedinidae.0
Alcedinidae	Halcyon coromanda	Ruddy Kingfisher	Halcyon_coromanda	3	0	1	0	0	0	0	0	0	1	1	0	omnivore	1	weak	4.35028	-0.858943	-0.0448062	-0.0318892	1.03501	0.768345	0.312947	0.0111651	0.0357544	0.00833601	0.0126972	0.0171561	0.0296083	0.028856	Alcedinidae.0
Alcedinidae	Alcedo hercules	Blyth's Kingfisher	Alcedo_hercules	3	0	1	0	0	0	0	0	0	1	1	0	vertebrate	2	weak	3.31745	-0.278912	0.38223	0.144171	1.49206	0.786761	0.399451	0.0799916	0.0260083	0.0132808	0.00995305	0.0206382	0.0158131	0.0150391	Alcedinidae.0
Alcedinidae	Halcyon pileata	Black-capped Kingfisher	Halcyon_pileata	3	0	1	0	0	0	0	0	0	1	1	0	inv	2	weak	4.4307	-0.889295	0.127044	-0.0453033	0.909417	0.960308	0.482779	0.0237258	0.0361054	0.00701279	0.0226997	0.0598731	0.0361603	0.0284856	Alcedinidae.0
Alcedinidae	Megaceryle lugubris	Crested Kingfisher	Megaceryle_lugubris	3	0	1	0	0	0	0	0	0	1	1	0	omnivore	2	weak	5.60208	-0.961139	0.294019	0.208023	0.467517	0.939154	0.658061	0.0111461	0.0360089	0.0144632	0.0242988	0.0119195	0.020046	0.0108252	Alcedinidae.0
Alcedinidae	Megaceryle alcyon	Belted Kingfisher	Megaceryle_alcyon	3	0	0	1	1	0	0	1	1	0	0	0	vertebrate	3	weak	4.99721	-0.54166	0.272893	0.148247	0.769765	1.05575	0.705658	0.0259702	0.0198859	0.0141254	0.0199315	0.0181206	0.0228485	0.0131603	Alcedinidae.0
Alcedinidae	Ceryle rudis	Pied Kingfisher	Ceryle_rudis	3	1	1	0	0	1	0	0	0	1	1	0	vertebrate	3	weak	4.43521	-0.447313	0.448456	0.0749281	0.966785	1.0331	0.636916	0.00459315	0.00680986	0.00569257	0.0246611	0.0189168	0.0303161	0.0110371	Alcedinidae.0
Alcedinidae	Halcyon smyrnensis	White-throated Kingfisher	Halcyon_smyrnensis	3	1	1	0	0	1	0	0	0	1	1	0	vertebrate	2	weak	4.51525	-0.835693	0.0699533	-0.0245286	0.857975	0.925366	0.371903	0.0182175	0.0219844	0.0162346	0.0118684	0.0351288	0.030673	0.0259228	Alcedinidae.0
Alcedinidae	Alcedo atthis	Common Kingfisher	Alcedo_atthis	3	1	1	0	0	1	0	0	0	1	1	1	vertebrate	2	weak	3.43689	0.324603	0.44177	0.0804109	2.02275	0.860783	0.374335	0.00455352	0.0154667	0.0312321	0.0130673	0.0353274	0.0160816	0.0227571	Alcedinidae.0
Anatidae	Chloephaga rubidiceps	Ruddy-headed Goose	Chloephaga_rubidiceps	2	0	0	0	0	0	0	1	0	0	0	0	plant	3	none	7.643	-0.202107	-0.412559	-0.0543499	-0.394519	-0.108224	0.466165	0.00831747	0.0299437	0.0200382	0.0299649	0.0426953	0.0200869	0.018346	Anatidae.0
Anatidae	Tachyeres brachypterus	Falkland Steamerduck	Tachyeres_brachypterus	2	0	0	0	0	0	0	1	0	0	0	0	inv	3	weak	8.14613	-1.42307	-0.468326	-0.128645	-0.25723	-0.114638	0.265852	0.0829099	0.0333055	0.0187942	0.0039676	0.0508474	0.0551	0.014986	Anatidae.0
Anatidae	Anas aucklandica	Auckland Islands Teal	Anas_aucklandica	2	0	0	0	0	0	0	0	0	0	0	1	inv	3	none	6.21279	-0.553646	-0.118695	-0.0943599	0.522018	0.277667	0.0651647	0.0229392	0.0557979	0.0241398	0.0243975	0.0655821	0.0174025	0.0105305	Anatidae.0
Anatidae	Anas nesiotis	Campbell Islands Teal	Anas_nesiotis	2	0	0	0	0	0	0	0	0	0	0	1	inv	3	none	6.21279	-0.238957	-0.249552	-0.0402473	0.571149	0.325126	-0.00262939	0.0799916	0.0821917	0.0552065	0.0562397	0.0777588	0.0569717	0.0390621	Anatidae.0
Anatidae	Tachyeres pteneres	Flightless Steamerduck	Tachyeres_pteneres	2	0	0	0	0	0	0	1	0	0	0	0	inv	3	weak	8.46328	-1.55845	-0.54527	-0.160953	-0.261568	-0.201305	0.250997	0.0444918	0.0437504	0.030343	0.0103227	0.0528996	0.0164064	0.0257174	Anatidae.0
Anatidae	Chloephaga hybrida	Kelp Goose	Chloephaga_hybrida	2	0	0	0	0	0	0	1	0	0	0	0	plant	3	none	7.73272	-0.470635	-0.539371	-0.0916682	-0.592528	-0.000277823	0.509672	0.00368586	0.0853819	0.0659234	0.0323879	0.0324609	0.00991062	0.0148025	Anatidae.0
Anatidae	Chloephaga poliocephala	Ashy-headed Goose	Chloephaga_poliocephala	2	0	0	0	0	0	0	1	0	0	0	0	plant	3	weak	7.60447	-0.249576	-0.472499	-0.0803012	-0.497663	-0.0866489	0.474764	0.00386721	0.0342629	0.0205218	0.0250023	0.0231691	0.024461	0.0066117	Anatidae.0
Anatidae	Tachyeres patachonicus	Flying Steamerduck	Tachyeres_patachonicus	2	0	0	0	0	0	0	1	0	0	0	0	inv	3	weak	7.94504	-1.28063	-0.447455	-0.14226	-0.312264	-0.0691502	0.39867	0.00930653	0.0390187	0.0235146	0.024828	0.0265867	0.0420704	0.0176547	Anatidae.0
Anatidae	Chloephaga picta	Upland Goose	Chloephaga_picta	2	0	0	0	0	0	0	1	0	0	0	0	plant	3	weak	7.96567	-0.6346	-0.460463	-0.124584	-0.825963	-0.230954	0.450783	0.0183415	0.0707118	0.0191283	0.0291007	0.0715892	0.0252954	0.0115862	Anatidae.0
Anatidae	Tachyeres leucocephalus	White-headed Steamerduck	Tachyeres_leucocephalus	2	0	0	0	0	0	0	1	0	0	0	0	inv	3	weak	8.01069	-1.46317	-0.388293	-0.150611	-0.742981	0.125118	0.17031	0.0828151	0.0821917	0.0552065	0.0562397	0.0777588	0.0569717	0.0390621	Anatidae.0
Anatidae	Cygnus melancoryphus	Black-necked Swan	Cygnus_melancoryphus	2	0	0	0	0	0	0	1	0	0	0	0	plant	3	weak	8.4578	-1.33651	-0.0855482	-0.299754	-0.79749	-0.34509	0.437306	0.0266488	0.0438947	0.0198092	0.0259694	0.0194978	0.0207785	0.0359438	Anatidae.0
Anatidae	Anas sibilatrix	Chiloe Wigeon	Anas_sibilatrix	2	0	0	0	0	0	0	1	0	0	0	0	plant	3	none	6.8278	-0.42825	-0.359758	-0.125492	0.103515	0.113592	0.485051	0.0400302	0.0728668	0.020028	0.0676901	0.0527968	0.0233194	0.00704746	Anatidae.0
Anatidae	Hymenolaimus malacorhynchos	Blue Duck	Hymenolaimus_malacorhynchos	2	0	0	0	0	0	0	0	0	0	0	1	inv	3	strong	6.72141	-0.692106	-0.302906	-0.0664478	-0.0918231	0.14882	0.31416	0.0133141	0.0387771	0.0261254	0.0577323	0.041805	0.0418479	0.027316	Anatidae.0
Anatidae	Speculanas specularis	Spectacled Duck	Speculanas_specularis	2	0	0	0	0	0	0	1	0	0	0	0	omnivore	3	none	7.3106	-0.909376	-0.266564	-0.156551	-0.198587	0.128373	0.396205	0.0565626	0.0629018	0.0265351	0.049849	0.0195585	0.0162148	0.00524796	Anatidae.0
Anatidae	Tadorna variegata	Paradise Shelduck	Tadorna_variegata	2	0	0	0	0	0	0	0	0	0	0	1	omnivore	3	weak	7.34015	-0.819238	-0.300747	-0.1882	-0.643097	-0.073828	0.42416	0.0167168	0.0426794	0.0260381	0.03104	0.0530756	0.0248709	0.0199823	Anatidae.0
Anatidae	Anas chlorotis	Brown Teal	Anas_chlorotis	2	0	0	0	0	0	0	0	0	0	0	1	inv	3	none	6.21279	-0.742606	-0.38173	-0.159523	0.293819	0.184373	0.348686	0.0126024	0.0472597	0.0258488	0.0201144	0.0332356	0.0336493	0.0128563	Anatidae.0
Anatidae	Aythya novaeseelandiae	New Zealand Scaup	Aythya_novaeseelandiae	2	0	0	0	0	0	0	0	0	0	0	1	omnivore	3	none	6.525	-0.654443	-0.431844	-0.245354	0.755764	0.0424401	0.439826	0.0197757	0.0307248	0.0230302	0.0166943	0.0672061	0.0521464	0.0158065	Anatidae.0
Anatidae	Oxyura vittata	Lake Duck	Oxyura_vittata	2	0	0	0	0	0	0	1	0	0	0	0	omnivore	3	none	6.46565	-0.635207	-0.225983	-0.404294	0.500896	0.271799	0.114209	0.0375163	0.020588	0.00648893	0.0521424	0.0658614	0.0205979	0.0165609	Anatidae.0
Anatidae	Cereopsis novaehollandiae	Cape Barren Goose	Cereopsis_novaehollandiae	2	0	0	0	0	0	0	0	0	0	0	1	plant	3	weak	8.17751	-1.15845	-0.46037	0.0844395	-1.10579	-0.469097	0.376797	0.0829319	0.0790532	0.0111194	0.029293	0.0399851	0.0674406	0.026619	Anatidae.0
Anatidae	Anas versicolor	Silver Teal	Anas_versicolor	3	0	0	0	0	0	0	1	0	0	0	0	plant	3	none	6.38891	-0.616892	-0.328559	-0.0624249	0.560783	0.239535	0.454231	0.0565626	0.0555013	0.0115093	0.0178081	0.0352254	0.0378511	0.0154192	Anatidae.0
Anatidae	Coscoroba coscoroba	Coscoroba Swan	Coscoroba_coscoroba	3	0	0	0	0	0	0	1	0	0	0	0	omnivore	3	none	8.36516	-1.38012	-0.307648	-0.264928	-0.883695	-0.348169	0.423056	0.0399195	0.0138357	0.0385936	0.0249528	0.0303415	0.0108742	0.0124823	Anatidae.0
Anatidae	Netta peposaca	Rosy-billed Pochard	Netta_peposaca	3	0	0	0	0	0	0	1	0	0	0	0	plant	3	none	6.90775	-1.02667	-0.159639	-0.337715	0.346928	-0.0748777	0.485983	0.0820471	0.0111029	0.0269414	0.0347	0.0206477	0.0248252	0.0128157	Anatidae.0
Anatidae	Heteronetta atricapilla	Black-headed Duck	Heteronetta_atricapilla	3	0	0	0	0	0	0	1	0	0	0	0	omnivore	3	none	6.28855	-0.741862	-0.0835771	-0.181215	0.685184	-0.0223504	0.343663	0.0167669	0.0306936	0.0263211	0.0136949	0.0435395	0.0155283	0.0238743	Anatidae.0
Anatidae	Oxyura australis	Blue-billed Duck	Oxyura_australis	2	0	0	0	0	0	0	0	0	0	0	1	omnivore	3	none	6.68211	-0.705766	-0.305505	-0.342455	0.569431	0.12822	0.20133	0.0030705	0.0270338	0.0129947	0.0476443	0.0194846	0.0284692	0.00957428	Anatidae.0
Anatidae	Anas platalea	Red Shoveler	Anas_platalea	3	0	0	0	0	0	0	1	0	0	0	0	omnivore	3	weak	6.14296	-1.12739	-0.0851729	-0.149284	0.155421	0.328757	0.422151	0.00108311	0.0561092	0.0159454	0.0171417	0.0116669	0.0277051	0.0141121	Anatidae.0
Anatidae	Stictonetta naevosa	Freckled Duck	Stictonetta_naevosa	2	0	0	0	0	0	0	0	0	0	0	1	plant	3	none	6.80602	-0.953662	-0.0859807	-0.0219557	0.299862	-0.107378	0.457672	0.00989042	0.0268046	0.0193094	0.0185242	0.0121154	0.0458549	0.0119097	Anatidae.0
Anatidae	Tadorna tadornoides	Australian Shelduck	Tadorna_tadornoides	3	0	0	0	0	0	0	0	0	0	0	1	omnivore	3	weak	7.25748	-0.891051	-0.234755	-0.157042	-0.568458	-0.291317	0.368711	0.00866997	0.0536637	0.0320558	0.0169388	0.053627	0.0687936	0.0947757	Anatidae.0
Anatidae	Biziura lobata	Musk Duck	Biziura_lobata	3	0	0	0	0	0	0	0	0	0	0	1	inv	3	weak	7.56452	-1.15904	-0.707672	-0.242665	-0.140344	0.0933752	0.192554	0.00402353	0.100166	0.025613	0.0310228	0.0869216	0.035463	0.014805	Anatidae.0
Anatidae	Lophonetta specularioides	Crested Duck	Lophonetta_specularioides	3	0	0	0	0	0	0	1	0	0	0	0	inv	3	weak	6.92749	-0.870911	-0.266071	-0.136855	-0.401999	0.206343	0.372602	0.0565626	0.0267676	0.0526336	0.0183105	0.0283468	0.0291587	0.0251227	Anatidae.0
Anatidae	Anas flavirostris	Yellow-billed Teal	Anas_flavirostris	3	0	0	0	0	0	0	1	0	0	0	0	omnivore	3	none	6.07304	-0.299351	-0.309213	-0.0747274	0.438651	0.339725	0.457444	0.0183968	0.0288149	0.0152068	0.00960298	0.0269215	0.0282791	0.0159282	Anatidae.0
Anatidae	Anas rhynchotis	Australasian Shoveler	Anas_rhynchotis	3	0	0	0	0	0	0	0	0	0	0	1	inv	3	none	6.45984	-1.12954	-0.112192	-0.125274	0.338715	0.167943	0.518114	0.00510704	0.0758212	0.014857	0.0189842	0.0468253	0.0254194	0.0126882	Anatidae.0
Anatidae	Anas castanea	Chestnut Teal	Anas_castanea	3	0	0	0	0	0	0	0	0	0	0	1	omnivore	3	none	6.43617	-0.480547	-0.31206	-0.129031	0.147244	0.224441	0.344801	0.0129943	0.0923743	0.0331668	0.0123434	0.105839	0.0693241	0.0539136	Anatidae.0
Anatidae	Malacorhynchus membranaceus	Pink-eared Duck	Malacorhynchus_membranaceus	3	0	0	0	0	0	0	0	0	0	0	1	inv	3	none	5.92102	-0.972556	0.0461631	-0.00831943	0.547313	0.111947	0.375524	0.00606994	0.0620498	0.0254787	0.0262595	0.0150739	0.0133608	0.0264889	Anatidae.0
Anatidae	Cygnus atratus	Black Swan	Cygnus_atratus	3	0	0	0	0	0	0	0	0	0	0	1	plant	3	weak	8.63465	-1.42979	-0.184461	-0.157006	-0.800126	-0.54471	0.497634	0.00494408	0.0436528	0.0327656	0.0366204	0.0271853	0.020202	0.0194619	Anatidae.0
Anatidae	Chenonetta jubata	Australian Wood Duck	Chenonetta_jubata	3	0	0	0	0	0	0	0	0	0	0	1	plant	3	none	6.69389	-0.204988	-0.260627	-0.223249	-0.0960816	-0.04134	0.387029	0.0102843	0.0539158	0.013238	0.0342456	0.00690644	0.0205514	0.0261645	Anatidae.0
Anatidae	Aythya australis	Hardhead	Aythya_australis	3	0	0	0	0	0	0	0	0	0	0	1	plant	3	none	6.76781	-0.848686	-0.421382	-0.171741	0.51746	-0.0260566	0.505782	0.0076066	0.0472944	0.021813	0.0287935	0.0197793	0.0215001	0.010698	Anatidae.0
Anatidae	Tadorna cana	South African Shelduck	Tadorna_cana	3	0	0	0	0	1	0	0	0	0	0	0	omnivore	3	weak	7.07496	-0.895929	-0.245359	-0.280504	-0.477661	-0.129518	0.478165	0.0245302	0.0637914	0.011351	0.0228201	0.0476355	0.0219003	0.0106579	Anatidae.0
Anatidae	Anas georgica	Yellow-billed Pintail	Anas_georgica	3	0	0	0	0	0	0	1	0	0	0	0	plant	3	none	6.43586	-0.382569	-0.335081	0.0245711	0.197404	0.314915	0.422192	0.01977	0.0255069	0.0162182	0.0349317	0.0556063	0.0407796	0.0276168	Anatidae.0
Anatidae	Dendrocygna eytoni	Plumed Whistling-duck	Dendrocygna_eytoni	3	0	0	0	0	0	0	0	0	0	0	1	plant	3	none	6.67202	-0.718282	-0.329428	-0.0568242	0.0706425	-0.296366	0.253038	0.0174112	0.0264283	0.0133318	0.0117457	0.048955	0.0369738	0.0185628	Anatidae.0
Anatidae	Callonetta leucophrys	Ringed Teal	Callonetta_leucophrys	3	0	0	0	0	0	0	1	0	0	0	0	plant	3	none	5.8938	-0.383284	-0.201401	-0.096936	0.653721	0.185173	0.382864	0.0234409	0.0519612	0.00184406	0.0387242	0.0231172	0.0114867	0.013858	Anatidae.0
Anatidae	Anas smithii	Cape Shoveler	Anas_smithii	3	0	0	0	0	1	0	0	0	0	0	0	inv	3	none	6.38259	-1.0828	-0.0838345	-0.146627	0.242167	0.0776704	0.480333	0.0365268	0.0381263	0.0178582	0.0163323	0.0147983	0.0256879	0.0252113	Anatidae.0
Anatidae	Chloephaga melanoptera	Andean Goose	Chloephaga_melanoptera	3	0	0	0	0	0	0	1	0	0	0	0	plant	3	weak	7.61923	-0.678422	-0.433392	-0.117957	-0.832548	-0.301641	0.497182	0.00714505	0.037652	0.0338026	0.0181339	0.0416879	0.0324518	0.0166026	Anatidae.0
Anatidae	Anas superciliosa	Pacific Black Duck	Anas_superciliosa	3	0	0	0	0	0	0	0	0	0	1	1	plant	3	none	6.78305	-1.01461	-0.191012	-0.201989	0.0972943	0.0232351	0.490112	0.00582417	0.03864	0.0157927	0.040584	0.00749863	0.0446781	0.0147308	Anatidae.0
Anatidae	Merganetta armata	Torrent Duck	Merganetta_armata	3	0	0	0	0	0	0	1	0	0	0	0	inv	3	weak	5.98851	-0.0353723	-0.150748	0.0303821	0.0753508	0.436255	0.158698	0.0799916	0.0755016	0.0209173	0.0193373	0.048042	0.0232737	0.0204928	Anatidae.0
Anatidae	Anas gracilis	Grey Teal	Anas_gracilis	3	0	0	0	0	0	0	0	0	0	0	1	omnivore	3	none	6.19054	-0.499053	-0.321066	-0.164002	0.356911	0.22222	0.401792	0.00463322	0.0324271	0.0108561	0.0366447	0.0798126	0.0301538	0.00419382	Anatidae.0
Anatidae	Nettapus pulchellus	Green Pygmy-goose	Nettapus_pulchellus	3	0	0	0	0	0	0	0	0	0	0	1	plant	3	none	5.72678	-0.0573665	-0.435112	0.0387966	0.674529	0.278544	0.4178	0.0112704	0.050607	0.0150047	0.0183409	0.100246	0.0707354	0.0159465	Anatidae.0
Anatidae	Mergus octosetaceus	Brazilian Merganser	Mergus_octosetaceus	3	0	0	0	0	0	0	1	0	0	0	0	vertebrate	3	weak	6.89061	-0.242101	0.386462	0.0851622	0.190803	0.111407	0.276578	0.0820352	0.0439677	0.0171802	0.0115631	0.0838968	0.0683968	0.0274246	Anatidae.0
Anatidae	Anas melleri	Meller's Duck	Anas_melleri	3	0	0	0	0	0	1	0	0	0	0	0	omnivore	3	none	6.86612	-1.10304	-0.188185	-0.322145	0.0185921	0.131176	0.436459	0.0138335	0.0177649	0.0224218	0.0343699	0.0367389	0.00995592	0.00998538	Anatidae.0
Anatidae	Anas bernieri	Madagascar Teal	Anas_bernieri	3	0	0	0	0	0	1	0	0	0	0	0	omnivore	3	none	5.93616	-0.31057	-0.268855	-0.124964	0.318581	0.233346	0.384678	0.0204911	0.0281569	0.0222798	0.048557	0.0362005	0.0421015	0.0225225	Anatidae.0
Anatidae	Anas puna	Puna Teal	Anas_puna	3	0	0	0	0	0	0	1	0	0	0	0	plant	3	none	6.38891	-0.806422	-0.205802	-0.0091974	0.330668	0.234893	0.506184	0.00589518	0.0548516	0.0187767	0.0294979	0.0317031	0.0140133	0.018923	Anatidae.0
Anatidae	Aythya innotata	Madagascar Pochard	Aythya_innotata	1	0	0	0	0	0	1	0	0	0	0	0	omnivore	3	none	6.52942	-0.806799	-0.200169	-0.375788	0.550069	0.0113175	0.368207	0.0799916	0.0545616	0.0203184	0.0264189	0.0135948	0.0234333	0.0111675	Anatidae.0
Anatidae	Tadorna radjah	Radjah Shelduck	Tadorna_radjah	3	0	0	0	0	0	0	0	0	0	0	1	inv	3	none	6.78584	-0.832104	-0.370405	-0.180369	-0.153518	-0.0396887	0.369628	0.0130563	0.0245461	0.0229856	0.0360658	0.0437357	0.022369	0.0164221	Anatidae.0
Anatidae	Amazonetta brasiliensis	Brazilian Teal	Amazonetta_brasiliensis	3	0	0	0	0	0	0	1	0	0	0	0	omnivore	3	none	6.21459	-0.506115	-0.300017	-0.115275	0.235759	0.356307	0.295739	0.0815681	0.0262891	0.0186889	0.022412	0.0441864	0.0227788	0.0115804	Anatidae.0
Anatidae	Oxyura maccoa	Maccoa Duck	Oxyura_maccoa	3	0	0	0	0	1	0	0	0	0	0	0	omnivore	3	none	6.51323	-0.747575	-0.355374	-0.422563	0.516676	0.182903	0.202594	0.0149493	0.0425936	0.0309019	0.0283786	0.0256883	0.0299298	0.0345716	Anatidae.0
Anatidae	Netta erythrophthalma	Southern Pochard	Netta_erythrophthalma	3	0	0	0	0	1	0	1	0	0	0	0	seed	3	none	6.65978	-0.761585	-0.369738	-0.244081	0.609511	-0.120447	0.488428	0.0799916	0.0202484	0.00727967	0.0350298	0.040424	0.0618037	0.0273655	Anatidae.0
Anatidae	Anas capensis	Cape Teal	Anas_capensis	3	0	0	0	0	1	0	0	0	0	0	0	omnivore	3	none	5.99645	-0.550831	-0.285512	-0.0797108	0.465873	0.0683244	0.39482	0.0193169	0.049779	0.0345199	0.0445334	0.0351931	0.0284	0.00533871	Anatidae.0
Anatidae	Anas sparsa	African Black Duck	Anas_sparsa	3	0	0	0	0	1	0	0	0	0	0	0	omnivore	3	weak	6.88907	-0.835416	-0.300278	-0.290566	-0.0794864	0.222419	0.432403	0.0109441	0.0309622	0.0135941	0.0127795	0.0412379	0.0206251	0.0283291	Anatidae.0
Anatidae	Anas undulata	Yellow-billed Duck	Anas_undulata	3	0	0	0	0	1	0	0	0	0	0	0	omnivore	3	none	6.91572	-0.857258	-0.159793	-0.252633	0.0550126	0.174802	0.427632	0.0184563	0.0551682	0.0122329	0.02572	0.053056	0.00961236	0.0102335	Anatidae.0
Anatidae	Thalassornis leuconotus	White-backed Duck	Thalassornis_leuconotus	3	0	0	0	0	1	0	0	0	0	0	0	plant	3	none	6.54869	-0.644293	-0.418874	-0.300765	0.767359	-0.236259	0.274751	0.0799916	0.0639749	0.0712727	0.0679234	0.0711524	0.0340979	0.0369962	Anatidae.0
Anatidae	Anas hottentota	Hottentot Teal	Anas_hottentota	3	0	0	0	0	1	1	0	0	0	0	0	omnivore	3	none	5.6217	-0.286815	-0.279241	-0.0826858	0.807027	0.39782	0.382074	0.0799916	0.0198043	0.00885861	0.0197342	0.027159	0.0132693	0.00765387	Anatidae.0
Anatidae	Dendrocygna arcuata	Wandering Whistling-duck	Dendrocygna_arcuata	3	0	0	0	0	0	0	0	0	0	1	1	plant	3	none	6.67983	-0.631074	-0.290888	-0.0639174	0.493807	-0.273701	0.245647	0.00345492	0.0273712	0.0177928	0.0207951	0.0284723	0.0211842	0.0162735	Anatidae.0
Anatidae	Anas erythrorhyncha	Red-billed Duck	Anas_erythrorhyncha	3	0	0	0	0	1	1	0	0	0	0	0	omnivore	3	none	6.32583	-0.626543	-0.279059	-0.106863	0.28891	0.226157	0.471595	0.00419041	0.0543411	0.0223234	0.035835	0.0477463	0.0230627	0.0152555	Anatidae.0
Anatidae	Plectropterus gambensis	Spur-winged Goose	Plectropterus_gambensis	3	0	0	0	0	1	0	0	0	0	0	0	plant	3	none	8.26075	-1.73111	-0.318411	-0.139791	-1.35714	-0.410059	0.380462	0.0666697	0.0766098	0.0222862	0.0493926	0.0335475	0.0400027	0.0168466	Anatidae.0
Anatidae	Dendrocygna viduata	White-faced Whistling-duck	Dendrocygna_viduata	3	0	0	0	0	1	1	1	0	0	0	0	omnivore	3	none	6.53668	-0.734433	-0.193524	-0.119112	0.172778	-0.178025	0.276251	0.0164419	0.049521	0.0229974	0.0390198	0.0497184	0.0502991	0.00998374	Anatidae.0
Anatidae	Neochen jubata	Orinoco Goose	Neochen_jubata	3	0	0	0	0	0	0	1	0	0	0	0	plant	3	weak	7.1309	-0.737165	-0.493249	-0.0619709	-0.37425	-0.278924	0.338963	0.0822019	0.0517581	0.00952367	0.0234554	0.0428931	0.0282123	0.00932756	Anatidae.0
Anatidae	Nettapus auritus	African Pygmy-goose	Nettapus_auritus	3	0	0	0	0	1	1	0	0	0	0	0	omnivore	3	none	5.5835	-0.131641	-0.404794	0.146573	0.742381	0.345915	0.336217	0.0430121	0.0167606	0.0265883	0.0187166	0.0317973	0.0371304	0.00977072	Anatidae.0
Anatidae	Anas bahamensis	White-cheeked Pintail	Anas_bahamensis	3	0	0	0	0	0	0	1	1	0	0	0	plant	3	none	6.19434	-0.553072	-0.237121	-0.122555	0.168219	0.236708	0.368187	0.0235139	0.0549131	0.0450853	0.0463496	0.0829428	0.0312629	0.0284687	Anatidae.0
Anatidae	Salvadorina waigiuensis	Salvadori's Teal	Salvadorina_waigiuensis	1	0	0	0	0	0	0	0	0	0	0	1	inv	3	strong	5.78074	-0.558802	-0.285469	-0.209856	0.120959	0.247524	0.225746	0.0799916	0.0471645	0.0289404	0.0260616	0.0286987	0.0137375	0.00800347	Anatidae.0
Anatidae	Anas gibberifrons	Sunda Teal	Anas_gibberifrons	1	0	0	0	0	0	0	0	0	0	1	0	omnivore	3	none	6.19054	-0.38217	-0.308214	-0.115018	0.462933	0.160306	0.404774	0.0039194	0.0182468	0.0145055	0.0226362	0.0398137	0.0245792	0.0110732	Anatidae.0
Anatidae	Nomonyx dominicus	Masked Duck	Nomonyx_dominicus	3	0	0	0	0	0	0	1	1	0	0	0	plant	3	none	5.89982	-0.500734	-0.272858	-0.253214	0.588789	0.577214	0.235252	0.013581	0.0236579	0.0239146	0.0120181	0.00796396	0.0454375	0.02367	Anatidae.0
Anatidae	Dendrocygna bicolor	Fulvous Whistling-duck	Dendrocygna_bicolor	3	0	0	1	1	1	1	1	1	1	1	0	plant	3	none	6.62853	-0.806989	-0.288228	-0.130289	0.341505	-0.321571	0.333655	0.00576312	0.0374416	0.010595	0.0110143	0.0232676	0.0208794	0.015295	Anatidae.0
Anatidae	Cairina moschata	Muscovy Duck	Cairina_moschata	3	0	0	0	0	0	0	1	1	0	0	0	omnivore	3	none	7.78978	-1.15757	-0.135391	-0.293377	-0.722288	0.128769	0.419651	0.0296397	0.0649399	0.0114307	0.0229233	0.0934529	0.0339139	0.0233123	Anatidae.0
Anatidae	Dendrocygna guttata	Spotted Whistling-duck	Dendrocygna_guttata	1	0	0	0	0	0	0	0	0	0	1	1	omnivore	3	none	6.68461	-0.677338	-0.318231	-0.111605	0.373398	-0.18966	0.322952	0.0818926	0.0176066	0.0249102	0.0302621	0.0263006	0.0344663	0.024592	Anatidae.0
Anatidae	Anas cyanoptera	Cinnamon Teal	Anas_cyanoptera	3	0	0	1	0	0	0	1	1	0	0	0	omnivore	3	none	5.93344	-0.706176	-0.168824	-0.156085	0.467824	0.215136	0.400889	0.0112796	0.0880976	0.0107641	0.0190106	0.0546436	0.0273425	0.00878837	Anatidae.0
Anatidae	Sarkidiornis melanotos	Comb Duck	Sarkidiornis_melanotos	3	0	0	0	0	1	1	0	0	1	1	0	omnivore	3	none	7.86711	-1.09248	-0.363953	-0.133976	-0.382243	-0.0882838	0.437258	0.0799916	0.0487306	0.0152929	0.016941	0.0695282	0.0342156	0.0149604	Anatidae.0
Anatidae	Pteronetta hartlaubii	Hartlaub's Duck	Pteronetta_hartlaubii	1	0	0	0	0	1	0	0	0	0	0	0	inv	3	none	6.67203	-0.926568	-0.2986	-0.172845	-0.108757	0.0763117	0.4624	0.0818839	0.0504246	0.0137772	0.0261102	0.0665251	0.0264516	0.0138736	Anatidae.0
Anatidae	Nettapus coromandelianus	Cotton Pygmy-goose	Nettapus_coromandelianus	3	0	1	0	0	0	0	0	0	1	1	1	plant	3	none	5.96955	0.0113593	-0.424204	-0.0258474	0.764693	0.359861	0.426698	0.0123512	0.023778	0.00478367	0.0338011	0.0197016	0.0314607	0.0156678	Anatidae.0
Anatidae	Dendrocygna autumnalis	Black-bellied Whistling-duck	Dendrocygna_autumnalis	3	0	0	1	1	0	0	1	1	0	0	0	plant	3	none	6.62712	-0.888309	-0.243095	-0.157261	0.0826422	-0.309259	0.307854	0.00476162	0.0516165	0.0151171	0.0418572	0.0141122	0.0325846	0.0168943	Anatidae.0
Anatidae	Anas andium	Andean Teal	Anas_andium	1	0	0	0	0	0	0	1	0	0	0	0	omnivore	3	none	6.07304	-0.536042	-0.291556	-0.122018	0.180621	0.237331	0.493324	0.0799916	0.0184459	0.0228664	0.0296499	0.0228005	0.0190233	0.0181139	Anatidae.0
Anatidae	Alopochen aegyptiaca	Egyptian Goose	Alopochen_aegyptiaca	3	0	0	0	0	1	0	0	0	0	0	0	plant	3	weak	7.5353	-0.990642	-0.372906	-0.153132	-0.781255	-0.273206	0.371193	0.010618	0.0317275	0.0317841	0.035493	0.0849054	0.0315586	0.0134042	Anatidae.0
Anatidae	Cyanochen cyanoptera	Blue-winged Goose	Cyanochen_cyanoptera	1	0	0	0	0	1	0	0	0	0	0	0	plant	3	weak	7.32647	-0.464865	-0.535265	-0.111185	-0.473215	-0.0989292	0.439998	0.0823378	0.0703236	0.0295592	0.0493422	0.0611344	0.0493744	0.0166977	Anatidae.0
Anatidae	Cairina scutulata	White-winged Duck	Cairina_scutulata	3	0	0	0	0	0	0	0	0	1	1	0	omnivore	3	none	7.98528	-1.27696	-0.226013	-0.193224	-0.510815	-0.0404546	0.488136	0.0799916	0.0515828	0.0146146	0.0364593	0.0258027	0.0350119	0.0168709	Anatidae.0
Anatidae	Anas luzonica	Philippine Duck	Anas_luzonica	1	0	0	0	0	0	0	0	0	0	1	0	omnivore	3	none	6.72388	-0.950068	-0.202991	-0.270067	0.0640977	0.0678071	0.417001	0.008486	0.0231109	0.0155747	0.0173045	0.0636846	0.0731533	0.0156604	Anatidae.0
Anatidae	Dendrocygna javanica	Lesser Whistling-duck	Dendrocygna_javanica	3	0	0	0	0	0	0	0	0	1	1	0	plant	3	none	6.25308	-0.628411	-0.286937	-0.100472	0.554077	-0.232691	0.310784	0.0799916	0.00820165	0.0299065	0.0302607	0.0396749	0.010733	0.0202458	Anatidae.0
Anatidae	Anas poecilorhyncha	Spot-billed Duck	Anas_poecilorhyncha	3	0	1	0	0	0	0	0	0	1	1	0	plant	3	none	6.90772	-1.0902	-0.156521	-0.241101	-0.159808	0.075891	0.472914	0.0221825	0.0293384	0.0163496	0.0343849	0.0421584	0.0209388	0.00840972	Anatidae.0
Anatidae	Branta hutchinsii	Cackling Goose	Branta_hutchinsii	3	0	1	1	1	0	0	0	1	0	0	0	plant	3	none	7.94154	-0.621743	-0.289147	-0.240161	-0.731245	-0.276085	0.461786	0.00276115	0.0220669	0.0231301	0.0123113	0.0421909	0.0130361	0.00321857	Anatidae.0
Anatidae	Dendrocygna arborea	West Indian Whistling-duck	Dendrocygna_arborea	3	0	0	0	0	0	0	0	1	0	0	0	omnivore	3	none	7.04752	-1.02414	-0.265156	-0.110409	-0.109299	-0.404889	0.232788	0.082144	0.0404688	0.0254741	0.0325713	0.0673634	0.0243143	0.0179578	Anatidae.0
Anatidae	Anas fulvigula	Mottled Duck	Anas_fulvigula	3	0	0	1	1	0	0	0	1	0	0	0	omnivore	3	none	6.73747	-1.09744	-0.203813	-0.266029	0.0169639	0.0511013	0.422155	0.00702299	0.0669821	0.0297693	0.0445789	0.0237526	0.0212113	0.005286	Anatidae.0
Anatidae	Anas discors	Blue-winged Teal	Anas_discors	3	0	0	1	1	0	0	1	1	0	0	0	plant	3	none	5.88455	-0.651879	-0.14999	-0.195281	0.524593	0.188791	0.410064	0.00648494	0.0496904	0.00810843	0.0557802	0.0342659	0.0231132	0.0154112	Anatidae.0
Anatidae	Aythya affinis	Lesser Scaup	Aythya_affinis	3	0	0	1	1	0	0	1	1	0	0	0	omnivore	3	none	6.70863	-0.8093	-0.311627	-0.271282	0.550234	-0.0700518	0.416674	0.00568933	0.0305049	0.038569	0.0244608	0.0342937	0.0205746	0.0133369	Anatidae.0
Anatidae	Aix sponsa	Wood Duck	Aix_sponsa	3	0	0	1	1	0	0	0	1	0	0	0	omnivore	3	none	6.48858	-0.411942	-0.295778	-0.202654	0.122259	0.306096	0.449285	0.00403556	0.0664853	0.0156486	0.0104285	0.0488589	0.0160392	0.00895612	Anatidae.0
Anatidae	Aythya collaris	Ring-necked Duck	Aythya_collaris	3	0	0	1	1	0	0	1	1	0	0	0	plant	3	weak	6.55756	-0.836177	-0.203914	-0.270015	0.529887	0.0168811	0.401777	0.00392054	0.0275523	0.0117344	0.0303466	0.0468828	0.021051	0.018996	Anatidae.0
Anatidae	Aix galericulata	Mandarin Duck	Aix_galericulata	3	0	1	0	0	0	0	0	0	0	0	0	omnivore	3	none	6.34043	-0.251604	-0.364922	-0.166533	0.10146	0.225421	0.419148	0.081662	0.037594	0.0131269	0.0152107	0.0181805	0.00851863	0.00859629	Anatidae.0
Anatidae	Anser indicus	Bar-headed Goose	Anser_indicus	2	0	1	0	0	0	0	0	0	1	1	0	plant	3	none	7.7019	-0.831342	-0.305013	-0.244767	-0.807468	-0.237227	0.527338	0.0201802	0.0420661	0.024325	0.0247045	0.0398959	0.0190269	0.0141231	Anatidae.0
Anatidae	Aythya americana	Redhead	Aythya_americana	3	0	0	1	1	0	0	0	1	0	0	0	plant	3	weak	6.98072	-0.83774	-0.312943	-0.189151	0.434829	-0.0873632	0.510871	0.00448436	0.032995	0.0227708	0.0288318	0.0418456	0.0280114	0.0203996	Anatidae.0
Anatidae	Lophodytes cucullatus	Hooded Merganser	Lophodytes_cucullatus	2	0	0	1	1	0	0	0	0	0	0	0	omnivore	3	weak	6.41962	0.0145868	0.100082	0.0268228	0.329222	0.341446	0.381691	0.018781	0.0358502	0.0407926	0.0414449	0.0214961	0.0123266	0.00298007	Anatidae.0
Anatidae	Mergus squamatus	Scaly-sided Merganser	Mergus_squamatus	2	0	1	0	0	0	0	0	0	0	0	0	vertebrate	3	weak	7.11802	-0.265098	0.439937	0.010402	-0.15066	0.0802028	0.397105	0.082193	0.0292675	0.0504551	0.0149106	0.0201439	0.0155379	0.0141291	Anatidae.0
Anatidae	Anas rubripes	American Black Duck	Anas_rubripes	2	0	0	0	1	0	0	0	0	0	0	0	omnivore	3	none	7.12364	-1.09121	-0.20466	-0.138637	0.0768849	-0.0490198	0.509576	0.00442907	0.0321563	0.00928459	0.0291062	0.0167681	0.0173197	0.00971288	Anatidae.0
Anatidae	Anser cygnoides	Swan Goose	Anser_cygnoides	2	0	1	0	0	0	0	0	0	0	0	0	plant	3	none	8.16392	-1.53612	0.0237401	-0.196405	-0.804948	-0.332647	0.474282	0.0565626	0.0354128	0.0194497	0.0336165	0.0446308	0.0402691	0.0209532	Anatidae.0
Anatidae	Aythya baeri	Baer's Pochard	Aythya_baeri	2	0	1	0	0	0	0	0	0	1	1	0	omnivore	3	none	6.5239	-0.831428	-0.410222	-0.264497	0.543694	0.0576995	0.473361	0.0255409	0.0376837	0.0120734	0.00711278	0.0245925	0.0275445	0.0237884	Anatidae.0
Anatidae	Branta canadensis	Canada Goose	Branta_canadensis	2	0	0	1	1	0	0	0	1	0	0	0	plant	3	none	7.94154	-0.855526	-0.31612	-0.194742	-0.706103	-0.358762	0.500169	0.00227622	0.131027	0.0290798	0.0279008	0.09258	0.020975	0.0124779	Anatidae.0
Anatidae	Anas falcata	Falcated Duck	Anas_falcata	2	0	1	0	0	0	0	0	0	1	1	0	plant	3	none	6.47054	-0.625129	-0.248096	-0.185321	0.309032	-0.0164033	0.526207	0.0362571	0.00832221	0.0241873	0.0151737	0.033113	0.0304824	0.0127039	Anatidae.0
Anatidae	Aythya valisineria	Canvasback	Aythya_valisineria	2	0	0	1	1	0	0	0	1	0	0	0	plant	3	none	7.09174	-0.911199	-0.0942703	-0.287213	0.450466	-0.179641	0.464963	0.00620247	0.0266322	0.0217605	0.0220493	0.0216732	0.0217527	0.014371	Anatidae.0
Anatidae	Anas americana	American Wigeon	Anas_americana	2	0	0	1	1	0	0	1	1	0	0	0	plant	3	none	6.6262	-0.595106	-0.168244	-0.235618	-0.00620533	0.221167	0.526352	0.00915146	0.0383669	0.0284146	0.0208844	0.0549474	0.0902657	0.0175526	Anatidae.0
Anatidae	Cygnus buccinator	Trumpeter Swan	Cygnus_buccinator	2	0	0	1	1	0	0	0	0	0	0	0	plant	3	weak	9.3121	-2.01317	-0.0954344	-0.215655	-1.43472	-0.472193	0.544064	0.00490688	0.0869434	0.0348174	0.0264372	0.050977	0.0163118	0.01516	Anatidae.0
Anatidae	Bucephala albeola	Bufflehead	Bucephala_albeola	2	0	0	1	1	0	0	0	1	0	0	0	inv	3	none	5.98509	-0.0966139	-0.385063	-0.115706	0.589429	0.227115	0.283054	0.0104762	0.0555293	0.0375133	0.0443763	0.0796958	0.0238648	0.0121955	Anatidae.0
Anatidae	Chen rossii	Ross's Goose	Chen_rossii	2	0	0	1	1	0	0	0	1	0	0	0	plant	3	none	7.4	-0.58681	-0.324512	0.0923577	-0.45955	-0.201992	0.477802	0.0180682	0.0347698	0.0126468	0.0348659	0.0243328	0.0261602	0.0119326	Anatidae.0
Anatidae	Anas formosa	Baikal Teal	Anas_formosa	2	0	1	0	0	0	0	0	0	0	0	0	plant	3	none	6.073	-0.471483	-0.345771	-0.0669201	0.314515	0.192708	0.424219	0.0209444	0.0200384	0.0199615	0.0447014	0.0305731	0.02147	0.00926778	Anatidae.0
Anatidae	Chen canagica	Emperor Goose	Chen_canagica	2	0	0	1	1	0	0	0	0	0	0	0	plant	3	none	7.66692	-0.912442	-0.464258	-0.0707403	-0.554519	-0.235943	0.481583	0.00643439	0.0300813	0.0154541	0.0282089	0.027393	0.0255535	0.0106508	Anatidae.0
Anatidae	Somateria fischeri	Spectacled Eider	Somateria_fischeri	2	0	1	1	0	0	0	0	0	0	0	0	inv	3	none	7.35062	-0.81398	-0.31031	-0.190909	0.233446	-0.130937	0.479583	0.00918758	0.0730872	0.0322191	0.031617	0.0507346	0.0359089	0.014194	Anatidae.0
Anatidae	Anser anser	Greylag Goose	Anser_anser	3	1	1	0	0	1	0	0	0	1	1	0	plant	3	none	8.10241	-1.25947	-0.303562	-0.0708561	-0.822502	-0.310513	0.485826	0.00693865	0.0420674	0.0153	0.0244937	0.024022	0.0212355	0.0271141	Anatidae.0
Anatidae	Anas strepera	Gadwall	Anas_strepera	3	1	1	1	1	1	0	0	1	1	1	0	plant	3	none	6.81956	-0.680987	-0.225959	-0.183081	0.125483	0.0625892	0.513297	0.00123206	0.0427651	0.0347043	0.0344511	0.0522023	0.0292572	0.0203832	Anatidae.0
Anatidae	Tadorna ferruginea	Ruddy Shelduck	Tadorna_ferruginea	3	1	1	0	0	1	0	0	0	1	1	0	plant	3	weak	7.11885	-0.806416	-0.330415	-0.171534	-0.500851	-0.0408195	0.529334	0.0242249	0.0536681	0.028402	0.0214819	0.0544675	0.0563289	0.0286513	Anatidae.0
Anatidae	Marmaronetta angustirostris	Marbled Teal	Marmaronetta_angustirostris	2	1	0	0	0	1	0	0	0	1	0	0	plant	3	none	6.16752	-0.606924	-0.201536	-0.108602	0.349944	0.176534	0.409704	0.0815356	0.025068	0.0119707	0.0259564	0.0440122	0.0170857	0.0136467	Anatidae.0
Anatidae	Aythya nyroca	Ferruginous Duck	Aythya_nyroca	2	1	1	0	0	1	0	0	0	1	1	0	omnivore	3	none	6.35263	-0.658419	-0.416232	-0.2628	0.701559	0.124897	0.477142	0.0377329	0.0359869	0.019598	0.01973	0.00978873	0.0290784	0.0125355	Anatidae.0
Anatidae	Netta rufina	Red-crested Pochard	Netta_rufina	2	1	1	0	0	1	0	0	0	1	0	0	plant	3	none	7.0193	-0.960605	-0.361623	-0.230887	0.151394	0.0115201	0.572325	0.012857	0.0236375	0.00963952	0.00770308	0.0118343	0.0113513	0.0106809	Anatidae.0
Anatidae	Oxyura leucocephala	White-headed Duck	Oxyura_leucocephala	2	1	1	0	0	1	0	0	0	1	0	0	plant	3	none	6.49389	-0.83212	-0.318458	-0.260411	0.377341	0.391868	0.13551	0.0408228	0.0413251	0.0119264	0.0366176	0.0571799	0.0217036	0.00378646	Anatidae.0
Anatidae	Anas platyrhynchos	Mallard	Anas_platyrhynchos	3	1	1	1	1	1	0	1	1	1	1	1	omnivore	3	none	6.73747	-1.10706	-0.252809	-0.134986	0.0310563	0.0139904	0.50535	0.00127931	0.0812948	0.0095608	0.0496062	0.0558569	0.0446584	0.0127482	Anatidae.0
Anatidae	Tadorna tadorna	Common Shelduck	Tadorna_tadorna	2	1	1	0	0	1	0	0	0	1	0	0	inv	3	none	7.04476	-0.856862	-0.194605	-0.182314	-0.265882	-0.0489937	0.489973	0.0221268	0.0634076	0.0171644	0.0191158	0.0303871	0.0342766	0.0138533	Anatidae.0
Anatidae	Cygnus olor	Mute Swan	Cygnus_olor	2	1	1	0	0	1	0	0	0	0	0	0	plant	3	weak	9.27632	-1.89964	-0.127001	-0.185459	-1.4196	-0.250891	0.533292	0.00754906	0.0414265	0.0297988	0.0391187	0.0532042	0.0198597	0.00864154	Anatidae.0
Anatidae	Aythya ferina	Common Pochard	Aythya_ferina	2	1	1	0	0	1	0	0	0	1	1	0	omnivore	3	none	6.71294	-0.752417	-0.237378	-0.200131	0.595511	-0.0407595	0.492409	0.00868444	0.0463036	0.0259735	0.0565151	0.0266655	0.0135084	0.016427	Anatidae.0
Anatidae	Aythya fuligula	Tufted Duck	Aythya_fuligula	2	1	1	1	1	1	0	0	0	1	1	1	omnivore	3	none	6.55275	-0.69358	-0.41676	-0.25121	0.706272	-0.000452316	0.535669	0.00368712	0.0390707	0.0356084	0.0118436	0.0772963	0.0760777	0.0173757	Anatidae.0
Anatidae	Anas querquedula	Garganey	Anas_querquedula	2	1	1	1	1	1	0	0	0	1	1	1	omnivore	3	none	5.78567	-0.462519	-0.302338	-0.0763085	0.632741	0.265387	0.528001	0.005754	0.0501246	0.0226946	0.0261685	0.0300829	0.0159441	0.0151648	Anatidae.0
Anatidae	Oxyura jamaicensis	Ruddy Duck	Oxyura_jamaicensis	2	1	0	0	0	0	0	0	0	0	0	0	inv	3	none	6.41042	-0.790602	-0.276228	-0.411173	0.452217	0.233832	0.141393	0.00479666	0.0395909	0.0109026	0.0380232	0.0323051	0.0292438	0.011862	Anatidae.0
Anatidae	Bucephala islandica	Barrow's Goldeneye	Bucephala_islandica	2	1	0	0	0	0	0	0	0	0	0	0	inv	3	weak	6.82569	-0.508533	-0.44181	-0.167996	0.139889	0.101741	0.37155	0.0148812	0.0791416	0.045382	0.0366866	0.0322426	0.0152445	0.00542787	Anatidae.0
Anatidae	Melanitta fusca	White-winged Scoter	Melanitta_fusca	2	1	1	0	0	0	0	0	0	0	0	0	inv	3	none	7.49564	-1.07405	-0.422517	-0.416623	0.0923369	-0.115722	0.486281	0.0122949	0.0271714	0.0289029	0.0301652	0.0272288	0.0192774	0.0103107	Anatidae.0
Anatidae	Bucephala clangula	Common Goldeneye	Bucephala_clangula	2	1	1	1	1	0	0	0	1	0	0	0	inv	3	none	6.82281	-0.388106	-0.38534	-0.238581	0.264277	0.138174	0.365806	0.00285573	0.099668	0.0283262	0.0302614	0.0551094	0.00304868	0.0135349	Anatidae.0
Anatidae	Anas acuta	Northern Pintail	Anas_acuta	2	1	1	1	1	1	0	1	1	1	1	0	omnivore	3	none	6.85078	-0.595905	-0.204853	0.0601652	-0.20804	0.363203	0.486604	0.00521316	0.0740675	0.0921631	0.0246629	0.216705	0.119034	0.0296164	Anatidae.0
Anatidae	Histrionicus histrionicus	Harlequin Duck	Histrionicus_histrionicus	2	1	1	1	1	0	0	0	0	0	0	0	inv	3	none	6.33074	-0.0246727	-0.455329	-0.0673424	0.276457	0.301567	0.359249	0.00428135	0.0248043	0.0307993	0.0267318	0.0459996	0.0210449	0.0121214	Anatidae.0
Anatidae	Anas crecca	Common Teal	Anas_crecca	2	1	1	1	1	1	0	0	1	1	1	0	omnivore	3	none	5.83449	-0.263889	-0.227748	-0.0290767	0.626426	0.251481	0.453349	0.00192778	0.0251258	0.0166094	0.02304	0.00842417	0.0116196	0.00930694	Anatidae.0
Anatidae	Mergellus albellus	Smew	Mergellus_albellus	2	1	1	0	0	1	0	0	0	1	0	0	inv	3	none	6.41108	0.188734	-0.1178	0.098779	0.539766	0.223868	0.435816	0.0817069	0.0571357	0.0387781	0.033715	0.0481524	0.0190519	0.0304563	Anatidae.0
Anatidae	Melanitta perspicillata	Surf Scoter	Melanitta_perspicillata	2	1	1	1	1	0	0	0	1	0	0	0	inv	3	none	6.99972	-1.06041	-0.172159	-0.231383	0.227259	0.00275528	0.416183	0.00584229	0.0736766	0.0366867	0.0455927	0.0620458	0.022818	0.0132557	Anatidae.0
Anatidae	Mergus merganser	Common Merganser	Mergus_merganser	2	1	1	1	1	0	0	0	1	1	0	0	vertebrate	3	weak	7.28002	-0.541175	0.350628	-0.026505	-0.264799	-0.0793941	0.348901	0.0176106	0.0821139	0.0297275	0.0151987	0.0225786	0.0237714	0.0231393	Anatidae.0
Anatidae	Mergus serrator	Red-breasted Merganser	Mergus_serrator	2	1	1	1	1	0	0	0	1	0	0	0	vertebrate	3	weak	6.92281	-0.337024	0.450814	0.0646171	0.0647385	-0.114425	0.328659	0.0139606	0.0598741	0.012755	0.0195798	0.0675095	0.0530577	0.0392171	Anatidae.0
Anatidae	Cygnus cygnus	Whooper Swan	Cygnus_cygnus	2	1	1	0	0	0	0	0	0	0	0	0	plant	3	weak	9.14313	-1.79623	-0.0279722	-0.285379	-1.30614	-0.419831	0.541705	0.0594069	0.0356572	0.0184256	0.00625678	0.0293819	0.0181118	0.0335453	Anatidae.0
Anatidae	Anas penelope	Eurasian Wigeon	Anas_penelope	2	1	1	1	1	1	0	0	1	1	1	0	plant	3	none	6.64643	-0.492964	-0.333524	-0.143273	0.0883997	0.183815	0.517822	0.0173575	0.0507546	0.037236	0.00826156	0.0660217	0.017409	0.0172916	Anatidae.0
Anatidae	Anser albifrons	Greater White-fronted Goose	Anser_albifrons	2	1	1	1	1	1	0	0	1	1	0	0	plant	3	none	7.8266	-0.908473	-0.32944	-0.0474865	-0.67167	-0.234998	0.541712	0.00317978	0.058989	0.0296094	0.0435667	0.0268963	0.00815433	0.0131201	Anatidae.0
Anatidae	Somateria mollissima	Common Eider	Somateria_mollissima	2	1	1	1	1	0	0	0	0	0	0	0	inv	3	none	7.63091	-0.971897	-0.272462	-0.122488	-0.048933	-0.0741267	0.470117	0.0263432	0.0516719	0.0237872	0.0183236	0.045406	0.0188097	0.0097821	Anatidae.0
Anatidae	Chen caerulescens	Snow Goose	Chen_caerulescens	2	1	1	1	1	0	0	0	1	0	0	0	plant	3	none	7.87707	-1.29694	-0.263366	0.160321	-0.735497	-0.330914	0.476158	0.00254432	0.0430541	0.0230496	0.0250582	0.0191947	0.0218334	0.0133312	Anatidae.0
Anatidae	Melanitta nigra	Black Scoter	Melanitta_nigra	2	1	1	0	1	0	0	0	0	0	0	0	inv	3	none	6.95653	-0.771359	-0.33373	-0.377499	0.179745	0.0532405	0.386551	0.0132441	0.0412451	0.018409	0.02506	0.0495899	0.0239254	0.0128788	Anatidae.0
Anatidae	Aythya marila	Greater Scaup	Aythya_marila	2	1	1	1	1	0	0	0	0	0	0	0	inv	3	none	6.91311	-0.89806	-0.442205	-0.331445	0.545461	-0.0516542	0.511422	0.00482098	0.0233067	0.0230545	0.01877	0.0455185	0.00900179	0.014099	Anatidae.0
Anatidae	Polysticta stelleri	Steller's Eider	Polysticta_stelleri	2	1	1	1	0	0	0	0	0	0	0	0	inv	3	none	6.69303	-0.577775	-0.287734	0.0157567	0.291273	0.19042	0.3904	0.0101307	0.0575084	0.0190058	0.0273497	0.0917495	0.0253779	0.00525675	Anatidae.0
Anatidae	Clangula hyemalis	Long-tailed Duck	Clangula_hyemalis	2	1	1	1	1	0	0	0	0	0	0	0	inv	3	none	6.76964	-0.413291	-0.418028	-0.221204	0.0274041	0.444608	0.405103	0.00228091	0.0226894	0.0284617	0.0298648	0.281916	0.210465	0.0405395	Anatidae.0
Anatidae	Branta leucopsis	Barnacle Goose	Branta_leucopsis	2	1	0	0	1	0	0	0	0	0	0	0	plant	3	none	7.42891	-0.497355	-0.370966	-0.22039	-0.665371	-0.186041	0.529944	0.00245576	0.0242548	0.0140412	0.0162772	0.0432912	0.0156983	0.0128008	Anatidae.0
Anatidae	Anser fabalis	Bean Goose	Anser_fabalis	2	1	1	0	0	0	0	0	0	0	0	0	plant	3	none	7.92107	-1.45524	-0.152717	-0.0147235	-0.889277	-0.331656	0.503481	0.00471923	0.0431805	0.0413872	0.0375681	0.0353683	0.0334932	0.0114847	Anatidae.0
Anatidae	Anser erythropus	Lesser White-fronted Goose	Anser_erythropus	2	1	1	0	0	1	0	0	0	0	0	0	plant	3	none	7.47051	-0.541667	-0.363479	-0.0931626	-0.52335	-0.244369	0.501904	0.0281479	0.0553989	0.0366285	0.0265217	0.0256977	0.0121503	0.0137712	Anatidae.0
Anatidae	Cygnus columbianus	Tundra Swan	Cygnus_columbianus	2	1	1	1	1	0	0	0	1	0	0	0	plant	3	weak	8.7606	-1.73477	-0.0130604	-0.369886	-1.22691	-0.380536	0.515582	0.00203625	0.029297	0.0217207	0.0545847	0.0259165	0.0293377	0.0106478	Anatidae.0
Anatidae	Branta bernicla	Brent Goose	Branta_bernicla	2	1	1	1	1	0	0	0	1	0	0	0	plant	3	none	7.15298	-0.583038	-0.329498	-0.0280237	-0.253613	-0.273005	0.453211	0.00929773	0.0523563	0.0158865	0.0282621	0.00334398	0.0306344	0.0144789	Anatidae.0
Anatidae	Branta ruficollis	Red-breasted Goose	Branta_ruficollis	2	1	1	0	0	1	0	0	0	0	0	0	plant	3	none	7.1119	-0.199027	-0.511225	-0.138874	-0.395841	-0.156261	0.529111	0.0322148	0.0444714	0.0326637	0.0421274	0.0274081	0.0259695	0.0155004	Anatidae.0
Anatidae	Anser brachyrhynchus	Pink-footed Goose	Anser_brachyrhynchus	2	1	0	0	1	0	0	0	0	0	0	0	plant	3	none	7.87931	-0.840446	-0.294383	-0.162799	-0.889417	-0.226962	0.484632	0.00278494	0.0522318	0.0281808	0.0239031	0.0664082	0.0195122	0.0200826	Anatidae.0
Anatidae	Somateria spectabilis	King Eider	Somateria_spectabilis	2	1	1	1	1	0	0	0	0	0	0	0	inv	3	none	7.38815	-0.567029	-0.511655	-0.175379	0.0352545	-0.0911627	0.486113	0.00610659	0.0452592	0.0240798	0.0255717	0.0398088	0.0278122	0.0254083	Anatidae.0
Anatidae	Anas clypeata	Northern Shoveler	Anas_clypeata	3	1	1	1	1	1	0	1	1	1	1	0	inv	3	none	6.41765	-1.12431	-0.0967508	-0.0414742	0.326559	0.129748	0.521793	0.00644466	0.0286126	0.0282241	0.00885443	0.0469964	0.0279303	0.015057	Anatidae.0
Apodidae	Cypseloides fumigatus	Sooty Swift	Cypseloides_fumigatus	3	0	0	0	0	0	0	1	0	0	0	0	inv	1	none	3.73648	2.21769	-0.259012	-0.117161	1.27353	0.562952	0.691434	0.0799916	0.0673633	0.0742044	0.0697296	0.0317039	0.0292326	0.0171409	Apodidae.0
Apodidae	Cypseloides rothschildi	Rothschild's Swift	Cypseloides_rothschildi	3	0	0	0	0	0	0	1	0	0	0	0	inv	1	none	3.79953	2.19244	-0.485989	-0.101704	0.985434	0.721601	0.658663	0.0799916	0.0453946	0.0528553	0.0387357	0.0914728	0.0963518	0.0293381	Apodidae.0
Apodidae	Aeronautes andecolus	Andean Swift	Aeronautes_andecolus	3	0	0	0	0	0	0	1	0	0	0	0	inv	1	none	2.8679	2.61141	-0.19593	0.0152192	1.28713	1.17332	0.888772	0.0302472	0.0658453	0.0640723	0.0687279	0.0306319	0.0947033	0.0635223	Apodidae.0
Apodidae	Apus bradfieldi	Bradfield's Swift	Apus_bradfieldi	3	0	0	0	0	1	0	0	0	0	0	0	inv	1	none	3.74715	1.82107	-0.146438	-0.289739	0.811932	0.853568	0.780769	0.0169006	0.0598405	0.00728969	0.0229469	0.0321417	0.0314233	0.0198382	Apodidae.0
Apodidae	Streptoprocne biscutata	Biscutate Swift	Streptoprocne_biscutata	3	0	0	0	0	0	0	1	0	0	0	0	inv	1	none	4.56237	1.45454	-0.238669	-0.142172	0.605901	0.434018	0.606608	0.0130469	0.0520507	0.166125	0.0544695	0.0595394	0.0552684	0.0272423	Apodidae.0
Apodidae	Zoonavena grandidieri	Malagasy Spinetail	Zoonavena_grandidieri	3	0	0	0	0	0	1	0	0	0	0	0	inv	1	none	2.35138	3.18259	-0.287537	0.194833	1.52437	0.808614	0.740141	0.0799916	0.0691218	0.0516593	0.0731754	0.0322398	0.0525337	0.0493821	Apodidae.0
Apodidae	Apus balstoni	Madagascar Swift	Apus_balstoni	3	0	0	0	0	0	1	0	0	0	0	0	inv	1	none	3.75654	1.94486	-0.105406	-0.185798	0.960016	0.981142	0.805645	0.040941	0.0428883	0.0596397	0.0654553	0.00977357	0.0129946	0.013993	Apodidae.0
Apodidae	Cypseloides senex	Great Dusky Swift	Cypseloides_senex	3	0	0	0	0	0	0	1	0	0	0	0	inv	1	none	4.40976	1.95842	-0.566113	-0.202856	0.782148	0.304476	0.498305	0.0102668	0.0222232	0.0254533	0.0214266	0.0302922	0.00620005	0.00920379	Apodidae.0
Apodidae	Streptoprocne zonaris	White-collared Swift	Streptoprocne_zonaris	3	0	0	0	0	0	0	1	1	0	0	0	inv	1	none	4.46349	1.32612	-0.202022	-0.138783	0.54829	0.284549	0.639545	0.009776	0.0787135	0.0312232	0.0340828	0.0169372	0.0226385	0.0147096	Apodidae.0
Apodidae	Apus barbatus	African Black Swift	Apus_barbatus	3	0	0	0	0	1	0	0	0	0	0	0	inv	1	none	3.75654	2.03711	0.0128122	-0.146908	0.842258	0.928793	0.790251	0.0151288	0.0140961	0.0529075	0.0321076	0.0318695	0.0163483	0.0150831	Apodidae.0
Apodidae	Neafrapus boehmi	Bat-like Spinetail	Neafrapus_boehmi	3	0	0	0	0	1	0	0	0	0	0	0	inv	1	none	2.66862	2.93739	-0.140035	-0.0484789	2.09915	0.451193	0.873637	0.0799916	0.0437222	0.0306338	0.0367082	0.0540213	0.0585157	0.0208267	Apodidae.0
Apodidae	Collocalia spodiopygia	White-rumped Swiftlet	Collocalia_spodiopygia	1	0	0	0	0	0	0	0	0	0	0	1	inv	1	none	2.08318	2.85438	-0.138979	-0.0985715	1.53218	1.09805	0.781858	0.00357658	0.0224238	0.0118937	0.0644161	0.0268515	0.0419441	0.0303113	Apodidae.0
Apodidae	Chaetura meridionalis	Sick's Swift	Chaetura_meridionalis	3	0	0	0	0	0	0	1	0	0	0	0	inv	1	none	3.10009	2.33978	-0.0832328	-0.064156	1.41039	0.566163	0.728872	0.0799916	0.0926921	0.0342071	0.111014	0.00939398	0.00696406	0.00682817	Apodidae.0
Apodidae	Apus toulsoni	Loanda Swift	Apus_toulsoni	1	0	0	0	0	1	0	0	0	0	0	0	inv	1	#N/A	3.31237	2.15771	-0.0975189	-0.193717	1.25198	0.818652	0.771183	0.0799916	0.0284932	0.0335126	0.0843602	0.0410852	0.0135931	0.00505816	Apodidae.0
Apodidae	Apus horus	Horus Swift	Apus_horus	3	0	0	0	0	1	0	0	0	0	0	0	inv	1	none	3.31237	2.23442	-0.121539	-0.156083	1.18361	0.931667	0.852979	0.0799916	0.0630527	0.0604479	0.0284204	0.0188196	0.0406239	0.0262922	Apodidae.0
Apodidae	Chaetura egregia	Pale-rumped Swift	Chaetura_egregia	1	0	0	0	0	0	0	1	0	0	0	0	inv	1	none	3.15274	2.00883	-0.380079	-0.245801	1.41134	0.643168	0.532995	0.0184858	0.0938403	0.0387008	0.0515734	0.030793	0.0346307	0.0541141	Apodidae.0
Apodidae	Collocalia vanikorensis	Uniform Swiftlet	Collocalia_vanikorensis	1	0	0	0	0	0	0	0	0	0	1	1	inv	1	none	2.37024	2.85787	-0.141232	0.0180009	1.43526	0.999284	0.649944	0.0437906	0.0850214	0.0476426	0.0526676	0.0197732	0.0190222	0.0249011	Apodidae.0
Apodidae	Chaetura cinereiventris	Grey-rumped Swift	Chaetura_cinereiventris	3	0	0	0	0	0	0	1	1	0	0	0	inv	1	none	2.63189	2.26994	-0.208451	-0.178746	1.58925	0.785459	0.551917	0.00656179	0.0967376	0.0814395	0.0879908	0.0529546	0.0414252	0.0260785	Apodidae.0
Apodidae	Collocalia vulcanorum	Volcano Swiftlet	Collocalia_vulcanorum	1	0	0	0	0	0	0	0	0	0	1	0	inv	1	none	2.59675	2.66258	-0.178752	-0.0294192	1.38317	0.998741	0.691	0.0123308	0.0755442	0.0991369	0.0749773	0.0173708	0.0263319	0.0106224	Apodidae.0
Apodidae	Schoutedenapus myoptilus	Scarce Swift	Schoutedenapus_myoptilus	1	0	0	0	0	1	0	0	0	0	0	0	inv	1	none	3.157	2.64836	-0.470385	-0.0252209	0.923801	1.17539	0.652687	0.0260496	0.0875102	0.0330268	0.125856	0.0587414	0.0525999	0.0470234	Apodidae.0
Apodidae	Collocalia orientalis	Mayr's Swiftlet	Collocalia_orientalis	1	0	0	0	0	0	0	0	0	0	0	1	inv	1	none	2.59152	2.29968	-0.335492	0.00598985	1.37358	0.817167	0.666387	0.0799916	0.0821917	0.0552065	0.0562397	0.0777588	0.0569717	0.0390621	Apodidae.0
Apodidae	Mearnsia novaeguineae	Papuan Needletail	Mearnsia_novaeguineae	1	0	0	0	0	0	0	0	0	0	0	1	inv	1	none	3.48431	2.59171	-0.292648	0.0128694	1.73195	0.50723	0.790691	0.0337281	0.0226519	0.0841484	0.0262979	0.0561154	0.0389581	0.0243133	Apodidae.0
Apodidae	Aeronautes montivagus	White-tipped Swift	Aeronautes_montivagus	1	0	0	0	0	0	0	1	0	0	0	0	inv	1	none	3.00271	2.52687	-0.326603	0.203127	1.5859	1.02959	0.76694	0.00533835	0.179097	0.0807259	0.0868928	0.0415299	0.0451688	0.0362599	Apodidae.0
Apodidae	Collocalia nuditarsus	Bare-legged Swiftlet	Collocalia_nuditarsus	1	0	0	0	0	0	0	0	0	0	0	1	inv	NA	none	2.59152	NA	NA	NA	NA	NA	NA	0.0799916	NA	NA	NA	NA	NA	NA	Apodidae.0
Apodidae	Collocalia hirundinacea	Mountain Swiftlet	Collocalia_hirundinacea	1	0	0	0	0	0	0	0	0	0	0	1	inv	1	none	2.31254	2.86914	-0.177006	-0.118207	1.54553	1.01522	0.736286	0.0141303	0.0499695	0.0306624	0.0339451	0.022147	0.0173442	0.0150204	Apodidae.0
Apodidae	Telacanthura ussheri	Mottled Spinetail	Telacanthura_ussheri	3	0	0	0	0	1	0	0	0	0	0	0	inv	1	none	3.48462	2.4323	-0.20187	-0.0538189	1.50467	0.386224	0.747358	0.0118498	0.0308496	0.0639075	0.0778994	0.0231331	0.0338461	0.0145317	Apodidae.0
Apodidae	Tachornis squamata	Fork-tailed Palm-swift	Tachornis_squamata	1	0	0	0	0	0	0	1	1	0	0	0	inv	1	none	2.39516	2.58713	-0.392422	-0.152745	1.37704	1.3251	0.644116	0.0149835	0.0617343	0.0324351	0.0637935	0.0637882	0.0515233	0.0361036	Apodidae.0
Apodidae	Cypsiurus parvus	African Palm-swift	Cypsiurus_parvus	3	0	0	0	0	1	1	0	0	0	0	0	inv	1	none	2.61007	2.66056	-0.234368	-0.31486	0.885578	1.34252	0.69828	0.0187283	0.0132021	0.0981015	0.0928026	0.0266803	0.0377023	0.0336416	Apodidae.0
Apodidae	Collocalia papuensis	Papuan Swiftlet	Collocalia_papuensis	1	0	0	0	0	0	0	0	0	0	0	1	inv	1	none	2.99072	2.17496	-0.303112	-0.120381	1.30385	0.830235	0.700311	0.0194715	0.0212921	0.0292197	0.0427585	0.035975	0.0454787	0.0401205	Apodidae.0
Apodidae	Panyptila cayennensis	Lesser Swallow-tailed Swift	Panyptila_cayennensis	3	0	0	0	0	0	0	1	1	0	0	0	inv	1	none	3.04927	2.21432	-0.21414	-0.239201	1.44467	1.00589	0.712573	0.0533509	0.0801875	0.0763942	0.0824945	0.0478273	0.0280958	0.0328929	Apodidae.0
Apodidae	Apus sladeniae	Fernando Po Swift	Apus_sladeniae	1	0	0	0	0	1	0	0	0	0	0	0	inv	1	#N/A	3.75654	1.80013	-0.0530298	-0.104303	0.745566	0.86293	0.752943	0.0799916	0.00874614	0.0363473	0.113074	0.00276416	0.026214	0.00836314	Apodidae.0
Apodidae	Chaetura viridipennis	Amazonian Swift	Chaetura_viridipennis	1	0	0	0	0	0	0	1	0	0	0	0	inv	1	none	3.17095	2.10737	-0.290592	-0.0673716	1.3843	0.650913	0.662501	0.0799916	0.0374083	0.000412738	0.0742702	0.00432305	0.000901216	0.0156966	Apodidae.0
Apodidae	Chaetura brachyura	Short-tailed Swift	Chaetura_brachyura	1	0	0	0	0	0	0	1	1	0	0	0	inv	1	none	2.9069	2.4076	-0.0896434	-0.14353	1.75727	0.501244	0.686163	0.00381791	0.0567509	0.0325149	0.0429223	0.0223697	0.0355819	0.0204871	Apodidae.0
Apodidae	Tachymarptis aequatorialis	Mottled Swift	Tachymarptis_aequatorialis	1	0	0	0	0	1	0	0	0	0	0	0	inv	1	none	4.53045	1.602	-0.00395919	-0.168169	0.470312	0.779113	0.757855	0.0110861	0.0485881	0.0278711	0.0244155	0.0279602	0.0123892	0.0192848	Apodidae.0
Apodidae	Collocalia esculenta	Glossy Swiftlet	Collocalia_esculenta	1	0	0	0	0	0	0	0	0	0	1	1	inv	1	none	1.83896	2.66559	-0.313549	0.0764241	1.83269	0.856241	0.631593	0.00736517	0.0515426	0.0208593	0.0161761	0.0402472	0.0175126	0.0204128	Apodidae.0
Apodidae	Schoutedenapus schoutedeni	Schouteden's Swift	Schoutedenapus_schoutedeni	1	0	0	0	0	1	0	0	0	0	0	0	inv	1	none	3.2581	NA	NA	NA	NA	NA	NA	0.0799916	NA	NA	NA	NA	NA	NA	Apodidae.0
Apodidae	Collocalia linchi	Cave Swiftlet	Collocalia_linchi	1	0	0	0	0	0	0	0	0	0	1	0	inv	1	none	1.77495	2.94632	-0.283543	0.110332	1.74929	0.866738	0.54328	0.00965208	0.0699324	0.069555	0.0775722	0.0315589	0.0268983	0.0211511	Apodidae.0
Apodidae	Hydrochous gigas	Waterfall Swift	Hydrochous_gigas	1	0	0	0	0	0	0	0	0	0	1	0	inv	1	none	3.57795	2.12429	-0.456577	0.136867	1.06027	0.741249	0.64798	0.0183008	0.0821917	0.0552065	0.0562397	0.0777588	0.0569717	0.0390621	Apodidae.0
Apodidae	Collocalia infuscata	Moluccan Swiftlet	Collocalia_infuscata	1	0	0	0	0	0	0	0	0	0	1	0	inv	1	none	2.59152	2.74485	-0.300994	-0.113885	1.59634	1.05472	0.682923	0.0799916	0.127265	0.0683016	0.0690621	0.0370849	0.039481	0.0317465	Apodidae.0
Apodidae	Collocalia salangana	Mossy-nest Swiftlet	Collocalia_salangana	1	0	0	0	0	0	0	0	0	0	1	0	inv	1	none	2.4248	2.60272	-0.269853	0.0137968	1.42167	0.933836	0.61982	0.0789977	0.0171179	0.0380635	0.0420134	0.0170282	0.0333261	0.0145093	Apodidae.0
Apodidae	Chaetura spinicaudus	Band-rumped Swift	Chaetura_spinicaudus	1	0	0	0	0	0	0	1	1	0	0	0	inv	1	none	2.75302	2.39673	-0.241105	-0.162396	1.63914	0.81971	0.583194	0.0107298	0.0500382	0.0276286	0.0669905	0.0350229	0.0331572	0.0361219	Apodidae.0
Apodidae	Zoonavena thomensis	Sao Tome Spinetail	Zoonavena_thomensis	1	0	0	0	0	1	0	0	0	0	0	0	inv	1	none	2.07944	3.17321	-0.277358	0.122745	1.66877	0.885078	0.695209	0.0787675	0.141749	0.0421245	0.0668402	0.0329852	0.0550198	0.0279105	Apodidae.0
Apodidae	Cypseloides cryptus	White-chinned Swift	Cypseloides_cryptus	1	0	0	0	0	0	0	1	1	0	0	0	inv	1	none	3.54212	2.13697	-0.342993	-0.229913	1.20483	0.471428	0.548716	0.0125482	0.0764955	0.0465978	0.023384	0.0248105	0.0141966	0.0267181	Apodidae.0
Apodidae	Cypseloides lemosi	White-chested Swift	Cypseloides_lemosi	1	0	0	0	0	0	0	1	0	0	0	0	inv	1	none	3.33577	2.02951	-0.320062	0.0132961	1.11877	0.688064	0.694722	0.0101694	0.0572891	0.0105323	0.0543214	0.083857	0.117059	0.0182616	Apodidae.0
Apodidae	Collocalia fuciphaga	Edible-nest Swiftlet	Collocalia_fuciphaga	1	0	0	0	0	0	0	0	0	0	1	0	inv	1	none	2.37024	2.64217	-0.200495	-0.0640053	1.54579	1.00757	0.674232	0.00399694	0.0392214	0.0395817	0.0257742	0.0127707	0.0106671	0.011044	Apodidae.0
Apodidae	Neafrapus cassini	Cassin's Spinetail	Neafrapus_cassini	1	0	0	0	0	1	0	0	0	0	0	0	inv	1	none	3.68813	2.40496	-0.100082	0.0446635	1.70726	0.162124	0.843765	0.0126567	0.0974364	0.0118376	0.0627551	0.032878	0.0304319	0.025387	Apodidae.0
Apodidae	Rhaphidura sabini	Sabine's Spinetail	Rhaphidura_sabini	1	0	0	0	0	1	0	0	0	0	0	0	inv	1	weak	2.77259	2.79192	-0.267824	0.163933	1.5885	0.620447	0.695147	0.00781059	0.101491	0.0349142	0.0467047	0.0200074	0.0223226	0.00972921	Apodidae.0
Apodidae	Rhaphidura leucopygialis	Silver-rumped Spinetail	Rhaphidura_leucopygialis	1	0	0	0	0	0	0	0	0	0	1	0	inv	1	weak	2.61007	2.47241	-0.23877	-0.161165	1.60495	0.727814	0.670122	0.0301589	0.0528825	0.0448555	0.0577191	0.0152724	0.022951	0.0207231	Apodidae.0
Apodidae	Apus caffer	White-rumped Swift	Apus_caffer	3	0	0	0	0	1	0	0	0	0	0	0	inv	1	none	3.09558	2.28191	-0.0889493	-0.245443	0.984509	1.03066	0.707856	0.0153451	0.0462384	0.0259034	0.0318163	0.016317	0.035012	0.0186047	Apodidae.0
Apodidae	Chaetura chapmani	Chapman's Swift	Chaetura_chapmani	1	0	0	0	0	0	0	1	1	0	0	0	inv	1	none	3.17095	2.21619	-0.281871	-0.150077	1.50804	0.703221	0.646572	0.0152666	0.105206	0.0807951	0.0686654	0.0373749	0.0394505	0.0264728	Apodidae.0
Apodidae	Streptoprocne phelpsi	Tepui Swift	Streptoprocne_phelpsi	1	0	0	0	0	0	0	1	0	0	0	0	inv	1	none	3.08191	2.57995	-0.210823	-0.131227	1.11721	0.762453	0.500558	0.0283194	0.0821917	0.0552065	0.0562397	0.0777588	0.0569717	0.0390621	Apodidae.0
Apodidae	Collocalia maxima	Black-nest Swiftlet	Collocalia_maxima	1	0	0	0	0	0	0	0	0	0	1	0	inv	1	none	2.83321	2.262	-0.271077	-0.0602742	1.35578	0.730192	0.66066	0.0625914	0.0255624	0.0231403	0.0829895	0.0271313	0.010519	0.0215274	Apodidae.0
Apodidae	Telacanthura melanopygia	Black Spinetail	Telacanthura_melanopygia	1	0	0	0	0	1	0	0	0	0	0	0	inv	1	none	3.95124	2.16124	-0.12163	-0.0256771	1.08531	0.436784	0.676606	0.0799916	0.211482	0.00843369	0.0123242	0.0650526	0.0639879	0.0257053	Apodidae.0
Apodidae	Streptoprocne rutila	Chestnut-collared Swift	Streptoprocne_rutila	3	0	0	0	0	0	0	1	1	0	0	0	inv	1	none	3.00568	2.38087	-0.405757	-0.307019	1.36994	0.684643	0.667049	0.0117892	0.101945	0.0943465	0.0662011	0.0598376	0.0256891	0.0276036	Apodidae.0
Apodidae	Apus batesi	Bates's Swift	Apus_batesi	1	0	0	0	0	1	0	0	0	0	0	0	inv	1	none	3.56841	2.40642	-0.173927	-0.261122	1.28244	1.0437	0.682252	0.0799916	0.058939	0.0309066	0.105948	0.0389197	0.0159707	0.0154706	Apodidae.0
Apodidae	Collocalia inquieta	Micronesian Swiftlet	Collocalia_inquieta	1	0	0	0	0	0	0	0	0	0	0	1	inv	1	none	2.59152	2.64902	-0.152581	0.149092	1.50439	1.06729	0.726743	0.0799916	0.0520197	0.0205526	0.0642993	0.0333129	0.0239343	0.00830939	Apodidae.0
Apodidae	Apus niansae	Nyanza Swift	Apus_niansae	1	0	0	0	0	1	0	0	0	0	0	0	inv	1	none	3.48124	2.20264	-0.126775	-0.0424007	0.970435	0.866991	0.717336	0.0189064	0.0230627	0.049841	0.0816872	0.0256425	0.0312944	0.0167314	Apodidae.0
Apodidae	Apus berliozi	Forbes-Watson's Swift	Apus_berliozi	1	0	0	0	0	1	0	0	0	0	0	0	inv	1	#N/A	3.64284	1.91846	-0.203044	-0.183795	0.820781	0.830951	0.735459	0.014561	0.0415397	0.0361644	0.0440137	0.0135278	0.0160809	0.0126519	Apodidae.0
Apodidae	Collocalia pelewensis	Palau Swiftlet	Collocalia_pelewensis	1	0	0	0	0	0	0	0	0	0	0	1	inv	1	none	2.59152	2.8375	-0.338313	0.000701767	1.51695	1.0172	0.641495	0.0799916	0.0442879	0.038604	0.0753668	0.00989907	0.0194056	0.0103405	Apodidae.0
Apodidae	Chaetura fumosa	Costa Rican Swift	Chaetura_fumosa	1	0	0	0	0	0	0	0	1	0	0	0	inv	1	none	2.75302	3.07531	-0.29079	0.197938	1.76215	0.765128	0.645016	0.0211668	0.124738	0.0316228	0.0587443	0.0623155	0.0282877	0.0455538	Apodidae.0
Apodidae	Mearnsia picina	Philippine Needletail	Mearnsia_picina	1	0	0	0	0	0	0	0	0	0	1	0	inv	1	none	3.7495	NA	NA	NA	1.65166	0.247179	0.907688	0.0799916	NA	NA	NA	0.0028206	0.0661651	0.0128902	Apodidae.0
Apodidae	Hirundapus giganteus	Brown-backed Needletail	Hirundapus_giganteus	3	0	0	0	0	0	0	0	0	1	1	0	inv	1	none	4.84419	1.48635	-0.616349	-0.142284	0.755574	0.499028	0.785629	0.014567	0.0504201	0.0228782	0.0316102	0.0371965	0.0241371	0.0106697	Apodidae.0
Apodidae	Cypseloides cherriei	Spot-fronted Swift	Cypseloides_cherriei	1	0	0	0	0	0	0	0	1	0	0	0	inv	1	none	3.09558	2.29641	-0.458562	-0.0937664	1.3639	0.66946	0.597702	0.00595703	0.181374	0.0185437	0.0838056	0.0369987	0.03657	0.0184315	Apodidae.0
Apodidae	Tachornis furcata	Pygmy Swift	Tachornis_furcata	1	0	0	0	0	0	0	1	0	0	0	0	inv	1	none	1.8718	3.01207	-0.489832	0.00438156	1.92539	1.53929	0.841603	0.0297191	0.0821917	0.0552065	0.0562397	0.0777588	0.0569717	0.0390621	Apodidae.0
Apodidae	Hirundapus celebensis	Purple Needletail	Hirundapus_celebensis	1	0	0	0	0	0	0	0	0	0	1	0	inv	1	none	5.19296	1.26546	-0.187351	-0.148316	0.703018	0.401969	0.77737	0.00976657	0.0497459	0.00131007	0.0220585	0.0252415	0.0257991	0.0160175	Apodidae.0
Apodidae	Collocalia palawanensis	Palawan Swiftlet	Collocalia_palawanensis	1	0	0	0	0	0	0	0	0	0	1	0	inv	1	none	2.37024	2.60711	-0.242316	-0.103802	1.36363	0.959091	0.742533	0.0164372	0.0753544	0.0398795	0.0453242	0.0429276	0.0301299	0.0228452	Apodidae.0
Apodidae	Cypsiurus balasiensis	Asian Palm-swift	Cypsiurus_balasiensis	3	0	0	0	0	0	0	0	0	1	1	0	inv	1	none	2.20937	2.28306	-0.505778	-0.302249	1.3075	1.10948	0.633824	0.0799916	0.0491795	0.0590533	0.0494117	0.0145679	0.0188108	0.0109161	Apodidae.0
Apodidae	Collocalia unicolor	Indian Swiftlet	Collocalia_unicolor	1	0	0	0	0	0	0	0	0	1	0	0	inv	1	none	2.3979	2.68698	-0.232474	-0.0901829	1.4313	1.00748	0.648282	0	0.0300922	0.0533983	0.0244497	0.0174829	0.0166333	0.013625	Apodidae.0
Apodidae	Collocalia amelis	Grey Swiftlet	Collocalia_amelis	1	0	0	0	0	0	0	0	0	0	1	0	inv	1	none	2.37024	2.69734	-0.380022	0.339374	1.52117	0.969567	0.637579	0.0799916	0.110132	0.0557384	0.146868	0.0130603	0.0663623	0.0591605	Apodidae.0
Apodidae	Collocalia mearnsi	Philippine Swiftlet	Collocalia_mearnsi	1	0	0	0	0	0	0	0	0	0	1	0	inv	1	none	2.4248	2.837	-0.231581	-0.0465382	1.56067	0.979437	0.664613	0.0636949	0.122388	0.0129339	0.0451071	0.0326479	0.040499	0.02203	Apodidae.0
Apodidae	Collocalia troglodytes	Pygmy Swiftlet	Collocalia_troglodytes	1	0	0	0	0	0	0	0	0	0	1	0	inv	1	none	1.6864	3.09067	-0.115436	0.0145339	1.7842	0.923859	0.573722	0.0211657	0.114676	0.0456801	0.0339777	0.0162763	0.0151602	0.0184123	Apodidae.0
Apodidae	Collocalia whiteheadi	Whitehead's Swiftlet	Collocalia_whiteheadi	1	0	0	0	0	0	0	0	0	0	1	0	inv	1	none	2.63906	2.30891	-0.184769	-0.144022	1.31708	0.828605	0.739466	0.0799916	0.0821917	0.0552065	0.0562397	0.0777588	0.0569717	0.0390621	Apodidae.0
Apodidae	Collocalia germani	German's Swiftlet	Collocalia_germani	1	0	0	0	0	0	0	0	0	0	1	0	inv	1	none	2.37024	2.63139	-0.240412	-0.0511164	1.41057	0.910184	0.634901	0.0151186	0.0502753	0.0266741	0.0364548	0.0260657	0.0218234	0.0367361	Apodidae.0
Apodidae	Apus nipalensis	House Swift	Apus_nipalensis	3	0	1	0	0	0	0	0	0	1	1	0	inv	1	none	3.39518	2.21865	-0.194354	-0.268138	1.35109	0.742815	0.686205	0.0799916	0.0441086	0.0526671	0.0535948	0.0476439	0.0272118	0.0358876	Apodidae.0
Apodidae	Chaetura martinica	Lesser Antillean Swift	Chaetura_martinica	1	0	0	0	0	0	0	0	1	0	0	0	inv	1	none	2.52573	3.04677	-0.31259	0.00128913	1.74904	0.780475	0.697436	0.0250026	0.0849438	0.122254	0.0125475	0.0284894	0.024356	0.0169266	Apodidae.0
Apodidae	Apus alexandri	Alexander's Swift	Apus_alexandri	1	0	0	0	0	1	0	0	0	0	0	0	inv	1	#N/A	3.56841	2.35236	-0.167855	-0.199118	1.35302	1.01768	0.845998	0.0799916	0.0282109	0.0586741	0.0482496	0.0540802	0.0411101	0.0305551	Apodidae.0
Apodidae	Panyptila sanctihieronymi	Great Swallow-tailed Swift	Panyptila_sanctihieronymi	1	0	0	0	0	0	0	0	1	0	0	0	inv	1	none	3.87328	1.80858	-0.207192	-0.103683	0.966094	1.31773	1.10087	0.0119065	0.0627396	0.0215125	0.063714	0.0792361	0.164091	0.108592	Apodidae.0
Apodidae	Collocalia rogersi	Indochinese Swiftlet	Collocalia_rogersi	1	0	0	0	0	0	0	0	0	0	1	0	inv	1	none	2.59675	2.75836	-0.149383	-0.0387736	1.41079	0.962086	0.678617	0.0799916	0.0392489	0.0339535	0.0604776	0.0242236	0.0263162	0.00492875	Apodidae.0
Apodidae	Cypseloides storeri	White-fronted Swift	Cypseloides_storeri	1	0	0	0	0	0	0	0	1	0	0	0	inv	NA	none	3.6763	NA	NA	NA	NA	NA	NA	0.0799916	NA	NA	NA	NA	NA	NA	Apodidae.0
Apodidae	Zoonavena sylvatica	White-rumped Spinetail	Zoonavena_sylvatica	3	0	0	0	0	0	0	0	0	1	0	0	inv	1	none	2.56495	3.216	-0.398177	-0.00843612	1.76726	0.625205	0.665543	0.0799916	0.0981073	0.0745793	0.0624939	0.0356099	0.0196876	0.0339233	Apodidae.0
Apodidae	Tachornis phoenicobia	Antillean Palm-swift	Tachornis_phoenicobia	1	0	0	0	0	0	0	0	1	0	0	0	inv	1	none	2.32239	3.2883	-0.0723675	-0.0144879	1.78068	1.06669	0.754086	0.0197878	0.113509	0.0902174	0.140227	0.0398741	0.0590513	0.0462009	Apodidae.0
Apodidae	Streptoprocne semicollaris	White-naped Swift	Streptoprocne_semicollaris	3	0	0	0	0	0	0	0	1	0	0	0	inv	1	none	5.16479	1.23443	-0.204486	-0.135212	0.350835	0.227322	0.560142	0.0116634	0.0116522	0.0132444	0.0127297	0.0531405	0.0128264	0.0245618	Apodidae.0
Apodidae	Hirundapus cochinchinensis	Silver-backed Needletail	Hirundapus_cochinchinensis	3	0	1	0	0	0	0	0	0	1	1	0	inv	1	none	4.42831	1.37214	-0.467377	-0.225721	0.965321	0.47919	0.75984	0.0239625	0.0598004	0.0308333	0.0363437	0.0384902	0.0305682	0.0192792	Apodidae.0
Apodidae	Apus acuticauda	Dark-rumped Swift	Apus_acuticauda	3	0	0	0	0	0	0	0	0	1	1	0	inv	1	none	3.56841	1.85853	0.0222269	-0.0165359	0.774082	0.727824	0.6958	0.0799916	0.0821917	0.0552065	0.0562397	0.0777588	0.0569717	0.0390621	Apodidae.0
Apodidae	Collocalia brevirostris	Himalayan Swiftlet	Collocalia_brevirostris	3	0	1	0	0	0	0	0	0	1	1	0	inv	1	none	2.59675	2.09888	-0.716195	-0.0958855	1.37349	0.905425	0.701948	0.0541075	0.0642986	0.0493234	0.0634878	0.0257074	0.07119	0.0218368	Apodidae.0
Apodidae	Apus unicolor	Plain Swift	Apus_unicolor	2	0	0	0	0	1	0	0	0	0	0	0	inv	1	none	3.11352	2.30217	-0.0734134	-0.141157	1.0122	0.987382	0.745619	0.00950829	0.0244167	0.0515909	0.0202489	0.0237497	0.0202293	0.024603	Apodidae.0
Apodidae	Cypseloides niger	American Black Swift	Cypseloides_niger	3	0	0	1	1	0	0	0	1	0	0	0	inv	1	none	3.6806	2.22174	-0.23323	-0.165296	1.11457	0.831339	0.700109	0.00686708	0.0278967	0.0331225	0.0662204	0.0105349	0.0419383	0.0172811	Apodidae.0
Apodidae	Chaetura vauxi	Vaux's Swift	Chaetura_vauxi	3	0	0	1	1	0	0	1	1	0	0	0	inv	1	none	2.83908	2.83259	-0.401132	0.0527726	1.55791	0.80567	0.623988	0.00894654	0.0233154	0.0094987	0.0295881	0.0344031	0.0115252	0.0181581	Apodidae.0
Apodidae	Aeronautes saxatalis	White-throated Swift	Aeronautes_saxatalis	3	0	0	1	1	0	0	0	1	0	0	0	inv	1	none	3.46886	2.38296	-0.380671	-0.0144817	1.13333	0.982539	0.731951	0.0173885	0.112528	0.0691311	0.0260815	0.0344828	0.0356366	0.0549539	Apodidae.0
Apodidae	Chaetura pelagica	Chimney Swift	Chaetura_pelagica	2	0	0	1	1	0	0	1	1	0	0	0	inv	1	none	3.16125	2.50574	-0.531342	0.00178221	1.42363	0.706971	0.634855	0.00212336	0.0348924	0.0137142	0.0232933	0.0236929	0.0180929	0.0138056	Apodidae.0
Apodidae	Apus pacificus	Fork-tailed Swift	Apus_pacificus	3	0	1	0	0	0	0	0	0	1	1	1	inv	1	none	3.67453	2.0132	-0.501125	-0.166691	0.88277	0.825196	0.774546	0.0221534	0.050481	0.0356215	0.0534767	0.0254551	0.00848389	0.0295911	Apodidae.0
Apodidae	Hirundapus caudacutus	White-throated Needletail	Hirundapus_caudacutus	2	0	1	0	0	0	0	0	0	1	0	1	inv	1	none	4.55913	1.8477	-0.0180363	-0.132483	0.871456	0.30895	0.79112	0.0557989	0.0471634	0.030248	0.0371418	0.0141736	0.0321203	0.0107023	Apodidae.0
Apodidae	Collocalia terraereginae	Australian Swiftlet	Collocalia_terraereginae	NA	0	0	0	0	0	0	0	0	0	0	1	inv	1	none	2.48491	2.82411	-0.138797	0.0058207	1.50456	1.04127	0.683073	0.00589	0.0984792	0.0288188	0.0929971	0.0115728	0.017288	0.0195298	Apodidae.0
Apodidae	Apus affinis	Little Swift	Apus_affinis	3	1	1	0	0	1	0	0	0	1	0	0	inv	1	none	3.11662	1.80179	-0.586868	-0.39476	1.53004	0.751237	0.724391	0.00610221	0.0520711	0.0322375	0.0302391	0.00788342	0.0232917	0.0101367	Apodidae.0
Apodidae	Tachymarptis melba	Alpine Swift	Tachymarptis_melba	3	1	1	0	0	1	1	0	0	1	0	0	inv	1	none	4.60896	1.55995	-0.23604	-0.22678	0.570752	0.775075	0.87371	0.0136976	0.0783813	0.0392659	0.0926124	0.0341721	0.0242602	0.0225623	Apodidae.0
Apodidae	Apus pallidus	Pallid Swift	Apus_pallidus	3	1	0	0	0	1	0	0	0	0	0	0	inv	1	none	3.73529	1.98998	-0.119101	-0.320318	0.918223	0.949547	0.812345	0.00259633	0.0509509	0.0178069	0.0437628	0.0127153	0.0142419	0.0129598	Apodidae.0
Apodidae	Apus apus	Common Swift	Apus_apus	2	1	1	0	0	1	0	0	0	1	0	0	inv	1	none	3.627	1.68479	-0.595328	-0.267102	0.95597	1.05818	0.891085	0.00360004	0.0167878	0.0198705	0.0321596	0.0726768	0.0906268	0.0599824	Apodidae.0
Ardeidae	Botaurus poiciloptilus	Australasian Bittern	Botaurus_poiciloptilus	3	0	0	0	0	0	0	0	0	0	0	1	vertebrate	1	weak	6.98813	-0.790563	0.27294	0.188866	-0.696563	-0.468555	0.13733	0.0471752	0.0659531	0.0245171	0.0133923	0.0755348	0.0166039	0.00301667	Ardeidae.0
Ardeidae	Ardea picata	Pied Heron	Ardea_picata	3	0	0	0	0	0	0	0	0	0	1	1	vertebrate	3	none	5.55683	-0.469876	0.453681	0.0895146	-0.222241	-0.363888	0.0263726	0.0745133	0.0579921	0.0289104	0.0125992	0.0354004	0.0186922	0.0201285	Ardeidae.0
Ardeidae	Egretta novaehollandiae	White-faced Heron	Egretta_novaehollandiae	3	0	0	0	0	0	0	0	0	0	0	1	omnivore	3	none	6.32551	-0.596793	0.561497	-0.0358514	-0.607602	-0.403072	0.12724	0.0248977	0.0516727	0.0229978	0.0358656	0.0907316	0.0519077	0.0267971	Ardeidae.0
Ardeidae	Ardea pacifica	White-necked Heron	Ardea_pacifica	3	0	0	0	0	0	0	0	0	0	0	1	omnivore	3	none	6.78106	-0.981846	0.420852	0.063399	-1.19514	-0.49718	0.0582403	0.0671063	0.029491	0.0161398	0.0186301	0.0656952	0.0106704	0.0245416	Ardeidae.0
Ardeidae	Egretta vinaceigula	Slaty Egret	Egretta_vinaceigula	1	0	0	0	0	1	0	0	0	0	0	0	vertebrate	3	none	5.66296	-0.27635	0.443722	-0.0408882	-0.220076	-0.434623	0.0176395	0.040383	0.0821917	0.0552065	0.0562397	0.0777588	0.0569717	0.0390621	Ardeidae.0
Ardeidae	Ardea humbloti	Madagascar Heron	Ardea_humbloti	3	0	0	0	0	0	1	0	0	0	0	0	vertebrate	3	none	7.40845	-1.79644	0.478837	0.108202	-1.46603	-0.717616	0.0323017	0.0799916	0.0638485	0.0150631	0.0163789	0.0290139	0.0323765	0.00713827	Ardeidae.0
Ardeidae	Ardea cocoi	Cocoi Heron	Ardea_cocoi	3	0	0	0	0	0	0	1	1	0	0	0	vertebrate	3	none	7.46876	-1.92154	0.450244	0.134892	-1.56659	-0.752801	0.0200876	0.0565626	0.0396966	0.0102337	0.0165529	0.0413286	0.0219218	0.0137624	Ardeidae.0
Ardeidae	Ardeola idae	Madagascar Pond-heron	Ardeola_idae	3	0	0	0	0	1	1	0	0	0	0	0	vertebrate	3	none	5.5835	-0.588076	0.412767	0.107016	-0.151374	-0.170343	0.140037	0.0799916	0.0395079	0.00981529	0.0275848	0.0425558	0.0222859	0.0150472	Ardeidae.0
Ardeidae	Ardeola rufiventris	Rufous-bellied Heron	Ardeola_rufiventris	3	0	0	0	0	1	0	0	0	0	0	0	vertebrate	3	none	5.5835	-0.565682	0.38388	0.107178	0.0812203	-0.208911	0.15959	0.0799916	0.0254237	0.0249053	0.0109803	0.0304113	0.017868	0.0162486	Ardeidae.0
Ardeidae	Ixobrychus involucris	Stripe-backed Bittern	Ixobrychus_involucris	3	0	0	0	0	0	0	1	0	0	0	0	inv	1	none	4.38328	0.191395	0.598805	0.0537492	0.922802	-0.174904	-0.0917546	0.0368658	0.0280358	0.013379	0.0309134	0.0422392	0.0386095	0.0308787	Ardeidae.0
Ardeidae	Syrigma sibilatrix	Whistling Heron	Syrigma_sibilatrix	3	0	0	0	0	0	0	1	0	0	0	0	inv	3	none	6.13773	-0.660544	0.352124	0.0589096	-0.576202	-0.420363	0.115287	0.0812924	0.0423493	0.0221804	0.0261448	0.00981509	0.0186935	0.0108887	Ardeidae.0
Ardeidae	Tigrisoma lineatum	Rufescent Tiger-heron	Tigrisoma_lineatum	3	0	0	0	0	0	0	1	1	0	0	0	inv	2	none	6.70072	-1.2271	0.525195	0.217027	-0.830551	-0.357532	0.0527064	0.0437813	0.0655438	0.063632	0.0300662	0.025898	0.00998627	0.0196229	Ardeidae.0
Ardeidae	Tigrisoma fasciatum	Fasciated Tiger-heron	Tigrisoma_fasciatum	3	0	0	0	0	0	0	1	1	0	0	0	omnivore	2	none	6.74524	-1.26994	0.363756	0.0666942	-0.711927	-0.365176	0.12458	0.0819345	0.0494024	0.0139392	0.011665	0.0430433	0.0053448	0.00918797	Ardeidae.0
Ardeidae	Nycticorax caledonicus	Rufous Night-heron	Nycticorax_caledonicus	3	0	0	0	0	0	0	0	0	0	1	1	vertebrate	3	none	6.75227	-1.22919	0.176617	0.126086	-0.59931	-0.384831	0.171644	0.0446416	0.0377502	0.0281909	0.0102597	0.0211217	0.0249507	0.012237	Ardeidae.0
Ardeidae	Gorsachius leuconotus	White-backed Night-heron	Gorsachius_leuconotus	3	0	0	0	0	1	0	0	0	0	0	0	vertebrate	2	none	6.17431	-0.848185	0.290376	0.0866775	-0.400664	-0.281581	0.0681728	0.0799916	0.0381259	0.0141886	0.00938265	0.0225639	0.0271204	0.00725197	Ardeidae.0
Ardeidae	Ixobrychus sturmii	Dwarf Bittern	Ixobrychus_sturmii	3	0	0	0	0	1	0	0	0	0	0	0	inv	1	none	4.94164	-0.00483109	0.321389	0.092285	0.560531	-0.240715	0.0681842	0.0291482	0.0229388	0.0131174	0.00956527	0.0160623	0.0281832	0.0114682	Ardeidae.0
Ardeidae	Ardea melanocephala	Black-headed Heron	Ardea_melanocephala	3	0	0	0	0	1	0	0	0	0	0	0	vertebrate	3	none	6.96602	-1.40948	0.336187	0.171912	-1.15917	-0.588807	0.0718752	0.103664	0.0362859	0.0134863	0.0177929	0.0151693	0.0243004	0.0122091	Ardeidae.0
Ardeidae	Mesophoyx intermedia	Intermediate Egret	Mesophoyx_intermedia	3	0	1	0	0	1	0	0	0	1	1	1	vertebrate	3	none	6.12868	-0.778841	0.467632	0.0653329	-0.755786	-0.48102	0.0223125	0.0233229	0.0211484	0.027602	0.0205048	0.0289729	0.0112362	0.00913198	Ardeidae.0
Ardeidae	Pilherodius pileatus	Capped Heron	Pilherodius_pileatus	3	0	0	0	0	0	0	1	1	0	0	0	vertebrate	3	weak	6.34316	-1.03348	0.379805	0.106832	-0.513692	-0.504743	0.0502363	0.0205457	0.0422732	0.0176767	0.0219107	0.0164209	0.0230435	0.0111749	Ardeidae.0
Ardeidae	Botaurus pinnatus	Pinnated Bittern	Botaurus_pinnatus	3	0	0	0	0	0	0	1	1	0	0	0	vertebrate	1	weak	6.6997	-1.13656	0.427827	0.143149	-0.619469	-0.576608	0.0434782	0.0333049	0.0205225	0.0190153	0.017276	0.053048	0.0162009	0.0149267	Ardeidae.0
Ardeidae	Egretta ardesiaca	Black Heron	Egretta_ardesiaca	3	0	0	0	0	1	1	0	0	0	0	0	vertebrate	3	none	5.78074	-0.384429	0.492015	-0.00631646	-0.278771	-0.411698	0.0525288	0.040346	0.0217946	0.0224635	0.0210403	0.0435677	0.020069	0.00533124	Ardeidae.0
Ardeidae	Zonerodius heliosylus	Forest Bittern	Zonerodius_heliosylus	1	0	0	0	0	0	0	0	0	0	0	1	vertebrate	1	weak	6.68711	-1.15917	0.379067	0.155028	-0.743593	-0.352108	0.0884656	0.0799916	0.0557808	0.0301602	0.0141078	0.0374015	0.0270202	0.0160119	Ardeidae.0
Ardeidae	Egretta sacra	Pacific Reef-egret	Egretta_sacra	3	0	1	0	0	0	0	0	0	0	1	1	omnivore	3	none	6.2186	-0.722314	0.499121	-0.00123021	-0.221727	-0.344389	0.225846	0.023271	0.0294313	0.0153777	0.0149432	0.0604567	0.0215751	0.0115683	Ardeidae.0
Ardeidae	Zebrilus undulatus	Zigzag Heron	Zebrilus_undulatus	1	0	0	0	0	0	0	1	0	0	0	0	omnivore	1	weak	4.81218	-0.177498	0.143046	0.0366536	0.645425	-0.0581011	0.0690369	0.0799916	0.0477409	0.00736879	0.0399788	0.017773	0.0324409	0.0130748	Ardeidae.0
Ardeidae	Ixobrychus flavicollis	Black Bittern	Ixobrychus_flavicollis	3	0	1	0	0	0	0	0	0	1	1	1	vertebrate	1	none	5.77144	-0.698023	0.600346	0.0701237	0.154544	-0.40446	0.0362137	0.0263918	0.0626772	0.00917245	0.0123569	0.0490774	0.00680028	0.0128536	Ardeidae.0
Ardeidae	Cochlearius cochlearius	Boat-billed Heron	Cochlearius_cochlearius	3	0	0	0	0	0	0	1	1	0	0	0	inv	2	none	6.46647	-2.08829	-0.420763	-0.310589	-0.517262	-0.299864	0.128154	0.021295	0.0174707	0.0202076	0.0164461	0.0285493	0.0291883	0.00391828	Ardeidae.0
Ardeidae	Ardea sumatrana	Great-billed Heron	Ardea_sumatrana	1	0	0	0	0	0	0	0	0	0	1	1	vertebrate	3	none	7.61283	-1.89095	0.681579	0.0639483	-1.36668	-0.649546	0.116532	0.0823508	0.068432	0.0293567	0.0199557	0.0168719	0.0492635	0.0129357	Ardeidae.0
Ardeidae	Ardea goliath	Goliath Heron	Ardea_goliath	3	0	0	0	0	1	0	0	0	0	0	0	vertebrate	3	none	8.4047	-2.3118	0.524418	0.13369	-1.95175	-0.831383	0.00226247	0.0165717	0.0142986	0.00703643	0.0151622	0.0440967	0.0378744	0.0126203	Ardeidae.0
Ardeidae	Agamia agami	Agami Heron	Agamia_agami	1	0	0	0	0	0	0	1	1	0	0	0	vertebrate	2	none	6.34034	-1.40272	0.856628	0.0134718	-0.447982	-0.619461	0.0525713	0.0288693	0.0235937	0.0272379	0.0119966	0.0854612	0.0693219	0.0217497	Ardeidae.0
Ardeidae	Egretta thula	Snowy Egret	Egretta_thula	3	0	0	1	1	0	0	1	1	0	0	0	omnivore	3	none	5.9162	-0.636492	0.616134	-0.00294381	-0.529242	-0.378227	-0.037877	0.0197334	0.0413347	0.0160749	0.0185448	0.0914161	0.0188322	0.021516	Ardeidae.0
Ardeidae	Ardeola speciosa	Javan Pond-heron	Ardeola_speciosa	1	0	0	0	0	0	0	0	0	0	1	0	vertebrate	3	none	5.5835	-0.510424	0.444549	0.0389426	0.192982	-0.307023	0.0764943	0.0799916	0.0385307	0.0126615	0.0200896	0.0605889	0.016697	0.0112664	Ardeidae.0
Ardeidae	Tigriornis leucolopha	White-crested Tiger-heron	Tigriornis_leucolopha	1	0	0	0	0	1	0	0	0	0	0	0	vertebrate	2	none	6.74052	-1.08669	0.549322	0.044065	-0.591744	-0.212054	0.0785237	0.0799916	0.0457742	0.012397	0.0143068	0.0326429	0.0144744	0.00609006	Ardeidae.0
Ardeidae	Butorides striata	Striated Heron	Butorides_striata	3	0	1	0	0	1	1	1	1	1	1	1	vertebrate	3	none	5.30579	-0.569387	0.479688	0.034711	0.337626	-0.185167	0.128466	0.0332296	0.0295406	0.0290275	0.0130544	0.0247405	0.023944	0.00963419	Ardeidae.0
Ardeidae	Egretta caerulea	Little Blue Heron	Egretta_caerulea	3	0	0	1	1	0	0	1	1	0	0	0	inv	3	none	5.82485	-0.652232	0.532151	0.0798021	-0.386961	-0.611307	0.0685314	0.0264325	0.0195615	0.0181697	0.0219228	0.142969	0.0968847	0.0336688	Ardeidae.0
Ardeidae	Nyctanassa violacea	Yellow-crowned Night-heron	Nyctanassa_violacea	3	0	0	1	1	0	0	1	1	0	0	0	vertebrate	3	none	6.52455	-1.21725	0.0769849	0.135434	-0.679951	-0.44461	0.0336361	0.0211531	0.0135721	0.0155356	0.0308968	0.0197319	0.0158137	0.00600435	Ardeidae.0
Ardeidae	Ixobrychus exilis	Least Bittern	Ixobrychus_exilis	3	0	0	1	1	0	0	1	1	0	0	0	vertebrate	1	none	4.45771	0.244747	0.540639	0.128648	0.977197	-0.109824	-0.120931	0.0111346	0.014988	0.0171372	0.0204329	0.0444875	0.047693	0.0303393	Ardeidae.0
Ardeidae	Gorsachius melanolophus	Malaysian Night-heron	Gorsachius_melanolophus	3	0	1	0	0	0	0	0	0	1	1	0	inv	2	none	6.02185	-0.544021	0.30369	0.134596	-0.269357	-0.181991	0.215203	0.0799916	0.0357178	0.0212703	0.0251072	0.0523516	0.00670864	0.00962376	Ardeidae.0
Ardeidae	Ixobrychus cinnamomeus	Cinnamon Bittern	Ixobrychus_cinnamomeus	3	0	1	0	0	0	0	0	0	1	1	0	vertebrate	1	none	4.84016	-0.17934	0.517733	0.174913	0.792514	-0.345494	0.037136	0.0424763	0.0205628	0.0284765	0.0262691	0.0251466	0.0181911	0.0142418	Ardeidae.0
Ardeidae	Tigrisoma mexicanum	Bare-throated Tiger-heron	Tigrisoma_mexicanum	3	0	0	0	0	0	0	1	1	0	0	0	vertebrate	2	none	7.05132	-1.46789	0.497358	0.0336824	-1.05633	-0.454132	0.133386	0.0310202	0.053496	0.0105825	0.0113886	0.0470324	0.0439749	0.0139745	Ardeidae.0
Ardeidae	Egretta tricolor	Tricoloured Heron	Egretta_tricolor	3	0	0	1	1	0	0	1	1	0	0	0	vertebrate	3	none	5.9197	-0.801786	0.733358	0.047834	-0.379182	-0.574107	-0.032239	0.0171071	0.0225748	0.0236179	0.0400932	0.0258716	0.0142171	0.00337543	Ardeidae.0
Ardeidae	Ardeola grayii	Indian Pond-heron	Ardeola_grayii	3	0	0	0	0	1	0	0	0	1	1	0	omnivore	3	none	5.53339	-0.552628	0.469245	0.0511714	0.00682273	-0.240923	0.121665	0.037088	0.0384175	0.0167347	0.0148225	0.03746	0.0311855	0.0214062	Ardeidae.0
Ardeidae	Ixobrychus sinensis	Yellow Bittern	Ixobrychus_sinensis	3	0	1	0	0	0	0	0	0	1	1	1	inv	1	none	4.54638	-0.0128727	0.686655	0.0685579	0.871096	-0.254766	-0.00288408	0.0283967	0.0431946	0.0223448	0.0215954	0.0279504	0.0156601	0.0167647	Ardeidae.0
Ardeidae	Egretta rufescens	Reddish Egret	Egretta_rufescens	3	0	0	1	1	0	0	1	1	0	0	0	vertebrate	3	none	6.41999	-1.04867	0.542631	0.00440904	-0.840094	-0.797953	-0.0852456	0.088513	0.0721526	0.0178545	0.0277954	0.0448921	0.026539	0.0156203	Ardeidae.0
Ardeidae	Gorsachius magnificus	White-eared Night-heron	Gorsachius_magnificus	3	0	1	0	0	0	0	0	0	0	0	0	inv	1	none	6.17431	-0.842556	0.351013	0.113389	-0.580726	-0.2283	0.252841	0.0799916	0.0318259	0.0146923	0.0371265	0.0116066	0.025047	0.033306	Ardeidae.0
Ardeidae	Ardea insignis	White-bellied Heron	Ardea_insignis	2	0	0	0	0	0	0	0	0	1	0	0	vertebrate	3	none	7.40845	-1.90351	0.506651	0.127553	-1.6593	-0.703239	0.146906	0.0799916	0.024119	0.0321779	0.016824	0.0427311	0.0254513	0.01267	Ardeidae.0
Ardeidae	Butorides virescens	Green Heron	Butorides_virescens	3	0	0	1	1	0	0	1	1	0	0	0	vertebrate	3	none	5.30579	-0.478412	0.443673	0.0354564	0.259552	-0.218218	0.0833183	0.00733468	0.00613399	0.0235248	0.0257494	0.0400663	0.0180455	0.0151119	Ardeidae.0
Ardeidae	Ardeola bacchus	Chinese Pond-heron	Ardeola_bacchus	3	0	1	0	0	0	0	0	0	0	1	0	inv	3	none	5.71995	-0.576458	0.489447	0.0462593	0.0749797	-0.213823	0.167552	0.027482	0.0634205	0.0243435	0.0149658	0.0292444	0.00743446	0.0099189	Ardeidae.0
Ardeidae	Ardea herodias	Great Blue Heron	Ardea_herodias	3	0	0	1	1	0	0	1	1	0	0	0	vertebrate	3	none	7.83337	-1.66308	0.580295	0.108263	-1.41871	-0.749215	0.085076	0.0151942	0.0380902	0.0169808	0.0258902	0.0348264	0.0122267	0.00873681	Ardeidae.0
Ardeidae	Gorsachius goisagi	Japanese Night-heron	Gorsachius_goisagi	2	0	1	0	0	0	0	0	0	0	0	0	inv	2	none	6.2672	-0.476063	0.0824465	0.157918	-0.316997	-0.272349	0.169921	0.0799916	0.0351577	0.0247326	0.0121537	0.0381406	0.0246746	0.00329119	Ardeidae.0
Ardeidae	Egretta eulophotes	Chinese Egret	Egretta_eulophotes	2	0	1	0	0	0	0	0	0	0	1	0	inv	3	none	6.1352	-0.625795	0.528469	0.06035	-0.271978	-0.451862	0.0701799	0.0106573	0.0255952	0.0154688	0.0321872	0.0553203	0.0113757	0.0176604	Ardeidae.0
Ardeidae	Ixobrychus eurhythmus	Schrenck's Bittern	Ixobrychus_eurhythmus	3	0	1	0	0	0	0	0	0	0	1	0	vertebrate	1	none	4.93447	-0.153163	0.521408	0.199363	0.798199	-0.356808	0.0420667	0.0227464	0.0173606	0.0055814	0.0227779	0.01792	0.00916704	0.0189074	Ardeidae.0
Ardeidae	Botaurus lentiginosus	American Bittern	Botaurus_lentiginosus	3	0	0	1	1	0	0	0	1	0	0	0	vertebrate	1	weak	6.55962	-0.826954	0.436497	0.111535	-0.38164	-0.510381	0.0772479	0.0637511	0.0525805	0.0178478	0.0397169	0.0362885	0.0156576	0.0182024	Ardeidae.0
Ardeidae	Bubulcus ibis	Cattle Egret	Bubulcus_ibis	3	1	1	1	1	1	1	1	1	1	1	1	inv	3	none	5.9025	-0.410409	0.425796	0.0732987	-0.334284	-0.365827	0.0622553	0.0162716	0.046446	0.0407701	0.0196098	0.0227432	0.0260283	0.0103673	Ardeidae.0
Ardeidae	Egretta garzetta	Little Egret	Egretta_garzetta	3	1	1	0	1	1	1	0	1	1	1	1	inv	3	none	5.743	-0.623812	0.760115	-0.0400558	-0.398507	-0.540045	-0.0116504	0.0197212	0.0426014	0.0292685	0.0207089	0.028868	0.0263818	0.0172159	Ardeidae.0
Ardeidae	Casmerodius albus	Great Egret	Casmerodius_albus	3	1	1	1	1	1	1	1	1	1	1	1	vertebrate	3	none	6.77002	-1.24333	0.700929	0.0865914	-1.10272	-0.633593	-0.0137247	0.0272835	0.0247686	0.0197665	0.0161809	0.0382699	0.0339544	0.0347301	Ardeidae.0
Ardeidae	Nycticorax nycticorax	Black-crowned Night-heron	Nycticorax_nycticorax	3	1	1	1	1	1	1	1	1	1	1	0	vertebrate	3	none	6.69703	-1.07324	0.295926	0.159816	-0.391342	-0.215906	0.233937	0.0447453	0.0498724	0.0213028	0.0189726	0.0583124	0.0195916	0.015682	Ardeidae.0
Ardeidae	Ardeola ralloides	Squacco Heron	Ardeola_ralloides	3	1	0	0	0	1	1	0	0	0	0	0	vertebrate	3	none	5.65948	-0.529638	0.493223	0.0641461	-0.000927643	-0.252008	0.127436	0.0253348	0.0243742	0.0343364	0.0280479	0.0420399	0.0233746	0.0123001	Ardeidae.0
Ardeidae	Ardea purpurea	Purple Heron	Ardea_purpurea	3	1	1	0	0	1	1	0	0	1	1	0	vertebrate	3	none	6.97024	-1.35508	0.573061	0.0691175	-0.810209	-0.62837	0.0914332	0.0219731	0.0507609	0.0162611	0.0249664	0.0497953	0.0155322	0.0184833	Ardeidae.0
Ardeidae	Ixobrychus minutus	Little Bittern	Ixobrychus_minutus	3	1	1	0	0	1	1	0	0	1	0	0	inv	1	none	4.60006	0.0823647	0.565313	0.126752	0.723038	-0.263563	-0.0166737	0.0250749	0.0424356	0.0111104	0.0165619	0.0478057	0.0156551	0.0224508	Ardeidae.0
Ardeidae	Egretta gularis	Western Reef-egret	Egretta_gularis	3	1	0	0	1	1	0	0	0	1	0	0	inv	3	none	5.743	-0.749392	0.627426	0.00993211	-0.454344	-0.523364	0.00320054	0.0799916	0.0348101	0.0177022	0.0124524	0.0588313	0.0211366	0.00801849	Ardeidae.0
Ardeidae	Botaurus stellaris	Great Bittern	Botaurus_stellaris	3	1	1	0	0	1	0	0	0	1	1	0	vertebrate	1	weak	7.18497	-0.879372	0.326811	0.13616	-0.671356	-0.526455	0.18816	0.0488129	0.0531586	0.0213025	0.0255872	0.0720554	0.0179753	0.0140866	Ardeidae.0
Ardeidae	Ardea cinerea	Grey Heron	Ardea_cinerea	3	1	1	0	0	1	1	0	1	1	1	1	vertebrate	3	none	7.27448	-1.80473	0.398089	0.0482919	-1.33942	-0.566529	0.150377	0.0330352	0.0458847	0.0323947	0.018607	0.0408077	0.0230909	0.022121	Ardeidae.0
Artamidae	Artamus cinereus	Black-faced Woodswallow	Artamus_cinereus	3	0	0	0	0	0	0	0	0	0	0	1	inv	2	weak	3.57235	0.674174	-0.120891	0.209339	0.710511	0.650171	0.210309	0.0123988	0.0448596	0.0300969	0.0372152	0.0284997	0.0273905	0.00239624	Artamidae.0
Artamidae	Artamus cyanopterus	Dusky Woodswallow	Artamus_cyanopterus	3	0	0	0	0	0	0	0	0	0	0	1	inv	2	weak	3.54385	0.95833	-0.175827	0.259002	0.839579	0.750653	0.311298	0.0114947	0.0148261	0.0357304	0.0300639	0.0225857	0.0229194	0.00734871	Artamidae.0
Artamidae	Artamus personatus	Masked Woodswallow	Artamus_personatus	3	0	0	0	0	0	0	0	0	0	0	1	inv	2	weak	3.54385	0.841427	0.031312	0.152995	0.778458	0.760232	0.252684	0.0223291	0.0235249	0.00912394	0.011754	0.0296486	0.010555	0.00663122	Artamidae.0
Artamidae	Artamus superciliosus	White-browed Woodswallow	Artamus_superciliosus	3	0	0	0	0	0	0	0	0	0	0	1	inv	2	weak	3.56953	0.837647	0.00769655	0.173169	0.730419	0.748583	0.217694	0.0183966	0.0262385	0.0341798	0.0367022	0.0263983	0.0246051	0.0311392	Artamidae.0
Artamidae	Artamus minor	Little Woodswallow	Artamus_minor	3	0	0	0	0	0	0	0	0	0	0	1	inv	2	weak	2.77259	1.2924	-0.316273	0.0575436	1.24666	0.912898	0.372926	0.0233842	0.0228816	0.0342329	0.0311989	0.0305302	0.0139147	0.0105653	Artamidae.0
Artamidae	Artamus leucorynchus	White-breasted Woodswallow	Artamus_leucorynchus	3	0	0	0	0	0	0	0	0	0	1	1	inv	2	weak	3.73026	0.399828	-0.453205	0.100558	0.945596	0.60091	0.428264	0.0106049	0.0283501	0.0286241	0.0201216	0.00923003	0.0133377	0.00766755	Artamidae.0
Artamidae	Artamus maximus	Great Woodswallow	Artamus_maximus	1	0	0	0	0	0	0	0	0	0	0	1	inv	2	weak	4.06389	0.248274	-0.24416	0.110528	0.757837	0.649279	0.50045	0.0171693	0.0286131	0.0198112	0.0273956	0.0456235	0.00608835	0.0185176	Artamidae.0
Artamidae	Artamus insignis	Bismarck Woodswallow	Artamus_insignis	1	0	0	0	0	0	0	0	0	0	0	1	inv	1	weak	3.93769	0.165914	-0.107531	0.0948236	0.793422	0.618321	0.410892	0.0162541	0.0109842	0.0111083	0.0164773	0.00971024	0.0180405	0.0100769	Artamidae.0
Artamidae	Artamus monachus	Ivory-backed Woodswallow	Artamus_monachus	1	0	0	0	0	0	0	0	0	0	1	0	inv	1	weak	3.77529	-0.027224	-0.264687	0.129471	0.617214	0.725031	0.45049	0.0799916	0.0257834	0.015192	0.0247032	0.0561254	0.0199626	0.0457198	Artamidae.0
Artamidae	Artamus fuscus	Ashy Woodswallow	Artamus_fuscus	3	0	0	0	0	0	0	0	0	1	1	0	inv	2	weak	3.68387	0.553272	-0.264178	0.128949	1.01949	0.607321	0.461806	0.0181595	0.0309874	0.0125807	0.0260473	0.0182506	0.0271988	0.0180733	Artamidae.0
Bucconidae	Notharchus swainsoni	Buff-bellied Puffbird	Notharchus_swainsoni	3	0	0	0	0	0	0	1	0	0	0	0	inv	2	strong	4.10627	-0.403308	-0.37771	-0.0449019	0.789637	0.905276	0.201948	0.0799916	0.0147924	0.0253669	0.0264104	0.0193493	0.0320037	0.025024	Bucconidae.0
Bucconidae	Nystalus chacuru	White-eared Puffbird	Nystalus_chacuru	3	0	0	0	0	0	0	1	0	0	0	0	inv	2	strong	3.957	0.0573724	-0.0584556	0.235714	1.17996	0.743886	-0.00368432	0.0302474	0.0846312	0.0476583	0.0361373	0.0765584	0.0179878	0.033536	Bucconidae.0
Bucconidae	Nystalus maculatus	Spot-backed Puffbird	Nystalus_maculatus	3	0	0	0	0	0	0	1	0	0	0	0	inv	2	strong	3.73767	-0.0767938	0.000662646	0.147339	1.14328	0.884841	-0.0462865	0.0352461	0.045055	0.0175333	0.0151106	0.0625166	0.029835	0.0228811	Bucconidae.0
Bucconidae	Malacoptila striata	Crescent-chested Puffbird	Malacoptila_striata	3	0	0	0	0	0	0	1	0	0	0	0	inv	1	strong	3.78646	0.345189	-0.11983	0.155369	0.836232	0.834803	-0.00576509	0.0133609	0.0715705	0.0248174	0.0312938	0.0352539	0.0198433	0.018523	Bucconidae.0
Bucconidae	Nonnula rubecula	Rusty-breasted Nunlet	Nonnula_rubecula	3	0	0	0	0	0	0	1	0	0	0	0	inv	1	strong	2.91235	0.791428	-0.0838301	0.0706023	1.3839	0.952169	-0.0584828	0.0148838	0.0403442	0.037501	0.0203272	0.0402687	0.0358964	0.0362787	Bucconidae.0
Bucconidae	Monasa nigrifrons	Black-fronted Nunbird	Monasa_nigrifrons	1	0	0	0	0	0	0	1	0	0	0	0	inv	1	strong	4.39074	-0.210951	-0.077086	0.145954	0.375335	0.923912	0.175732	0.0159821	0.0359307	0.0305254	0.0147809	0.0454303	0.0121947	0.0289042	Bucconidae.0
Bucconidae	Nonnula ruficapilla	Rufous-capped Nunlet	Nonnula_ruficapilla	1	0	0	0	0	0	0	1	0	0	0	0	inv	1	strong	3.09104	0.695314	0.0473134	-0.0299935	1.44907	1.00631	-0.121074	0.0794437	0.023389	0.015658	0.0306158	0.0327264	0.0148749	0.00651704	Bucconidae.0
Bucconidae	Nystalus striolatus	Striolated Puffbird	Nystalus_striolatus	1	0	0	0	0	0	0	1	0	0	0	0	inv	1	strong	3.85015	-0.0567512	-0.130225	0.220266	1.03377	0.764859	0.00118432	0.0799549	0.0540923	0.0261541	0.0413552	0.050591	0.0341585	0.0299305	Bucconidae.0
Bucconidae	Malacoptila semicincta	Semicollared Puffbird	Malacoptila_semicincta	1	0	0	0	0	0	0	1	0	0	0	0	inv	1	strong	3.78419	0.252759	-0.0670609	0.116516	1.05485	0.74767	0.0269129	0.0799103	0.0821917	0.0552065	0.0562397	0.0351706	0.0182665	0.0123041	Bucconidae.0
Bucconidae	Nonnula sclateri	Fulvous-chinned Nunlet	Nonnula_sclateri	1	0	0	0	0	0	0	1	0	0	0	0	inv	1	strong	2.77009	0.579249	0.0173325	0.00884253	1.48917	1.03039	-0.076753	0.0799916	0.0358514	0.0108088	0.0354216	0.0493459	0.0350543	0.021153	Bucconidae.0
Bucconidae	Malacoptila rufa	Rufous-necked Puffbird	Malacoptila_rufa	1	0	0	0	0	0	0	1	0	0	0	0	inv	1	strong	3.86115	0.325961	-0.0620097	0.17045	1.09046	0.690399	0.0116341	0.0799916	0.0207802	0.0072961	0.037643	0.0303092	0.0390751	0.0303231	Bucconidae.0
Bucconidae	Malacoptila fulvogularis	Black-streaked Puffbird	Malacoptila_fulvogularis	1	0	0	0	0	0	0	1	0	0	0	0	inv	1	strong	4.05004	0.342765	-0.253185	0.0851588	0.803522	0.969286	0.0336129	0.0539751	0.0284002	0.025813	0.0327557	0.0126561	0.0286025	0.0189553	Bucconidae.0
Bucconidae	Chelidoptera tenebrosa	Swallow-wing	Chelidoptera_tenebrosa	3	0	0	0	0	0	0	1	0	0	0	0	inv	3	none	3.58074	0.748917	-0.0415107	0.257754	1.33851	0.72589	0.413879	0.0147204	0.0712368	0.0248006	0.0348211	0.0598589	0.0334867	0.0264018	Bucconidae.0
Bucconidae	Bucco tamatia	Spotted Puffbird	Bucco_tamatia	1	0	0	0	0	0	0	1	0	0	0	0	inv	1	strong	3.56953	-0.0124787	-0.248358	0.145246	1.21358	0.835751	0.0342908	0.0498627	0.0242701	0.0198117	0.0174019	0.0422512	0.0278144	0.0373484	Bucconidae.0
Bucconidae	Monasa flavirostris	Yellow-billed Nunbird	Monasa_flavirostris	1	0	0	0	0	0	0	1	0	0	0	0	inv	1	strong	4.13996	0.229156	-0.170446	0.0883045	0.66249	1.07392	0.196125	0.0244955	0.0370453	0.0297895	0.0427427	0.0614557	0.0302604	0.0396162	Bucconidae.0
Bucconidae	Notharchus ordii	Brown-banded Puffbird	Notharchus_ordii	1	0	0	0	0	0	0	1	0	0	0	0	inv	1	strong	3.96651	-0.228714	-0.290823	0.0392295	1.08663	0.908238	0.131425	0.00966645	0.0349221	0.0459468	0.0237598	0.0297106	0.0128071	0.00538765	Bucconidae.0
Bucconidae	Bucco macrodactylus	Chestnut-capped Puffbird	Bucco_macrodactylus	1	0	0	0	0	0	0	1	0	0	0	0	inv	1	strong	3.21888	0.172064	-0.253194	0.060187	1.49641	1.03047	0.0239228	0.0795295	0.0111471	0.0154904	0.0317853	0.0236351	0.0323883	0.0289366	Bucconidae.0
Bucconidae	Bucco capensis	Collared Puffbird	Bucco_capensis	1	0	0	0	0	0	0	1	0	0	0	0	vertebrate	1	strong	3.98898	-0.264833	-0.266008	0.090816	1.22778	0.710682	0.0857732	0.0190997	0.0781767	0.0192231	0.049559	0.0397164	0.0200294	0.0192233	Bucconidae.0
Bucconidae	Hapaloptila castanea	White-faced Nunbird	Hapaloptila_castanea	1	0	0	0	0	0	0	1	0	0	0	0	inv	1	weak	4.3895	-0.321025	-0.209887	-0.0445076	0.669964	0.862456	0.124116	0.014519	0.0463918	0.0255811	0.0228858	0.00928965	0.0202892	0.026225	Bucconidae.0
Bucconidae	Nonnula amaurocephala	Chestnut-headed Nunlet	Nonnula_amaurocephala	1	0	0	0	0	0	0	1	0	0	0	0	inv	1	strong	2.74019	0.664304	0.0490634	0.0490973	1.47772	0.9028	-0.138438	0.0799916	0.0216398	0.0121832	0.0236241	0.0219823	0.0192777	0.0386348	Bucconidae.0
Bucconidae	Monasa morphoeus	White-fronted Nunbird	Monasa_morphoeus	1	0	0	0	0	0	0	1	1	0	0	0	inv	1	strong	4.4762	-0.164048	-0.0468964	0.147743	0.457503	0.961219	0.219457	0.0210527	0.0501219	0.0172219	0.0226537	0.0227936	0.017797	0.0179184	Bucconidae.0
Bucconidae	Malacoptila fusca	White-chested Puffbird	Malacoptila_fusca	1	0	0	0	0	0	0	1	0	0	0	0	inv	1	strong	3.81551	0.254568	-0.0933817	0.148517	1.17875	0.674	0.0681216	0.0314395	0.0580768	0.0171187	0.0068906	0.0594079	0.0406247	0.0282957	Bucconidae.0
Bucconidae	Nonnula brunnea	Brown Nunlet	Nonnula_brunnea	1	0	0	0	0	0	0	1	0	0	0	0	inv	1	strong	2.67415	0.946144	-0.0326063	0.050094	1.43432	1.07638	-0.0391012	0.0799916	0.111352	0.0213607	0.0957655	0.0297062	0.0524012	0.0149244	Bucconidae.0
Bucconidae	Notharchus tectus	Pied Puffbird	Notharchus_tectus	1	0	0	0	0	0	0	1	1	0	0	0	inv	2	strong	3.2884	0.217955	-0.274218	0.0866177	1.48242	0.92006	0.105833	0.0150523	0.0455271	0.00956117	0.0128648	0.02261	0.0253904	0.0107988	Bucconidae.0
Bucconidae	Micromonacha lanceolata	Lanceolated Monklet	Micromonacha_lanceolata	1	0	0	0	0	0	0	1	1	0	0	0	inv	1	strong	2.98568	0.633623	-0.0969633	0.0879696	1.83804	0.837745	0.0922526	0.0300002	0.0363475	0.0362315	0.0265124	0.00632906	0.0280675	0.022442	Bucconidae.0
Bucconidae	Notharchus hyperrhynchus	White-necked Puffbird	Notharchus_hyperrhynchus	1	0	0	0	0	0	0	1	1	0	0	0	inv	2	strong	4.5632	-0.894564	-0.228563	0.018019	0.678833	0.829797	0.173117	0.0799916	0.0228907	0.0280341	0.0138137	0.0298044	0.0340541	0.0214251	Bucconidae.0
Bucconidae	Monasa atra	Black Nunbird	Monasa_atra	1	0	0	0	0	0	0	1	0	0	0	0	inv	1	strong	4.50424	-0.277467	0.0450004	0.145383	0.420748	0.950325	0.22094	0.0126792	0.0567077	0.0391824	0.0434536	0.0294984	0.0149355	0.0177434	Bucconidae.0
Bucconidae	Nystalus radiatus	Barred Puffbird	Nystalus_radiatus	1	0	0	0	0	0	0	1	1	0	0	0	inv	1	strong	4.11087	-0.157168	-0.322276	0.105524	0.960055	0.93348	0.0783433	0.013384	0.0653571	0.0478449	0.0236855	0.0223888	0.00881432	0.0125478	Bucconidae.0
Bucconidae	Notharchus macrorhynchos	Guianan Puffbird	Notharchus_macrorhynchos	1	0	0	0	0	0	0	1	0	0	0	0	inv	2	strong	4.5632	-0.582144	-0.315706	0.122418	0.818578	0.77316	0.180551	0.0195091	0.0839365	0.00703541	0.0103829	0.0364214	0.0422262	0.0277285	Bucconidae.0
Bucconidae	Notharchus pectoralis	Black-breasted Puffbird	Notharchus_pectoralis	1	0	0	0	0	0	0	1	1	0	0	0	inv	1	strong	4.23555	-0.342066	-0.26457	0.064286	0.878472	0.962061	0.144683	0.0799916	0.0256805	0.0219316	0.0220924	0.01693	0.0293881	0.0171863	Bucconidae.0
Bucconidae	Bucco noanamae	Sooty-capped Puffbird	Bucco_noanamae	1	0	0	0	0	0	0	1	0	0	0	0	inv	1	strong	3.6278	-0.11715	-0.21046	0.0702412	1.20242	0.825032	0.0230822	0.0799916	0.0414337	0.0165813	0.0261425	0.023567	0.0233382	0.0182268	Bucconidae.0
Bucconidae	Malacoptila mystacalis	Moustached Puffbird	Malacoptila_mystacalis	1	0	0	0	0	0	0	1	0	0	0	0	inv	1	strong	3.89182	0.0742184	-0.143493	0.0371438	1.0073	0.835341	0.052409	0.0105373	0.0622087	0.0397752	0.0298957	0.0226436	0.0276593	0.0125134	Bucconidae.0
Bucconidae	Malacoptila panamensis	White-whiskered Puffbird	Malacoptila_panamensis	1	0	0	0	0	0	0	1	1	0	0	0	inv	1	strong	3.75185	0.0263	-0.245693	0.0191571	1.01462	0.830026	0.0422203	0.0250177	0.037533	0.0173693	0.0128266	0.0370243	0.0422758	0.0348476	Bucconidae.0
Bucconidae	Hypnelus ruficollis	Russet-throated Puffbird	Hypnelus_ruficollis	1	0	0	0	0	0	0	1	0	0	0	0	inv	2	strong	3.90801	-0.276073	-0.226039	0.104706	0.880527	0.862869	-0.0270958	0.0241789	0.0694775	0.0295326	0.00895168	0.0365187	0.0276401	0.0167547	Bucconidae.0
Bucconidae	Nonnula frontalis	Grey-cheeked Nunlet	Nonnula_frontalis	1	0	0	0	0	0	0	1	1	0	0	0	inv	1	strong	2.75366	0.874571	0.0173624	0.0583023	1.46479	1.05966	-0.0593125	0.0358228	0.0286602	0.0153419	0.0146672	0.0533235	0.0235731	0.0131257	Bucconidae.0
Bucerotidae	Tockus leucomelas	Southern Yellow-billed Hornbill	Tockus_leucomelas	3	0	0	0	0	1	0	0	0	0	0	0	inv	3	strong	5.23788	-1.39627	0.0173749	0.351699	-0.513964	0.641997	0.0490995	0.00583756	0.100429	0.0232903	0.00890589	0.060579	0.00606305	0.0239783	Bucerotidae.0
Bucerotidae	Tockus monteiri	Monteiro's Hornbill	Tockus_monteiri	3	0	0	0	0	1	0	0	0	0	0	0	inv	2	strong	5.66926	-1.75039	0.114346	0.184955	-0.593096	0.614397	0.0185992	0.0799916	0.0869868	0.0290389	0.0223284	0.0587607	0.0106306	0.00621189	Bucerotidae.0
Bucerotidae	Tockus bradfieldi	Bradfield's Hornbill	Tockus_bradfieldi	1	0	0	0	0	1	0	0	0	0	0	0	inv	2	strong	5.28046	-1.69075	0.0376924	0.211349	-0.619237	0.712822	0.328363	0.022913	0.0486849	0.0190912	0.00707364	0.0441636	0.0239153	0.0208628	Bucerotidae.0
Bucerotidae	Bycanistes bucinator	Trumpeter Hornbill	Bycanistes_bucinator	3	0	0	0	0	1	0	0	0	0	0	0	fruit	2	weak	6.4605	-2.52894	-0.10908	0.488938	-0.950461	0.477586	0.202882	0.0289709	0.120271	0.0279432	0.0444233	0.0610884	0.0299265	0.0134064	Bucerotidae.0
Bucerotidae	Tockus alboterminatus	Crowned Hornbill	Tockus_alboterminatus	3	0	0	0	0	1	0	0	0	0	0	0	omnivore	1	strong	5.41008	-1.71544	-0.0920108	0.250639	-0.533662	0.877288	0.359981	0.0204435	0.0594189	0.0121555	0.0146835	0.0325376	0.0340382	0.0189537	Bucerotidae.0
Bucerotidae	Tockus pallidirostris	Pale-billed Hornbill	Tockus_pallidirostris	1	0	0	0	0	1	0	0	0	0	0	0	inv	2	strong	5.45087	-1.51231	-0.0671178	0.346497	-0.610321	0.738437	0.269829	0.00868189	0.0780946	0.011862	0.0242982	0.0493757	0.0232099	0.0234189	Bucerotidae.0
Bucerotidae	Aceros everetti	Sumba Hornbill	Aceros_everetti	1	0	0	0	0	0	0	0	0	0	1	0	fruit	2	weak	7.46669	-2.57885	-0.0739579	0.028535	-1.11031	0.437649	0.336418	0.0799916	0.0821917	0.0552065	0.0562397	0.0777588	0.0569717	0.0390621	Bucerotidae.0
Bucerotidae	Tockus erythrorhynchus	Red-billed Hornbill	Tockus_erythrorhynchus	3	0	0	0	0	1	0	0	0	0	0	0	omnivore	3	strong	4.9313	-1.20368	0.124426	0.228634	-0.384313	0.687205	0.0223231	0.00536763	0.0380335	0.0178471	0.00885087	0.0327959	0.0125498	0.0056018	Bucerotidae.0
Bucerotidae	Aceros plicatus	Papuan Hornbill	Aceros_plicatus	1	0	0	0	0	0	0	0	0	0	1	1	fruit	1	weak	7.44059	-3.07483	-0.103679	0.270061	-1.1857	0.323824	0.407503	0.0254564	0.0764609	0.0362542	0.0278118	0.0368335	0.0134431	0.025298	Bucerotidae.0
Bucerotidae	Bycanistes brevis	Silvery-cheeked Hornbill	Bycanistes_brevis	1	0	0	0	0	1	0	0	0	0	0	0	fruit	1	weak	7.11708	-3.01345	-0.164529	0.542559	-1.33563	0.494056	0.310038	0.0225473	0.121267	0.0245873	0.0173675	0.0320288	0.0199786	0.0339168	Bucerotidae.0
Bucerotidae	Tockus nasutus	African Grey Hornbill	Tockus_nasutus	3	0	0	0	0	1	0	0	0	0	0	0	inv	2	strong	5.19051	-1.59212	0.0554323	0.24839	-0.469052	0.672454	0.233843	0.0115634	0.130396	0.0362119	0.0119171	0.100243	0.0280458	0.00438688	Bucerotidae.0
Bucerotidae	Penelopides exarhatus	Sulawesi Hornbill	Penelopides_exarhatus	1	0	0	0	0	0	0	0	0	0	1	0	fruit	1	strong	5.9135	-1.93926	-0.195939	0.243996	-0.647211	0.608681	0.176475	0.0799916	0.0371017	0.0189984	0.0140836	0.0265079	0.0182213	0.00758845	Bucerotidae.0
Bucerotidae	Aceros cassidix	Knobbed Hornbill	Aceros_cassidix	1	0	0	0	0	0	0	0	0	0	1	0	fruit	1	weak	7.76642	-3.06596	0.0983709	0.0356533	-1.42843	0.327691	0.398685	0.0799916	0.0781525	0.0463508	0.0178533	0.0365946	0.0578586	0.0137324	Bucerotidae.0
Bucerotidae	Buceros rhinoceros	Rhinoceros Hornbill	Buceros_rhinoceros	1	0	0	0	0	0	0	0	0	0	1	0	fruit	1	weak	7.77131	-3.59808	0.0149969	0.382944	-1.63961	0.419759	0.381937	0.0189146	0.0639957	0.0191083	0.0375317	0.0166155	0.0380183	0.0307665	Bucerotidae.0
Bucerotidae	Ceratogymna atrata	Black-casqued Hornbill	Ceratogymna_atrata	1	0	0	0	0	1	0	0	0	0	0	0	fruit	1	weak	7.08573	-2.59519	-0.00685291	-0.0605892	-1.20437	0.602313	0.430259	0.0397128	0.0681795	0.0336984	0.0176131	0.0401691	0.0143186	0.0200821	Bucerotidae.0
Bucerotidae	Bycanistes subcylindricus	Black-and-white-casqued Hornbill	Bycanistes_subcylindricus	1	0	0	0	0	1	0	0	0	0	0	0	fruit	2	weak	7.08624	-2.77546	-0.216941	0.441581	-1.00335	0.512979	0.34928	0.0188723	0.105749	0.0192657	0.0327728	0.0227967	0.0375349	0.0131667	Bucerotidae.0
Bucerotidae	Aceros corrugatus	Wrinkled Hornbill	Aceros_corrugatus	1	0	0	0	0	0	0	0	0	0	1	0	fruit	1	weak	7.37149	-2.77471	-0.126871	0.400004	-0.973485	0.451488	0.43518	0.0799916	0.107686	0.0351297	0.02092	0.034947	0.0204366	0.0281477	Bucerotidae.0
Bucerotidae	Anthracoceros malayanus	Black Hornbill	Anthracoceros_malayanus	1	0	0	0	0	0	0	0	0	0	1	0	fruit	1	strong	6.95655	-2.69238	-0.0502894	0.401894	-1.11738	0.735252	0.26836	0.0799916	0.11881	0.0409907	0.0542999	0.0397885	0.0128933	0.014126	Bucerotidae.0
Bucerotidae	Tockus deckeni	Von der Decken's Hornbill	Tockus_deckeni	1	0	0	0	0	1	0	0	0	0	0	0	omnivore	3	strong	5.1223	-1.41861	0.00212906	0.344238	-0.482288	0.757921	0.0212191	0.0206562	0.0851469	0.0342146	0.0115001	0.0520789	0.0234384	0.0161486	Bucerotidae.0
Bucerotidae	Tropicranus albocristatus	White-crested Hornbill	Tropicranus_albocristatus	1	0	0	0	0	1	0	0	0	0	0	0	inv	1	strong	5.66781	-1.81151	-0.159978	0.200286	-1.05705	1.21764	0.210261	0.0128107	0.0729863	0.0187397	0.01489	0.0571607	0.0215674	0.0160788	Bucerotidae.0
Bucerotidae	Bycanistes albotibialis	White-thighed Hornbill	Bycanistes_albotibialis	1	0	0	0	0	1	0	0	0	0	0	0	fruit	1	weak	6.82546	-2.80014	-0.194753	0.462004	-1.09616	0.481792	0.269322	0.021071	0.190641	0.044109	0.0492772	0.0862426	0.0310721	0.0170819	Bucerotidae.0
Bucerotidae	Tockus camurus	Red-billed Dwarf Hornbill	Tockus_camurus	1	0	0	0	0	1	0	0	0	0	0	0	inv	1	strong	4.64208	-1.15152	-0.060848	0.262977	-0.0490083	0.72534	0.0843084	0.0186361	0.0626898	0.0160558	0.0153527	0.024604	0.0153666	0.0131544	Bucerotidae.0
Bucerotidae	Tockus hartlaubi	Black Dwarf Hornbill	Tockus_hartlaubi	1	0	0	0	0	1	0	0	0	0	0	0	inv	1	strong	4.58996	-1.12449	-0.167201	0.208567	0.115004	0.994707	0.204387	0.0299034	0.0420081	0.0184162	0.0141635	0.0366963	0.0174951	0.01581	Bucerotidae.0
Bucerotidae	Tockus fasciatus	African Pied Hornbill	Tockus_fasciatus	1	0	0	0	0	1	0	0	0	0	0	0	omnivore	1	strong	5.55617	-1.89718	-0.0168031	0.231083	-0.668592	0.787786	0.375657	0.0134571	0.0314714	0.0151382	0.0109321	0.0279396	0.0182687	0.0186733	Bucerotidae.0
Bucerotidae	Bycanistes fistulator	Piping Hornbill	Bycanistes_fistulator	1	0	0	0	0	1	0	0	0	0	0	0	fruit	1	weak	6.23066	-2.09091	-0.191624	0.317887	-0.564839	0.595608	0.30642	0.0430263	0.0747227	0.0282659	0.0260449	0.0486388	0.013379	0.0176536	Bucerotidae.0
Bucerotidae	Anorrhinus galeritus	Bushy-crested Hornbill	Anorrhinus_galeritus	1	0	0	0	0	0	0	0	0	0	1	0	fruit	1	strong	7.06647	-2.54232	-0.114784	0.241813	-0.99522	0.649864	0.476701	0.0162801	0.0427706	0.0160311	0.014653	0.0282029	0.0180656	0.0219056	Bucerotidae.0
Bucerotidae	Tockus jacksoni	Jackson's Hornbill	Tockus_jacksoni	1	0	0	0	0	1	0	0	0	0	0	0	omnivore	3	strong	5.1223	-1.37691	-0.00371022	0.326946	-0.380114	0.730697	0.00185266	0.0799916	0.0801513	0.0357569	0.0229936	0.0622396	0.00571654	0.0213795	Bucerotidae.0
Bucerotidae	Aceros comatus	White-crowned Hornbill	Aceros_comatus	1	0	0	0	0	0	0	0	0	0	1	0	omnivore	1	strong	7.29302	-2.7112	-0.0462767	0.297685	-1.51809	0.603198	0.239342	0.0565626	0.0195006	0.0132661	0.00702109	0.0430383	0.0555808	0.0145046	Bucerotidae.0
Bucerotidae	Anthracoceros montani	Sulu Hornbill	Anthracoceros_montani	1	0	0	0	0	0	0	0	0	0	1	0	fruit	1	strong	6.57167	-2.52046	-0.145454	0.404765	-0.997404	0.542238	0.208032	0.0799916	0.0821917	0.0552065	0.0562397	0.0777588	0.0569717	0.0390621	Bucerotidae.0
Bucerotidae	Tockus flavirostris	Eastern Yellow-billed Hornbill	Tockus_flavirostris	1	0	0	0	0	1	0	0	0	0	0	0	inv	3	strong	5.37847	-1.61928	-0.0259978	0.328848	-0.557325	0.702499	0.0547005	0.0207587	0.0839345	0.0199647	0.0162122	0.0775398	0.0246683	0.0125458	Bucerotidae.0
Bucerotidae	Rhinoplax vigil	Helmeted Hornbill	Rhinoplax_vigil	1	0	0	0	0	0	0	0	0	0	1	0	fruit	1	weak	7.96819	-3.44664	-0.171046	0.461638	-1.73197	0.490084	0.426485	0.0135117	0.0279132	0.0277013	0.0311271	0.031988	0.0289297	0.0256119	Bucerotidae.0
Bucerotidae	Bycanistes cylindricus	Brown-cheeked Hornbill	Bycanistes_cylindricus	1	0	0	0	0	1	0	0	0	0	0	0	fruit	1	weak	6.82546	-2.87117	-0.142486	0.572506	-1.08237	0.493876	0.295992	0.0799916	0.111935	0.0148698	0.0387635	0.0371956	0.0536971	0.0176032	Bucerotidae.0
Bucerotidae	Ocyceros gingalensis	Sri Lanka Grey Hornbill	Ocyceros_gingalensis	1	0	0	0	0	0	0	0	0	1	0	0	fruit	2	strong	5.47227	-1.78604	-0.0824827	0.0945621	-0.526228	0.709118	0.0965036	0.0799916	0.0468324	0.0522695	0.0195682	0.0394031	0.0211604	0.0137479	Bucerotidae.0
Bucerotidae	Tockus hemprichii	Hemprich's Hornbill	Tockus_hemprichii	1	0	0	0	0	1	0	0	0	0	0	0	inv	2	strong	5.69373	-1.96742	0.0878688	0.211638	-0.816773	0.700483	0.370943	0.0799916	0.0869862	0.0111896	0.0242571	0.033714	0.0509245	0.016373	Bucerotidae.0
Bucerotidae	Penelopides affinis	Mindanao Hornbill	Penelopides_affinis	1	0	0	0	0	0	0	0	0	0	1	0	omnivore	1	strong	6.1844	-1.87341	-0.212281	0.165543	-0.655103	0.599556	0.16262	0.0192506	0.0429876	0.0249754	0.0175888	0.0111671	0.0255207	0.0294041	Bucerotidae.0
Bucerotidae	Aceros leucocephalus	Writhed Hornbill	Aceros_leucocephalus	1	0	0	0	0	0	0	0	0	0	1	0	fruit	1	weak	6.99026	-2.43552	-0.103155	0.045499	-0.945706	0.440827	0.33595	0.0196981	0.0473907	0.0279838	0.0232944	0.0482527	0.0566562	0.0311207	Bucerotidae.0
Bucerotidae	Ceratogymna elata	Yellow-casqued Hornbill	Ceratogymna_elata	1	0	0	0	0	1	0	0	0	0	0	0	fruit	1	weak	7.55853	-2.70494	0.0610711	-0.0491419	-1.17956	0.550566	0.447007	0.0445763	0.0898661	0.034132	0.00437078	0.0565702	0.0173548	0.0229029	Bucerotidae.0
Bucerotidae	Aceros undulatus	Wreathed Hornbill	Aceros_undulatus	3	0	0	0	0	0	0	0	0	1	1	0	fruit	1	weak	7.7028	-3.06512	-0.0850747	0.161474	-1.13468	0.573739	0.65101	0.0317462	0.0681735	0.0404908	0.0665366	0.094561	0.0671736	0.0556036	Bucerotidae.0
Bucerotidae	Anthracoceros marchei	Palawan Hornbill	Anthracoceros_marchei	1	0	0	0	0	0	0	0	0	0	1	0	fruit	1	strong	6.62007	-2.70014	-0.116989	0.395682	-1.00264	0.447572	0.155274	0.0799916	0.0494441	0.00384599	0.0151262	0.0407555	0.018171	0.0179252	Bucerotidae.0
Bucerotidae	Aceros waldeni	Rufous-headed Hornbill	Aceros_waldeni	1	0	0	0	0	0	0	0	0	0	1	0	fruit	1	weak	7.46669	-2.74317	-0.146788	0.391155	-1.19948	0.392798	0.27612	0.0799916	0.0590369	0.015596	0.0158712	0.0191121	0.0384649	0.0405372	Bucerotidae.0
Bucerotidae	Penelopides panini	Visayan Hornbill	Penelopides_panini	1	0	0	0	0	0	0	0	0	0	1	0	fruit	1	strong	6.15388	-2.09237	-0.202437	0.205745	-0.854828	0.577627	0.205557	0.0164633	0.0732791	0.0412802	0.0263256	0.0134318	0.0225039	0.0293848	Bucerotidae.0
Bucerotidae	Penelopides samarensis	Samar Hornbill	Penelopides_samarensis	1	0	0	0	0	0	0	0	0	0	1	0	omnivore	1	strong	6.1844	-1.93043	-0.193058	0.168273	-0.753997	0.577513	0.374886	0.0799916	0.0982273	0.0666666	0.0112501	0.127222	0.0406878	0.184922	Bucerotidae.0
Bucerotidae	Anthracoceros albirostris	Oriental Pied Hornbill	Anthracoceros_albirostris	3	0	0	0	0	0	0	0	0	1	1	0	fruit	2	strong	6.79446	-2.61709	0.0357144	0.151709	-1.12038	0.576898	0.167384	0.0565626	0.0736825	0.035426	0.0798963	0.0640469	0.0451875	0.0310193	Bucerotidae.0
Bucerotidae	Aceros subruficollis	Plain-pouched Hornbill	Aceros_subruficollis	1	0	0	0	0	0	0	0	0	0	1	0	fruit	2	weak	7.62168	-2.7239	-0.0374088	-0.0285901	-1.09117	0.313789	0.449659	0.0370985	0.0437337	0.039277	0.0232711	0.0371396	0.0333661	0.0180693	Bucerotidae.0
Bucerotidae	Buceros bicornis	Great Hornbill	Buceros_bicornis	3	0	0	0	0	0	0	0	0	1	1	0	fruit	1	weak	7.93408	-3.50436	0.366606	-0.105696	-1.83554	0.402109	0.438084	0.0290356	0.0275158	0.0263224	0.0203267	0.0210723	0.0353632	0.0323847	Bucerotidae.0
Bucerotidae	Buceros hydrocorax	Rufous Hornbill	Buceros_hydrocorax	1	0	0	0	0	0	0	0	0	0	1	0	omnivore	1	weak	7.25105	-3.20991	-0.0110227	0.225809	-1.40829	0.464454	0.318696	0.0186551	0.0639046	0.0171424	0.0322566	0.0581206	0.0237957	0.0218354	Bucerotidae.0
Bucerotidae	Penelopides mindorensis	Mindoro Hornbill	Penelopides_mindorensis	1	0	0	0	0	0	0	0	0	0	1	0	fruit	1	strong	6.13556	-1.86159	-0.240903	0.182859	-0.702062	0.650666	0.166518	0.0331196	0.0238687	0.00638432	0.0131673	0.0151749	0.00767219	0.0163669	Bucerotidae.0
Bucerotidae	Aceros narcondami	Narcondam Hornbill	Aceros_narcondami	1	0	0	0	0	0	0	0	0	0	1	0	fruit	2	weak	6.54703	-2.20285	-0.11565	-0.0441946	-0.760324	0.382412	0.312873	0.0799916	0.0450486	0.0242408	0.0180352	0.0450955	0.0165431	0.016372	Bucerotidae.0
Bucerotidae	Anorrhinus tickelli	Tickell's Brown Hornbill	Anorrhinus_tickelli	1	0	0	0	0	0	0	0	0	0	1	0	fruit	1	strong	6.67537	-2.43146	-0.130059	0.256283	-1.07316	0.669175	0.339155	0.0112354	0.0632048	0.00977302	0.00844685	0.0165847	0.0163797	0.00317222	Bucerotidae.0
Bucerotidae	Ocyceros griseus	Malabar Grey Hornbill	Ocyceros_griseus	1	0	0	0	0	0	0	0	0	1	0	0	fruit	2	strong	5.67675	-1.91423	-0.0524975	0.105767	-0.664596	0.69484	0.106129	0.0503135	0.0409161	0.0165724	0.015404	0.0419229	0.0212083	0.0196644	Bucerotidae.0
Bucerotidae	Anthracoceros coronatus	Malabar Pied Hornbill	Anthracoceros_coronatus	3	0	0	0	0	0	0	0	0	1	0	0	fruit	2	strong	6.69298	-3.13915	0.0522897	0.497879	-1.37908	0.523786	0.146224	0.0253069	0.0463989	0.0186056	0.0134018	0.0190234	0.032445	0.0113757	Bucerotidae.0
Bucerotidae	Penelopides manillae	Luzon Hornbill	Penelopides_manillae	1	0	0	0	0	0	0	0	0	0	1	0	fruit	1	strong	6.13309	-1.91934	-0.205104	0.188359	-0.630217	0.70179	0.22153	0.0144003	0.0642481	0.0144905	0.0111172	0.0502403	0.0443143	0.0218559	Bucerotidae.0
Bucerotidae	Anorrhinus austeni	Austen's Brown Hornbill	Anorrhinus_austeni	3	0	0	0	0	0	0	0	0	0	1	0	fruit	1	strong	6.98425	-2.4966	-0.148234	0.232507	-1.0632	0.693507	0.421936	0.0799916	0.0846477	0.0192121	0.0253105	0.017278	0.016174	0.00481102	Bucerotidae.0
Bucerotidae	Ocyceros birostris	Indian Grey Hornbill	Ocyceros_birostris	3	0	0	0	0	0	0	0	0	1	0	0	fruit	2	strong	5.92693	-1.77359	0.000215349	0.0830613	-0.787629	0.65308	-0.00977058	0.0799916	0.0734577	0.0453575	0.010612	0.0313037	0.0328016	0.0096154	Bucerotidae.0
Bucerotidae	Aceros nipalensis	Rufous-necked Hornbill	Aceros_nipalensis	3	0	0	0	0	0	0	0	0	1	1	0	fruit	1	weak	7.77695	-3.14852	-0.00467188	0.244112	-1.79396	0.515255	0.279882	0.0196811	0.0428564	0.0233799	0.00671626	0.0702379	0.0402781	0.0130618	Bucerotidae.0
Campephagidae	Coracina novaehollandiae	Black-faced Cuckooshrike	Coracina_novaehollandiae	3	0	0	0	0	0	0	0	0	0	1	1	omnivore	2	weak	4.77068	0.326889	-0.241755	0.124286	-0.057882	0.765646	0.344285	0.0290332	0.0332389	0.0247888	0.00904626	0.0398827	0.0180657	0.0148863	Campephagidae.0
Campephagidae	Coracina maxima	Ground Cuckooshrike	Coracina_maxima	3	0	0	0	0	0	0	0	0	0	0	1	inv	3	weak	4.84419	0.440378	-0.140085	0.0892156	-0.442697	0.677397	0.199669	0.00787365	0.0462116	0.0342156	0.0166106	0.0229356	0.0235092	0.0147681	Campephagidae.0
Campephagidae	Lalage tricolor	White-winged Triller	Lalage_tricolor	3	0	0	0	0	0	0	0	0	0	0	1	inv	3	weak	3.21888	1.32174	0.0401242	-0.00109692	0.89358	0.731934	0.0481376	0.0234992	0.020637	0.00711746	0.0222138	0.0244134	0.0253825	0.017731	Campephagidae.0
Campephagidae	Coracina analis	New Caledonian Cuckooshrike	Coracina_analis	1	0	0	0	0	0	0	0	0	0	0	1	inv	1	weak	4.41159	0.141726	-0.202459	0.297777	0.124206	0.71488	0.0293819	0.0565626	0.0431809	0.0191824	0.0180565	0.0280936	0.0201572	0.0181983	Campephagidae.0
Campephagidae	Coracina cinerea	Ashy Cuckooshrike	Coracina_cinerea	3	0	0	0	0	0	1	0	0	0	0	0	inv	1	weak	3.85439	0.713222	-0.22749	-0.0242775	0.646477	0.799065	-0.00573711	0.0298881	0.043718	0.0118299	0.017539	0.0262731	0.0180192	0.015063	Campephagidae.0
Campephagidae	Coracina papuensis	White-bellied Cuckooshrike	Coracina_papuensis	3	0	0	0	0	0	0	0	0	0	0	1	omnivore	2	strong	4.15025	0.0415128	-0.208791	0.029094	0.319608	0.772246	0.251155	0.0114974	0.116006	0.0146051	0.0148367	0.0525143	0.0161339	0.0111205	Campephagidae.0
Campephagidae	Coracina lineata	Yellow-eyed Cuckooshrike	Coracina_lineata	3	0	0	0	0	0	0	0	0	0	0	1	fruit	1	strong	4.33086	0.545544	-0.15818	0.148844	0.363575	0.761037	0.214052	0.0135221	0.0367611	0.0148397	0.0263927	0.0399288	0.0258311	0.00671932	Campephagidae.0
Campephagidae	Lalage leucomela	Varied Triller	Lalage_leucomela	3	0	0	0	0	0	0	0	0	0	0	1	inv	1	strong	3.37588	1.20426	-0.0399194	0.129869	0.796579	0.812492	0.0266088	0.0116417	0.0437	0.0277373	0.0150181	0.0371136	0.0171432	0.0103116	Campephagidae.0
Campephagidae	Coracina tenuirostris	Slender-billed Cicadabird	Coracina_tenuirostris	3	0	0	0	0	0	0	0	0	0	1	1	inv	2	weak	4.10956	0.470721	-0.147505	0.0111646	0.561746	0.710267	0.0307498	0.00941617	0.057458	0.0152161	0.0212861	0.0492241	0.0123178	0.0140763	Campephagidae.0
Campephagidae	Campephaga flava	Black Cuckooshrike	Campephaga_flava	3	0	0	0	0	1	0	0	0	0	0	0	inv	2	weak	3.47507	1.07416	-0.188677	0.0388859	0.715849	0.923579	0.0652656	0.0236565	0.0246269	0.00502716	0.0253536	0.0239917	0.0311033	0.00572257	Campephagidae.0
Campephagidae	Coracina caesia	Grey Cuckooshrike	Coracina_caesia	3	0	0	0	0	1	0	0	0	0	0	0	inv	1	weak	3.8563	0.521444	-0.282851	-0.0588736	0.380029	0.837534	0.101895	0.02084	0.0108011	0.00790849	0.00696454	0.015339	0.013211	0.0101998	Campephagidae.0
Campephagidae	Coracina dohertyi	Sumba Cicadabird	Coracina_dohertyi	1	0	0	0	0	0	0	0	0	0	1	0	inv	1	strong	4.21892	0.616429	-0.0184399	0.070549	0.460873	0.822086	0.108752	0.0799916	0.00979083	0.0387044	0.0266785	0.0418106	0.0188019	0.00416428	Campephagidae.0
Campephagidae	Pericrocotus lansbergei	Flores Minivet	Pericrocotus_lansbergei	1	0	0	0	0	0	0	0	0	0	1	0	inv	3	weak	2.78871	1.4399	-0.153337	-0.0338019	1.05131	1.20748	-0.0220081	0.0799916	0.00509529	0.00842019	0.014149	0.0144659	0.0110852	0.00977506	Campephagidae.0
Campephagidae	Coracina personata	Wallacean Cuckooshrike	Coracina_personata	1	0	0	0	0	0	0	0	0	0	1	1	inv	2	weak	4.21892	-0.166765	-0.249165	0.118205	0.00583667	0.825919	0.219109	0.0799916	0.0311953	0.0364028	0.0126606	0.0280871	0.0198258	0.00397538	Campephagidae.0
Campephagidae	Lalage moesta	White-browed Triller	Lalage_moesta	1	0	0	0	0	0	0	0	0	0	0	1	fruit	2	weak	3.38507	1.14244	-0.107296	-0.00425866	0.751532	0.643276	-0.0727442	0.0799916	0.0567925	0.0388179	0.00149888	0.00844857	0.0265154	0.00579463	Campephagidae.0
Campephagidae	Coracina javensis	Javan Cuckooshrike	Coracina_javensis	1	0	0	0	0	0	0	0	0	0	1	0	inv	2	weak	4.21892	-0.102154	-0.355965	0.051658	0.219339	0.743261	0.253896	0.0799916	0.0276737	0.0223392	0.0159394	0.019704	0.011096	0.0184849	Campephagidae.0
Campephagidae	Coracina holopolia	Solomons Cuckooshrike	Coracina_holopolia	1	0	0	0	0	0	0	0	0	0	0	1	inv	1	strong	3.88978	0.654838	-0.0670936	0.0535437	0.567887	0.935982	0.0889351	0.0528794	0.0393701	0.0243817	0.0113928	0.0183934	0.0082322	0.0150014	Campephagidae.0
Campephagidae	Coracina longicauda	Hooded Cuckooshrike	Coracina_longicauda	1	0	0	0	0	0	0	0	0	0	0	1	inv	1	strong	4.61512	0.17041	-0.270277	0.0197808	-0.133865	0.730954	0.17875	0.0198332	0.0312805	0.0163606	0.0277961	0.03686	0.0117182	0.00975243	Campephagidae.0
Campephagidae	Coracina pectoralis	White-breasted Cuckooshrike	Coracina_pectoralis	3	0	0	0	0	1	0	0	0	0	0	0	inv	2	strong	3.99636	0.321126	-0.30909	-0.100315	0.362159	0.865312	0.209648	0.0214525	0.0244156	0.0119714	0.0196607	0.0166604	0.00983858	0.0123217	Campephagidae.0
Campephagidae	Coracina dispar	Kai Cicadabird	Coracina_dispar	1	0	0	0	0	0	0	0	0	0	1	1	inv	1	strong	4.21892	0.29601	-0.177468	0.104884	0.310642	0.805801	0.0969512	0.0799916	0.0821917	0.0552065	0.0562397	0.0777588	0.0569717	0.0390621	Campephagidae.0
Campephagidae	Coracina boyeri	Boyer's Cuckooshrike	Coracina_boyeri	1	0	0	0	0	0	0	0	0	0	0	1	fruit	1	strong	4.1957	0.623981	-0.168936	0.169663	0.504157	0.844851	0.212659	0.0146332	0.037657	0.0127643	0.0289087	0.0232952	0.00845249	0.00845086	Campephagidae.0
Campephagidae	Coracina caeruleogrisea	Stout-billed Cuckooshrike	Coracina_caeruleogrisea	1	0	0	0	0	0	0	0	0	0	0	1	omnivore	1	weak	4.92848	-0.607196	-0.266244	0.0239114	-0.0081728	0.732558	0.169036	0.015614	0.013343	0.0133169	0.0235946	0.0648938	0.0228515	0.00928174	Campephagidae.0
Campephagidae	Campochaera sloetii	Golden Cuckooshrike	Campochaera_sloetii	1	0	0	0	0	0	0	0	0	0	0	1	fruit	1	strong	3.71357	1.29542	-0.212954	0.112408	0.693325	0.913973	0.0973579	0.0351608	0.0312092	0.0348929	0.0340449	0.0228533	0.0171525	0.015727	Campephagidae.0
Campephagidae	Coracina melas	New Guinea Cuckooshrike	Coracina_melas	1	0	0	0	0	0	0	0	0	0	0	1	inv	1	strong	4.08413	0.607334	-0.123658	0.033844	0.574777	0.757965	0.117456	0.0799916	0.0189137	0.00853839	0.0273116	0.0225874	0.0269762	0.0181626	Campephagidae.0
Campephagidae	Coracina incerta	Black-shouldered Cicadabird	Coracina_incerta	1	0	0	0	0	0	0	0	0	0	0	1	inv	1	strong	4.07567	0.517268	-0.211436	-0.000262217	0.62345	0.708929	0.0984707	0.0314458	0.0236213	0.0121549	0.0272385	0.0233373	0.00995069	0.00557456	Campephagidae.0
Campephagidae	Coracina schisticeps	Grey-headed Cuckooshrike	Coracina_schisticeps	1	0	0	0	0	0	0	0	0	0	0	1	fruit	2	strong	3.96651	0.611984	-0.108067	0.100353	0.564757	0.767418	0.113829	0.0136466	0.0393431	0.0191473	0.0067076	0.0566022	0.0112805	0.0113582	Campephagidae.0
Campephagidae	Lalage sueurii	White-shouldered Triller	Lalage_sueurii	1	0	0	0	0	0	0	0	0	0	1	0	inv	2	weak	3.2581	1.32767	0.0420058	0.0118477	0.927909	0.779663	-0.0294149	0.0799916	0.0111765	0.00646981	0.0328866	0.0148964	0.0190066	0.00583937	Campephagidae.0
Campephagidae	Lalage atrovirens	Black-browed Triller	Lalage_atrovirens	1	0	0	0	0	0	0	0	0	0	0	1	fruit	2	weak	3.49651	1.21599	-0.0831863	0.127537	0.85994	0.836117	0.094507	0.0185535	0.0154525	0.024839	0.039392	0.032035	0.0371461	0.025145	Campephagidae.0
Campephagidae	Coracina montana	Black-bellied Cuckooshrike	Coracina_montana	1	0	0	0	0	0	0	0	0	0	0	1	fruit	1	strong	4.37223	0.759862	-0.0518302	0.148394	0.412317	0.694327	0.113673	0.0102504	0.028313	0.0126294	0.0159277	0.0391219	0.0383489	0.0318616	Campephagidae.0
Campephagidae	Coracina fortis	Buru Cuckooshrike	Coracina_fortis	1	0	0	0	0	0	0	0	0	0	1	0	inv	NA	weak	4.21892	NA	NA	NA	NA	NA	NA	0.0799916	NA	NA	NA	NA	NA	NA	Campephagidae.0
Campephagidae	Coracina ceramensis	Pale Cicadabird	Coracina_ceramensis	1	0	0	0	0	0	0	0	0	0	1	0	inv	1	weak	3.86912	0.7467	-0.0396446	0.108329	0.685062	0.718701	0.066222	0.0799916	0.0405847	0.0276633	0.0122038	0.00361074	0.0121403	0.00848857	Campephagidae.0
Campephagidae	Coracina sula	Sula Cicadabird	Coracina_sula	1	0	0	0	0	0	0	0	0	0	1	0	inv	2	strong	4.21892	0.434787	-0.121973	0.0598182	0.465701	0.819707	0.0748095	0.0799916	0.0379041	0.031025	0.00638348	0.0139175	0.016228	0.0170118	Campephagidae.0
Campephagidae	Campephaga quiscalina	Purple-throated Cuckooshrike	Campephaga_quiscalina	1	0	0	0	0	1	0	0	0	0	0	0	inv	1	weak	3.54096	0.840616	-0.192781	0.015585	0.792524	0.909132	0.0746376	0.0274421	0.0250744	0.0102313	0.0366715	0.0263295	0.00926766	0.0106842	Campephagidae.0
Campephagidae	Coracina leucopygia	White-rumped Cuckooshrike	Coracina_leucopygia	1	0	0	0	0	0	0	0	0	0	1	0	inv	2	strong	4.21892	0.283078	-0.272202	0.0441577	0.323791	0.787708	0.228736	0.0799916	0.0249314	0.0158505	0.00275731	0.0174145	0.0150887	0.00330165	Campephagidae.0
Campephagidae	Lalage leucopygialis	White-rumped Triller	Lalage_leucopygialis	1	0	0	0	0	0	0	0	0	0	1	0	inv	2	weak	3.38507	1.1792	-0.105952	0.0712132	0.977921	0.836091	0.0509163	0.0799916	0.025055	0.0183443	0.0216152	0.032609	0.0244808	0.00169123	Campephagidae.0
Campephagidae	Coracina schistacea	Slaty Cuckooshrike	Coracina_schistacea	1	0	0	0	0	0	0	0	0	0	1	0	omnivore	1	weak	4.21892	-0.138806	-0.345483	0.0692183	0.0830921	0.79199	0.204367	0.0799916	0.0441213	0.0277783	0.0225045	0.0310588	0.0407412	0.019495	Campephagidae.0
Campephagidae	Coracina temminckii	Cerulean Cuckooshrike	Coracina_temminckii	1	0	0	0	0	0	0	0	0	0	1	0	inv	1	weak	4.21892	0.0832472	-0.261516	0.0169188	0.0607639	0.957291	0.217745	0.0799916	0.0145972	0.00258594	0.0195731	0.0112255	0.03238	0.0146167	Campephagidae.0
Campephagidae	Pericrocotus miniatus	Sunda Minivet	Pericrocotus_miniatus	1	0	0	0	0	0	0	0	0	0	1	0	inv	1	weak	2.78871	1.48383	-0.181466	0.0703607	0.952643	1.17821	0.034228	0.0799916	0.0208866	0.016101	0.026808	0.0150013	0.0370399	0.0254955	Campephagidae.0
Campephagidae	Coracina bicolor	Pied Cuckooshrike	Coracina_bicolor	1	0	0	0	0	0	0	0	0	0	1	0	omnivore	2	strong	4.21892	-0.115947	-0.240877	0.0128827	0.0733825	0.743192	0.272531	0.0799916	0.0450186	0.0173428	0.0154135	0.0254616	0.0151865	0.0169445	Campephagidae.0
Campephagidae	Coracina abbotti	Pygmy Cuckooshrike	Coracina_abbotti	1	0	0	0	0	0	0	0	0	0	1	0	inv	1	weak	4.21892	0.605591	-0.119393	0.0897733	0.524638	0.712193	-0.021119	0.0799916	0.0583515	0.0319437	0.0314873	0.0376679	0.0186812	0.00818439	Campephagidae.0
Campephagidae	Coracina larvata	Sunda Cuckooshrike	Coracina_larvata	1	0	0	0	0	0	0	0	0	0	1	0	inv	1	weak	4.21892	0.0649575	-0.31349	0.0467757	0.254878	0.801536	0.190895	0.0799916	0.0154889	0.00669542	0.0235273	0.0163562	0.0121905	0.0208736	Campephagidae.0
Campephagidae	Coracina atriceps	Moluccan Cuckooshrike	Coracina_atriceps	1	0	0	0	0	0	0	0	0	0	1	0	inv	1	weak	4.93447	-0.24467	-0.232017	0.0515013	0.097146	0.837585	0.243132	0.0322906	0.0303851	0.00655215	0.0174632	0.0086635	0.0171895	0.0227681	Campephagidae.0
Campephagidae	Coracina graueri	Grauer's Cuckooshrike	Coracina_graueri	1	0	0	0	0	1	0	0	0	0	0	0	inv	1	strong	4.21892	0.865602	-0.218101	0.118382	0.57549	0.896872	0.0513569	0.0799916	0.0296288	0.00731037	0.0368512	0.044335	0.0043708	0.011226	Campephagidae.0
Campephagidae	Coracina morio	Sulawesi Cicadabird	Coracina_morio	1	0	0	0	0	0	0	0	0	0	1	0	inv	1	weak	4.06217	0.699136	-0.14436	0.0139486	0.637412	0.834675	0.10544	0.0799916	0.0552737	0.0113289	0.0121518	0.0297864	0.0164575	0.0108072	Campephagidae.0
Campephagidae	Campephaga petiti	Petit's Cuckooshrike	Campephaga_petiti	1	0	0	0	0	1	0	0	0	0	0	0	inv	1	weak	3.4449	1.02987	-0.17647	0.0398722	0.805188	0.932239	0.0479189	0.0194825	0.0152542	0.0124151	0.0320284	0.0188897	0.0176206	0.00566164	Campephagidae.0
Campephagidae	Lalage aurea	Rufous-bellied Triller	Lalage_aurea	1	0	0	0	0	0	0	0	0	0	1	0	inv	2	weak	3.46574	1.26942	-0.10771	0.0285668	0.915476	0.8623	0.0612523	0.0799916	0.0444475	0.0228882	0.016111	0.0364594	0.0283476	0.0117533	Campephagidae.0
Campephagidae	Coracina parvula	Halmahera Cuckooshrike	Coracina_parvula	1	0	0	0	0	0	0	0	0	0	1	0	inv	1	strong	4.21892	0.26614	-0.175757	0.0511565	0.304909	0.834605	0.230391	0.0799916	0.0821917	0.0552065	0.0562397	0.0777588	0.0569717	0.0390621	Campephagidae.0
Campephagidae	Coracina azurea	Blue Cuckooshrike	Coracina_azurea	1	0	0	0	0	1	0	0	0	0	0	0	inv	1	weak	3.83081	0.73965	-0.189677	0.0055125	0.733242	0.773407	0.115611	0.0221719	0.0309758	0.016581	0.0125144	0.0509638	0.010214	0.0175356	Campephagidae.0
Campephagidae	Coracina fimbriata	Lesser Cuckooshrike	Coracina_fimbriata	1	0	0	0	0	0	0	0	0	0	1	0	inv	1	weak	3.37759	1.05898	-0.200125	-0.0607144	1.13104	0.846785	0.129958	0.00911844	0.0159438	0.0119243	0.0212304	0.0433603	0.0276938	0.0234916	Campephagidae.0
Campephagidae	Campephaga oriolina	Eastern Wattled Cuckooshrike	Campephaga_oriolina	1	0	0	0	0	1	0	0	0	0	0	0	inv	1	weak	3.42328	1.20863	-0.143338	0.0471673	0.849001	0.884679	0.0555403	0.0799916	0.0213983	0.0631334	0.0128737	0.0152288	0.0136923	0.0126301	Campephagidae.0
Campephagidae	Hemipus hirundinaceus	Black-winged Flycatcher-shrike	Hemipus_hirundinaceus	1	0	0	0	0	0	0	0	0	0	1	0	inv	1	strong	2.32239	1.2338	-0.249946	0.0290802	1.6066	0.954015	0.0215812	0.0799916	0.0426105	0.0602189	0.0411805	0.00616624	0.00487274	0.00881175	Campephagidae.0
Campephagidae	Pericrocotus igneus	Fiery Minivet	Pericrocotus_igneus	1	0	0	0	0	0	0	0	0	0	1	0	inv	2	weak	2.70805	1.50371	-0.0978453	-0.0397752	1.29954	0.988278	0.0353553	0.0200248	0.0218074	0.0222767	0.0284369	0.0035637	0.0191408	0.0172804	Campephagidae.0
Campephagidae	Lalage nigra	Pied Triller	Lalage_nigra	1	0	0	0	0	0	0	0	0	0	1	0	inv	2	weak	3.34639	1.15293	-0.169414	-0.000261229	1.00529	0.790907	-0.0240648	0.0215031	0.0150664	0.0170658	0.00971331	0.0331165	0.0180804	0.0204723	Campephagidae.0
Campephagidae	Coracina striata	Bar-bellied Cuckooshrike	Coracina_striata	1	0	0	0	0	0	0	0	0	0	1	0	inv	1	weak	4.70953	-0.107979	-0.337741	0.0202382	0.352423	0.730424	0.279858	0.0158019	0.01456	0.00892639	0.00857113	0.0686326	0.0220248	0.0140193	Campephagidae.0
Campephagidae	Campephaga lobata	Western Wattled Cuckooshrike	Campephaga_lobata	1	0	0	0	0	1	0	0	0	0	0	0	inv	1	weak	3.49953	1.08546	-0.222101	0.197169	0.793184	0.930589	0.0623973	0.0131734	0.0189852	0.00722975	0.0127696	0.022331	0.00823596	0.0141082	Campephagidae.0
Campephagidae	Coracina mcgregori	McGregor's Cuckooshrike	Coracina_mcgregori	1	0	0	0	0	0	0	0	0	0	1	0	inv	1	strong	3.75185	0.614905	-0.197711	0.0334701	0.59402	0.820624	-0.056133	0.0108785	0.0821917	0.0552065	0.0562397	0.0777588	0.0569717	0.0390621	Campephagidae.0
Campephagidae	Campephaga phoenicea	Red-shouldered Cuckooshrike	Campephaga_phoenicea	1	0	0	0	0	1	0	0	0	0	0	0	inv	2	weak	3.29953	0.948629	-0.229831	-0.0202538	0.761137	0.964402	0.0546779	0.00622288	0.0152135	0.00460744	0.0182265	0.0156071	0.0107177	0.0190955	Campephagidae.0
Campephagidae	Tephrodornis gularis	Large Woodshrike	Tephrodornis_gularis	3	0	1	0	0	0	0	0	0	1	1	0	inv	1	strong	3.63231	0.509035	-0.0188341	0.0647008	0.932979	0.79698	0.207058	0.0344606	0.0168788	0.0061224	0.0184717	0.0699534	0.0102745	0.0115057	Campephagidae.0
Campephagidae	Coracina ostenta	White-winged Cuckooshrike	Coracina_ostenta	1	0	0	0	0	0	0	0	0	0	1	0	inv	1	strong	4.21892	0.222662	-0.173528	0.0613078	0.354538	0.870484	0.152293	0.0799916	0.035242	0.00626913	0.0294244	0.02531	0.0130742	0.00652045	Campephagidae.0
Campephagidae	Coracina mindanensis	Black-bibbed Cicadabird	Coracina_mindanensis	1	0	0	0	0	0	0	0	0	0	1	0	inv	1	weak	4.07244	0.452963	-0.188951	-0.00321466	0.58848	0.781576	0.103388	0.0161964	0.0246186	0.010836	0.0206242	0.0193324	0.0171054	0.00931478	Campephagidae.0
Campephagidae	Pericrocotus flammeus	Scarlet Minivet	Pericrocotus_flammeus	3	0	1	0	0	0	0	0	0	1	1	0	inv	1	weak	3.14845	0.992442	-0.214347	-0.00427007	0.945329	1.06547	0.103954	0.00959244	0.0292282	0.0102182	0.0151133	0.0558241	0.0201038	0.0103427	Campephagidae.0
Campephagidae	Lalage melanoleuca	Black-and-white Triller	Lalage_melanoleuca	1	0	0	0	0	0	0	0	0	0	1	0	inv	1	weak	3.84588	0.795854	0.0122262	0.0435313	0.710305	0.681496	0.0390654	0.0199266	0.0184298	0.0226686	0.0128929	0.0208799	0.0308507	0.0251144	Campephagidae.0
Campephagidae	Hemipus picatus	Bar-winged Flycatcher-shrike	Hemipus_picatus	3	0	0	0	0	0	0	0	0	1	1	0	inv	1	strong	2.195	1.62569	-0.293105	-0.0587133	1.61077	1.12267	0.0552136	0.0799916	0.0306618	0.00713631	0.0123532	0.0218191	0.0193814	0.0233457	Campephagidae.0
Campephagidae	Pericrocotus cinnamomeus	Small Minivet	Pericrocotus_cinnamomeus	3	0	0	0	0	0	0	0	0	1	1	0	inv	2	weak	2.15176	1.65966	-0.170888	0.0387201	1.23541	1.01096	-0.0976751	0.0755311	0.0409796	0.0115914	0.0171995	0.00804013	0.00633353	0.00522612	Campephagidae.0
Campephagidae	Coracina coerulescens	Blackish Cuckooshrike	Coracina_coerulescens	1	0	0	0	0	0	0	0	0	0	1	0	inv	1	strong	4.14059	0.313422	-0.208136	0.024973	0.424936	0.821219	0.129439	0.015028	0.0424852	0.0235703	0.0133312	0.0376149	0.0077387	0.0125536	Campephagidae.0
Campephagidae	Coracina polioptera	Indochinese Cuckooshrike	Coracina_polioptera	1	0	0	0	0	0	0	0	0	0	1	0	inv	2	strong	3.57795	0.942478	-0.143977	-0.0121425	0.569229	0.930061	0.119266	0.0799916	0.0478521	0.0143119	0.0170042	0.0144168	0.0226799	0.0123928	Campephagidae.0
Campephagidae	Coracina macei	Large Cuckooshrike	Coracina_macei	3	0	1	0	0	0	0	0	0	1	1	0	inv	2	weak	4.21892	-0.0738428	-0.366161	-0.0293427	0.111176	0.759716	0.279105	0.0799916	0.056081	0.0298345	0.0161653	0.0188909	0.0189911	0.00864995	Campephagidae.0
Campephagidae	Coracina melanoptera	Black-headed Cuckooshrike	Coracina_melanoptera	3	0	0	0	0	0	0	0	0	1	1	0	inv	2	weak	3.38065	1.12714	-0.067722	0.0491562	0.795832	0.819111	0.0837645	0.0799916	0.0501493	0.0197729	0.0144124	0.0115823	0.0345364	0.0163394	Campephagidae.0
Campephagidae	Pericrocotus solaris	Grey-chinned Minivet	Pericrocotus_solaris	3	0	1	0	0	0	0	0	0	1	1	0	inv	2	weak	2.67415	1.44963	-0.202764	-0.0358388	0.89879	1.18582	0.0482744	0.0377698	0.0275164	0.0183768	0.0260089	0.0193578	0.0190362	0.0195887	Campephagidae.0
Campephagidae	Tephrodornis pondicerianus	Common Woodshrike	Tephrodornis_pondicerianus	3	0	0	0	0	0	0	0	0	1	1	0	inv	2	weak	3.00568	0.806475	-0.158225	0.0591169	1.18797	0.724024	0.00454139	0.0269319	0.0261617	0.0215117	0.0175945	0.0217054	0.0295809	0.019824	Campephagidae.0
Campephagidae	Pericrocotus erythropygius	White-bellied Minivet	Pericrocotus_erythropygius	3	0	0	0	0	0	0	0	0	1	0	0	inv	3	weak	2.37955	1.71704	-0.24067	-0.0912872	1.16548	1.19098	-0.0578465	0.0094969	0.0209372	0.0219419	0.0184909	0.0208935	0.00910098	0.00741362	Campephagidae.0
Campephagidae	Pericrocotus brevirostris	Short-billed Minivet	Pericrocotus_brevirostris	3	0	1	0	0	0	0	0	0	1	1	0	inv	1	weak	2.80275	1.47363	-0.175287	0.0182494	0.861266	1.18698	0.0669433	0.0799916	0.00696176	0.0172272	0.0150167	0.0181827	0.0144677	0.0213428	Campephagidae.0
Campephagidae	Pericrocotus roseus	Rosy Minivet	Pericrocotus_roseus	3	0	1	0	0	0	0	0	0	1	1	0	inv	2	weak	2.95491	1.15603	-0.244241	0.0413667	0.900981	1.12229	0.0867792	0.0116383	0.00958323	0.0102176	0.0176971	0.031065	0.0172012	0.00512046	Campephagidae.0
Campephagidae	Pericrocotus cantonensis	Brown-rumped Minivet	Pericrocotus_cantonensis	3	0	1	0	0	0	0	0	0	0	1	0	inv	1	weak	2.78871	1.16454	-0.255776	-0.0299283	0.91921	1.15623	0.10272	0.0799916	0.0196437	0.00803422	0.0301423	0.0259281	0.00707794	0.0129288	Campephagidae.0
Campephagidae	Coracina melaschistos	Black-winged Cuckooshrike	Coracina_melaschistos	3	0	1	0	0	0	0	0	0	1	1	0	inv	1	weak	3.7612	0.946886	-0.0745502	0.075446	0.484578	0.874434	0.0907089	0.0103947	0.0327397	0.0247782	0.0213381	0.00623642	0.0366935	0.0104713	Campephagidae.0
Campephagidae	Pericrocotus ethologus	Long-tailed Minivet	Pericrocotus_ethologus	3	0	1	0	0	0	0	0	0	1	1	0	inv	1	weak	2.94286	1.42166	-0.100343	0.00369905	0.779057	1.12733	0.0783991	0.00756323	0.0202062	0.00734983	0.0099631	0.0309348	0.0133952	0.0175761	Campephagidae.0
Campephagidae	Pericrocotus tegimae	Ryukyu Minivet	Pericrocotus_tegimae	2	0	1	0	0	0	0	0	0	0	0	0	inv	2	weak	2.78871	1.10952	-0.314142	-0.0407063	0.842671	1.13912	0.0465905	0.0799916	0.018656	0.0112108	0.0091464	0.0232689	0.0119551	0.017494	Campephagidae.0
Campephagidae	Pericrocotus divaricatus	Ashy Minivet	Pericrocotus_divaricatus	2	0	1	0	0	0	0	0	0	1	1	0	inv	2	weak	3.20275	1.06877	-0.230319	-0.0642516	0.900723	1.06266	0.18373	0.025105	0.0265532	0.015448	0.0258471	0.0136097	0.00423767	0.0112512	Campephagidae.0
Caprimulgidae	Eleothreptus anomalus	Sickle-winged Nightjar	Eleothreptus_anomalus	3	0	0	0	0	0	0	1	0	0	0	0	inv	2	weak	3.77735	1.42022	0.163136	-0.481651	0.806264	0.674953	0.332808	0.0799916	0.0890066	0.0518341	0.0524983	0.0482844	0.0264427	0.00700095	Caprimulgidae.0
Caprimulgidae	Macropsalis forcipata	Long-trained Nightjar	Macropsalis_forcipata	3	0	0	0	0	0	0	1	0	0	0	0	inv	2	none	4.93447	1.28654	0.119838	-0.165617	-1.00402	2.08332	0.543793	0.0799916	0.0644027	0.0601928	0.0900125	0.0470668	0.034255	0.0349705	Caprimulgidae.0
Caprimulgidae	Eurostopodus argus	Spotted Eared-nightjar	Eurostopodus_argus	3	0	0	0	0	0	0	0	0	0	0	1	inv	2	weak	4.53678	1.63547	0.0753594	-0.0769632	0.00181546	1.01964	0.631819	0.0296329	0.0948454	0.085624	0.170574	0.04228	0.0568164	0.0466558	Caprimulgidae.0
Caprimulgidae	Caprimulgus longirostris	Band-winged Nightjar	Caprimulgus_longirostris	3	0	0	0	0	0	0	1	0	0	0	0	inv	2	weak	3.81991	1.3867	0.267097	-0.355068	0.488181	0.998296	0.456146	0.0308146	0.0550076	0.0272654	0.0387941	0.0432268	0.0138802	0.0202614	Caprimulgidae.0
Caprimulgidae	Eurostopodus mystacalis	White-throated Eared-nightjar	Eurostopodus_mystacalis	3	0	0	0	0	0	0	0	0	0	0	1	inv	2	weak	4.90171	1.17618	0.0130015	-0.239748	-0.00843158	0.967442	0.717641	0.0400139	0.0631529	0.0231388	0.0371879	0.0686662	0.023782	0.0168438	Caprimulgidae.0
Caprimulgidae	Caprimulgus rufigena	Rufous-cheeked Nightjar	Caprimulgus_rufigena	3	0	0	0	0	1	0	0	0	0	0	0	inv	3	weak	3.95047	1.60749	0.18651	-0.360659	0.398209	0.972874	0.483418	0.0799916	0.0463008	0.0468411	0.0751365	0.0208106	0.022657	0.0176415	Caprimulgidae.0
Caprimulgidae	Eleothreptus candicans	White-winged Nightjar	Eleothreptus_candicans	3	0	0	0	0	0	0	1	0	0	0	0	inv	3	none	3.89792	NA	NA	NA	0.427215	0.827091	0.369834	0.0143564	NA	NA	NA	0.00439452	0.0107714	0.00340635	Caprimulgidae.0
Caprimulgidae	Caprimulgus enarratus	Collared Nightjar	Caprimulgus_enarratus	3	0	0	0	0	0	1	0	0	0	0	0	inv	1	weak	3.96651	1.50554	0.121781	-0.310372	0.443044	0.839779	0.354712	0.0300173	0.0577639	0.0334838	0.0433992	0.0351263	0.0184715	0.0111967	Caprimulgidae.0
Caprimulgidae	Hydropsalis torquata	Scissor-tailed Nightjar	Hydropsalis_torquata	3	0	0	0	0	0	0	1	0	0	0	0	inv	2	weak	4.06903	1.39048	0.304763	-0.327442	-0.549304	1.60723	0.388848	0.0104673	0.0881527	0.0508486	0.0449122	0.0700704	0.0324631	0.0377756	Caprimulgidae.0
Caprimulgidae	Caprimulgus pectoralis	Fiery-necked Nightjar	Caprimulgus_pectoralis	3	0	0	0	0	1	0	0	0	0	0	0	inv	2	weak	3.94022	1.43156	-0.000173192	-0.235261	0.337081	0.956543	0.477001	0.0799916	0.0208632	0.0212858	0.0461426	0.0660198	0.064454	0.060485	Caprimulgidae.0
Caprimulgidae	Caprimulgus madagascariensis	Madagascar Nightjar	Caprimulgus_madagascariensis	3	0	0	0	0	0	1	0	0	0	0	0	inv	2	weak	3.71601	1.77861	-0.134868	-0.323498	0.545134	1.00572	0.512184	0.0294621	0.0762763	0.0319326	0.0158853	0.0573493	0.0351732	0.0385131	Caprimulgidae.0
Caprimulgidae	Caprimulgus sericocaudatus	Silky-tailed Nightjar	Caprimulgus_sericocaudatus	3	0	0	0	0	0	0	1	0	0	0	0	inv	1	weak	4.41884	1.1185	0.120189	-0.439247	0.331836	0.99993	0.458674	0.0799916	0.110859	0.0485401	0.079514	0.0451833	0.0162779	0.0169227	Caprimulgidae.0
Caprimulgidae	Macrodipteryx vexillarius	Pennant-winged Nightjar	Macrodipteryx_vexillarius	3	0	0	0	0	1	0	0	0	0	0	0	inv	3	none	4.27999	1.5249	0.0975114	-0.292385	0.0787631	0.754141	0.526269	0.00611778	0.027177	0.0294505	0.0498304	0.0989782	0.0209282	0.0271072	Caprimulgidae.0
Caprimulgidae	Caprimulgus parvulus	Little Nightjar	Caprimulgus_parvulus	3	0	0	0	0	0	0	1	0	0	0	0	inv	2	weak	3.61092	1.39621	0.0284995	-0.20388	0.732535	1.06898	0.481116	0.0457433	0.125877	0.044122	0.0681781	0.0237574	0.0411216	0.0246676	Caprimulgidae.0
Caprimulgidae	Nyctiprogne vielliardi	Plain-tailed Nighthawk	Nyctiprogne_vielliardi	1	0	0	0	0	0	0	1	0	0	0	0	inv	2	none	3.71357	2.26886	-0.422475	-0.211614	0.98684	1.23953	0.609985	0.0799916	0.0297219	0.227629	0.0372677	0.0777588	0.0569717	0.0390621	Caprimulgidae.0
Caprimulgidae	Nyctiphrynus ocellatus	Ocellated Poorwill	Nyctiphrynus_ocellatus	3	0	0	0	0	0	0	1	0	0	0	0	inv	1	weak	3.67883	1.78689	0.174618	-0.0487267	0.580904	1.11803	0.343801	0.0292467	0.0700775	0.0832485	0.0402356	0.0477734	0.0662575	0.046934	Caprimulgidae.0
Caprimulgidae	Caprimulgus fossii	Square-tailed Nightjar	Caprimulgus_fossii	3	0	0	0	0	1	0	0	0	0	0	0	inv	2	weak	4.06543	1.66119	0.149003	-0.259127	0.402543	0.883733	0.409559	0.0149304	0.0161449	0.042778	0.0643715	0.0180011	0.0420575	0.0110725	Caprimulgidae.0
Caprimulgidae	Podager nacunda	Nacunda Nighthawk	Podager_nacunda	3	0	0	0	0	0	0	1	0	0	0	0	inv	2	weak	5.0689	1.11829	0.0636209	-0.220734	0.0205182	0.687836	0.632807	0.0428713	0.0611736	0.0535687	0.0811116	0.0747366	0.0514103	0.0344641	Caprimulgidae.0
Caprimulgidae	Caprimulgus hirundinaceus	Pygmy Nightjar	Caprimulgus_hirundinaceus	1	0	0	0	0	0	0	1	0	0	0	0	inv	2	weak	4.05196	1.94866	-0.106711	-0.330297	0.815329	1.05454	0.431718	0.0799916	0.142148	0.122778	0.0280118	0.0552383	0.0692762	0.0559904	Caprimulgidae.0
Caprimulgidae	Caprimulgus tristigma	Freckled Nightjar	Caprimulgus_tristigma	3	0	0	0	0	1	0	0	0	0	0	0	inv	3	weak	4.36945	1.27768	0.216392	-0.392458	0.286874	0.83966	0.450618	0.0129125	0.0419381	0.0441284	0.045617	0.0341569	0.0131531	0.0285407	Caprimulgidae.0
Caprimulgidae	Caprimulgus meesi	Mees's Nightjar	Caprimulgus_meesi	1	0	0	0	0	0	0	0	0	0	1	0	inv	u	#N/A	4.19268	1.48215	0.265911	-0.212323	0.407915	1.08731	0.589853	0.0799916	0.0821917	0.0552065	0.0562397	0.0777588	0.0569717	0.0390621	Caprimulgidae.0
Caprimulgidae	Caprimulgus rufus	Rufous Nightjar	Caprimulgus_rufus	3	0	0	0	0	0	0	1	1	0	0	0	inv	2	weak	4.54542	1.07382	0.152972	-0.29654	0.329384	0.920134	0.487514	0.0176922	0.0749204	0.158109	0.13011	0.0207715	0.024943	0.013519	Caprimulgidae.0
Caprimulgidae	Uropsalis lyra	Lyre-tailed Nightjar	Uropsalis_lyra	3	0	0	0	0	0	0	1	0	0	0	0	inv	2	none	4.26549	1.44668	0.136874	-0.475386	-1.04002	2.10389	0.230485	0.0157667	0.026343	0.0585777	0.0492501	0.0512879	0.0451121	0.0213086	Caprimulgidae.0
Caprimulgidae	Caprimulgus natalensis	Swamp Nightjar	Caprimulgus_natalensis	3	0	0	0	0	1	0	0	0	0	0	0	inv	2	weak	4.35286	1.4427	-0.146386	-0.249945	0.395836	0.785785	0.35327	0.111313	0.164005	0.220005	0.105103	0.0334727	0.0347909	0.0239685	Caprimulgidae.0
Caprimulgidae	Lurocalis semitorquatus	Short-tailed Nighthawk	Lurocalis_semitorquatus	3	0	0	0	0	0	0	1	1	0	0	0	inv	1	weak	4.32942	1.44843	0.0113696	-0.128666	0.711087	0.94184	0.816913	0.0195166	0.0799928	0.024524	0.0666759	0.0490133	0.0447167	0.0138646	Caprimulgidae.0
Caprimulgidae	Chordeiles pusillus	Least Nighthawk	Chordeiles_pusillus	1	0	0	0	0	0	0	1	0	0	0	0	inv	3	weak	3.421	2.63455	0.157226	0.131218	1.14678	1.09093	0.640423	0.03733	0.213317	0.0599757	0.110874	0.0368919	0.046801	0.0426852	Caprimulgidae.0
Caprimulgidae	Chordeiles rupestris	Sand-coloured Nighthawk	Chordeiles_rupestris	1	0	0	0	0	0	0	1	0	0	0	0	inv	2	none	4.06044	1.7368	-0.127203	-0.141116	0.720309	1.00769	0.705793	0.0799916	0.0841332	0.0587544	0.0394661	0.0174318	0.0321157	0.0420436	Caprimulgidae.0
Caprimulgidae	Eurostopodus papuensis	Papuan Eared-nightjar	Eurostopodus_papuensis	1	0	0	0	0	0	0	0	0	0	0	1	inv	1	weak	4.38813	1.6	-0.0147405	-0.303374	0.232923	0.981575	0.57309	0.0799916	0.216617	0.113701	0.0998341	0.0251304	0.017515	0.0428979	Caprimulgidae.0
Caprimulgidae	Eurostopodus archboldi	Mountain Eared-nightjar	Eurostopodus_archboldi	1	0	0	0	0	0	0	0	0	0	0	1	inv	1	weak	4.34381	1.78957	0.179762	-0.110491	0.260554	1.28738	0.825165	0.0159038	0.0875983	0.0093065	0.0338965	0.0344458	0.0350966	0.0290875	Caprimulgidae.0
Caprimulgidae	Nyctiprogne leucopyga	Band-tailed Nighthawk	Nyctiprogne_leucopyga	1	0	0	0	0	0	0	1	0	0	0	0	inv	1	none	3.30689	2.35874	0.138232	0.0569811	0.844942	1.06504	0.561715	0.00847524	0.0446967	0.0741517	0.0762952	0.0947001	0.0276513	0.0286195	Caprimulgidae.0
Caprimulgidae	Uropsalis segmentata	Swallow-tailed Nightjar	Uropsalis_segmentata	1	0	0	0	0	0	0	1	0	0	0	0	inv	2	none	3.75887	1.55944	0.206076	-0.431763	-0.16156	1.4672	0.386293	0.0461264	0.0373611	0.0291771	0.073283	0.333579	0.295006	0.0599682	Caprimulgidae.0
Caprimulgidae	Hydropsalis climacocerca	Ladder-tailed Nightjar	Hydropsalis_climacocerca	1	0	0	0	0	0	0	1	0	0	0	0	inv	2	weak	3.82864	1.27335	-0.0127392	-0.334913	0.323565	1.23967	0.460005	0.0281771	0.0647047	0.0552292	0.0223962	0.0293398	0.0611614	0.0239403	Caprimulgidae.0
Caprimulgidae	Caprimulgus pulchellus	Salvadori's Nightjar	Caprimulgus_pulchellus	1	0	0	0	0	0	0	0	0	0	1	0	inv	1	weak	4.05196	NA	NA	NA	0.7067	0.939492	0.592879	0.0799916	NA	NA	NA	0.0777588	0.0569717	0.0390621	Caprimulgidae.0
Caprimulgidae	Lurocalis rufiventris	Rufous-bellied Nighthawk	Lurocalis_rufiventris	1	0	0	0	0	0	0	1	0	0	0	0	inv	1	weak	4.46591	1.67088	-0.0340535	-0.331113	0.735156	0.953773	0.946527	0.0799916	0.0762798	0.0848993	0.0419444	0.0342622	0.0068584	0.018587	Caprimulgidae.0
Caprimulgidae	Caprimulgus prigoginei	Itombwe Nightjar	Caprimulgus_prigoginei	1	0	0	0	0	1	0	0	0	0	0	0	inv	u	weak	4.05196	1.08981	0.0316384	-0.150901	0.6841	1.06653	0.683338	0.0799916	0.0821917	0.0552065	0.0562397	0.0777588	0.0569717	0.0390621	Caprimulgidae.0
Caprimulgidae	Caprimulgus nigrescens	Blackish Nightjar	Caprimulgus_nigrescens	1	0	0	0	0	0	0	1	0	0	0	0	inv	2	weak	3.57515	1.68128	0.156457	-0.310998	0.735536	1.09473	0.536301	0.0163335	0.0747084	0.0372377	0.0347299	0.0114168	0.0292349	0.00972859	Caprimulgidae.0
Caprimulgidae	Caprimulgus maculicaudus	Spot-tailed Nightjar	Caprimulgus_maculicaudus	3	0	0	0	0	0	0	1	1	0	0	0	inv	3	weak	3.41115	1.64203	0.172807	-0.34783	0.806034	1.03369	0.467056	0.0267385	0.0462409	0.0189227	0.0635414	0.0684798	0.0413819	0.0321493	Caprimulgidae.0
Caprimulgidae	Caprimulgus anthonyi	Scrub Nightjar	Caprimulgus_anthonyi	1	0	0	0	0	0	0	1	0	0	0	0	inv	2	weak	3.58046	1.62345	-0.0428647	-0.396992	0.76404	0.935058	0.357521	0.0185955	0.0836005	0.021392	0.056065	0.102231	0.0601249	0.0216414	Caprimulgidae.0
Caprimulgidae	Caprimulgus ruwenzorii	Ruwenzori Nightjar	Caprimulgus_ruwenzorii	1	0	0	0	0	1	0	0	0	0	0	0	inv	2	weak	3.89039	1.63827	0.0628069	-0.289529	0.395903	0.985579	0.474404	0.0110365	0.1369	0.0768544	0.0692195	0.0229268	0.00170247	0.0103956	Caprimulgidae.0
Caprimulgidae	Caprimulgus celebensis	Sulawesi Nightjar	Caprimulgus_celebensis	1	0	0	0	0	0	0	0	0	0	1	0	inv	1	weak	4.05196	0.946144	-0.137794	-0.32849	0.0217783	0.803742	0.39347	0.0799916	0.0821917	0.0552065	0.0562397	0.0777588	0.0569717	0.0390621	Caprimulgidae.0
Caprimulgidae	Nyctidromus albicollis	Common Pauraque	Nyctidromus_albicollis	3	0	0	0	0	0	0	1	1	0	0	0	inv	2	weak	4.05768	1.48544	0.0313116	-0.283857	0.186169	0.975174	0.285812	0.0110191	0.0522286	0.0319672	0.0529248	0.030837	0.0253533	0.0160515	Caprimulgidae.0
Caprimulgidae	Caprimulgus batesi	Bates's Nightjar	Caprimulgus_batesi	1	0	0	0	0	1	0	0	0	0	0	0	inv	1	weak	4.60517	1.35464	0.161322	-0.287619	0.127934	1.03515	0.531608	0.046908	0.0485991	0.0461983	0.0723607	0.0271922	0.033952	0.0372065	Caprimulgidae.0
Caprimulgidae	Eurostopodus diabolicus	Sulawesi Eared-nightjar	Eurostopodus_diabolicus	1	0	0	0	0	0	0	0	0	0	1	0	inv	1	weak	4.64804	0.948984	0.0587477	-0.223552	0.309597	1.15459	0.768016	0.0799916	0.0821917	0.0552065	0.0562397	0.0777588	0.0569717	0.0390621	Caprimulgidae.0
Caprimulgidae	Caprimulgus concretus	Sunda Nightjar	Caprimulgus_concretus	1	0	0	0	0	0	0	0	0	0	1	0	inv	1	weak	4.05196	1.21621	0.218327	-0.308724	0.718985	1.08381	0.730796	0.0799916	0.0727562	0.0258774	0.05971	0.0264262	0.0300905	0.0292257	Caprimulgidae.0
Caprimulgidae	Eurostopodus temminckii	Malaysian Eared-nightjar	Eurostopodus_temminckii	1	0	0	0	0	0	0	0	0	0	1	0	inv	2	weak	4.5632	1.08132	0.158637	-0.331535	0.471646	1.25279	0.934186	0.035973	0.0666879	0.0154122	0.0473826	0.029652	0.0427639	0.0225365	Caprimulgidae.0
Caprimulgidae	Caprimulgus clarus	Slender-tailed Nightjar	Caprimulgus_clarus	1	0	0	0	0	1	0	0	0	0	0	0	inv	2	weak	3.7495	1.59795	0.140984	-0.289753	0.380308	0.922907	0.354337	0.025561	0.0456543	0.0466209	0.105537	0.0483205	0.0545683	0.035999	Caprimulgidae.0
Caprimulgidae	Caprimulgus binotatus	Brown Nightjar	Caprimulgus_binotatus	1	0	0	0	0	1	0	0	0	0	0	0	inv	1	weak	4.14313	1.72393	-0.0771769	-0.330589	0.770087	1.2501	0.706651	0.0799916	0.0279841	0.0591089	0.0696912	0.0421568	0.0559139	0.037733	Caprimulgidae.0
Caprimulgidae	Caprimulgus donaldsoni	Donaldson-Smith's Nightjar	Caprimulgus_donaldsoni	1	0	0	0	0	1	0	0	0	0	0	0	inv	2	weak	3.3673	1.55648	0.127675	-0.378181	0.562625	0.890562	0.290304	0.0397081	0.0327142	0.0347572	0.0460481	0.0378034	0.0198258	0.00599326	Caprimulgidae.0
Caprimulgidae	Caprimulgus nigriscapularis	Black-shouldered Nightjar	Caprimulgus_nigriscapularis	1	0	0	0	0	1	0	0	0	0	0	0	inv	1	weak	3.89182	1.44844	0.0703555	-0.41079	0.438986	1.07682	0.449071	0.00833131	0.0415959	0.0364027	0.0328509	0.0323027	0.0429242	0.0357056	Caprimulgidae.0
Caprimulgidae	Caprimulgus macrurus	Large-tailed Nightjar	Caprimulgus_macrurus	3	0	0	0	0	0	0	0	0	1	1	1	inv	2	weak	4.19268	1.32448	0.186845	-0.272792	0.373327	1.09715	0.661524	0.0313779	0.0587236	0.0405573	0.0535042	0.0270842	0.0348803	0.0183092	Caprimulgidae.0
Caprimulgidae	Nyctiphrynus rosenbergi	Choco Poorwill	Nyctiphrynus_rosenbergi	1	0	0	0	0	0	0	1	0	0	0	0	inv	1	weak	3.95124	1.40495	-0.225284	-0.203198	0.56414	0.994995	0.296839	0.0799916	0.19728	0.00773837	0.0597603	0.0371769	0.0366796	0.00149156	Caprimulgidae.0
Caprimulgidae	Caprimulgus climacurus	Long-tailed Nightjar	Caprimulgus_climacurus	1	0	0	0	0	1	0	0	0	0	0	0	inv	2	none	3.82428	1.74972	0.136348	-0.395701	-0.00980211	1.357	0.26783	0.0161189	0.0650994	0.022922	0.0290494	0.136566	0.0904308	0.0176512	Caprimulgidae.0
Caprimulgidae	Caprimulgus whitelyi	Roraiman Nightjar	Caprimulgus_whitelyi	1	0	0	0	0	0	0	1	0	0	0	0	inv	1	weak	3.85015	1.63298	0.159341	-0.315112	0.692775	1.15107	0.68027	0.0799916	0.162141	0.0527961	0.0799235	0.0136306	0.091883	0.0433364	Caprimulgidae.0
Caprimulgidae	Caprimulgus fraenatus	Sombre Nightjar	Caprimulgus_fraenatus	1	0	0	0	0	1	0	0	0	0	0	0	inv	2	weak	4.08983	1.53243	0.162848	-0.356987	0.3855	0.873296	0.449251	0.0299356	0.0604181	0.0104093	0.0940126	0.0461887	0.0272019	0.0167074	Caprimulgidae.0
Caprimulgidae	Caprimulgus solala	Nechisar Nightjar	Caprimulgus_solala	1	0	0	0	0	1	0	0	0	0	0	0	inv	3	#N/A	4.04655	NA	NA	NA	NA	NA	NA	0.0799916	NA	NA	NA	NA	NA	NA	Caprimulgidae.0
Caprimulgidae	Caprimulgus stellatus	Star-spotted Nightjar	Caprimulgus_stellatus	1	0	0	0	0	1	0	0	0	0	0	0	inv	3	weak	4.06389	1.74154	-0.0547075	-0.310441	0.584581	0.88692	0.509157	0.0384781	0.0863344	0.110724	0.067933	0.0342677	0.0522457	0.0340901	Caprimulgidae.0
Caprimulgidae	Macrodipteryx longipennis	Standard-winged Nightjar	Macrodipteryx_longipennis	1	0	0	0	0	1	0	0	0	0	0	0	inv	3	none	3.8712	1.60221	0.145436	-0.260456	0.393684	0.763613	0.486301	0.0256444	0.0865492	0.0855892	0.0525551	0.0122899	0.039391	0.0126706	Caprimulgidae.0
Caprimulgidae	Caprimulgus cayennensis	White-tailed Nightjar	Caprimulgus_cayennensis	1	0	0	0	0	0	0	1	1	0	0	0	inv	3	weak	3.56953	1.6282	0.147609	-0.363506	0.571631	0.953876	0.368536	0.00979942	0.0833499	0.0630034	0.094515	0.0202084	0.0112544	0.0100134	Caprimulgidae.0
Caprimulgidae	Caprimulgus poliocephalus	Montane Nightjar	Caprimulgus_poliocephalus	1	0	0	0	0	1	0	0	0	0	0	0	inv	2	weak	3.7329	1.67479	0.0442309	-0.422649	0.467992	0.996374	0.470002	0.0104097	0.0969642	0.0383426	0.0174621	0.0299238	0.0266715	0.0222773	Caprimulgidae.0
Caprimulgidae	Caprimulgus heterurus	Todd's Nightjar	Caprimulgus_heterurus	1	0	0	0	0	0	0	1	0	0	0	0	inv	2	weak	3.61092	1.512	-0.00412002	-0.279239	0.71068	1.04955	0.51267	0.0799916	0.0212179	0.00856655	0.045426	0.0201077	0.0158308	0.0191823	Caprimulgidae.0
Caprimulgidae	Caprimulgus saturatus	Dusky Nightjar	Caprimulgus_saturatus	1	0	0	0	0	0	0	0	1	0	0	0	inv	2	weak	3.95124	1.59721	0.066652	-0.154303	0.513664	1.02809	0.441236	0.00746076	0.078681	0.00950098	0.0359345	0.0363933	0.0263391	0.0173177	Caprimulgidae.0
Caprimulgidae	Caprimulgus inornatus	Plain Nightjar	Caprimulgus_inornatus	1	0	0	0	0	1	0	0	0	0	0	0	inv	3	weak	3.91721	1.62326	0.212657	-0.403902	0.458834	0.956348	0.455181	0.0404674	0.0845225	0.0465062	0.0358608	0.0297013	0.0122311	0.0140729	Caprimulgidae.0
Caprimulgidae	Caprimulgus manillensis	Philippine Nightjar	Caprimulgus_manillensis	1	0	0	0	0	0	0	0	0	0	1	0	inv	1	weak	4.25277	1.29135	-0.00823946	-0.491675	0.363121	1.02846	0.557102	0.0485526	0.0727636	0.0582268	0.0707454	0.0225505	0.0500945	0.0326042	Caprimulgidae.0
Caprimulgidae	Caprimulgus affinis	Savanna Nightjar	Caprimulgus_affinis	3	0	1	0	0	0	0	0	0	1	1	0	inv	3	weak	4.07244	1.30202	0.118457	-0.419411	0.615526	0.891371	0.536897	0.0786155	0.0345242	0.080212	0.0557992	0.0250729	0.0119336	0.0139513	Caprimulgidae.0
Caprimulgidae	Eurostopodus macrotis	Great Eared-nightjar	Eurostopodus_macrotis	3	0	0	0	0	0	0	0	0	1	1	0	inv	1	weak	4.9462	1.38352	-0.203697	-0.178882	-0.128675	1.0551	0.809938	0.0159949	0.0230417	0.0774187	0.051563	0.010692	0.00655548	0.0185481	Caprimulgidae.0
Caprimulgidae	Caprimulgus nubicus	Nubian Nightjar	Caprimulgus_nubicus	3	0	0	0	0	1	0	0	0	0	0	0	inv	2	weak	3.89792	1.26635	0.00295955	-0.54708	0.421616	0.822662	0.350576	0.0799916	0.0132975	0.0630271	0.0289729	0.0211538	0.0379519	0.0168205	Caprimulgidae.0
Caprimulgidae	Caprimulgus atripennis	Jerdon's Nightjar	Caprimulgus_atripennis	1	0	0	0	0	0	0	0	0	1	0	0	inv	1	weak	4.11087	1.15748	0.00959649	-0.295108	0.212338	1.00511	0.559474	0.0249177	0.0353789	0.0292511	0.0675829	0.00810336	0.0122381	0.0113574	Caprimulgidae.0
Caprimulgidae	Caprimulgus eximius	Golden Nightjar	Caprimulgus_eximius	1	0	0	0	0	1	0	0	0	0	0	0	inv	3	none	4.19404	1.24318	-0.0398452	-0.430589	0.201894	0.709649	0.42221	0.0799916	0.0398179	0.0648173	0.0090768	0.0288774	0.0209189	0.0106109	Caprimulgidae.0
Caprimulgidae	Caprimulgus noctitherus	Puerto Rican Nightjar	Caprimulgus_noctitherus	1	0	0	0	0	0	0	0	1	0	0	0	inv	2	weak	3.58629	1.58814	0.117652	-0.256426	0.431432	1.11872	0.327442	0.0127049	0.000738213	0.0378058	0.0250282	0.0157334	0.059389	0.0363772	Caprimulgidae.0
Caprimulgidae	Chordeiles acutipennis	Lesser Nighthawk	Chordeiles_acutipennis	3	0	0	1	1	0	0	1	1	0	0	0	inv	2	weak	3.87991	2.19057	-0.262121	-0.242833	0.79526	1.07987	0.681489	0.0141294	0.0456998	0.042402	0.039794	0.137048	0.0607106	0.0690949	Caprimulgidae.0
Caprimulgidae	Caprimulgus ekmani	Hispaniola Nightjar	Caprimulgus_ekmani	1	0	0	0	0	0	0	0	1	0	0	0	inv	2	#N/A	4.05196	0.935999	0.119081	-0.152579	0.270026	1.10168	0.548198	0.0799916	0.0821917	0.0552065	0.0562397	0.0777588	0.0569717	0.0390621	Caprimulgidae.0
Caprimulgidae	Nyctiphrynus yucatanicus	Yucatan Poorwill	Nyctiphrynus_yucatanicus	1	0	0	0	0	0	0	0	1	0	0	0	inv	2	weak	3.19867	1.58971	0.0205043	-0.395735	0.705022	0.990844	0.187581	0.0532467	0.230712	0.113144	0.0915698	0.0561573	0.00463714	0.0170867	Caprimulgidae.0
Caprimulgidae	Siphonorhis brewsteri	Least Pauraque	Siphonorhis_brewsteri	1	0	0	0	0	0	0	0	1	0	0	0	inv	2	weak	3.93183	1.0591	-0.401036	-0.504921	0.423242	0.842113	0.0969991	0.0799916	0.0682495	0.0429885	0.0321383	0.0806859	0.066398	0.0597864	Caprimulgidae.0
Caprimulgidae	Caprimulgus asiaticus	Indian Nightjar	Caprimulgus_asiaticus	3	0	0	0	0	0	0	0	0	1	1	0	inv	2	weak	3.73767	1.94559	0.0531741	-0.22503	0.438563	0.780298	0.313678	0.0357229	0.0868165	0.10288	0.0593874	0.0631087	0.022371	0.0150672	Caprimulgidae.0
Caprimulgidae	Caprimulgus badius	Yucatan Nightjar	Caprimulgus_badius	1	0	0	0	0	0	0	0	1	0	0	0	inv	2	weak	4.09101	1.06618	0.232185	-0.40012	0.398147	0.98997	0.509113	0.0346508	0.17046	0.106403	0.000715674	0.091922	0.0531258	0.0495602	Caprimulgidae.0
Caprimulgidae	Caprimulgus cubanensis	Cuban Nightjar	Caprimulgus_cubanensis	1	0	0	0	0	0	0	0	1	0	0	0	inv	2	weak	4.15104	0.834151	0.0409627	-0.466505	0.295221	1.03945	0.551623	0.0337238	0.00558081	0.0298553	0.0104486	0.0489276	0.0487758	0.057359	Caprimulgidae.0
Caprimulgidae	Chordeiles gundlachii	Antillean Nighthawk	Chordeiles_gundlachii	3	0	0	0	1	0	0	0	1	0	0	0	inv	2	weak	3.91202	2.05174	-0.141381	-0.146194	0.708216	1.05138	0.759772	0.0799967	0.0509768	0.0364944	0.0606177	0.00792254	0.0376308	0.0330413	Caprimulgidae.0
Caprimulgidae	Nyctiphrynus mcleodii	Eared Poorwill	Nyctiphrynus_mcleodii	3	0	0	0	0	0	0	0	1	0	0	0	inv	2	weak	3.55535	1.55767	0.0580856	-0.342498	0.566277	0.995566	0.239071	0.0169132	0.0741428	0.0459025	0.0405629	0.0312663	0.047287	0.0178425	Caprimulgidae.0
Caprimulgidae	Caprimulgus salvini	Tawny-collared Nightjar	Caprimulgus_salvini	3	0	0	0	0	0	0	0	1	0	0	0	inv	2	weak	4.02535	1.14135	0.0984312	-0.397919	0.391138	1.07694	0.582285	0.0799916	0.0864487	0.0553626	0.0631327	0.0513111	0.0648704	0.059639	Caprimulgidae.0
Caprimulgidae	Caprimulgus ridgwayi	Buff-collared Nightjar	Caprimulgus_ridgwayi	3	0	0	0	0	0	0	0	1	0	0	0	inv	3	weak	3.8712	1.24682	0.0980509	-0.319806	0.406628	1.04607	0.436002	0.0521697	0.0361892	0.0893074	0.0258109	0.0339008	0.0751664	0.0277525	Caprimulgidae.0
Caprimulgidae	Caprimulgus indicus	Grey Nightjar	Caprimulgus_indicus	3	0	0	0	0	0	0	0	0	1	0	0	inv	2	weak	4.51732	1.25782	0.235194	-0.372864	0.365451	1.07426	0.715243	0.0293058	0.0551241	0.0288854	0.0266859	0.0266039	0.0416699	0.0373183	Caprimulgidae.0
Caprimulgidae	Caprimulgus mahrattensis	Sykes's Nightjar	Caprimulgus_mahrattensis	3	0	0	0	0	1	0	0	0	1	0	0	inv	2	weak	4.04305	1.71018	0.103288	-0.226514	0.357037	0.771335	0.44508	0.00716207	0.0441712	0.0650828	0.189252	0.0262189	0.0460683	0.0340238	Caprimulgidae.0
Caprimulgidae	Caprimulgus carolinensis	Chuck-will's-widow	Caprimulgus_carolinensis	2	0	0	0	1	0	0	1	1	0	0	0	inv	2	weak	4.69135	1.19545	-0.291095	-0.257783	0.132159	0.960907	0.634021	0.0363664	0.0495878	0.0180562	0.0820374	0.0238091	0.00992743	0.0094867	Caprimulgidae.0
Caprimulgidae	Caprimulgus aegyptius	Egyptian Nightjar	Caprimulgus_aegyptius	3	0	0	0	0	1	0	0	0	0	0	0	inv	3	none	4.34769	1.2545	-0.0680809	-0.475707	0.175461	0.792595	0.560247	0.035497	0.0524693	0.0297645	0.0444196	0.0155331	0.0315119	0.0199483	Caprimulgidae.0
Caprimulgidae	Chordeiles minor	Common Nighthawk	Chordeiles_minor	3	0	0	1	1	0	0	1	1	0	0	0	inv	3	weak	4.37324	1.78734	0.148296	-0.0911323	0.389335	0.875514	0.67764	0.0090932	0.0369927	0.0755681	0.048244	0.020866	0.0267236	0.0322285	Caprimulgidae.0
Caprimulgidae	Phalaenoptilus nuttallii	Common Poorwill	Phalaenoptilus_nuttallii	3	0	0	1	1	0	0	0	1	0	0	0	inv	3	none	3.87805	1.74852	-0.109292	-0.325252	0.672537	0.83694	0.465043	0.0253309	0.0830682	0.0611785	0.0371369	0.0193396	0.0402099	0.0306528	Caprimulgidae.0
Caprimulgidae	Caprimulgus centralasicus	Vaurie's Nightjar	Caprimulgus_centralasicus	2	0	1	0	0	0	0	0	0	0	0	0	inv	2	#N/A	4.05196	1.61743	-0.0200532	-0.416894	0.523578	1.01878	0.537292	0.0799916	0.0821917	0.0552065	0.0562397	0.0777588	0.0569717	0.0390621	Caprimulgidae.0
Caprimulgidae	Caprimulgus vociferus	Whip-poor-will	Caprimulgus_vociferus	2	0	0	1	1	0	0	0	1	0	0	0	inv	1	weak	3.97594	1.49032	0.207536	-0.317785	0.435406	1.02546	0.504214	0.0127422	0.0643742	0.039713	0.0321341	0.0159415	0.0261718	0.0125576	Caprimulgidae.0
Caprimulgidae	Caprimulgus maculosus	Cayenne Nightjar	Caprimulgus_maculosus	NA	0	0	0	0	0	0	1	0	0	0	0	inv	2	#N/A	4.05196	1.77065	0.259166	-0.83933	0.345664	1.08455	0.32431	0.0799916	0.0821917	0.0552065	0.0562397	0.0777588	0.0569717	0.0390621	Caprimulgidae.0
Caprimulgidae	Caprimulgus ruficollis	Red-necked Nightjar	Caprimulgus_ruficollis	2	1	0	0	0	1	0	0	0	0	0	0	inv	2	weak	4.22683	1.27353	0.277697	-0.414943	0.0285723	0.952491	0.524845	0.0387099	0.099821	0.0446392	0.0838897	0.0510775	0.0305641	0.0169261	Caprimulgidae.0
Caprimulgidae	Caprimulgus europaeus	Eurasian Nightjar	Caprimulgus_europaeus	2	1	1	0	0	1	0	0	0	0	0	0	inv	2	weak	4.20469	1.40439	0.195585	-0.287627	0.203659	1.02146	0.620447	0.0200762	0.0800135	0.0643686	0.0631978	0.0278755	0.0158364	0.0185476	Caprimulgidae.0
Cardinalidae	Cyanoloxia glaucocaerulea	Glaucous-blue Grosbeak	Cyanoloxia_glaucocaerulea	2	0	0	0	0	0	0	1	0	0	0	0	omnivore	2	weak	2.90142	0.873592	-0.589156	0.413975	1.14158	0.851626	-0.145808	0.0322898	0.0234819	0.00873223	0.019902	0.0157403	0.0342906	0.0193288	Cardinalidae.0
Cardinalidae	Saltator maxillosus	Thick-billed Saltator	Saltator_maxillosus	3	0	0	0	0	0	0	1	0	0	0	0	inv	2	weak	3.9279	0.0971408	-0.550313	0.348746	0.558684	0.902656	-0.0505815	0.0170523	0.0276529	0.0102153	0.0135106	0.0197182	0.0359401	0.0406066	Cardinalidae.0
Cardinalidae	Amaurospiza moesta	Blackish-blue Seedeater	Amaurospiza_moesta	3	0	0	0	0	0	0	1	0	0	0	0	omnivore	1	weak	2.61007	0.942328	-0.559766	0.130708	1.32914	0.805202	-0.218809	0.0113101	0.0354743	0.0274562	0.0139201	0.0310438	0.0161967	0.0221083	Cardinalidae.0
Cardinalidae	Saltator aurantiirostris	Golden-billed Saltator	Saltator_aurantiirostris	3	0	0	0	0	0	0	1	0	0	0	0	inv	2	weak	3.73505	0.0387792	-0.401837	0.286242	0.525821	0.708475	-0.0808482	0.0220172	0.0395997	0.0212653	0.00665199	0.0420006	0.0228277	0.0232563	Cardinalidae.0
Cardinalidae	Saltator similis	Green-winged Saltator	Saltator_similis	3	0	0	0	0	0	0	1	0	0	0	0	inv	2	weak	3.76815	0.234979	-0.435589	0.30572	0.601768	0.761714	-0.0664591	0.0216175	0.0296298	0.0369003	0.0177602	0.0374301	0.021902	0.022909	Cardinalidae.0
Cardinalidae	Saltator fuliginosus	Black-throated Grosbeak	Saltator_fuliginosus	3	0	0	0	0	0	0	1	0	0	0	0	inv	1	weak	3.92197	-0.262346	-0.508194	0.347948	0.481883	0.770198	-0.0644092	0.0799916	0.0314425	0.0117325	0.013127	0.02241	0.0168754	0.0293316	Cardinalidae.0
Cardinalidae	Saltator rufiventris	Rufous-bellied Saltator	Saltator_rufiventris	3	0	0	0	0	0	0	1	0	0	0	0	inv	2	weak	4.04603	0.281733	-0.500549	0.30429	0.391374	0.59284	-0.0955034	0.0799916	0.037325	0.00358628	0.030325	0.00941359	0.015585	0.0269076	Cardinalidae.0
Cardinalidae	Saltator atricollis	Black-throated Saltator	Saltator_atricollis	3	0	0	0	0	0	0	1	0	0	0	0	inv	2	weak	3.98527	0.560191	-0.19365	0.158829	0.640472	0.681077	-0.170673	0.0799916	0.229452	0.146436	0.158717	0.0329384	0.0304467	0.0187639	Cardinalidae.0
Cardinalidae	Pheucticus aureoventris	Black-backed Grosbeak	Pheucticus_aureoventris	3	0	0	0	0	0	0	1	0	0	0	0	omnivore	2	weak	3.89182	-0.296946	-0.481797	0.313092	0.523086	0.656178	0.0456919	0.0156663	0.0271751	0.0148292	0.00458594	0.0173552	0.0166233	0.0122686	Cardinalidae.0
Cardinalidae	Cyanocompsa brissonii	Ultramarine Grosbeak	Cyanocompsa_brissonii	3	0	0	0	0	0	0	1	0	0	0	0	fruit	2	weak	3.31419	0.385496	-0.799464	0.191252	1.10327	0.859132	-0.0984919	0.0021427	0.0561819	0.0243867	0.023999	0.0224545	0.012433	0.00920596	Cardinalidae.0
Cardinalidae	Parkerthraustes humeralis	Yellow-shouldered Grosbeak	Parkerthraustes_humeralis	1	0	0	0	0	0	0	1	0	0	0	0	fruit	1	weak	3.61092	0.352161	-0.467569	0.198588	0.954747	0.74306	-0.0790725	0.0799916	0.0436262	0.00826276	0.0191601	0.0105891	0.0213357	0.00530292	Cardinalidae.0
Cardinalidae	Saltator cinctus	Masked Saltator	Saltator_cinctus	1	0	0	0	0	0	0	1	0	0	0	0	inv	3	none	3.88362	0.104028	-0.573688	0.278856	0.419253	0.800234	-0.183261	0.0224709	0.0246036	0.0212562	0.0178292	0.0304061	0.0212483	0.0113163	Cardinalidae.0
Cardinalidae	Caryothraustes canadensis	Yellow-green Grosbeak	Caryothraustes_canadensis	1	0	0	0	0	0	0	1	0	0	0	0	fruit	2	weak	3.54096	0.245835	-0.700748	0.135774	0.919931	0.748135	-0.00494443	0.0174102	0.0604993	0.0672069	0.013903	0.036669	0.0110721	0.0137583	Cardinalidae.0
Cardinalidae	Saltator coerulescens	Greyish Saltator	Saltator_coerulescens	3	0	0	0	0	0	0	1	1	0	0	0	inv	2	strong	4.00551	0.205535	-0.421994	0.16235	0.517012	0.740593	-0.120193	0.0198331	0.0297337	0.0168695	0.0164744	0.0186693	0.0102443	0.00794609	Cardinalidae.0
Cardinalidae	Saltator nigriceps	Black-cowled Saltator	Saltator_nigriceps	1	0	0	0	0	0	0	1	0	0	0	0	inv	2	weak	3.92197	-0.183901	-0.458675	0.257894	0.376512	0.642235	-0.165341	0.0799916	0.00278203	0.0388352	0.019677	0.0213825	0.0168334	0.0189849	Cardinalidae.0
Cardinalidae	Habia rubica	Red-crowned Ant-tanager	Habia_rubica	3	0	0	0	0	0	0	1	1	0	0	0	inv	1	weak	3.48001	0.612891	-0.364082	0.176925	0.753575	0.740956	-0.0904421	0.0080716	0.0535487	0.0226751	0.0114019	0.0201517	0.0120352	0.00901002	Cardinalidae.0
Cardinalidae	Granatellus pelzelni	Rose-breasted Chat	Granatellus_pelzelni	1	0	0	0	0	0	0	1	0	0	0	0	inv	1	weak	2.41591	1.50607	-0.254722	0.118815	1.49534	0.821227	-0.303415	0.0321913	0.0171794	0.0152074	0.0328559	0.0135431	0.0191872	0.0176779	Cardinalidae.0
Cardinalidae	Pheucticus chrysogaster	Golden-bellied Grosbeak	Pheucticus_chrysogaster	1	0	0	0	0	0	0	1	0	0	0	0	omnivore	2	weak	4.02177	-0.171789	-0.503575	0.320807	0.654228	0.595757	0.0116719	0.0122384	0.0254082	0.0132277	0.0199058	0.02339	0.0145771	0.0123064	Cardinalidae.0
Cardinalidae	Saltator maximus	Buff-throated Saltator	Saltator_maximus	1	0	0	0	0	0	0	1	1	0	0	0	inv	2	strong	3.86325	0.173146	-0.57593	0.1073	0.696212	0.730983	-0.0788446	0.00902394	0.0211441	0.029699	0.0149196	0.0106237	0.0109762	0.00773422	Cardinalidae.0
Cardinalidae	Chlorothraupis carmioli	Olive Tanager	Chlorothraupis_carmioli	1	0	0	0	0	0	0	1	1	0	0	0	inv	1	none	3.66356	0.316991	-0.343623	0.0840737	0.96951	0.626974	-0.0882557	0.0104722	0.0291311	0.0510816	0.0149498	0.0181991	0.0139213	0.015648	Cardinalidae.0
Cardinalidae	Saltator striatipectus	Streaked Saltator	Saltator_striatipectus	1	0	0	0	0	0	0	1	1	0	0	0	inv	2	weak	3.66356	0.253173	-0.475031	0.269792	0.687568	0.782342	-0.108492	0.0261608	0.0300296	0.0210214	0.0175253	0.017764	0.0165017	0.0154354	Cardinalidae.0
Cardinalidae	Piranga rubriceps	Red-hooded Tanager	Piranga_rubriceps	1	0	0	0	0	0	0	1	0	0	0	0	inv	1	weak	3.58074	0.519792	-0.440832	0.0940587	0.787621	0.693232	0.0489671	0.0397575	0.0248476	0.0226577	0.0170886	0.024804	0.0212976	0.0316408	Cardinalidae.0
Cardinalidae	Saltator grossus	Slate-coloured Grosbeak	Saltator_grossus	1	0	0	0	0	0	0	1	1	0	0	0	inv	1	weak	3.78872	-0.0199432	-0.604793	0.26995	0.682627	0.755814	-0.06767	0.0138387	0.0113583	0.0141553	0.00728288	0.0143739	0.00721904	0.00988353	Cardinalidae.0
Cardinalidae	Cyanocompsa cyanoides	Blue-black Grosbeak	Cyanocompsa_cyanoides	1	0	0	0	0	0	0	1	1	0	0	0	fruit	1	weak	3.48124	0.117239	-0.572698	0.312097	1.00096	0.79446	-0.116213	0.0120161	0.0444334	0.0218782	0.0258379	0.0194532	0.0151054	0.00730363	Cardinalidae.0
Cardinalidae	Piranga leucoptera	White-winged Tanager	Piranga_leucoptera	1	0	0	0	0	0	0	1	1	0	0	0	omnivore	1	weak	2.77259	0.644439	-0.263571	0.0681796	1.27476	0.746785	-0.0549264	0.0137087	0.0465538	0.024544	0.0208233	0.0208807	0.0196076	0.0247813	Cardinalidae.0
Cardinalidae	Chlorothraupis stolzmanni	Ochre-breasted Tanager	Chlorothraupis_stolzmanni	1	0	0	0	0	0	0	1	0	0	0	0	fruit	1	none	3.65842	0.323126	-0.370608	0.107737	0.984345	0.569252	-0.0730414	0.0109433	0.0293008	0.0179605	0.0253757	0.025161	0.0166395	0.0091686	Cardinalidae.0
Cardinalidae	Periporphyrus erythromelas	Red-and-black Grosbeak	Periporphyrus_erythromelas	1	0	0	0	0	0	0	1	0	0	0	0	omnivore	1	weak	3.8712	-0.0727669	-0.517703	0.281792	0.712774	0.825024	0.00545217	0.0799916	0.0153379	0.00990952	0.0118532	0.0181949	0.00690274	0.00857617	Cardinalidae.0
Cardinalidae	Piranga flava	Hepatic Tanager	Piranga_flava	3	0	0	1	1	0	0	1	1	0	0	0	inv	2	weak	3.62966	0.27439	-0.368275	0.11819	0.889024	0.716352	-0.015955	0.0174394	0.0156343	0.0226089	0.0118735	0.0195696	0.0148968	0.0236268	Cardinalidae.0
Cardinalidae	Saltator atripennis	Black-winged Saltator	Saltator_atripennis	1	0	0	0	0	0	0	1	0	0	0	0	inv	2	weak	4.00733	0.197698	-0.42172	0.212225	0.611194	0.766171	-0.0416216	0.0269699	0.0261934	0.0205548	0.0174178	0.017766	0.0114476	0.0252714	Cardinalidae.0
Cardinalidae	Chlorothraupis olivacea	Lemon-spectacled Tanager	Chlorothraupis_olivacea	1	0	0	0	0	0	0	1	0	0	0	0	inv	1	none	3.66356	0.357132	-0.382859	0.125451	0.94757	0.622482	-0.0388442	0.0185907	0.0418988	0.0376858	0.0397187	0.0326107	0.0196174	0.00723451	Cardinalidae.0
Cardinalidae	Habia cristata	Crested Ant-tanager	Habia_cristata	1	0	0	0	0	0	0	1	0	0	0	0	inv	1	weak	3.61953	0.481382	-0.306505	0.194307	0.685177	0.704646	-0.0740445	0.0799916	0.0329338	0.00940376	0.0212986	0.0162163	0.018146	0.0154514	Cardinalidae.0
Cardinalidae	Amaurospiza concolor	Blue Seedeater	Amaurospiza_concolor	1	0	0	0	0	0	0	1	1	0	0	0	omnivore	2	weak	2.57261	1.12887	-0.491304	0.263092	1.46193	0.746982	-0.198465	0.0271974	0.0364376	0.0176997	0.0295032	0.0289085	0.0147221	0.00855533	Cardinalidae.0
Cardinalidae	Habia gutturalis	Sooty Ant-tanager	Habia_gutturalis	1	0	0	0	0	0	0	1	0	0	0	0	inv	2	weak	3.50856	0.506594	-0.378989	0.123007	0.634137	0.748772	-0.0741444	0.0799916	0.0364902	0.00649145	0.0124501	0.0298812	0.0207662	0.0201426	Cardinalidae.0
Cardinalidae	Amaurospiza carrizalensis	Carrizal Seedeater	Amaurospiza_carrizalensis	1	0	0	0	0	0	0	1	0	0	0	0	omnivore	NA	weak	2.58776	NA	NA	NA	NA	NA	NA	0.0253308	NA	NA	NA	NA	NA	NA	Cardinalidae.0
Cardinalidae	Habia atrimaxillaris	Black-cheeked Ant-tanager	Habia_atrimaxillaris	1	0	0	0	0	0	0	0	1	0	0	0	inv	2	weak	3.88978	0.518296	-0.246002	0.164571	0.69877	0.736107	-0.0949722	0.0799916	0.0363207	0.0112943	0.0121359	0.0327476	0.0151892	0.0237236	Cardinalidae.0
Cardinalidae	Saltator orenocensis	Orinoco Saltator	Saltator_orenocensis	1	0	0	0	0	0	0	1	0	0	0	0	omnivore	2	strong	3.5175	0.278751	-0.604619	0.257301	0.76643	0.694749	-0.187492	0.0325498	0.0267183	0.0330618	0.0170335	0.031408	0.060202	0.0693029	Cardinalidae.0
Cardinalidae	Pheucticus tibialis	Black-thighed Grosbeak	Pheucticus_tibialis	1	0	0	0	0	0	0	0	1	0	0	0	omnivore	2	weak	4.13196	-0.226739	-0.646009	0.340404	0.727851	0.645694	0.0602506	0.023136	0.0103747	0.0151178	0.0145605	0.0133016	0.0130168	0.0095634	Cardinalidae.0
Cardinalidae	Cardinalis phoeniceus	Vermilion Cardinal	Cardinalis_phoeniceus	1	0	0	0	0	0	0	1	0	0	0	0	omnivore	2	weak	3.66612	0.179537	-0.542914	0.374319	0.768419	0.77611	-0.149952	0.0799916	0.00849521	0.012364	0.0133045	0.0283939	0.0246629	0.0175286	Cardinalidae.0
Cardinalidae	Caryothraustes poliogaster	Black-faced Grosbeak	Caryothraustes_poliogaster	1	0	0	0	0	0	0	0	1	0	0	0	fruit	1	weak	3.7329	0.315434	-0.493149	0.22821	0.902645	0.735297	-0.0323502	0.0230485	0.0122495	0.0109619	0.0117283	0.0250759	0.0191812	0.00763243	Cardinalidae.0
Cardinalidae	Saltator albicollis	Lesser Antillean Saltator	Saltator_albicollis	1	0	0	0	0	0	0	0	1	0	0	0	inv	2	weak	3.72159	0.182157	-0.484514	0.280167	0.668513	0.634224	-0.0627383	0.0130024	0.0653419	0.0195764	0.0736554	0.062287	0.0260199	0.0384846	Cardinalidae.0
Cardinalidae	Saltator atriceps	Black-headed Saltator	Saltator_atriceps	3	0	0	0	0	0	0	0	1	0	0	0	inv	2	strong	4.42831	-0.0292297	-0.358208	0.221079	0.369556	0.696522	-0.0744853	0.0213699	0.0255781	0.0271495	0.029981	0.0263063	0.0323351	0.00684423	Cardinalidae.0
Cardinalidae	Habia fuscicauda	Red-throated Ant-tanager	Habia_fuscicauda	3	0	0	0	0	0	0	0	1	0	0	0	inv	2	weak	3.60658	0.540774	-0.303323	0.141362	0.649026	0.712049	-0.102663	0.00595752	0.0359278	0.016456	0.0265634	0.032476	0.00772657	0.0136243	Cardinalidae.0
Cardinalidae	Granatellus sallaei	Grey-throated Chat	Granatellus_sallaei	1	0	0	0	0	0	0	0	1	0	0	0	inv	1	weak	2.29253	1.40996	-0.151642	0.156642	1.36023	0.758658	-0.283589	0.0184995	0.0310878	0.0154986	0.0239231	0.0458149	0.0166634	0.0203525	Cardinalidae.0
Cardinalidae	Piranga bidentata	Flame-coloured Tanager	Piranga_bidentata	3	0	0	0	0	0	0	0	1	0	0	0	fruit	1	weak	3.58546	0.436457	-0.341672	0.153256	0.720678	0.784606	-0.015762	0.018561	0.0133041	0.00334407	0.0134571	0.042238	0.01973	0.0192274	Cardinalidae.0
Cardinalidae	Cyanocompsa parellina	Blue Bunting	Cyanocompsa_parellina	3	0	0	0	0	0	0	0	1	0	0	0	fruit	2	weak	2.74983	0.968237	-0.480428	0.352505	1.30201	0.791791	-0.128657	0.0120817	0.0566856	0.0197585	0.0154849	0.0501102	0.0294088	0.0100219	Cardinalidae.0
Cardinalidae	Piranga roseogularis	Rose-throated Tanager	Piranga_roseogularis	1	0	0	0	0	0	0	0	1	0	0	0	inv	2	weak	3.17805	0.531182	-0.434086	0.1496	1.11015	0.745059	-0.106969	0.0208648	0.0381511	0.0245415	0.00627231	0.0419827	0.0116902	0.00985234	Cardinalidae.0
Cardinalidae	Granatellus venustus	Red-breasted Chat	Granatellus_venustus	3	0	0	0	0	0	0	0	1	0	0	0	inv	1	weak	2.37955	1.40501	-0.120252	0.201347	1.13473	0.923178	-0.299868	0.0160252	0.0470587	0.0161365	0.0353728	0.043849	0.0180276	0.00690099	Cardinalidae.0
Cardinalidae	Pheucticus chrysopeplus	Yellow Grosbeak	Pheucticus_chrysopeplus	3	0	0	0	0	0	0	0	1	0	0	0	omnivore	2	weak	4.35157	-0.227839	-0.637868	0.317976	0.653895	0.685711	-0.000944901	0.0799916	0.0241471	0.00271438	0.0115558	0.0332529	0.023654	0.00809596	Cardinalidae.0
Cardinalidae	Piranga erythrocephala	Red-headed Tanager	Piranga_erythrocephala	3	0	0	0	0	0	0	0	1	0	0	0	omnivore	1	weak	3.08191	0.858435	-0.506321	0.216027	1.16396	0.83452	-0.137651	0.035268	0.0337641	0.0272031	0.023486	0.0428804	0.0146726	0.0194507	Cardinalidae.0
Cardinalidae	Rhodothraupis celaeno	Crimson-collared Grosbeak	Rhodothraupis_celaeno	3	0	0	0	0	0	0	0	1	0	0	0	omnivore	2	weak	4.09434	0.209819	-0.423994	0.266397	0.62887	0.814222	-0.0485583	0.0799916	0.0128348	0.0331613	0.0137693	0.0168896	0.0229564	0.0116567	Cardinalidae.0
Cardinalidae	Cardinalis sinuatus	Pyrrhuloxia	Cardinalis_sinuatus	3	0	0	1	1	0	0	0	1	0	0	0	seed	2	weak	3.56076	0.38448	-0.629588	0.471724	0.543221	0.859155	-0.138092	0.00391406	0.0204334	0.0161844	0.0141236	0.0149054	0.00666915	0.0219687	Cardinalidae.0
Cardinalidae	Cardinalis cardinalis	Northern Cardinal	Cardinalis_cardinalis	3	0	0	1	1	0	0	0	1	0	0	0	plant	2	weak	3.75279	0.308733	-0.624612	0.297127	0.622713	0.813639	-0.115556	0.00676159	0.0365284	0.0240283	0.0204609	0.017727	0.0158823	0.0161787	Cardinalidae.0
Cardinalidae	Piranga rubra	Summer Tanager	Piranga_rubra	2	0	0	1	1	0	0	1	1	0	0	0	inv	1	weak	3.37177	0.402345	-0.417891	0.111825	0.941558	0.734263	0.0665071	0.0136687	0.0191189	0.0486273	0.0136428	0.0121668	0.0087413	0.0140795	Cardinalidae.0
Cardinalidae	Pheucticus melanocephalus	Black-headed Grosbeak	Pheucticus_melanocephalus	3	0	0	1	1	0	0	0	1	0	0	0	inv	2	weak	3.85291	0.168908	-0.552806	0.274384	0.832389	0.6269	0.0175313	0.00498895	0.0363148	0.0319738	0.0159299	0.0369909	0.0154696	0.0250583	Cardinalidae.0
Cardinalidae	Spiza americana	Dickcissel	Spiza_americana	2	0	0	1	1	0	0	1	1	0	0	0	seed	3	weak	3.265	0.955198	-0.359883	0.31223	1.1494	0.596535	-0.176364	0.00120911	0.0276995	0.0200691	0.00842183	0.0318811	0.0224809	0.0199259	Cardinalidae.0
Cardinalidae	Piranga olivacea	Scarlet Tanager	Piranga_olivacea	2	0	0	1	1	0	0	1	1	0	0	0	inv	1	weak	3.33932	0.603059	-0.35565	0.115714	1.01387	0.718805	0.100712	0.00389752	0.0440638	0.015701	0.0198561	0.0176608	0.0188051	0.0162082	Cardinalidae.0
Cardinalidae	Piranga ludoviciana	Western Tanager	Piranga_ludoviciana	2	0	0	1	1	0	0	0	1	0	0	0	inv	1	weak	3.33577	0.752591	-0.300362	0.159282	0.929032	0.713316	0.038196	0.00749296	0.0603573	0.0326451	0.0318503	0.0580773	0.0339756	0.0305534	Cardinalidae.0
Cardinalidae	Pheucticus ludovicianus	Rose-breasted Grosbeak	Pheucticus_ludovicianus	2	0	0	1	1	0	0	1	1	0	0	0	omnivore	2	weak	3.73767	0.220811	-0.486987	0.257102	0.840694	0.621177	0.0589295	0.00338937	0.0256844	0.0152035	0.0126652	0.0182462	0.0139439	0.0125111	Cardinalidae.0
Certhiidae	Salpornis spilonotus	Spotted Treecreeper	Salpornis_spilonotus	3	0	0	0	0	1	0	0	0	1	0	0	inv	1	weak	2.69463	1.39256	0.566725	-0.0157464	1.19075	0.725168	0.138257	0.0217987	0.012753	0.0204113	0.010744	0.00498633	0.00639582	0.00878819	Certhiidae.0
Certhiidae	Certhia manipurensis	Manipur Treecreeper	Certhia_manipurensis	3	0	0	0	0	0	0	0	0	0	1	0	inv	1	weak	2.34181	1.78949	0.506938	-0.0239121	1.16803	1.02422	-0.115081	0.0799916	0.0206672	0.0146402	0.0208563	0.0341989	0.0151495	0.0123146	Certhiidae.0
Certhiidae	Certhia discolor	Brown-throated Treecreeper	Certhia_discolor	2	0	0	0	0	0	0	0	0	1	0	0	inv	1	weak	2.34181	1.9054	0.454369	0.0131717	1.08636	1.0177	-0.151838	0.0137689	0.0224748	0.0282763	0.0251689	0.0256123	0.0219221	0.0120889	Certhiidae.0
Certhiidae	Certhia nipalensis	Rusty-flanked Treecreeper	Certhia_nipalensis	2	0	0	0	0	0	0	0	0	1	0	0	inv	1	weak	2.40695	2.03504	0.322801	0.00424517	1.01349	0.930879	-0.203659	0.0212466	0.0234555	0.0268752	0.0340851	0.034194	0.0220041	0.00577294	Certhiidae.0
Certhiidae	Certhia hodgsoni	Hodgson's Treecreeper	Certhia_hodgsoni	2	0	1	0	0	0	0	0	0	1	0	0	inv	1	weak	2.19722	1.99786	0.52077	0.0866242	1.46087	0.880696	-0.105252	0.0799916	0.0234425	0.0446209	0.0075186	0.0279453	0.0146926	0.00693773	Certhiidae.0
Certhiidae	Certhia tianquanensis	Sichuan Treecreeper	Certhia_tianquanensis	2	0	1	0	0	0	0	0	0	0	0	0	inv	1	weak	2.19722	2.06352	0.581958	0.187519	1.33089	1.07902	-0.0573645	0.0799916	0.0600112	0.0390893	0.042376	0.0100063	0.0169966	0.0106569	Certhiidae.0
Certhiidae	Certhia himalayana	Bar-tailed Treecreeper	Certhia_himalayana	3	0	1	0	0	0	0	0	0	1	0	0	inv	1	weak	2.17475	1.91612	0.588441	0.0330812	1.22523	0.991618	-0.0842843	0.0286888	0.0193103	0.0215444	0.0230278	0.0306011	0.0215466	0.00629972	Certhiidae.0
Certhiidae	Certhia americana	American Treecreeper	Certhia_americana	3	0	0	1	1	0	0	0	1	0	0	0	inv	1	weak	2.09186	2.04612	0.415562	0.187987	1.37747	0.97648	-0.0901141	0.00809763	0.0608842	0.0116177	0.0581264	0.0206766	0.0144171	0.0068117	Certhiidae.0
Certhiidae	Certhia brachydactyla	Short-toed Treecreeper	Certhia_brachydactyla	2	1	0	0	0	1	0	0	0	0	0	0	inv	1	weak	2.10413	2.03936	0.51128	0.0994655	1.45686	0.92728	-0.119691	0.0173936	0.0521222	0.038065	0.0370378	0.0442542	0.0380621	0.0210584	Certhiidae.0
Certhiidae	Certhia familiaris	Eurasian Treecreeper	Certhia_familiaris	2	1	1	0	0	1	0	0	0	0	0	0	inv	1	weak	2.19722	2.09293	0.459033	0.190882	1.34684	0.997956	-0.101239	0.00627848	0.0356378	0.00725614	0.0161104	0.0112846	0.0141816	0.00922019	Certhiidae.0
Charadriidae	Charadrius bicinctus	Double-banded Plover	Charadrius_bicinctus	3	0	0	0	0	0	0	0	0	0	0	1	inv	3	weak	4.08429	1.43165	0.21926	0.0172873	0.782481	0.194442	0.112721	0.00484825	0.014586	0.0134731	0.0492087	0.0204245	0.0266788	0.0119424	Charadriidae.0
Charadriidae	Charadrius modestus	Rufous-chested Plover	Charadrius_modestus	2	0	0	0	0	0	0	1	0	0	0	0	inv	3	weak	4.35671	1.21912	0.142884	4.45168e-05	0.555826	0.149403	0.0996429	0.0299419	0.0326059	0.0292872	0.0268217	0.0260823	0.0261615	0.0178682	Charadriidae.0
Charadriidae	Anarhynchus frontalis	Wrybill	Anarhynchus_frontalis	2	0	0	0	0	0	0	0	0	0	0	1	inv	3	weak	4.05422	1.07259	0.593834	-0.0551886	0.956345	0.0337832	0.068462	0.00691539	0.0678071	0.00525622	0.0324808	0.0426564	0.0475803	0.0493936	Charadriidae.0
Charadriidae	Charadrius falklandicus	Two-banded Plover	Charadrius_falklandicus	2	0	0	0	0	0	0	1	0	0	0	0	inv	3	weak	4.17439	1.49659	0.281756	-0.00594281	0.916797	0.170578	0.161484	0.0160046	0.0854725	0.0206972	0.0446787	0.0320983	0.0184954	0.0122443	Charadriidae.0
Charadriidae	Charadrius obscurus	New Zealand Dotterel	Charadrius_obscurus	2	0	0	0	0	0	0	0	0	0	0	1	inv	3	weak	4.98361	0.686389	0.219835	0.102023	0.411097	0.0648445	0.165038	0.0148343	0.0207698	0.0386451	0.021771	0.0169361	0.0165137	0.0161021	Charadriidae.0
Charadriidae	Thinornis rubricollis	Hooded Plover	Thinornis_rubricollis	3	0	0	0	0	0	0	0	0	0	0	1	inv	3	weak	4.60517	1.34316	0.290379	0.138466	0.769435	0.305847	0.249202	0.0256414	0.0262061	0.0351343	0.020587	0.0145624	0.0191585	0.0107985	Charadriidae.0
Charadriidae	Vanellus tricolor	Banded Lapwing	Vanellus_tricolor	3	0	0	0	0	0	0	0	0	0	0	1	omnivore	3	weak	5.21494	0.858537	0.286632	0.0162068	0.10373	-0.0770364	0.130062	0.0397273	0.0407776	0.0121699	0.0187212	0.0363323	0.0266728	0.0181319	Charadriidae.0
Charadriidae	Charadrius australis	Inland Dotterel	Charadrius_australis	3	0	0	0	0	0	0	0	0	0	0	1	inv	3	weak	4.42485	1.23851	0.111431	-0.109835	0.665729	0.152664	0.108924	0.0395561	0.0209688	0.0243398	0.0422267	0.0332336	0.0352936	0.017857	Charadriidae.0
Charadriidae	Elseyornis melanops	Black-fronted Dotterel	Elseyornis_melanops	3	0	0	0	0	0	0	0	0	0	0	1	inv	3	weak	3.49651	1.7054	0.251232	0.0686425	0.989116	0.342209	0.082658	0.0148205	0.0262075	0.0317952	0.0330156	0.0420818	0.0100541	0.00962543	Charadriidae.0
Charadriidae	Oreopholus ruficollis	Tawny-throated Dotterel	Oreopholus_ruficollis	3	0	0	0	0	0	0	1	0	0	0	0	inv	3	weak	4.8752	1.11618	0.664107	-0.139005	0.210991	-0.080208	-0.0319984	0.0174393	0.0390474	0.0199786	0.020461	0.034362	0.0115431	0.017143	Charadriidae.0
Charadriidae	Charadrius ruficapillus	Red-capped Plover	Charadrius_ruficapillus	3	0	0	0	0	0	0	0	0	0	0	1	inv	3	weak	3.62167	1.87979	0.268682	0.0893276	1.26941	0.158683	0.0535725	0.00372188	0.0285992	0.0347552	0.0182507	0.0209266	0.0183826	0.0100693	Charadriidae.0
Charadriidae	Vanellus miles	Masked Lapwing	Vanellus_miles	3	0	0	0	0	0	0	0	0	0	0	1	inv	3	weak	5.95842	0.449144	0.367054	-0.0246032	-0.390576	-0.292224	0.0559455	0.00698057	0.0348533	0.0133634	0.0178865	0.0204192	0.0203883	0.0120794	Charadriidae.0
Charadriidae	Erythrogonys cinctus	Red-kneed Dotterel	Erythrogonys_cinctus	3	0	0	0	0	0	0	0	0	0	0	1	inv	3	weak	3.93964	1.24843	0.380729	0.0950305	0.857322	-0.0561522	-0.114129	0.00691474	0.0410786	0.0337686	0.0103926	0.0319242	0.0255483	0.0172265	Charadriidae.0
Charadriidae	Phegornis mitchellii	Diademed Sandpiper-plover	Phegornis_mitchellii	3	0	0	0	0	0	0	1	0	0	0	0	inv	3	weak	3.56953	1.52447	0.793481	-0.060538	1.10118	0.326951	0.145806	0.0653356	0.0099095	0.0482937	0.0327895	0.0283937	0.00877196	0.0144075	Charadriidae.0
Charadriidae	Vanellus chilensis	Southern Lapwing	Vanellus_chilensis	3	0	0	0	0	0	0	1	1	0	0	0	inv	3	weak	5.78996	0.440077	0.285197	0.0143786	-0.330112	-0.259159	-0.0326282	0.0766241	0.0501472	0.0288667	0.0244211	0.0301193	0.0232562	0.0163948	Charadriidae.0
Charadriidae	Charadrius thoracicus	Madagascar Plover	Charadrius_thoracicus	3	0	0	0	0	0	1	0	0	0	0	0	inv	3	weak	2.44235	1.539	0.152225	0.0173973	0.960325	0.177045	-0.013331	0.0799916	0.0821917	0.0552065	0.0562397	0.0777588	0.0569717	0.0390621	Charadriidae.0
Charadriidae	Charadrius alticola	Puna Plover	Charadrius_alticola	3	0	0	0	0	0	0	1	0	0	0	0	inv	3	weak	3.80444	1.75946	0.285422	0.104934	0.970061	0.192187	0.122422	0.019429	0.0319565	0.0245667	0.0232409	0.0131407	0.0151008	0.0076172	Charadriidae.0
Charadriidae	Charadrius pallidus	Chestnut-banded Plover	Charadrius_pallidus	3	0	0	0	0	1	0	0	0	0	0	0	inv	3	weak	3.54962	1.71635	0.161481	0.0680706	1.33199	0.138416	-0.0228571	0.0193427	0.0415253	0.00613283	0.0785144	0.024785	0.0132398	0.00591011	Charadriidae.0
Charadriidae	Vanellus armatus	Blacksmith Lapwing	Vanellus_armatus	3	0	0	0	0	1	0	0	0	0	0	0	inv	3	weak	5.04986	0.75684	0.415233	0.043687	-0.101788	-0.371395	-0.0310175	0.00636111	0.0119587	0.016666	0.0104571	0.0252103	0.0282281	0.00966462	Charadriidae.0
Charadriidae	Vanellus resplendens	Andean Lapwing	Vanellus_resplendens	3	0	0	0	0	0	0	1	0	0	0	0	inv	3	weak	5.36598	0.677447	0.520336	0.048828	-0.178743	-0.0204172	0.154025	0.0144319	0.0220502	0.0240371	0.0170187	0.0243772	0.0101193	0.0101269	Charadriidae.0
Charadriidae	Vanellus coronatus	Crowned Lapwing	Vanellus_coronatus	3	0	0	0	0	1	0	0	0	0	0	0	inv	3	weak	5.10595	0.884983	0.470211	0.0967118	-0.135552	-0.257141	-0.0447495	0.032574	0.0225459	0.0114195	0.0225757	0.0201424	0.014356	0.0225836	Charadriidae.0
Charadriidae	Vanellus melanopterus	Black-winged Lapwing	Vanellus_melanopterus	3	0	0	0	0	1	0	0	0	0	0	0	inv	3	weak	5.21982	0.938342	0.444408	0.0541732	-0.0130626	-0.259887	0.0806962	0.0182606	0.0504618	0.0225528	0.0355656	0.03638	0.0335806	0.022265	Charadriidae.0
Charadriidae	Charadrius tricollaris	Three-banded Plover	Charadrius_tricollaris	3	0	0	0	0	1	1	0	0	0	0	0	inv	3	weak	3.44042	1.62079	0.259482	0.070781	0.897595	0.454464	0.0931634	0.0361456	0.0864138	0.0218084	0.0329599	0.0192733	0.0142106	0.0102163	Charadriidae.0
Charadriidae	Charadrius marginatus	White-fronted Plover	Charadrius_marginatus	3	0	0	0	0	1	1	0	0	0	0	0	inv	3	weak	3.87743	1.59877	0.274322	0.0819842	1.01431	0.285224	0.100682	0.00494077	0.0295513	0.042363	0.0331441	0.0270054	0.020798	0.0166014	Charadriidae.0
Charadriidae	Vanellus lugubris	Senegal Lapwing	Vanellus_lugubris	3	0	0	0	0	1	0	0	0	0	0	0	inv	3	weak	4.80402	1.02657	0.262323	0.0401416	0.225889	-0.30184	-0.0224594	0.0189752	0.0433287	0.0239291	0.0504567	0.019486	0.0206583	0.0161144	Charadriidae.0
Charadriidae	Vanellus cayanus	Pied Lapwing	Vanellus_cayanus	3	0	0	0	0	0	0	1	0	0	0	0	inv	3	weak	4.32757	0.977775	0.298899	0.00266808	0.461696	-0.106503	-0.0400211	0.0256157	0.0149237	0.00463388	0.0188537	0.0144489	0.0226012	0.026127	Charadriidae.0
Charadriidae	Vanellus crassirostris	Long-toed Lapwing	Vanellus_crassirostris	3	0	0	0	0	1	0	0	0	0	0	0	inv	3	weak	5.1358	0.349969	0.302953	0.0356059	-0.276297	-0.288781	-0.0682692	0	0.0203349	0.00632859	0.0160433	0.0288176	0.0195706	0.0233706	Charadriidae.0
Charadriidae	Charadrius javanicus	Javan Plover	Charadrius_javanicus	1	0	0	0	0	0	0	0	0	0	1	0	inv	3	weak	4.12552	1.68553	0.208726	0.0676238	1.26793	0.168303	0.0596653	0.0799916	0.0289379	0.0511332	0.00483386	0.0363473	0.0531236	0.018768	Charadriidae.0
Charadriidae	Charadrius collaris	Collared Plover	Charadrius_collaris	3	0	0	0	0	0	0	1	1	0	0	0	inv	3	weak	3.34286	1.54117	0.151067	0.0805782	1.17559	0.242016	-0.0121709	0.014146	0.0309025	0.0253679	0.0791306	0.0404347	0.0127048	0.0209927	Charadriidae.0
Charadriidae	Vanellus senegallus	Wattled Lapwing	Vanellus_senegallus	3	0	0	0	0	1	0	0	0	0	0	0	inv	3	weak	5.51343	0.467208	0.298862	0.00680442	-0.357859	-0.361946	-0.059164	0.024096	0.034417	0.0266854	0.0436933	0.0237532	0.0183207	0.004059	Charadriidae.0
Charadriidae	Vanellus albiceps	White-headed Lapwing	Vanellus_albiceps	3	0	0	0	0	1	0	0	0	0	0	0	inv	3	weak	5.2575	0.413785	0.319505	0.0046388	-0.341486	-0.253488	-0.0313358	0.0213396	0.0437706	0.0202719	0.0464964	0.0287139	0.0261042	0.0212635	Charadriidae.0
Charadriidae	Charadrius pecuarius	Kittlitz's Plover	Charadrius_pecuarius	3	0	0	0	0	1	1	0	0	0	0	0	inv	3	weak	3.52636	1.60904	0.247263	-0.0121124	1.08286	0.0968954	-0.00590796	0.00491413	0.0276111	0.0077513	0.0479381	0.030673	0.0266505	0.0170589	Charadriidae.0
Charadriidae	Charadrius forbesi	Forbes's Plover	Charadrius_forbesi	1	0	0	0	0	1	0	0	0	0	0	0	inv	3	weak	3.86073	1.45462	0.182086	0.0989887	0.703354	0.344049	0.0880552	0.0799916	0.0539306	0.0289278	0.0293637	0.00948812	0.0280299	0.0183522	Charadriidae.0
Charadriidae	Charadrius peronii	Malaysian Plover	Charadrius_peronii	1	0	0	0	0	0	0	0	0	0	1	0	inv	3	weak	3.73767	1.50929	0.108165	0.0913283	1.22811	0.0910006	0.0221144	0.0798789	0.0270686	0.0190711	0.0278242	0.0342421	0.0248202	0.00816149	Charadriidae.0
Charadriidae	Vanellus superciliosus	Brown-chested Lapwing	Vanellus_superciliosus	1	0	0	0	0	1	0	0	0	0	0	0	inv	3	weak	5.01064	0.940774	0.195366	0.0256534	0.149544	-0.186098	0.049937	0.0807426	0.0131765	0.00416283	0.055329	0.0427092	0.00873674	0.00615727	Charadriidae.0
Charadriidae	Vanellus tectus	Black-headed Lapwing	Vanellus_tectus	1	0	0	0	0	1	0	0	0	0	0	0	inv	3	weak	4.60517	1.09458	0.340855	0.0178572	-0.0252993	-0.118906	-0.00584753	0.0799916	0.0350811	0.0274077	0.0311793	0.0120169	0.0307893	0.0145854	Charadriidae.0
Charadriidae	Vanellus melanocephalus	Spot-breasted Lapwing	Vanellus_melanocephalus	1	0	0	0	0	1	0	0	0	0	0	0	inv	3	weak	5.36598	0.817229	0.339467	-0.00535866	-0.182608	-0.204516	0.161728	0.0276552	0.0213982	0.0142742	0.042993	0.0208101	0.0176582	0.00866379	Charadriidae.0
Charadriidae	Charadrius wilsonia	Wilson's Plover	Charadrius_wilsonia	3	0	0	1	1	0	0	1	1	0	0	0	inv	3	weak	4.00915	0.955001	0.100549	0.12982	1.01757	0.137097	0.119286	0.0205487	0.0297382	0.0173926	0.012946	0.0152269	0.00724276	0.0144912	Charadriidae.0
Charadriidae	Vanellus duvaucelii	River Lapwing	Vanellus_duvaucelii	3	0	0	0	0	0	0	0	0	1	1	0	inv	3	weak	4.96284	0.768641	0.436828	0.0242209	-0.0914111	-0.230909	-0.0285665	0.0799916	0.0131911	0.0176873	0.00599123	0.0337933	0.0147361	0.00969638	Charadriidae.0
Charadriidae	Vanellus malarbaricus	Yellow-wattled Lapwing	Vanellus_malarbaricus	3	0	0	0	0	0	0	0	0	1	0	0	inv	3	weak	4.94164	0.944135	0.281525	-0.0143764	0.0637981	-0.236802	0.0436417	0.113486	0.0414233	0.011087	0.0329578	0.0496016	0.0327736	0.0136998	Charadriidae.0
Charadriidae	Charadrius vociferus	Killdeer	Charadrius_vociferus	3	0	0	1	1	0	0	1	1	0	0	0	inv	3	weak	4.56892	1.30199	0.272614	0.0647987	0.28911	0.307365	0.151095	0.0264936	0.049801	0.0082339	0.0256102	0.0271807	0.0142374	0.0145272	Charadriidae.0
Charadriidae	Charadrius mongolus	Lesser Sand Plover	Charadrius_mongolus	3	0	1	0	0	1	0	0	0	1	1	1	inv	3	weak	4.15888	1.31197	0.0585861	0.0208311	0.820391	0.181878	0.152491	0.00759743	0.0155802	0.0356986	0.0170244	0.0344332	0.0369731	0.00494676	Charadriidae.0
Charadriidae	Charadrius montanus	Mountain Plover	Charadrius_montanus	2	0	0	1	1	0	0	0	1	0	0	0	inv	3	weak	4.56164	1.2254	0.292573	-0.0216459	0.502366	0.0340432	0.0642402	0.0121958	0.0693705	0.0386144	0.0238527	0.0204878	0.0182819	0.0128118	Charadriidae.0
Charadriidae	Vanellus cinereus	Grey-headed Lapwing	Vanellus_cinereus	2	0	1	0	0	0	0	0	0	1	1	0	inv	3	weak	5.59842	0.345996	0.336306	0.0726695	-0.417315	-0.283858	0.0225136	0.0242752	0.0448254	0.0209344	0.0385819	0.0373261	0.0224302	0.0146857	Charadriidae.0
Charadriidae	Charadrius placidus	Long-billed Plover	Charadrius_placidus	2	0	1	0	0	0	0	0	0	1	1	0	inv	3	weak	4.13836	1.36268	0.355485	0.0566315	0.613231	0.297789	0.164358	0.0264393	0.00407889	0.01503	0.0100077	0.0172371	0.038828	0.0251603	Charadriidae.0
Charadriidae	Charadrius melodus	Piping Plover	Charadrius_melodus	2	0	0	1	1	0	0	0	1	0	0	0	inv	3	weak	3.99618	1.51449	-0.0415752	0.0634962	1.063	0.366829	0.218121	0.00405525	0.0382073	0.02632	0.0241908	0.0140482	0.0260086	0.0104071	Charadriidae.0
Charadriidae	Charadrius veredus	Oriental Plover	Charadrius_veredus	2	0	1	0	0	0	0	0	0	0	1	1	inv	3	weak	4.55388	1.22216	0.303475	0.0449977	0.493649	-0.115247	0.0876092	0.0124118	0.0175748	0.0230872	0.0310227	0.0247754	0.0102564	0.0128192	Charadriidae.0
Charadriidae	Charadrius semipalmatus	Semipalmated Plover	Charadrius_semipalmatus	2	0	0	1	1	0	0	1	1	0	0	0	inv	3	weak	3.8446	1.69562	0.0527931	0.132172	1.0397	0.35083	0.206915	0.0161484	0.0419018	0.036375	0.0106864	0.0248093	0.0173172	0.0206891	Charadriidae.0
Charadriidae	Pluvialis dominica	American Golden Plover	Pluvialis_dominica	2	0	0	1	1	0	0	1	0	0	0	0	inv	3	none	5.02039	1.07768	0.327204	0.154259	0.376883	-0.00751076	0.209759	0.00899422	0.0309674	0.0198943	0.0229064	0.0213117	0.0210318	0.015341	Charadriidae.0
Charadriidae	Vanellus spinosus	Spur-winged Lapwing	Vanellus_spinosus	3	1	0	0	0	1	0	0	0	0	0	0	inv	3	weak	5.23618	0.7476	0.364525	0.0590445	-0.150278	-0.181739	-0.0360056	0.00417419	0.0245484	0.0307332	0.0191255	0.0437583	0.011927	0.0123	Charadriidae.0
Charadriidae	Vanellus indicus	Red-wattled Lapwing	Vanellus_indicus	3	1	0	0	0	1	0	0	0	1	1	0	inv	3	weak	5.1985	0.670838	0.379235	-0.0883609	-0.323377	-0.200036	-0.0517508	0.0359239	0.0193841	0.0182466	0.00689664	0.0396427	0.0187875	0.0149851	Charadriidae.0
Charadriidae	Charadrius dubius	Little Ringed Plover	Charadrius_dubius	3	1	1	0	0	1	0	0	0	1	1	1	inv	3	weak	3.65584	1.81192	0.297748	0.100207	0.971495	0.390787	0.144497	0.00306555	0.0337442	0.0352182	0.0407218	0.0272275	0.0201784	0.0249874	Charadriidae.0
Charadriidae	Charadrius alexandrinus	Kentish Plover	Charadrius_alexandrinus	3	1	1	0	0	1	0	0	0	1	1	1	inv	3	weak	3.74479	1.63113	0.235857	0.0424701	1.14263	0.209609	0.0977744	0.00422586	0.0386263	0.0153916	0.0146053	0.0329814	0.0151375	0.0104796	Charadriidae.0
Charadriidae	Vanellus leucurus	White-tailed Lapwing	Vanellus_leucurus	2	1	1	0	0	1	0	0	0	1	0	0	inv	3	weak	4.8828	0.853242	0.489386	0.0655541	0.0775358	-0.374913	-0.136013	0.0819865	0.0502521	0.0359001	0.0174208	0.0209335	0.0217215	0.0153657	Charadriidae.0
Charadriidae	Charadrius leschenaultii	Greater Sand Plover	Charadrius_leschenaultii	2	1	1	0	0	1	1	0	0	1	1	1	inv	3	weak	4.31482	0.934373	0.26133	0.135677	0.774697	-0.0567793	0.0891155	0.00245587	0.0301871	0.0173515	0.00427999	0.0274713	0.0184601	0.00864606	Charadriidae.0
Charadriidae	Charadrius asiaticus	Caspian Plover	Charadrius_asiaticus	2	1	1	0	0	1	0	0	0	0	0	0	inv	3	weak	4.34497	1.25039	0.287149	0.0480703	0.714044	-0.0274268	0.109876	0.0223012	0.0356132	0.0275669	0.0256605	0.0484701	0.0258206	0.020751	Charadriidae.0
Charadriidae	Vanellus gregarius	Sociable Lapwing	Vanellus_gregarius	2	1	1	0	0	1	0	0	0	1	0	0	inv	3	weak	5.41383	0.824698	0.499246	0.0416213	-0.0124586	-0.224976	0.042399	0.0310984	0.0495556	0.0190866	0.0291863	0.0159294	0.0183259	0.0128546	Charadriidae.0
Charadriidae	Vanellus vanellus	Northern Lapwing	Vanellus_vanellus	2	1	1	0	1	1	0	0	0	1	1	0	inv	3	weak	5.38619	0.898422	0.300668	0.0470645	-0.133789	0.0656084	0.222039	0.0108128	0.0416394	0.0238311	0.0208297	0.0277366	0.00684961	0.0121691	Charadriidae.0
Charadriidae	Pluvialis apricaria	Eurasian Golden Plover	Pluvialis_apricaria	2	1	1	0	1	1	0	0	0	0	0	0	inv	3	none	5.36598	1.13552	0.344453	0.125731	0.328074	0.0775675	0.245944	0.00360775	0.0691742	0.0276537	0.0371895	0.0134923	0.0141173	0.00701365	Charadriidae.0
Charadriidae	Charadrius hiaticula	Common Ringed Plover	Charadrius_hiaticula	2	1	1	1	1	1	1	0	0	1	1	1	inv	3	weak	4.15951	1.68771	0.0599527	0.110167	0.865475	0.347453	0.215832	0.0075222	0.092328	0.109441	0.0790709	0.0253408	0.0241968	0.0195426	Charadriidae.0
Charadriidae	Eudromias morinellus	Eurasian Dotterel	Eudromias_morinellus	2	1	1	1	0	1	0	0	0	0	0	0	inv	3	weak	4.68361	1.42241	0.129315	0.128049	0.559255	0.11136	0.126646	0.0204742	0.0106031	0.0213074	0.0226627	0.0386073	0.036032	0.0131002	Charadriidae.0
Charadriidae	Pluvialis squatarola	Grey Plover	Pluvialis_squatarola	2	1	1	1	1	1	1	1	1	1	1	1	inv	3	none	5.52146	0.578485	0.255673	0.13597	0.245448	-0.074013	0.19304	0.016189	0.0119952	0.0379118	0.0178303	0.0210771	0.0196613	0.00866847	Charadriidae.0
Charadriidae	Pluvialis fulva	Pacific Golden Plover	Pluvialis_fulva	2	1	1	1	1	1	0	0	1	1	1	1	inv	3	none	4.90453	1.01806	0.246889	0.0820824	0.509038	-0.0646134	0.137248	0.0131987	0.01886	0.0401829	0.0226065	0.0199713	0.0386342	0.0130708	Charadriidae.0
Chloropseidae	Chloropsis venusta	Blue-masked Leafbird	Chloropsis_venusta	1	0	0	0	0	0	0	0	0	0	1	0	omnivore	1	weak	3.40784	1.48452	0.0538154	0.181096	1.40212	0.788573	-0.0279063	0.0799916	0.0287611	0.0321781	0.0373876	0.0275638	0.0497	0.0265813	Chloropseidae.0
Chloropseidae	Chloropsis media	Sumatran Leafbird	Chloropsis_media	1	0	0	0	0	0	0	0	0	0	1	0	omnivore	1	weak	3.47538	1.12824	0.136172	0.209097	0.981325	0.810139	0.0258912	0.0799916	0.00825969	0.0348675	0.0222812	0.0247205	0.0394926	0.0123334	Chloropseidae.0
Chloropseidae	Chloropsis cyanopogon	Lesser Green Leafbird	Chloropsis_cyanopogon	1	0	0	0	0	0	0	0	0	0	1	0	omnivore	1	weak	3.09104	1.178	0.0187928	0.116237	1.08787	0.761397	0.0276692	0.0307141	0.024548	0.0366447	0.0188922	0.0253955	0.00464053	0.0119531	Chloropseidae.0
Chloropseidae	Chloropsis sonnerati	Greater Green Leafbird	Chloropsis_sonnerati	1	0	0	0	0	0	0	0	0	0	1	0	omnivore	1	weak	3.82428	0.750997	0.0909713	0.137847	0.89479	0.644715	0.0697067	0.0799916	0.0257686	0.00857376	0.0221851	0.0288166	0.0173648	0.0148766	Chloropseidae.0
Chloropseidae	Chloropsis kinabaluensis	Bornean Leafbird	Chloropsis_kinabaluensis	1	0	0	0	0	0	0	0	0	0	1	0	omnivore	1	weak	3.19867	0.908292	-0.000995485	0.135394	0.9577	0.75639	0.00828259	0.0799916	0.0177963	0.018273	0.0254681	0.0490498	0.04462	0.0180434	Chloropseidae.0
Chloropseidae	Chloropsis flavipennis	Philippine Leafbird	Chloropsis_flavipennis	1	0	0	0	0	0	0	0	0	0	1	0	omnivore	1	weak	3.56671	0.881597	0.0624407	0.0759869	0.949836	0.837919	0.0480933	0.0799916	0.059995	0.0326591	0.0300444	0.0280831	0.0416777	0.0260468	Chloropseidae.0
Chloropseidae	Chloropsis cochinchinensis	Blue-winged Leafbird	Chloropsis_cochinchinensis	3	0	0	0	0	0	0	0	0	1	1	0	omnivore	1	weak	3.19867	1.27617	0.143959	0.179587	1.0716	0.882652	-0.0228901	0.00833131	0.0199308	0.0302587	0.0145387	0.0505462	0.034919	0.0196336	Chloropseidae.0
Chloropseidae	Chloropsis palawanensis	Yellow-throated Leafbird	Chloropsis_palawanensis	1	0	0	0	0	0	0	0	0	0	1	0	inv	1	weak	3.41148	0.992454	0.0873811	0.155009	1.08817	0.694205	0.00916374	0.0136293	0.0524573	0.0181389	0.0243674	0.0376023	0.0111173	0.0175098	Chloropseidae.0
Chloropseidae	Chloropsis jerdoni	Jerdon's Leafbird	Chloropsis_jerdoni	3	0	0	0	0	0	0	0	0	1	0	0	omnivore	1	weak	3.19867	1.14456	0.193418	0.0918546	0.987808	0.811928	-0.0280273	0.0799916	0.0277531	0.0223322	0.0169765	0.0311288	0.0323499	0.0254196	Chloropseidae.0
Chloropseidae	Chloropsis hardwickii	Orange-bellied Leafbird	Chloropsis_hardwickii	3	0	1	0	0	0	0	0	0	1	1	0	omnivore	1	weak	3.47476	0.936316	0.194817	0.0704474	0.995894	0.82843	0.0978135	0.0799916	0.0168075	0.0208793	0.0160045	0.0112819	0.0218161	0.0146889	Chloropseidae.0
Chloropseidae	Chloropsis aurifrons	Golden-fronted Leafbird	Chloropsis_aurifrons	3	0	0	0	0	0	0	0	0	1	1	0	omnivore	1	weak	3.47538	1.06774	0.25103	0.112299	0.963035	0.717542	0.04847	0.00842787	0.0319942	0.0130335	0.0169097	0.0576026	0.0617293	0.0669551	Chloropseidae.0
Ciconiidae	Ciconia maguari	Maguari Stork	Ciconia_maguari	3	0	0	0	0	0	0	1	0	0	0	0	vertebrate	3	none	8.2928	-2.48977	0.637674	-0.0141122	-2.07509	-0.822475	-0.0461261	0.0222657	0.0519567	0.0884102	0.0834537	0.0415484	0.0345299	0.013031	Ciconiidae.0
Ciconiidae	Ephippiorhynchus asiaticus	Black-necked Stork	Ephippiorhynchus_asiaticus	3	0	0	0	0	0	0	0	0	1	1	1	vertebrate	3	none	8.31874	-2.86923	0.619351	0.0885989	-2.3033	-0.879576	-0.197365	0.0830309	0.0829619	0.0205888	0.00473833	0.0287947	0.0198909	0.0113026	Ciconiidae.0
Ciconiidae	Anastomus lamelligerus	African Openbill	Anastomus_lamelligerus	3	0	0	0	0	1	1	0	0	0	0	0	inv	3	none	6.98564	-2.33814	0.38595	0.242083	-1.35589	-0.516508	0.0132812	0.0617399	0.0263497	0.0245632	0.00736172	0.0397215	0.0310174	0.0164966	Ciconiidae.0
Ciconiidae	Mycteria ibis	Yellow-billed Stork	Mycteria_ibis	3	0	0	0	0	1	0	0	0	0	0	0	vertebrate	3	none	7.6758	-2.75652	0.394445	-0.0364275	-1.4976	-0.939758	-0.0378402	0.0622669	0.0478377	0.0191979	0.0158466	0.0917514	0.0379	0.016732	Ciconiidae.0
Ciconiidae	Jabiru mycteria	Jabiru	Jabiru_mycteria	3	0	0	0	0	0	0	1	1	0	0	0	vertebrate	3	none	8.6989	-3.24424	0.433134	0.194085	-2.15089	-1.00399	-0.0304766	0.0283402	0.0446634	0.0111659	0.0206758	0.00867686	0.0292957	0.0122536	Ciconiidae.0
Ciconiidae	Leptoptilos crumeniferus	Marabou Stork	Leptoptilos_crumeniferus	3	0	0	0	0	1	0	0	0	0	0	0	omnivore	3	none	8.71076	-3.4883	0.265698	0.0907941	-2.2112	-0.86955	0.0823989	0.0799916	0.0455476	0.0380251	0.015154	0.0173047	0.0254336	0.00676954	Ciconiidae.0
Ciconiidae	Ephippiorhynchus senegalensis	Saddle-billed Stork	Ephippiorhynchus_senegalensis	3	0	0	0	0	1	0	0	0	0	0	0	vertebrate	3	none	8.72563	-2.97603	0.510078	0.214046	-2.28557	-0.976307	-0.160416	0.0369698	0.0365602	0.0101968	0.0130127	0.0292529	0.0478476	0.0190384	Ciconiidae.0
Ciconiidae	Mycteria americana	Wood Stork	Mycteria_americana	3	0	0	1	1	0	0	1	1	0	0	0	vertebrate	3	none	7.8456	-2.7341	0.356996	0.0329401	-1.60868	-0.715842	-0.0539146	0.0252745	0.0220941	0.0238819	0.0273347	0.0467936	0.0533365	0.050839	Ciconiidae.0
Ciconiidae	Ciconia stormi	Storm's Stork	Ciconia_stormi	1	0	0	0	0	0	0	0	0	0	1	0	vertebrate	2	none	8.03474	-1.80426	0.467911	0.200904	-1.28921	-0.484866	0.0435962	0.0799916	0.0384418	0.019817	0.0100511	0.0281436	0.0194291	0.010831	Ciconiidae.0
Ciconiidae	Ciconia episcopus	Woolly-necked Stork	Ciconia_episcopus	3	0	0	0	0	1	0	0	0	1	1	0	vertebrate	3	none	7.63095	-1.84342	0.526134	0.163629	-1.47327	-0.634225	0.113642	0.0593467	0.0386324	0.0172278	0.0198101	0.0378325	0.0224446	0.0104021	Ciconiidae.0
Ciconiidae	Mycteria cinerea	Milky Stork	Mycteria_cinerea	1	0	0	0	0	0	0	0	0	0	1	0	vertebrate	3	none	7.7803	-2.76374	0.347596	-0.0109556	-1.525	-0.93228	-0.0182566	0.0799916	0.0802487	0.0443046	0.00707993	0.0716855	0.0242212	0.0185243	Ciconiidae.0
Ciconiidae	Leptoptilos javanicus	Lesser Adjutant	Leptoptilos_javanicus	3	0	0	0	0	0	0	0	0	1	1	0	vertebrate	3	none	8.44484	-3.09213	0.415206	0.145638	-2.12138	-0.806409	-0.000704978	0.0288253	0.04184	0.0240342	0.00784524	0.0526347	0.0168802	0.0110688	Ciconiidae.0
Ciconiidae	Ciconia abdimii	Abdim's Stork	Ciconia_abdimii	1	0	0	0	0	1	0	0	0	0	0	0	inv	3	none	7.2428	-1.49239	0.348377	0.180471	-1.19417	-0.431199	0.204321	0.0264192	0.0242391	0.0101671	0.0135993	0.0678297	0.0518376	0.00225898	Ciconiidae.0
Ciconiidae	Anastomus oscitans	Asian Openbill	Anastomus_oscitans	3	0	0	0	0	0	0	0	0	1	1	0	inv	3	none	7.02108	-2.15969	0.361726	0.255454	-1.27676	-0.539848	0.0653929	0.0799916	0.0493008	0.0196288	0.0188603	0.0161769	0.0508729	0.0198448	Ciconiidae.0
Ciconiidae	Mycteria leucocephala	Painted Stork	Mycteria_leucocephala	3	0	0	0	0	0	0	0	0	1	1	0	vertebrate	3	none	8.06464	-2.89219	0.396106	-0.00562477	-1.67811	-0.87834	-0.0457754	0.00977479	0.0507718	0.00980404	0.0110333	0.0773215	0.0295927	0.00289532	Ciconiidae.0
Ciconiidae	Leptoptilos dubius	Greater Adjutant	Leptoptilos_dubius	3	0	0	0	0	0	0	0	0	1	1	0	omnivore	3	none	8.51118	-3.44753	0.209729	0.145239	-2.426	-0.911734	0.0497769	0.0799916	0.0959109	0.0163376	0.0202105	0.0340218	0.0700552	0.00917435	Ciconiidae.0
Ciconiidae	Ciconia boyciana	Oriental Stork	Ciconia_boyciana	2	0	1	0	0	0	0	0	0	0	0	0	vertebrate	3	none	8.48627	-2.42823	0.592865	0.123967	-1.97935	-0.929181	0.0162978	0.0273	0.0451643	0.0247646	0.0312597	0.0329403	0.00398527	0.017275	Ciconiidae.0
Ciconiidae	Ciconia ciconia	White Stork	Ciconia_ciconia	3	1	1	0	0	1	0	0	0	1	0	0	vertebrate	3	none	8.14491	-2.24813	0.504282	0.0536084	-1.97606	-0.689967	0.0401124	0.0150154	0.0774364	0.0182909	0.0261987	0.0415652	0.0414741	0.01229	Ciconiidae.0
Ciconiidae	Ciconia nigra	Black Stork	Ciconia_nigra	3	1	1	0	0	1	0	0	0	1	0	0	vertebrate	2	none	7.98139	-1.93549	0.71952	0.140541	-1.8443	-0.654458	0.0666877	0.0229631	0.0281403	0.0327375	0.0272761	0.028198	0.00854154	0.00880023	Ciconiidae.0
Cisticolidae	Phragmacia substriata	Namaqua Warbler	Phragmacia_substriata	2	0	0	0	0	1	0	0	0	0	0	0	inv	1	strong	2.36274	2.00336	0.0814994	-0.0237574	1.22914	0.877149	-0.408334	0.0249019	0.0464493	0.111261	0.0182219	0.0454626	0.0151319	0.0169164	Cisticolidae.0
Cisticolidae	Prinia maculosa	Karoo Prinia	Prinia_maculosa	2	0	0	0	0	1	0	0	0	0	0	0	inv	2	strong	2.19722	2.19912	0.182509	0.0711238	1.19143	0.877314	-0.486617	0.0328745	0.0220094	0.0167989	0.0275906	0.049835	0.0228904	0.00685661	Cisticolidae.0
Cisticolidae	Euryptila subcinnamomea	Kopje Warbler	Euryptila_subcinnamomea	2	0	0	0	0	1	0	0	0	0	0	0	inv	3	strong	2.44235	1.90427	0.207375	0.130077	1.3371	0.772356	-0.456926	0.0354775	0.0207448	0.0175783	0.0222465	0.00806122	0.0168296	0.015506	Cisticolidae.0
Cisticolidae	Prinia hypoxantha	Saffron-breasted Prinia	Prinia_hypoxantha	3	0	0	0	0	1	0	0	0	0	0	0	inv	2	strong	2.35138	1.97624	0.0595627	0.0227545	1.26713	0.783278	-0.495415	0.0167702	0.0175147	0.012001	0.0238556	0.0417744	0.034921	0.00628788	Cisticolidae.0
Cisticolidae	Malcorus pectoralis	Rufous-eared Warbler	Malcorus_pectoralis	3	0	0	0	0	1	0	0	0	0	0	0	inv	2	weak	2.3155	2.04888	0.106657	0.130837	1.21482	0.968511	-0.497079	0.0103556	0.00912443	0.043368	0.0311852	0.0231649	0.0331162	0.0109706	Cisticolidae.0
Cisticolidae	Cisticola subruficapilla	Grey-backed Cisticola	Cisticola_subruficapilla	3	0	0	0	0	1	0	0	0	0	0	0	inv	2	weak	2.29455	2.32134	0.237866	0.188658	1.50781	0.897756	-0.297526	0.0286702	0.049566	0.0219933	0.016873	0.0627909	0.0329778	0.0113544	Cisticolidae.0
Cisticolidae	Cisticola textrix	Tink-tink Cisticola	Cisticola_textrix	3	0	0	0	0	1	0	0	0	0	0	0	inv	3	weak	2.33602	2.26589	0.110414	0.124185	1.89007	0.408195	-0.29841	0.0159385	0.0241461	0.0175741	0.033861	0.063368	0.0293996	0.00916542	Cisticolidae.0
Cisticolidae	Prinia flavicans	Black-chested Prinia	Prinia_flavicans	3	0	0	0	0	1	0	0	0	0	0	0	inv	2	weak	2.16677	2.07513	0.153911	0.134759	1.23356	0.870928	-0.435669	0.0201539	0.0308223	0.0197923	0.0257501	0.04251	0.021441	0.0125612	Cisticolidae.0
Cisticolidae	Apalis ruddi	Rudd's Apalis	Apalis_ruddi	3	0	0	0	0	1	0	0	0	0	0	0	inv	1	strong	2.27109	1.95568	-0.196565	-0.0339928	1.59131	0.663872	-0.482829	0.00957689	0.0371177	0.0972161	0.0227194	0.116637	0.0775488	0.0180712	Cisticolidae.0
Cisticolidae	Camaroptera fasciolata	Barred Wren-warbler	Camaroptera_fasciolata	3	0	0	0	0	1	0	0	0	0	0	0	inv	2	weak	2.57261	1.92552	0.203422	0.0111956	1.32703	0.672881	-0.342202	0.0799916	0.0125596	0.0311689	0.0189559	0.053249	0.000987574	0.0123255	Cisticolidae.0
Cisticolidae	Prinia robertsi	Briar Warbler	Prinia_robertsi	1	0	0	0	0	1	0	0	0	0	0	0	inv	2	strong	2.30158	1.92702	0.160934	-0.0269933	1.1972	0.824131	-0.502959	0.0100963	0.0275284	0.0153342	0.0145646	0.0293739	0.0221706	0.0139889	Cisticolidae.0
Cisticolidae	Apalis thoracica	Bar-throated Apalis	Apalis_thoracica	3	0	0	0	0	1	0	0	0	0	0	0	inv	2	strong	2.40514	2.00133	0.2682	-0.00258187	1.38467	0.739094	-0.406817	0.00610683	0.0221953	0.011391	0.0200564	0.00269947	0.0322892	0.0120609	Cisticolidae.0
Cisticolidae	Apalis chirindensis	Chirinda Apalis	Apalis_chirindensis	1	0	0	0	0	1	0	0	0	0	0	0	inv	1	strong	2.15176	2.04629	0.0615341	-0.0813586	1.45203	0.921479	-0.411415	0.0138146	0.00572907	0.0440098	0.00763136	0.0563125	0.0116262	0.0180763	Cisticolidae.0
Cisticolidae	Cisticola fulvicapilla	Piping Cisticola	Cisticola_fulvicapilla	3	0	0	0	0	1	0	0	0	0	0	0	inv	2	strong	2.109	2.32352	0.186746	0.184363	1.70019	0.793464	-0.290462	0.017892	0.0441785	0.00755051	0.0254579	0.0481491	0.043348	0.00928876	Cisticolidae.0
Cisticolidae	Cisticola cherina	Madagascar Cisticola	Cisticola_cherina	3	0	0	0	0	0	1	0	0	0	0	0	inv	3	strong	2.30259	2.17655	0.169211	0.139405	1.72442	0.646893	-0.320887	0.0289568	0.0446511	0.00840909	0.0160935	0.0656018	0.0619593	0.0288808	Cisticolidae.0
Cisticolidae	Cisticola tinniens	Levaillant's Cisticola	Cisticola_tinniens	3	0	0	0	0	1	0	0	0	0	0	0	inv	3	strong	2.43361	2.20477	0.198883	0.10734	1.44367	0.883551	-0.303084	0.0508248	0.0431111	0.0113012	0.00970223	0.0282663	0.0140973	0.0120466	Cisticolidae.0
Cisticolidae	Cisticola lais	Wailing Cisticola	Cisticola_lais	3	0	0	0	0	1	0	0	0	0	0	0	inv	3	weak	2.69327	1.85049	0.0910498	0.134565	1.36422	0.605718	-0.308057	0.0121959	0.0503798	0.023043	0.014074	0.0377689	0.0323027	0.0144923	Cisticolidae.0
Cisticolidae	Apalis flavigularis	Yellow-throated Apalis	Apalis_flavigularis	1	0	0	0	0	1	0	0	0	0	0	0	inv	2	strong	2.40514	1.93822	0.228951	0.0542093	1.48987	0.627127	-0.440664	0.0799916	0.0325135	0.0216451	0.0101316	0.0272138	0.0156407	0.0140924	Cisticolidae.0
Cisticolidae	Apalis lynesi	Namuli Apalis	Apalis_lynesi	1	0	0	0	0	1	0	0	0	0	0	0	inv	1	strong	2.43361	1.95061	0.183628	0.0124236	1.41035	0.726631	-0.421985	0.0799916	0.0520078	0.0205437	0.0409438	0.0206959	0.0109592	0.0022356	Cisticolidae.0
Cisticolidae	Camaroptera undosa	Miombo Wren-warbler	Camaroptera_undosa	3	0	0	0	0	1	0	0	0	0	0	0	inv	2	weak	2.56495	1.92782	0.172048	0.0706646	1.37604	0.652766	-0.267165	0.0799916	0.0167692	0.0123923	0.0150354	0.0386146	0.0187103	0.0151621	Cisticolidae.0
Cisticolidae	Cisticola ayresii	Wing-snapping Cisticola	Cisticola_ayresii	3	0	0	0	0	1	0	0	0	0	0	0	inv	3	weak	1.94591	2.42734	0.128166	0.138705	2.11302	0.453533	-0.313884	0.0336147	0.0207432	0.00719925	0.0137012	0.0419023	0.0361462	0.012735	Cisticolidae.0
Cisticolidae	Apalis alticola	Brown-headed Apalis	Apalis_alticola	1	0	0	0	0	1	0	0	0	0	0	0	inv	1	strong	2.49321	1.95886	0.111897	-0.0314748	1.35751	0.793164	-0.331854	0.0330721	0.015772	0.0151653	0.00796346	0.0512779	0.0249684	0.0102176	Cisticolidae.0
Cisticolidae	Cisticola rufilatus	Tinkling Cisticola	Cisticola_rufilatus	3	0	0	0	0	1	0	0	0	0	0	0	inv	2	weak	2.4248	1.91969	0.182219	0.0908704	1.26602	0.827519	-0.347429	0.0307403	0.0223099	0.0121766	0.0113002	0.0391657	0.0184713	0.0159835	Cisticolidae.0
Cisticolidae	Cisticola pipiens	Chirping Cisticola	Cisticola_pipiens	1	0	0	0	0	1	0	0	0	0	0	0	inv	3	strong	2.60121	1.84147	0.183021	0.174279	1.024	0.783954	-0.35317	0.0134382	0.0308242	0.0126303	0.011585	0.0252627	0.0241218	0.0220924	Cisticolidae.0
Cisticolidae	Apalis melanocephala	Black-headed Apalis	Apalis_melanocephala	1	0	0	0	0	1	0	0	0	0	0	0	inv	1	strong	2.17475	1.87735	0.118184	0.0220645	1.42455	0.903759	-0.414898	0.0153807	0.016736	0.0117465	0.0201788	0.0350119	0.0151877	0.00927518	Cisticolidae.0
Cisticolidae	Apalis chapini	Chapin's Apalis	Apalis_chapini	1	0	0	0	0	1	0	0	0	0	0	0	inv	1	strong	2.17475	2.09536	0.177218	0.0508696	1.49301	0.880822	-0.39795	0.0394155	0.0307554	0.0197353	0.0206549	0.0195746	0.0101263	0.00687422	Cisticolidae.0
Cisticolidae	Cisticola bulliens	Bubbling Cisticola	Cisticola_bulliens	1	0	0	0	0	1	0	0	0	0	0	0	inv	3	strong	2.76064	1.84983	0.191701	0.100774	1.40067	0.67254	-0.3299	0.0565626	0.0685669	0.0256399	0.0115256	0.0760884	0.014871	0.0183544	Cisticolidae.0
Cisticolidae	Apalis flavida	Yellow-breasted Apalis	Apalis_flavida	3	0	0	0	0	1	0	0	0	0	0	0	inv	2	strong	2.10291	2.08091	0.150828	0.0673938	1.53294	0.736904	-0.391575	0.0126873	0.0150602	0.0155917	0.0273882	0.0405426	0.0264831	0.0149775	Cisticolidae.0
Cisticolidae	Apalis chariessa	White-winged Apalis	Apalis_chariessa	1	0	0	0	0	1	0	0	0	0	0	0	inv	1	strong	2.21485	2.04582	0.0162769	-0.0993406	1.27359	1.03872	-0.377461	0.0799916	0.0122676	0.0143274	0.0253908	0.0668947	0.0596384	0.00945084	Cisticolidae.0
Cisticolidae	Cisticola njombe	Churring Cisticola	Cisticola_njombe	1	0	0	0	0	1	0	0	0	0	0	0	inv	3	weak	2.38601	2.22479	0.138332	0.215091	1.56093	0.737909	-0.306423	0.0125191	0.0363493	0.0321746	0.0228065	0.110309	0.0506786	0.0114602	Cisticolidae.0
Cisticolidae	Cisticola aberrans	Lazy Cisticola	Cisticola_aberrans	3	0	0	0	0	1	0	0	0	0	0	0	inv	3	weak	2.65395	1.83677	0.0696419	0.0893558	1.35067	0.779048	-0.397548	0.0124716	0.0329772	0.0239655	0.0357233	0.0392126	0.0229871	0.0217198	Cisticolidae.0
Cisticolidae	Cisticola nigriloris	Black-lored Cisticola	Cisticola_nigriloris	1	0	0	0	0	1	0	0	0	0	0	0	inv	2	strong	2.97757	1.49646	0.0171479	0.0650433	0.968074	0.651056	-0.411871	0	0.0281852	0.019243	0.0189272	0.0390311	0.0320393	0.01518	Cisticolidae.0
Cisticolidae	Cisticola natalensis	Croaking Cisticola	Cisticola_natalensis	3	0	0	0	0	1	0	0	0	0	0	0	inv	2	strong	2.79972	1.5227	-8.94448e-06	0.267371	1.25347	0.483213	-0.304797	0.0328363	0.0605898	0.0128199	0.0293275	0.0830866	0.0211207	0.0191665	Cisticolidae.0
Cisticolidae	Cisticola melanurus	Slender-tailed Cisticola	Cisticola_melanurus	1	0	0	0	0	1	0	0	0	0	0	0	inv	2	strong	2.16447	2.28699	0.120127	0.208873	1.66072	0.84706	-0.405979	0.0565626	0.0256122	0.0249229	0.0239326	0.0144554	0.0126583	0.00938295	Cisticolidae.0
Cisticolidae	Prinia subflava	Tawny-flanked Prinia	Prinia_subflava	3	0	0	0	0	1	0	0	0	0	0	0	inv	2	strong	2.1564	2.01331	0.116485	0.037831	1.59534	0.722278	-0.362475	0.0134903	0.0538866	0.0189856	0.0352627	0.0161919	0.0136003	0.0101109	Cisticolidae.0
Cisticolidae	Cisticola brunnescens	Pectoral-patch Cisticola	Cisticola_brunnescens	3	0	0	0	0	1	0	0	0	0	0	0	inv	3	weak	2.07944	2.15805	0.139146	0.111644	1.74994	0.487784	-0.312491	0.0799916	0.0592532	0.026281	0.0248975	0.0584638	0.0169268	0.0317557	Cisticolidae.0
Cisticolidae	Cisticola angusticauda	Tabora Cisticola	Cisticola_angusticauda	1	0	0	0	0	1	0	0	0	0	0	0	inv	2	strong	2.49321	2.44835	0.135318	0.199665	1.61566	0.942796	-0.335335	0.0799916	0.0196451	0.015993	0.0416067	0.0331494	0.0314332	0.0260239	Cisticolidae.0
Cisticolidae	Cisticola chiniana	Rattling Cisticola	Cisticola_chiniana	3	0	0	0	0	1	0	0	0	0	0	0	inv	2	weak	2.7813	1.81168	0.105345	0.131542	1.39096	0.699461	-0.271644	0.0206586	0.0456149	0.00763926	0.013722	0.0617135	0.0338117	0.0299181	Cisticolidae.0
Cisticolidae	Cisticola dambo	Black-tailed Cisticola	Cisticola_dambo	1	0	0	0	0	1	0	0	0	0	0	0	inv	3	weak	2.19611	2.28446	0.144592	0.153688	1.62109	0.638651	-0.362898	0.0263491	0.0169706	0.0256739	0.0174875	0.0681171	0.0161924	0.0173742	Cisticolidae.0
Cisticolidae	Cisticola galactotes	Winding Cisticola	Cisticola_galactotes	3	0	0	0	0	1	0	0	0	0	0	0	inv	2	strong	2.57032	1.77561	0.123072	0.131044	1.34769	0.646532	-0.38206	0.0119546	0.0167834	0.0128033	0.0122234	0.0256771	0.0189484	0.0112704	Cisticolidae.0
Cisticolidae	Camaroptera brachyura	Green-backed Camaroptera	Camaroptera_brachyura	3	0	0	0	0	1	0	0	0	0	0	0	inv	1	weak	2.27624	1.89366	0.187061	-0.0220505	1.6231	0.50406	-0.371003	0.0169196	0.0281865	0.00564291	0.0119087	0.0316096	0.0142054	0.00990892	Cisticolidae.0
Cisticolidae	Cisticola erythrops	Red-faced Cisticola	Cisticola_erythrops	3	0	0	0	0	1	0	0	0	0	0	0	inv	3	strong	2.6926	1.66703	0.120059	0.094567	1.29529	0.650724	-0.393059	0.00879926	0.044357	0.0693164	0.0219077	0.0467426	0.0138208	0.0180525	Cisticolidae.0
Cisticolidae	Cisticola woosnami	Trilling Cisticola	Cisticola_woosnami	1	0	0	0	0	1	0	0	0	0	0	0	inv	3	strong	2.60269	1.81617	0.0953613	0.237268	1.43107	0.618575	-0.339247	0.0151186	0.0305425	0.0257798	0.0134104	0.0788254	0.0260627	0.0320351	Cisticolidae.0
Cisticolidae	Cisticola aridulus	Desert Cisticola	Cisticola_aridulus	3	0	0	0	0	1	0	0	0	0	0	0	inv	3	weak	2.2192	2.31149	0.155664	0.0840587	1.74353	0.719093	-0.294531	0.0424942	0.0335366	0.0192662	0.0138725	0.0518127	0.0236411	0.0108331	Cisticolidae.0
Cisticolidae	Cisticola exilis	Golden-headed Cisticola	Cisticola_exilis	3	0	1	0	0	0	0	0	0	1	1	1	inv	2	weak	1.95161	2.40715	0.227316	0.183587	1.9015	0.603974	-0.320646	0.0176214	0.0488156	0.0322956	0.0212046	0.0596151	0.0509208	0.0250882	Cisticolidae.0
Cisticolidae	Cisticola brachypterus	Siffling Cisticola	Cisticola_brachypterus	3	0	0	0	0	1	0	0	0	0	0	0	inv	2	weak	2.0554	2.30163	0.112289	0.168263	1.86761	0.676877	-0.314192	0.0161439	0.0349049	0.0275976	0.020693	0.0589468	0.0216915	0.0240102	Cisticolidae.0
Cisticolidae	Heliolais erythropterus	Red-winged Warbler	Heliolais_erythropterus	3	0	0	0	0	1	0	0	0	0	0	0	inv	2	strong	2.44235	1.60515	0.191561	0.111153	1.35262	0.729081	-0.410425	0.0799916	0.0337688	0.00942302	0.0261043	0.027916	0.0124183	0.0136017	Cisticolidae.0
Cisticolidae	Apalis argentea	Kungwe Apalis	Apalis_argentea	1	0	0	0	0	1	0	0	0	0	0	0	inv	1	strong	2.23001	1.82025	0.089081	-0.0477676	1.60089	0.827363	-0.324576	0.0799916	0.0182577	0.0198907	0.0360838	0.0308169	0.0252476	0.01278	Cisticolidae.0
Cisticolidae	Apalis cinerea	Grey Apalis	Apalis_cinerea	1	0	0	0	0	1	0	0	0	0	0	0	inv	1	strong	2.29051	2.01605	0.136203	-0.00176071	1.40565	0.800745	-0.355676	0.032055	0.0131925	0.0100299	0.0211443	0.0433957	0.0181271	0.0193607	Cisticolidae.0
Cisticolidae	Apalis fuscigularis	Taita Apalis	Apalis_fuscigularis	1	0	0	0	0	1	0	0	0	0	0	0	inv	1	strong	2.3979	1.95409	0.151054	-0.0224559	1.45435	0.694598	-0.386645	0.0799916	0.11034	0.0227627	0.00430417	0.0276557	0.0120939	0.0160846	Cisticolidae.0
Cisticolidae	Cisticola chubbi	Chubb's Cisticola	Cisticola_chubbi	1	0	0	0	0	1	0	0	0	0	0	0	inv	2	strong	2.77446	1.71752	0.087015	0.108898	1.204	0.696172	-0.356943	0.0193883	0.0250642	0.0112428	0.0172503	0.0423759	0.0229227	0.0169286	Cisticolidae.0
Cisticolidae	Apalis personata	Black-faced Apalis	Apalis_personata	1	0	0	0	0	1	0	0	0	0	0	0	inv	1	strong	2.3979	1.8994	0.11834	0.0216358	1.63987	0.640393	-0.31515	0.0165173	0.0625955	0.0214087	0.0257758	0.06105	0.0179333	0.0112323	Cisticolidae.0
Cisticolidae	Oreolais ruwenzorii	Collared Apalis	Oreolais_ruwenzorii	1	0	0	0	0	1	0	0	0	0	0	0	inv	1	strong	2.29253	1.86489	0.156885	-0.12839	1.57608	0.586844	-0.417211	0.0799916	0.0388079	0.0189125	0.005734	0.0338436	0.0135015	0.0112946	Cisticolidae.0
Cisticolidae	Cisticola cantans	Singing Cisticola	Cisticola_cantans	1	0	0	0	0	1	0	0	0	0	0	0	inv	2	strong	2.45959	1.96539	0.221042	0.130135	1.32957	0.67423	-0.399614	0.0157242	0.0445943	0.0157626	0.0248474	0.0242917	0.0403733	0.0143434	Cisticolidae.0
Cisticolidae	Prinia leucopogon	White-chinned Prinia	Prinia_leucopogon	1	0	0	0	0	1	0	0	0	0	0	0	inv	2	strong	2.45959	1.76819	0.125899	0.0332713	1.23473	0.726284	-0.374855	0.0391879	0.0181933	0.016142	0.0399224	0.0356966	0.0262734	0.0136122	Cisticolidae.0
Cisticolidae	Apalis porphyrolaema	Chestnut-throated Apalis	Apalis_porphyrolaema	1	0	0	0	0	1	0	0	0	0	0	0	inv	1	strong	2.12704	2.09455	0.111299	-0.0210576	1.43385	0.837306	-0.371973	0.0378174	0.0198049	0.0124959	0.013847	0.0407324	0.0225863	0.00635067	Cisticolidae.0
Cisticolidae	Cisticola restrictus	Tana River Cisticola	Cisticola_restrictus	1	0	0	0	0	1	0	0	0	0	0	0	inv	2	weak	2.58022	1.98101	0.077925	0.229563	1.51216	0.725257	-0.32812	0.0329319	0.0467311	0.036402	0.0244956	0.00530513	0.087369	0.0405599	Cisticolidae.0
Cisticolidae	Apalis binotata	Masked Apalis	Apalis_binotata	1	0	0	0	0	1	0	0	0	0	0	0	inv	1	strong	2.10413	2.00248	0.0520504	-0.0191971	1.71695	0.710871	-0.400818	0.0467666	0.0294835	0.0165987	0.0386637	0.0295938	0.00939565	0.00700968	Cisticolidae.0
Cisticolidae	Cisticola anonymus	Chattering Cisticola	Cisticola_anonymus	1	0	0	0	0	1	0	0	0	0	0	0	inv	2	strong	2.63261	1.7888	0.141676	0.184381	1.41436	0.635336	-0.32671	0.00812686	0.0492782	0.0237886	0.0306011	0.0797946	0.0148726	0.017912	Cisticolidae.0
Cisticolidae	Prinia familiaris	Bar-winged Prinia	Prinia_familiaris	1	0	0	0	0	0	0	0	0	0	1	0	inv	2	strong	2.27006	1.84023	0.165758	0.115806	1.32378	0.70573	-0.415427	0.0799916	0.0470066	0.00501538	0.0146304	0.0116709	0.018213	0.0109914	Cisticolidae.0
Cisticolidae	Cisticola hunteri	Hunter's Cisticola	Cisticola_hunteri	1	0	0	0	0	1	0	0	0	0	0	0	inv	2	strong	2.73955	1.96738	0.155496	0.163566	1.09266	0.70831	-0.372222	0.0207142	0.0372598	0.0312853	0.0195522	0.021936	0.0149502	0.00995863	Cisticolidae.0
Cisticolidae	Apalis jacksoni	Black-throated Apalis	Apalis_jacksoni	1	0	0	0	0	1	0	0	0	0	0	0	inv	1	strong	2.16332	2.23595	0.111595	-0.0218615	1.50345	0.86152	-0.317803	0.0238886	0.0227762	0.016943	0.0257624	0.0299418	0.0293769	0.0184192	Cisticolidae.0
Cisticolidae	Prinia bairdii	Banded Prinia	Prinia_bairdii	1	0	0	0	0	1	0	0	0	0	0	0	inv	1	strong	2.59525	1.64478	0.0690636	-0.0241759	1.23941	0.790789	-0.443214	0.0204265	0.0158818	0.00805785	0.0139491	0.0691102	0.0402903	0.0136866	Cisticolidae.0
Cisticolidae	Apalis goslingi	Gosling's Apalis	Apalis_goslingi	1	0	0	0	0	1	0	0	0	0	0	0	inv	2	strong	2.21485	NA	NA	NA	1.86893	0.762056	-0.280534	0.0799916	NA	NA	NA	0.0777588	0.0569717	0.0390621	Cisticolidae.0
Cisticolidae	Apalis rufogularis	Buff-throated Apalis	Apalis_rufogularis	1	0	0	0	0	1	0	0	0	0	0	0	inv	1	strong	2.12106	1.98028	0.0528376	0.0114073	1.59753	0.862273	-0.369901	0.018516	0.0283768	0.019262	0.0179913	0.0575386	0.0287751	0.00952129	Cisticolidae.0
Cisticolidae	Apalis karamojae	Karamoja Apalis	Apalis_karamojae	1	0	0	0	0	1	0	0	0	0	0	0	inv	2	strong	2.2192	2.02441	0.245473	0.0328374	1.61321	0.827566	-0.330098	0.0164576	0.0665825	0.0186309	0.0855539	0.0164304	0.0194653	0.0230773	Cisticolidae.0
Cisticolidae	Camaroptera superciliaris	Yellow-browed Camaroptera	Camaroptera_superciliaris	1	0	0	0	0	1	0	0	0	0	0	0	inv	1	strong	2.27213	1.78256	0.165894	-0.0639803	1.94662	0.427604	-0.33171	0.0273613	0.0288542	0.0390523	0.0330423	0.0356773	0.0259539	0.0273627	Cisticolidae.0
Cisticolidae	Cisticola aberdare	Aberdare Cisticola	Cisticola_aberdare	1	0	0	0	0	1	0	0	0	0	0	0	inv	3	weak	3.17805	1.60497	0.126421	0.138573	1.24967	0.564578	-0.331474	0.0799916	0.0523426	0.0194418	0.022157	0.0740155	0.0269563	0.00527233	Cisticolidae.0
Cisticolidae	Cisticola carruthersi	Carruthers's Cisticola	Cisticola_carruthersi	1	0	0	0	0	1	0	0	0	0	0	0	inv	2	weak	2.41948	2.06639	0.195815	0.111942	1.37607	0.695721	-0.317774	0.00971778	0.0705062	0.0306391	0.053508	0.0645661	0.0585823	0.0245542	Cisticolidae.0
Cisticolidae	Oreolais pulchra	Black-collared Apalis	Oreolais_pulchra	1	0	0	0	0	1	0	0	0	0	0	0	inv	1	strong	2.12465	1.83195	0.12811	-0.242979	1.32685	0.749411	-0.442718	0.0287369	0.0216738	0.0103046	0.0191321	0.0316766	0.00615275	0.0113278	Cisticolidae.0
Cisticolidae	Cisticola robustus	Stout Cisticola	Cisticola_robustus	1	0	0	0	0	1	0	0	0	0	0	0	inv	3	weak	2.91615	1.65976	0.0995159	0.188487	1.22421	0.514508	-0.267511	0.0284973	0.0587123	0.0128219	0.0287862	0.10448	0.0299257	0.0251643	Cisticolidae.0
Cisticolidae	Eremomela canescens	Green-backed Eremomela	Eremomela_canescens	1	0	0	0	0	1	0	0	0	0	0	0	inv	2	strong	1.93442	2.03127	0.121501	-0.0327166	1.61804	0.708211	-0.231393	0.0565626	0.005404	0.0183794	0.0183341	0.0282742	0.017644	0.00446133	Cisticolidae.0
Cisticolidae	Prinia molleri	Sao Tome Prinia	Prinia_molleri	1	0	0	0	0	1	0	0	0	0	0	0	inv	2	strong	2.17475	1.8563	0.155438	-0.0296235	1.11176	0.902629	-0.474207	0.011655	0.0227394	0.0257025	0.0404896	0.0308821	0.0124812	0.00950724	Cisticolidae.0
Cisticolidae	Eminia lepida	Grey-capped Warbler	Eminia_lepida	1	0	0	0	0	1	0	0	0	0	0	0	inv	1	strong	3.00568	1.44217	0.277378	-0.0178611	1.09419	0.634551	-0.309803	0.0329064	0.0434521	0.0259354	0.0172658	0.0378127	0.0194116	0.01546	Cisticolidae.0
Cisticolidae	Cisticola nanus	Tiny Cisticola	Cisticola_nanus	1	0	0	0	0	1	0	0	0	0	0	0	inv	2	weak	1.60944	2.39523	0.129074	0.151299	1.92196	0.652651	-0.340835	0.0799916	0.0700228	0.0552076	0.0776552	0.0359732	0.0170611	0.0251953	Cisticolidae.0
Cisticolidae	Cisticola lateralis	Whistling Cisticola	Cisticola_lateralis	1	0	0	0	0	1	0	0	0	0	0	0	inv	2	weak	2.82019	1.70119	0.0487968	0.219305	1.39271	0.621299	-0.302512	0.0254472	0.0695568	0.0230066	0.0307674	0.0997544	0.0198249	0.00843032	Cisticolidae.0
Cisticolidae	Apalis nigriceps	Black-capped Apalis	Apalis_nigriceps	1	0	0	0	0	1	0	0	0	0	0	0	inv	1	strong	2.12823	2.14574	0.0319418	-0.0122118	1.72224	0.808567	-0.336956	0.0237558	0.0402559	0.0278544	0.030958	0.020348	0.0201281	0.0156285	Cisticolidae.0
Cisticolidae	Cisticola cinereolus	Ashy Cisticola	Cisticola_cinereolus	1	0	0	0	0	1	0	0	0	0	0	0	inv	3	weak	2.83262	1.87502	0.109117	0.144534	1.36084	0.668905	-0.291498	0.00406456	0.0404088	0.0175887	0.00339095	0.0788778	0.0284485	0.015098	Cisticolidae.0
Cisticolidae	Camaroptera simplex	Grey Wren-warbler	Camaroptera_simplex	1	0	0	0	0	1	0	0	0	0	0	0	inv	3	weak	2.48574	1.83468	0.208958	0.00608795	1.24483	0.692016	-0.349322	0.0799916	0.070838	0.0210669	0.0186921	0.0218196	0.0404668	0.0260201	Cisticolidae.0
Cisticolidae	Prinia somalica	Pale Prinia	Prinia_somalica	1	0	0	0	0	1	0	0	0	0	0	0	inv	2	strong	2.0149	2.17123	0.114979	-0.0158299	1.39946	0.90526	-0.406739	0.0799916	0.0215204	0.0267361	0.0180415	0.0138959	0.0142147	0.019689	Cisticolidae.0
Cisticolidae	Camaroptera chloronota	Olive-green Camaroptera	Camaroptera_chloronota	1	0	0	0	0	1	0	0	0	0	0	0	inv	1	strong	2.43361	1.86636	0.123962	-0.114047	1.7645	0.37771	-0.344613	0.0226056	0.0266945	0.015104	0.0280742	0.114059	0.0711919	0.0182368	Cisticolidae.0
Cisticolidae	Drymocichla incana	Red-winged Grey Warbler	Drymocichla_incana	1	0	0	0	0	1	0	0	0	0	0	0	inv	2	strong	2.30259	1.87384	0.116238	-0.0907056	1.38814	0.77932	-0.313636	0	0.037825	0.0130749	0.0415702	0.0316521	0.016902	0.0179184	Cisticolidae.0
Cisticolidae	Urolais epichlorus	Green Longtail	Urolais_epichlorus	1	0	0	0	0	1	0	0	0	0	0	0	inv	1	weak	2.4248	1.91504	0.135946	0.0015076	1.13333	0.922779	-0.451295	0.028695	0.00787075	0.00343597	0.0213896	0.0945973	0.0469278	0.0199878	Cisticolidae.0
Cisticolidae	Phyllolais pulchella	Buff-bellied Warbler	Phyllolais_pulchella	1	0	0	0	0	1	0	0	0	0	0	0	inv	2	strong	1.79176	2.38726	0.0392964	-0.0814306	1.81378	0.79973	-0.335193	0	0.0328257	0.0202222	0.0378013	0.0505751	0.0420681	0.0118278	Cisticolidae.0
Cisticolidae	Cisticola discolor	Brown-backed Cisticola	Cisticola_discolor	1	0	0	0	0	1	0	0	0	0	0	0	inv	2	#N/A	2.77259	1.68527	0.0929337	0.127787	1.23732	0.589658	-0.423098	0.0799916	0.028834	0.0211959	0.00995145	0.0639994	0.0458554	0.0161488	Cisticolidae.0
Cisticolidae	Apalis bamendae	Bamenda Apalis	Apalis_bamendae	1	0	0	0	0	1	0	0	0	0	0	0	inv	2	strong	2.21485	2.01001	0.106926	0.0312207	1.68152	0.721983	-0.305853	0.0799916	0.0423881	0.018568	0.0274115	0.0473383	0.0292283	0.00751628	Cisticolidae.0
Cisticolidae	Cisticola troglodytes	Foxy Cisticola	Cisticola_troglodytes	1	0	0	0	0	1	0	0	0	0	0	0	inv	2	weak	2.49321	2.45492	0.119115	0.126642	1.9469	0.655498	-0.328265	0.0799916	0.071018	0.0209826	0.0218401	0.0206212	0.0197759	0.0263265	Cisticolidae.0
Cisticolidae	Cisticola eximius	Black-necked Cisticola	Cisticola_eximius	1	0	0	0	0	1	0	0	0	0	0	0	inv	3	weak	2.48073	2.40607	0.183734	0.198219	1.85375	0.599966	-0.303863	0.0799916	0.0191232	0.0141606	0.0383254	0.0254392	0.0101842	0.0128445	Cisticolidae.0
Cisticolidae	Spiloptila rufifrons	Red-faced Apalis	Spiloptila_rufifrons	1	0	0	0	0	1	0	0	0	0	0	0	inv	2	strong	1.8718	2.17878	0.120096	0.142598	1.47217	0.873379	-0.510703	0.0799916	0.0446371	0.0215086	0.0484114	0.0380249	0.0162676	0.00742739	Cisticolidae.0
Cisticolidae	Apalis sharpii	Sharpe's Apalis	Apalis_sharpii	1	0	0	0	0	1	0	0	0	0	0	0	inv	1	strong	2.16217	1.95412	0.13046	0.131774	1.5957	0.91245	-0.393378	0.0172459	0.0331656	0.0231276	0.019329	0.0511704	0.0273987	0.0162769	Cisticolidae.0
Cisticolidae	Prinia polychroa	Brown Prinia	Prinia_polychroa	3	0	0	0	0	0	0	0	0	0	1	0	inv	2	weak	2.39334	1.72844	0.0203465	0.21804	1.14504	0.9175	-0.394992	0.0799916	0.0204157	0.0167961	0.0341254	0.0607412	0.0333757	0.0048504	Cisticolidae.0
Cisticolidae	Cisticola bodessa	Boran Cisticola	Cisticola_bodessa	1	0	0	0	0	1	0	0	0	0	0	0	inv	3	weak	2.84141	1.75605	-0.000876633	0.197065	1.32103	0.632854	-0.316131	0.0565626	0.054329	0.030899	0.0178564	0.053007	0.0388716	0.0283897	Cisticolidae.0
Cisticolidae	Hypergerus atriceps	Oriole Warbler	Hypergerus_atriceps	1	0	0	0	0	1	0	0	0	0	0	0	inv	1	strong	3.39451	1.10843	0.314985	0.0252479	0.632211	0.711324	-0.186125	0.0329013	0.0344076	0.0327085	0.0370584	0.0345193	0.032967	0.0345136	Cisticolidae.0
Cisticolidae	Cisticola ruficeps	Red-pate Cisticola	Cisticola_ruficeps	1	0	0	0	0	1	0	0	0	0	0	0	inv	2	weak	2.27213	2.04943	0.109204	0.145462	1.69284	0.598864	-0.275408	0.0186595	0.0283647	0.0226252	0.00896436	0.0430567	0.00937878	0.0237937	Cisticolidae.0
Cisticolidae	Prinia leontica	White-eyed Prinia	Prinia_leontica	1	0	0	0	0	1	0	0	0	0	0	0	inv	2	strong	2.5177	1.80705	0.137438	-0.0500768	1.42051	0.678716	-0.408925	0.018063	0.0159301	0.0157645	0.0133288	0.037472	0.0267153	0.00277459	Cisticolidae.0
Cisticolidae	Cisticola rufus	Rufous Cisticola	Cisticola_rufus	1	0	0	0	0	1	0	0	0	0	0	0	inv	2	weak	1.98787	2.27689	0.154522	0.0981614	1.82555	0.657516	-0.284632	0.04631	0.0673287	0.0375748	0.0450431	0.021347	0.0432855	0.0233169	Cisticolidae.0
Cisticolidae	Cisticola guinea	Dorst's Cisticola	Cisticola_guinea	1	0	0	0	0	1	0	0	0	0	0	0	inv	2	weak	2.23001	1.97735	0.12258	0.178647	1.55678	0.496454	-0.320579	0.0294672	0.0535413	0.0287819	0.0478705	0.0368075	0.0268426	0.0233719	Cisticolidae.0
Cisticolidae	Prinia atrogularis	Hill Prinia	Prinia_atrogularis	3	0	1	0	0	0	0	0	0	1	1	0	inv	2	weak	2.4681	2.03822	0.173401	0.129688	1.03571	1.17221	-0.546914	0.0584737	0.0323107	0.0202799	0.012458	0.0503939	0.0274054	0.0157905	Cisticolidae.0
Cisticolidae	Cisticola haesitatus	Island Cisticola	Cisticola_haesitatus	1	0	0	0	0	1	0	0	0	0	0	0	inv	2	weak	1.93442	2.46495	0.161511	0.120971	1.73654	0.720418	-0.341076	0.0799916	0.00656905	0.027833	0.0438353	0.0338044	0.0168702	0.0171832	Cisticolidae.0
Cisticolidae	Incana incana	Socotra Warbler	Incana_incana	1	0	0	0	0	1	0	0	0	0	0	0	inv	2	weak	2.34084	2.04977	0.189303	0.0317118	1.56473	0.719835	-0.386703	0.0799916	0.0188377	0.00871185	0.0175851	0.0370322	0.01734	0.0162981	Cisticolidae.0
Cisticolidae	Prinia inornata	Plain Prinia	Prinia_inornata	3	0	1	0	0	0	0	0	0	1	1	0	inv	2	strong	1.94591	2.19632	0.162669	0.0894252	1.22451	1.01681	-0.436896	0.0546171	0.0242436	0.0256501	0.00505374	0.0416381	0.0150437	0.00558107	Cisticolidae.0
Cisticolidae	Prinia flaviventris	Yellow-bellied Prinia	Prinia_flaviventris	3	0	1	0	0	0	0	0	0	1	1	0	inv	3	weak	1.94591	1.88986	0.138079	-0.0679045	1.39799	0.828442	-0.55329	0.0799916	0.0462577	0.0302363	0.0428862	0.0516707	0.0419293	0.0225053	Cisticolidae.0
Cisticolidae	Prinia fluviatilis	River Prinia	Prinia_fluviatilis	1	0	0	0	0	1	0	0	0	0	0	0	inv	2	strong	2.27006	1.93619	0.0634532	0.0346539	1.53941	0.682838	-0.428088	0.0799916	0.0661262	0.0348229	0.0177891	0.0468664	0.0376689	0.0157226	Cisticolidae.0
Cisticolidae	Prinia rufescens	Rufescent Prinia	Prinia_rufescens	3	0	0	0	0	0	0	0	0	1	1	0	inv	2	strong	1.86872	2.01292	0.0879375	-0.00126587	1.79292	0.654558	-0.451568	0.0799916	0.0160362	0.0200392	0.0586353	0.0819746	0.0673394	0.0282606	Cisticolidae.0
Cisticolidae	Spiloptila clamans	Cricket Longtail	Spiloptila_clamans	1	0	0	0	0	1	0	0	0	0	0	0	inv	2	strong	1.94591	2.12173	0.0642913	0.0694843	1.47629	0.957974	-0.429579	0.0475384	0.0162584	0.0115634	0.0227302	0.0746274	0.0397141	0.00384817	Cisticolidae.0
Cisticolidae	Prinia sylvatica	Jungle Prinia	Prinia_sylvatica	3	0	0	0	0	0	0	0	0	1	0	0	inv	2	strong	2.77882	1.90066	0.179524	0.170715	1.2008	0.850749	-0.374557	0.0411294	0.0245637	0.0118872	0.0123871	0.0809552	0.0261064	0.0546031	Cisticolidae.0
Cisticolidae	Prinia socialis	Ashy Prinia	Prinia_socialis	3	0	0	0	0	0	0	0	0	1	0	0	inv	3	weak	2.07944	2.20308	0.239977	0.0413629	1.37081	0.871443	-0.438319	0.0453767	0.0353391	0.0180336	0.0132285	0.0178153	0.0281472	0.014371	Cisticolidae.0
Cisticolidae	Prinia hodgsonii	Grey-breasted Prinia	Prinia_hodgsonii	3	0	0	0	0	0	0	0	0	1	1	0	inv	2	strong	1.8563	2.26506	0.18416	-0.0145279	1.62025	0.752532	-0.410892	0.0639752	0.037312	0.0315253	0.0401033	0.0593182	0.0184529	0.0212499	Cisticolidae.0
Cisticolidae	Prinia buchanani	Rufous-fronted Prinia	Prinia_buchanani	3	0	0	0	0	0	0	0	0	1	0	0	inv	3	weak	1.90211	2.12125	0.150042	0.218942	1.32151	0.957425	-0.370231	0.0799916	0.00431869	0.00492817	0.0163768	0.0472581	0.0281005	0.00691381	Cisticolidae.0
Cisticolidae	Prinia crinigera	Striated Prinia	Prinia_crinigera	3	0	1	0	0	0	0	0	0	1	0	0	inv	3	weak	2.61958	2.03834	0.127439	0.240837	1.22152	1.01028	-0.430854	0.0237081	0.0476957	0.0209951	0.00957245	0.0940227	0.0914785	0.00689466	Cisticolidae.0
Cisticolidae	Prinia cinereocapilla	Grey-crowned Prinia	Prinia_cinereocapilla	2	0	0	0	0	0	0	0	0	1	0	0	inv	2	strong	2.27006	2.16539	0.147012	0.0457313	1.43976	0.881491	-0.515797	0.0799916	0.0216569	0.0083278	0.0266144	0.0264171	0.0259431	0.0160745	Cisticolidae.0
Cisticolidae	Prinia burnesii	Rufous-vented Prinia	Prinia_burnesii	2	0	0	0	0	0	0	0	0	1	0	0	inv	2	strong	2.27006	2.00533	0.189935	0.201451	0.948274	1.16032	-0.428155	0.0799916	0.053781	0.0134353	0.039134	0.0554961	0.055209	0.0176822	Cisticolidae.0
Cisticolidae	Scotocerca inquieta	Streaked Scrub-warbler	Scotocerca_inquieta	3	0	0	0	0	1	0	0	0	0	0	0	inv	2	strong	2.10413	2.253	0.214962	0.0718149	1.5158	0.743643	-0.416866	0.0460323	0.0220477	0.0248328	0.0379034	0.0191476	0.0168902	0.0141192	Cisticolidae.0
Cisticolidae	Rhopophilus pekinensis	White-browed Chinese Warbler	Rhopophilus_pekinensis	2	0	1	0	0	0	0	0	0	0	0	0	inv	2	weak	2.89204	1.4885	-0.0332681	0.198657	0.7694	0.884739	-0.426888	0.0119896	0.00926523	0.00714267	0.0150202	0.0191797	0.0125243	0.00494798	Cisticolidae.0
Cisticolidae	Eremomela salvadorii	Salvadori's Eremomela	Eremomela_salvadorii	NA	0	0	0	0	1	0	0	0	0	0	0	inv	2	weak	2.11746	2.1822	0.0886499	-0.0183942	1.88195	0.551503	-0.143742	0.0799916	0.0305215	0.0269163	0.0299366	0.0640202	0.0194404	0.030451	Cisticolidae.0
Cisticolidae	Cisticola juncidis	Zitting Cisticola	Cisticola_juncidis	3	1	1	0	0	1	0	0	0	1	1	1	inv	3	weak	1.91839	2.26786	0.139854	0.138607	1.67469	0.71094	-0.342032	0.0223191	0.0337294	0.0267023	0.0203921	0.0543433	0.0248059	0.0118876	Cisticolidae.0
Cisticolidae	Prinia gracilis	Graceful Prinia	Prinia_gracilis	3	1	0	0	0	1	0	0	0	1	0	0	inv	2	strong	1.96009	2.30861	0.223914	0.00368305	1.48095	0.972401	-0.4503	0.00727472	0.0265737	0.0211599	0.0152237	0.0218766	0.018717	0.0130193	Cisticolidae.0
Colluricinclidae	Oreoica gutturalis	Crested Bellbird	Oreoica_gutturalis	3	0	0	0	0	0	0	0	0	0	0	1	inv	2	strong	4.13996	0.665676	-0.150759	0.240051	0.667306	0.554146	-0.0756119	0.0106061	0.00888095	0.01228	0.0189371	0.0319593	0.0235119	0.0118983	Colluricinclidae.0
Colluricinclidae	Colluricincla harmonica	Grey Shrike-thrush	Colluricincla_harmonica	3	0	0	0	0	0	0	0	0	0	0	1	inv	2	strong	4.18662	0.635961	0.0632252	0.293045	0.307841	0.641588	-0.0346388	0.00804149	0.0297384	0.0153669	0.0174361	0.0177029	0.0154423	0.0165264	Colluricinclidae.0
Colluricinclidae	Colluricincla boweri	Bower's Shrike-thrush	Colluricincla_boweri	1	0	0	0	0	0	0	0	0	0	0	1	inv	1	strong	3.77963	0.496628	-0.113592	0.195703	0.639586	0.569759	-0.08606	0.0100575	0.0135949	0.0165116	0.0188071	0.0171637	0.00502385	0.00665712	Colluricinclidae.0
Colluricinclidae	Colluricincla megarhyncha	Little Shrike-thrush	Colluricincla_megarhyncha	3	0	0	0	0	0	0	0	0	0	0	1	inv	1	strong	3.4763	0.828655	-0.0655793	0.194938	0.776962	0.633759	-0.08694	0.00368668	0.0138015	0.0142843	0.0113161	0.0202252	0.00913323	0.00867109	Colluricinclidae.0
Colluricinclidae	Colluricincla woodwardi	Sandstone Shrike-thrush	Colluricincla_woodwardi	1	0	0	0	0	0	0	0	0	0	0	1	inv	2	strong	3.9982	0.550939	0.118887	0.184951	0.282925	0.718327	-0.0167109	0.0135926	0.030369	0.0273456	0.023483	0.0187074	0.0247068	0.0100189	Colluricinclidae.0
Colluricinclidae	Pitohui incertus	White-bellied Pitohui	Pitohui_incertus	1	0	0	0	0	0	0	0	0	0	0	1	omnivore	1	strong	4.41231	0.470341	-0.167961	0.194098	0.446687	0.555236	-0.0913739	0.0799916	0.00567171	0.0215104	0.0200946	0.0361818	0.00804874	0.0109165	Colluricinclidae.0
Colluricinclidae	Pitohui kirhocephalus	Variable Pitohui	Pitohui_kirhocephalus	1	0	0	0	0	0	0	0	0	0	0	1	omnivore	2	strong	4.27667	0.230784	-0.125513	0.0788654	0.335211	0.580656	-0.114936	0.00931291	0.035796	0.0228032	0.0109636	0.0337917	0.0109639	0.0223154	Colluricinclidae.0
Colluricinclidae	Pitohui dichrous	Hooded Pitohui	Pitohui_dichrous	1	0	0	0	0	0	0	0	0	0	0	1	fruit	1	strong	4.53152	0.327956	-0.0850353	0.101745	0.438076	0.61065	-0.152137	0.010438	0.0151884	0.0890013	0.018503	0.0395633	0.017105	0.0270188	Colluricinclidae.0
Colluricinclidae	Pitohui ferrugineus	Rusty Pitohui	Pitohui_ferrugineus	1	0	0	0	0	0	0	0	0	0	0	1	omnivore	1	strong	4.54234	0.2343	-0.127285	0.136911	0.159667	0.53203	-0.047233	0.018906	0.0587998	0.0452545	0.014682	0.018405	0.0126687	0.0179499	Colluricinclidae.0
Colluricinclidae	Pitohui cristatus	Crested Pitohui	Pitohui_cristatus	1	0	0	0	0	0	0	0	0	0	0	1	inv	1	strong	4.36945	0.463056	-0.0417065	0.383898	0.463769	0.338495	-0.145954	0.0463649	0.0402975	0.00635655	0.0409665	0.0271866	0.0286644	0.0123803	Colluricinclidae.0
Colluricinclidae	Pitohui nigrescens	Black Pitohui	Pitohui_nigrescens	1	0	0	0	0	0	0	0	0	0	0	1	omnivore	1	strong	4.34251	0.202199	-0.157477	0.158878	0.295104	0.617629	-0.0280968	0.0238629	0.0314375	0.0276026	0.0151899	0.00847991	0.0111982	0.00718479	Colluricinclidae.0
Colluricinclidae	Colluricincla umbrina	Sooty Shrike-thrush	Colluricincla_umbrina	1	0	0	0	0	0	0	0	0	0	0	1	inv	1	strong	3.97725	0.617039	-0.134997	0.150225	0.736735	0.596211	-0.186368	0.0799916	0.0821917	0.0552065	0.0562397	0.0777588	0.0569717	0.0390621	Colluricinclidae.0
Colluricinclidae	Colluricincla sanghirensis	Sangihe Shrike-thrush	Colluricincla_sanghirensis	1	0	0	0	0	0	0	0	0	0	1	0	inv	1	strong	3.4763	0.774643	0.0588035	0.100542	0.792962	0.730078	-0.0636475	0.0799916	0.019348	0.0151461	0.00580465	0.0403274	0.0436716	0.0109783	Colluricinclidae.0
Colluricinclidae	Colluricincla tenebrosa	Morningbird	Colluricincla_tenebrosa	1	0	0	0	0	0	0	0	0	0	0	1	inv	1	strong	3.82864	0.724738	-0.0033113	0.159865	0.687635	0.443266	-0.179187	0.0799403	0.0249655	0.0275196	0.00619303	0.00781341	0.028502	0.0322164	Colluricinclidae.0
Columbidae	Hemiphaga novaeseelandiae	New Zealand Pigeon	Hemiphaga_novaeseelandiae	2	0	0	0	0	0	0	0	0	0	0	1	fruit	2	none	6.48158	0.367962	0.0889829	0.00874369	-0.543685	0.607684	0.410774	0.041832	0.0915294	0.0379847	0.0299962	0.0369525	0.0212835	0.0114683	Columbidae.1
Columbidae	Lopholaimus antarcticus	Topknot Pigeon	Lopholaimus_antarcticus	3	0	0	0	0	0	0	0	0	0	0	1	fruit	2	none	6.20732	0.48855	-0.0122469	0.299357	-0.5166	0.717319	0.542101	0.0565626	0.0772841	0.0483781	0.0355303	0.0191242	0.0395157	0.0368561	Columbidae.1
Columbidae	Phaps elegans	Brush Bronzewing	Phaps_elegans	2	0	0	0	0	0	0	0	0	0	0	1	seed	2	none	5.35356	1.29072	0.300187	0.00322603	0.265609	0.526266	0.251173	0.0129349	0.0708329	0.0335441	0.0399648	0.0576792	0.024666	0.0123866	Columbidae.1
Columbidae	Phaps chalcoptera	Common Bronzewing	Phaps_chalcoptera	3	0	0	0	0	0	0	0	0	0	0	1	seed	3	none	5.80133	1.09159	0.36533	0.0379908	-0.0180196	0.575299	0.359712	0.0112168	0.0862371	0.0529353	0.0249708	0.0285804	0.0257842	0.0174384	Columbidae.1
Columbidae	Leucosarcia melanoleuca	Wonga Pigeon	Leucosarcia_melanoleuca	3	0	0	0	0	0	0	0	0	0	0	1	omnivore	2	none	6.06045	0.940052	0.353238	-0.0723256	-0.226641	0.390837	0.157295	0.0433684	0.0115895	0.0389842	0.040543	0.0112614	0.0204578	0.00995179	Columbidae.1
Columbidae	Ptilinopus superbus	Superb Fruit-dove	Ptilinopus_superbus	3	0	0	0	0	0	0	0	0	0	1	1	fruit	2	none	4.77068	1.32119	0.00950219	-0.0584817	0.725427	0.570085	0.280687	0.0212702	0.0488043	0.0282923	0.0231598	0.0302753	0.0148113	0.0170747	Columbidae.1
Columbidae	Ocyphaps lophotes	Crested Pigeon	Ocyphaps_lophotes	3	0	0	0	0	0	0	0	0	0	0	1	omnivore	3	none	5.31812	1.29474	0.020912	0.00943903	0.129184	0.716952	0.23264	0.0313929	0.016483	0.0273314	0.0141227	0.0413752	0.0351502	0.0102192	Columbidae.1
Columbidae	Geopelia cuneata	Diamond Dove	Geopelia_cuneata	3	0	0	0	0	0	0	0	0	0	0	1	seed	2	none	3.45316	2.23258	0.248942	0.0626504	0.912487	1.23211	0.160591	0.018698	0.0278832	0.0206113	0.06509	0.0349106	0.0303472	0.0362548	Columbidae.1
Columbidae	Geopelia placida	Peaceful Dove	Geopelia_placida	3	0	0	0	0	0	0	0	0	0	1	1	seed	2	none	3.86703	2.15935	0.249868	0.0408712	0.910351	1.05772	0.208471	0.0252986	0.0683079	0.0356174	0.0524825	0.0281426	0.0646753	0.0417264	Columbidae.1
Columbidae	Geopelia humeralis	Bar-shouldered Dove	Geopelia_humeralis	3	0	0	0	0	0	0	0	0	0	0	1	plant	2	none	4.85531	1.50347	0.238202	-0.004667	0.236065	0.93508	0.191722	0.0126671	0.0404761	0.0484283	0.0400509	0.0391613	0.0127167	0.00155408	Columbidae.1
Columbidae	Phaps histrionica	Flock Bronzewing	Phaps_histrionica	3	0	0	0	0	0	0	0	0	0	0	1	seed	3	none	5.66632	1.16248	0.178284	0.0168825	0.340174	0.376478	0.464455	0.0174952	0.0656381	0.0314929	0.0501619	0.024311	0.0246824	0.00565443	Columbidae.1
Columbidae	Geophaps scripta	Squatter Pigeon	Geophaps_scripta	3	0	0	0	0	0	0	0	0	0	0	1	seed	2	none	5.39997	1.11308	0.00985667	0.064104	0.364786	0.557847	0.131931	0.012471	0.052328	0.0374237	0.034992	0.0381068	0.0233375	0.0123749	Columbidae.1
Columbidae	Drepanoptila holosericea	Cloven-feathered Dove	Drepanoptila_holosericea	1	0	0	0	0	0	0	0	0	0	0	1	fruit	2	none	5.37064	1.37308	0.100604	0.109493	0.546101	0.449791	0.242895	0.00949372	0.0540137	0.0201096	0.02633	0.0425186	0.0303679	0.0195104	Columbidae.1
Columbidae	Ducula goliath	New Caledonian Imperial-pigeon	Ducula_goliath	1	0	0	0	0	0	0	0	0	0	0	1	fruit	2	none	6.39693	0.179386	0.256546	-0.0810679	-0.683271	0.545101	0.444003	0.0799916	0.0290417	0.00861532	0.0102583	0.0129445	0.0198795	0.00761347	Columbidae.1
Columbidae	Geophaps plumifera	Spinifex Pigeon	Geophaps_plumifera	3	0	0	0	0	0	0	0	0	0	0	1	seed	3	none	4.5468	1.13201	-0.139463	0.17835	0.910131	0.656876	0.145317	0.00844741	0.043763	0.0143143	0.00958981	0.025172	0.0170152	0.0137833	Columbidae.1
Columbidae	Ptilinopus regina	Rose-crowned Fruit-dove	Ptilinopus_regina	3	0	0	0	0	0	0	0	0	0	0	1	fruit	2	none	4.62075	1.47167	0.10048	-0.00158724	0.827606	0.595847	0.290867	0.0168681	0.0239746	0.0288148	0.0134026	0.0443477	0.0194588	0.01035	Columbidae.1
Columbidae	Ptilinopus layardi	Whistling Dove	Ptilinopus_layardi	1	0	0	0	0	0	0	0	0	0	0	1	fruit	2	none	3.84246	1.55449	0.106912	0.0651948	1.05589	0.3457	0.20112	0.0799916	0.0346415	0.0177545	0.0348038	0.00989724	0.0209601	0.00837747	Columbidae.1
Columbidae	Alectroenas madagascariensis	Madagascar Blue-pigeon	Alectroenas_madagascariensis	3	0	0	0	0	0	1	0	0	0	0	0	fruit	2	none	5.15329	1.33353	0.0302363	0.015151	0.5002	0.551239	0.453603	0.0934872	0.0585252	0.0538698	0.0503618	0.0563104	0.0125586	0.0204814	Columbidae.1
Columbidae	Treron australis	Madagascar Green-pigeon	Treron_australis	3	0	0	0	0	0	1	0	0	0	0	0	fruit	2	none	5.43372	0.81369	-0.098528	0.107638	0.400573	0.524214	0.387554	0.0365029	0.0513656	0.0129954	0.0236568	0.0126176	0.0173328	0.00685176	Columbidae.1
Columbidae	Ptilinopus magnificus	Wompoo Fruit-dove	Ptilinopus_magnificus	3	0	0	0	0	0	0	0	0	0	0	1	fruit	2	none	5.22257	0.982388	0.213306	0.056293	0.198917	0.818573	0.334712	0.0136264	0.0264432	0.0712973	0.034139	0.0164499	0.0343868	0.0272815	Columbidae.1
Columbidae	Petrophassa albipennis	White-quilled Rock-pigeon	Petrophassa_albipennis	1	0	0	0	0	0	0	0	0	0	0	1	seed	3	none	4.82246	1.50657	0.2277	-0.081214	0.443413	0.825079	0.217764	0.00879437	0.0339962	0.0243665	0.0293714	0.0270831	0.0362851	0.0104255	Columbidae.1
Columbidae	Ptilinopus greyii	Red-bellied Fruit-dove	Ptilinopus_greyii	1	0	0	0	0	0	0	0	0	0	0	1	fruit	2	none	4.41498	1.45457	0.145318	-0.0956073	0.889861	0.572582	0.175426	0.0799916	0.0363323	0.0205989	0.0769556	0.0224456	0.0354169	0.0208406	Columbidae.1
Columbidae	Ducula bakeri	Vanuatu Imperial-pigeon	Ducula_bakeri	1	0	0	0	0	0	0	0	0	0	0	1	fruit	2	none	5.97635	0.851166	0.300735	-0.125583	-0.0887682	0.449792	0.374335	0.0799916	0.0821917	0.0552065	0.0562397	0.0777588	0.0569717	0.0390621	Columbidae.1
Columbidae	Geophaps smithii	Partridge Pigeon	Geophaps_smithii	1	0	0	0	0	0	0	0	0	0	0	1	seed	1	none	5.26786	0.92486	-0.0700573	0.10603	0.490037	0.430065	0.0756409	0.0164595	0.0132197	0.0311219	0.0201785	0.0475018	0.0216164	0.0108438	Columbidae.1
Columbidae	Gallicolumba sanctaecrucis	Santa Cruz Ground-dove	Gallicolumba_sanctaecrucis	1	0	0	0	0	0	0	0	0	0	0	1	omnivore	1	weak	5.07761	1.46856	0.329271	0.132403	0.782683	0.470397	0.210542	0.0799916	0.0821917	0.0552065	0.0562397	0.0777588	0.0569717	0.0390621	Columbidae.1
Columbidae	Petrophassa rufipennis	Chestnut-quilled Rock-pigeon	Petrophassa_rufipennis	1	0	0	0	0	0	0	0	0	0	0	1	seed	3	none	5.0689	1.42606	0.180673	-0.0467375	0.32428	0.843387	0.233021	0.01177	0.036963	0.0112632	0.0165248	0.0227821	0.0270113	0.0224705	Columbidae.1
Columbidae	Turtur tympanistria	Tambourine Dove	Turtur_tympanistria	3	0	0	0	0	1	0	0	0	0	0	0	seed	2	none	4.25675	1.69296	0.256389	0.101642	0.78242	0.672392	0.151712	0.0181956	0.0497554	0.035005	0.066733	0.023901	0.0165991	0.0107055	Columbidae.1
Columbidae	Ducula pacifica	Pacific Imperial-pigeon	Ducula_pacifica	1	0	0	0	0	0	0	0	0	0	0	1	fruit	2	none	5.97686	0.423391	-0.0458995	-0.0483829	-0.414339	0.509963	0.36815	0.0799916	0.112878	0.046589	0.0527257	0.0324392	0.0496953	0.0301544	Columbidae.1
Columbidae	Turtur chalcospilos	Emerald-spotted Wood-dove	Turtur_chalcospilos	3	0	0	0	0	1	0	0	0	0	0	0	seed	2	none	4.10429	2.04321	0.390897	0.135873	0.954974	0.764097	0.227151	0.0287918	0.0560989	0.0360933	0.0352721	0.0191533	0.0370261	0.0167525	Columbidae.1
Columbidae	Ducula spilorrhoa	Torresian Imperial-pigeon	Ducula_spilorrhoa	1	0	0	0	0	0	0	0	0	0	0	1	fruit	2	none	6.21461	0.50085	-0.0054851	-0.0431051	-0.245107	0.543502	0.450311	0.0799916	0.0846601	0.0501276	0.0533621	0.0406827	0.0366058	0.0349618	Columbidae.1
Columbidae	Ptilinopus richardsii	Silver-capped Fruit-dove	Ptilinopus_richardsii	1	0	0	0	0	0	0	0	0	0	0	1	fruit	2	none	4.64372	1.34613	0.0468456	-0.0359061	0.757148	0.603004	0.264266	0.0127786	0.0222406	0.0182373	0.0258875	0.0219784	0.0284327	0.0188076	Columbidae.1
Columbidae	Ptilinopus eugeniae	White-headed Fruit-dove	Ptilinopus_eugeniae	1	0	0	0	0	0	0	0	0	0	0	1	fruit	2	none	4.7362	1.3547	-0.041285	-0.0102644	0.827479	0.573188	0.155453	0.0159832	0.0341405	0.0323632	0.0444398	0.0819998	0.0461823	0.0233814	Columbidae.1
Columbidae	Ducula whartoni	Christmas Island Imperial-pigeon	Ducula_whartoni	1	0	0	0	0	0	0	0	0	0	1	0	fruit	2	none	6.3477	0.592548	0.0682259	-0.124127	-0.448579	0.567181	0.397318	0.0306978	0.0243033	0.038003	0.0321863	0.0289952	0.0319863	0.0109005	Columbidae.1
Columbidae	Treron teysmannii	Sumba Green-pigeon	Treron_teysmannii	1	0	0	0	0	0	0	0	0	0	1	0	fruit	2	none	5.32618	0.569215	-0.131537	0.19077	0.418644	0.510007	0.294385	0.0799916	0.0308051	0.0311084	0.0590056	0.0263225	0.0239807	0.0120872	Columbidae.1
Columbidae	Ptilinopus dohertyi	Red-naped Fruit-dove	Ptilinopus_dohertyi	1	0	0	0	0	0	0	0	0	0	1	0	fruit	2	none	4.77508	0.98663	0.0789273	-0.0978641	0.0634302	0.574035	0.26787	0.0799916	0.0821917	0.0552065	0.0562397	0.0777588	0.0569717	0.0390621	Columbidae.1
Columbidae	Ptilinopus cinctus	Banded Fruit-dove	Ptilinopus_cinctus	1	0	0	0	0	0	0	0	0	0	1	0	fruit	2	none	5.49306	1.07476	0.0682591	-0.0692783	0.168968	0.709898	0.309781	0.0151488	0.0419517	0.0243642	0.0261272	0.0473667	0.0197269	0.0247702	Columbidae.1
Columbidae	Ducula brenchleyi	Chestnut-bellied Imperial-pigeon	Ducula_brenchleyi	1	0	0	0	0	0	0	0	0	0	0	1	fruit	2	none	5.94017	0.68417	0.198469	-0.153073	0.0319176	0.443183	0.433443	0.0799916	0.0357828	0.0206151	0.0367737	0.0440577	0.00746975	0.0168758	Columbidae.1
Columbidae	Treron psittaceus	Timor Green-pigeon	Treron_psittaceus	1	0	0	0	0	0	0	0	0	0	1	0	fruit	2	none	5.32618	0.636693	-0.11626	0.144506	0.308888	0.588272	0.323499	0.0799916	0.0523866	0.0295872	0.00801757	0.0209717	0.0307715	0.0235572	Columbidae.1
Columbidae	Gallicolumba hoedtii	Wetar Ground-dove	Gallicolumba_hoedtii	1	0	0	0	0	0	0	0	0	0	1	0	omnivore	1	weak	5.07761	1.29919	0.19366	0.107162	0.298629	0.571509	0.170122	0.0799916	0.0574218	0.0199437	0.00854278	0.0350687	0.0374439	0.0318944	Columbidae.1
Columbidae	Ducula cineracea	Timor Imperial-pigeon	Ducula_cineracea	1	0	0	0	0	0	0	0	0	0	1	0	fruit	2	none	6.22889	0.761832	0.192913	-0.00552342	-0.195372	0.67524	0.389577	0.0799916	0.033479	0.0399615	0.0526319	0.0242012	0.0239003	0.010652	Columbidae.1
Columbidae	Treron floris	Flores Green-pigeon	Treron_floris	1	0	0	0	0	0	0	0	0	0	1	0	fruit	2	none	5.32618	0.619619	-0.112136	0.118022	0.477456	0.578084	0.28688	0.0799916	0.0555749	0.0289959	0.0300877	0.0295295	0.0299525	0.0145602	Columbidae.1
Columbidae	Geopelia maugeus	Barred Dove	Geopelia_maugeus	1	0	0	0	0	0	0	0	0	0	1	1	seed	2	none	4.14361	1.92674	0.241288	0.0408403	0.666244	1.00109	0.0779379	0.0799916	0.0531434	0.0385593	0.0511432	0.0350542	0.0168081	0.0146094	Columbidae.1
Columbidae	Treron calvus	African Green-pigeon	Treron_calvus	3	0	0	0	0	1	0	0	0	0	0	0	fruit	2	none	5.28589	0.626988	-0.125824	0.0964944	0.409578	0.63599	0.384028	0.0237674	0.0376517	0.0283417	0.0159179	0.0710717	0.0290992	0.0117821	Columbidae.1
Columbidae	Ducula lacernulata	Dark-backed Imperial-pigeon	Ducula_lacernulata	1	0	0	0	0	0	0	0	0	0	1	0	fruit	2	none	5.01064	0.540227	0.110793	-0.08831	-0.152692	0.711183	0.389009	0.0799916	0.0403434	0.0474227	0.0164374	0.0216727	0.0386049	0.0234699	Columbidae.1
Columbidae	Gymnophaps solomonensis	Pale Mountain-pigeon	Gymnophaps_solomonensis	1	0	0	0	0	0	0	0	0	0	0	1	fruit	2	none	5.81413	0.602141	-0.0274137	0.039776	-0.223991	0.743612	0.4018	0.0377876	0.0914331	0.00317658	0.0654929	0.0517244	0.0439837	0.0290103	Columbidae.1
Columbidae	Goura scheepmakeri	Southern Crowned-pigeon	Goura_scheepmakeri	1	0	0	0	0	0	0	0	0	0	0	1	omnivore	2	none	7.712	-0.103723	0.281544	-0.0121438	-1.39498	0.0819909	0.10394	0.0799916	0.0528503	0.0300181	0.0129812	0.0260513	0.0162899	0.00693108	Columbidae.1
Columbidae	Ducula rubricera	Red-knobbed Imperial-pigeon	Ducula_rubricera	1	0	0	0	0	0	0	0	0	0	0	1	fruit	2	none	6.48004	0.326032	-0.0594968	-0.194592	-0.177638	0.426615	0.432443	0.0302322	0.0711611	0.0251937	0.0667746	0.0258807	0.0137272	0.00589675	Columbidae.1
Columbidae	Ptilinopus wallacii	Wallace's Fruit-dove	Ptilinopus_wallacii	1	0	0	0	0	0	0	0	0	0	0	1	fruit	2	none	4.77508	1.19958	0.0500922	-0.0828205	0.645247	0.503147	0.342977	0.0799916	0.0610658	0.0300496	0.0189058	0.030799	0.0461083	0.0306457	Columbidae.1
Columbidae	Gallicolumba beccarii	Bronze Ground-dove	Gallicolumba_beccarii	1	0	0	0	0	0	0	0	0	0	0	1	omnivore	1	weak	4.36602	1.8485	0.335474	0.179428	0.923171	0.343586	0.00907886	0.0144382	0.079942	0.0307775	0.012696	0.0353048	0.0126596	0.0108838	Columbidae.1
Columbidae	Gallicolumba jobiensis	White-bibbed Ground-dove	Gallicolumba_jobiensis	1	0	0	0	0	0	0	0	0	0	0	1	omnivore	1	weak	4.90527	1.46738	0.149952	0.120913	0.481226	0.48019	0.208956	0.0243232	0.0481621	0.0210237	0.0452631	0.0331913	0.0305347	0.019531	Columbidae.1
Columbidae	Ducula pistrinaria	Island Imperial-pigeon	Ducula_pistrinaria	1	0	0	0	0	0	0	0	0	0	0	1	fruit	2	none	6.24417	0.328452	-0.0288626	-0.174048	-0.26375	0.544127	0.445062	0.00779356	0.0435426	0.0284441	0.0335547	0.0279829	0.0141657	0.00687383	Columbidae.1
Columbidae	Ducula pinon	Pinon Imperial-pigeon	Ducula_pinon	1	0	0	0	0	0	0	0	0	0	0	1	fruit	2	none	6.62804	0.167125	-0.0323465	-0.129522	-0.274063	0.448961	0.461132	0.0248328	0.0690505	0.024485	0.0218733	0.0230033	0.0245819	0.0116827	Columbidae.1
Columbidae	Ptilinopus solomonensis	Yellow-bibbed Fruit-dove	Ptilinopus_solomonensis	1	0	0	0	0	0	0	0	0	0	0	1	fruit	2	none	4.68657	1.33921	0.0513614	-0.00929009	1.04765	0.536235	0.245408	0.0085741	0.0450632	0.0371349	0.0370184	0.046496	0.0445695	0.0163957	Columbidae.1
Columbidae	Trugon terrestris	Thick-billed Ground-pigeon	Trugon_terrestris	1	0	0	0	0	0	0	0	0	0	0	1	omnivore	1	weak	5.99146	0.653737	0.14136	0.269547	-0.0837363	0.23523	0.00394025	0.0799916	0.0758614	0.0249931	0.0615626	0.0447138	0.0330822	0.00872988	Columbidae.1
Columbidae	Ptilinopus coronulatus	Coroneted Fruit-dove	Ptilinopus_coronulatus	1	0	0	0	0	0	0	0	0	0	0	1	fruit	2	none	4.3386	1.54546	0.0341503	-0.027576	0.916252	0.606372	0.248024	0.0253885	0.05879	0.0600218	0.0263748	0.00760866	0.0352127	0.0195229	Columbidae.1
Columbidae	Ptilinopus aurantiifrons	Orange-fronted Fruit-dove	Ptilinopus_aurantiifrons	1	0	0	0	0	0	0	0	0	0	0	1	fruit	2	none	5.02388	1.20714	0.00216093	-0.0536797	0.837753	0.437089	0.246386	0.0282593	0.0623303	0.0307506	0.0342333	0.0361126	0.0417025	0.0260041	Columbidae.1
Columbidae	Ducula zoeae	Banded Imperial-pigeon	Ducula_zoeae	1	0	0	0	0	0	0	0	0	0	0	1	fruit	2	none	6.34212	0.590694	0.186533	-0.0469567	-0.0806761	0.443234	0.388621	0.0471441	0.0254524	0.0251243	0.0397932	0.0368213	0.0199944	0.0185824	Columbidae.1
Columbidae	Gymnophaps albertisii	Papuan Mountain-pigeon	Gymnophaps_albertisii	1	0	0	0	0	0	0	0	0	0	0	1	fruit	1	none	5.55683	0.901436	0.0835166	0.08404	-0.0666031	0.817852	0.43175	0.0331155	0.00775444	0.0338855	0.0486302	0.0584142	0.0202906	0.0191133	Columbidae.1
Columbidae	Ducula mullerii	Collared Imperial-pigeon	Ducula_mullerii	1	0	0	0	0	0	0	0	0	0	0	1	fruit	2	none	6.35414	0.33844	-0.0765556	-0.077039	-0.175268	0.556249	0.459569	0.0144602	0.0918241	0.0824374	0.0221402	0.0370576	0.0283953	0.0279689	Columbidae.1
Columbidae	Ptilinopus iozonus	Orange-bellied Fruit-dove	Ptilinopus_iozonus	1	0	0	0	0	0	0	0	0	0	0	1	fruit	2	none	4.7362	1.46885	-0.017042	0.00245798	1.04058	0.34463	0.210114	0.0242884	0.0465768	0.0212193	0.0236755	0.0350158	0.030575	0.00578859	Columbidae.1
Columbidae	Gallicolumba rufigula	Cinnamon Ground-dove	Gallicolumba_rufigula	1	0	0	0	0	0	0	0	0	0	0	1	omnivore	1	weak	4.86753	1.6262	0.319918	0.183058	0.562624	0.359913	0.0750539	0.0570247	0.0416744	0.0316351	0.016751	0.0383083	0.0364594	0.0257958	Columbidae.1
Columbidae	Ptilinopus ornatus	Ornate Fruit-dove	Ptilinopus_ornatus	1	0	0	0	0	0	0	0	0	0	0	1	fruit	2	none	5.09375	1.14773	0.122846	0.0304785	0.653716	0.485057	0.344101	0.0244082	0.0481179	0.0210536	0.0337864	0.0151284	0.0277728	0.00747879	Columbidae.1
Columbidae	Otidiphaps nobilis	Pheasant Pigeon	Otidiphaps_nobilis	1	0	0	0	0	0	0	0	0	0	0	1	omnivore	2	none	6.21459	0.792901	0.307169	0.204288	-0.584792	0.303581	-0.18336	0.0815681	0.0611733	0.0255801	0.0203171	0.0175206	0.00881925	0.0113041	Columbidae.1
Columbidae	Ptilinopus naina	Dwarf Fruit-dove	Ptilinopus_naina	1	0	0	0	0	0	0	0	0	0	0	1	fruit	2	none	3.8712	1.94539	-0.106058	0.121366	1.48793	0.532587	0.192482	0.046162	0.0586156	0.0252663	0.0288703	0.0303765	0.0058441	0.0259349	Columbidae.1
Columbidae	Ducula rufigaster	Purple-tailed Imperial-pigeon	Ducula_rufigaster	1	0	0	0	0	0	0	0	0	0	0	1	fruit	2	none	6.07764	0.785196	0.133184	-0.0396015	0.0897691	0.427493	0.346264	0.0576106	0.0197914	0.0261679	0.0560495	0.0429608	0.0427357	0.0178943	Columbidae.1
Columbidae	Henicophaps albifrons	New Guinea Bronzewing	Henicophaps_albifrons	1	0	0	0	0	0	0	0	0	0	0	1	omnivore	3	none	5.50939	0.230305	0.12043	0.0863882	-0.0835687	0.561703	0.269981	0.0799916	0.0673573	0.01891	0.0282189	0.0253116	0.0194803	0.0138892	Columbidae.1
Columbidae	Ptilinopus perlatus	Pink-spotted Fruit-dove	Ptilinopus_perlatus	1	0	0	0	0	0	0	0	0	0	0	1	fruit	2	none	5.34711	0.798671	0.0391311	-0.0199501	0.420936	0.451459	0.265504	0.0306047	0.0283322	0.0283025	0.0557703	0.0632041	0.0489264	0.0072691	Columbidae.1
Columbidae	Ducula chalconota	Shining Imperial-pigeon	Ducula_chalconota	1	0	0	0	0	0	0	0	0	0	0	1	fruit	2	none	6.21858	0.768098	0.125149	-0.126163	-0.192687	0.586488	0.345251	0.0061026	0.0658184	0.0563496	0.0399945	0.0383989	0.0129739	0.0221305	Columbidae.1
Columbidae	Goura victoria	Victoria Crowned-pigeon	Goura_victoria	1	0	0	0	0	0	0	0	0	0	0	1	fruit	2	none	7.77654	-0.0504669	0.251366	-0.0120735	-1.35604	0.0805667	0.103691	0.0826515	0.0674871	0.0355408	0.0413649	0.0733466	0.0109188	0.013667	Columbidae.1
Columbidae	Henicophaps foersteri	New Britain Bronzewing	Henicophaps_foersteri	1	0	0	0	0	0	0	0	0	0	0	1	omnivore	3	none	5.50939	0.267933	0.149033	0.15611	-0.167507	0.515327	0.275331	0.0799916	0.0821917	0.0552065	0.0562397	0.0777588	0.0569717	0.0390621	Columbidae.1
Columbidae	Ptilinopus pulchellus	Beautiful Fruit-dove	Ptilinopus_pulchellus	1	0	0	0	0	0	0	0	0	0	0	1	fruit	2	none	4.2485	1.69946	0.0928255	0.0666681	1.09042	0.655797	0.244832	0.0207139	0.0434681	0.0568247	0.0350062	0.0102625	0.0178573	0.00672525	Columbidae.1
Columbidae	Treron pembaensis	Pemba Green-pigeon	Treron_pembaensis	1	0	0	0	0	1	0	0	0	0	0	0	fruit	2	none	5.32618	0.627946	-0.121494	0.181617	0.423322	0.451034	0.3578	0.0799916	0.0821917	0.0552065	0.0562397	0.0777588	0.0569717	0.0390621	Columbidae.1
Columbidae	Ptilinopus viridis	Claret-breasted Fruit-dove	Ptilinopus_viridis	1	0	0	0	0	0	0	0	0	0	0	1	fruit	2	none	4.79579	1.39762	0.0172298	0.019385	0.970559	0.46446	0.183343	0.0183845	0.0341892	0.0208052	0.020292	0.0145812	0.022168	0.0154609	Columbidae.1
Columbidae	Ptilinopus rivoli	White-bibbed Fruit-dove	Ptilinopus_rivoli	1	0	0	0	0	0	0	0	0	0	0	1	fruit	2	none	5.00395	1.19246	-0.0591048	-0.0924973	0.778978	0.549472	0.248413	0.0254374	0.0685377	0.0576779	0.0150111	0.0478935	0.0289604	0.0242118	Columbidae.1
Columbidae	Ptilinopus porphyreus	Pink-headed Fruit-dove	Ptilinopus_porphyreus	1	0	0	0	0	0	0	0	0	0	1	0	fruit	2	none	5.12396	1.14123	0.0743214	-0.145875	0.451055	0.659459	0.268082	0.0799916	0.0530394	0.0405737	0.0436274	0.0378843	0.0118642	0.00741151	Columbidae.1
Columbidae	Chalcophaps stephani	Stephan's Dove	Chalcophaps_stephani	1	0	0	0	0	0	0	0	0	0	1	1	omnivore	3	none	4.85966	1.61483	0.427603	0.196033	0.555171	0.567117	0.209023	0.0166258	0.0390399	0.0131368	0.0745672	0.0448138	0.0146932	0.0104906	Columbidae.1
Columbidae	Ducula melanochroa	Bismarck Imperial-pigeon	Ducula_melanochroa	1	0	0	0	0	0	0	0	0	0	0	1	fruit	2	none	6.49979	0.233238	0.129366	-0.0439596	-0.230057	0.560539	0.465442	0.0799916	0.0821917	0.0552065	0.0562397	0.0777588	0.0569717	0.0390621	Columbidae.1
Columbidae	Ducula finschii	Finsch's Imperial-pigeon	Ducula_finschii	1	0	0	0	0	0	0	0	0	0	0	1	fruit	2	none	5.84035	0.659182	0.00559903	0.0255923	0.0125487	0.583307	0.390082	0.0565626	0.0422398	0.0335383	0.0268793	0.00926201	0.011585	0.0159245	Columbidae.1
Columbidae	Ducula rosacea	Pink-headed Imperial-pigeon	Ducula_rosacea	1	0	0	0	0	0	0	0	0	0	1	0	fruit	2	none	5.95477	0.63358	0.0828574	-0.081048	-0.245799	0.524612	0.380292	0.0799916	0.037585	0.0159955	0.0651881	0.0428287	0.0406249	0.017945	Columbidae.1
Columbidae	Ducula subflavescens	Yellowish Imperial-pigeon	Ducula_subflavescens	1	0	0	0	0	0	0	0	0	0	0	1	fruit	2	none	6.0868	0.470417	0.157202	-0.182983	-0.106283	0.413475	0.446394	0.0799916	0.0324887	0.0213264	0.0263852	0.0208386	0.0279555	0.00683959	Columbidae.1
Columbidae	Ptilinopus insolitus	Knob-billed Fruit-dove	Ptilinopus_insolitus	1	0	0	0	0	0	0	0	0	0	0	1	fruit	2	none	4.91625	0.971872	0.197646	-0.0175245	0.808609	0.407216	0.214725	0.0565626	0.0417239	0.0307332	0.0298486	0.0284919	0.0124091	0.0157108	Columbidae.1
Columbidae	Chalcophaps indica	Emerald Dove	Chalcophaps_indica	3	0	1	0	0	0	0	0	0	1	1	1	omnivore	1	none	4.91662	1.43665	0.388347	0.146869	0.566495	0.582285	0.28768	0.0128678	0.0183306	0.0226609	0.0168052	0.044804	0.0217181	0.0121482	Columbidae.1
Columbidae	Gymnophaps mada	Long-tailed Mountain-pigeon	Gymnophaps_mada	1	0	0	0	0	0	0	0	0	0	1	0	fruit	1	none	5.81114	0.81136	0.158743	-0.0769634	-0.199106	0.787447	0.424261	0.00488914	0.0329705	0.0300022	0.0825243	0.028834	0.0432665	0.0134195	Columbidae.1
Columbidae	Turtur afer	Blue-spotted Wood-dove	Turtur_afer	3	0	0	0	0	1	0	0	0	0	0	0	seed	2	none	4.18358	2.00085	0.400779	0.142776	0.873745	0.820092	0.153203	0.0229317	0.0178733	0.0296329	0.0273044	0.0252399	0.0204539	0.00859791	Columbidae.1
Columbidae	Goura cristata	Western Crowned-pigeon	Goura_cristata	1	0	0	0	0	0	0	0	0	0	0	1	seed	2	none	7.6009	-0.0729697	0.168787	0.00366005	-1.42322	5.88715e-06	0.0511372	0.0825289	0.0858403	0.0394676	0.0377743	0.0646422	0.0201099	0.00908522	Columbidae.1
Columbidae	Treron griseicauda	Grey-cheeked Green-pigeon	Treron_griseicauda	1	0	0	0	0	0	0	0	0	0	1	0	fruit	2	none	5.32618	0.759637	-0.157255	0.2169	0.531174	0.562084	0.287761	0.0799916	0.0451298	0.0112878	0.0592166	0.0134783	0.0238691	0.0194001	Columbidae.1
Columbidae	Ptilinopus fischeri	Red-eared Fruit-dove	Ptilinopus_fischeri	1	0	0	0	0	0	0	0	0	0	1	0	fruit	2	none	5.17615	0.994097	0.0326397	-0.00851713	0.0319062	0.701817	0.220881	0.0808556	0.0440349	0.0427693	0.0386998	0.0203726	0.0109022	0.00808154	Columbidae.1
Columbidae	Gallicolumba tristigmata	Sulawesi Ground-dove	Gallicolumba_tristigmata	1	0	0	0	0	0	0	0	0	0	1	0	omnivore	1	weak	5.61677	1.02279	0.129381	-0.00125407	0.00254882	0.298842	-0.0111831	0.0799916	0.0290215	0.0367069	0.0928011	0.0335533	0.0289533	0.0447012	Columbidae.1
Columbidae	Ducula radiata	Grey-headed Imperial-pigeon	Ducula_radiata	1	0	0	0	0	0	0	0	0	0	1	0	fruit	1	none	5.68698	0.895921	0.055021	-0.158893	-0.0196924	0.700298	0.432028	0.0812053	0.0779976	0.00205659	0.0264627	0.0287836	0.0245093	0.0148007	Columbidae.1
Columbidae	Ptilinopus subgularis	Maroon-chinned Fruit-dove	Ptilinopus_subgularis	1	0	0	0	0	0	0	0	0	0	1	0	fruit	2	none	4.95583	0.810423	-0.00749998	0.0247418	0.114894	0.706025	0.250845	0.0807053	0.0619819	0.0297008	0.01208	0.0234319	0.0162954	0.00828088	Columbidae.1
Columbidae	Ducula luctuosa	White Imperial-pigeon	Ducula_luctuosa	1	0	0	0	0	0	0	0	0	0	1	0	fruit	2	none	6.01616	0.402283	0.0247936	-0.0268467	-0.293674	0.614617	0.431765	0.0799916	0.0206198	0.0164175	0.0347154	0.0132815	0.0123042	0.0494396	Columbidae.1
Columbidae	Ducula forsteni	White-bellied Imperial-pigeon	Ducula_forsteni	1	0	0	0	0	0	0	0	0	0	1	0	fruit	2	none	6.23439	0.510097	0.0398414	-0.0025603	-0.398008	0.66804	0.396477	0.0815817	0.0513019	0.03108	0.0587521	0.0326704	0.0427592	0.0398187	Columbidae.1
Columbidae	Ducula concinna	Elegant Imperial-pigeon	Ducula_concinna	1	0	0	0	0	0	0	0	0	0	1	1	fruit	2	none	6.69043	0.213978	0.00324711	-0.0142581	-0.478551	0.527874	0.486174	0.0799916	0.0447086	0.0376944	0.0301611	0.0418726	0.0435492	0.0307833	Columbidae.1
Columbidae	Cryptophaps poecilorrhoa	Sombre Pigeon	Cryptophaps_poecilorrhoa	1	0	0	0	0	0	0	0	0	0	1	0	fruit	1	none	6.14633	0.670685	0.0475321	-0.115575	-0.500947	0.687917	0.314549	0.0799916	0.0409374	0.0212948	0.0167326	0.00796785	0.0103233	0.00773807	Columbidae.1
Columbidae	Oena capensis	Namaqua Dove	Oena_capensis	3	0	0	0	0	1	1	0	0	0	0	0	seed	3	none	3.70377	2.26798	0.361879	0.218979	0.637071	1.28402	0.193029	0.00767226	0.0471283	0.0531578	0.0810749	0.0717916	0.0170594	0.00871767	Columbidae.1
Columbidae	Ptilinopus granulifrons	Carunculated Fruit-dove	Ptilinopus_granulifrons	1	0	0	0	0	0	0	0	0	0	1	0	fruit	2	none	4.77508	1.14608	-0.0890774	0.00251582	0.811139	0.479765	0.222685	0.0799916	0.0419244	0.0342142	0.0264377	0.0260594	0.0332437	0.00607973	Columbidae.1
Columbidae	Ducula myristicivora	Spice Imperial-pigeon	Ducula_myristicivora	1	0	0	0	0	0	0	0	0	0	0	1	fruit	2	none	6.28225	0.196215	-0.130968	-0.117469	-0.237577	0.479001	0.456923	0.0816147	0.0510179	0.0411664	0.0452548	0.026887	0.0121045	0.0186797	Columbidae.1
Columbidae	Treron oxyurus	Sumatran Green-pigeon	Treron_oxyurus	1	0	0	0	0	0	0	0	0	0	1	0	fruit	2	none	5.32618	0.780876	-0.0891728	0.0963009	0.218108	0.759893	0.285693	0.0799916	0.0401569	0.0368898	0.0450823	0.033119	0.0459481	0.0199995	Columbidae.1
Columbidae	Ducula perspicillata	White-eyed Imperial-pigeon	Ducula_perspicillata	1	0	0	0	0	0	0	0	0	0	1	0	fruit	2	none	6.50279	0.313304	-0.000612078	-0.128956	-0.378561	0.52242	0.425545	0.0168667	0.0625202	0.0215707	0.0360771	0.020107	0.0276349	0.0159177	Columbidae.1
Columbidae	Treron sanctithomae	Sao Tome Green-pigeon	Treron_sanctithomae	1	0	0	0	0	1	0	0	0	0	0	0	fruit	2	none	5.32618	0.331026	-0.377981	0.190456	0.304563	0.525365	0.33079	0.0799916	0.0607929	0.0632018	0.029882	0.0506607	0.000599688	0.00346533	Columbidae.1
Columbidae	Ptilinopus bernsteinii	Scarlet-breasted Fruit-dove	Ptilinopus_bernsteinii	1	0	0	0	0	0	0	0	0	0	1	0	fruit	2	none	4.77508	1.25921	0.0101024	0.0204326	0.18979	0.994318	0.222569	0.0799916	0.0575391	0.0298457	0.036721	0.038383	0.0257886	0.0140271	Columbidae.1
Columbidae	Ptilinopus monacha	Blue-capped Fruit-dove	Ptilinopus_monacha	1	0	0	0	0	0	0	0	0	0	1	0	fruit	2	none	4.45318	1.74076	0.0147628	-0.0773658	1.16551	0.633688	0.148907	0.0799916	0.0835094	0.0202521	0.0310945	0.0181505	0.0188571	0.00671953	Columbidae.1
Columbidae	Ducula basilica	Cinnamon-bellied Imperial-pigeon	Ducula_basilica	1	0	0	0	0	0	0	0	0	0	1	0	fruit	2	none	6.22889	0.458817	-0.05607	-0.10485	-0.0660412	0.537494	0.374175	0.0799916	0.0508284	0.0234099	0.0300163	0.0217178	0.0101166	0.00757015	Columbidae.1
Columbidae	Ptilinopus melanospilus	Black-naped Fruit-dove	Ptilinopus_melanospilus	1	0	0	0	0	0	0	0	0	0	1	0	fruit	2	none	4.52179	1.4437	0.0549474	0.0626171	0.80813	0.672998	0.213284	0.0804099	0.0763473	0.070419	0.0329428	0.0413003	0.0270682	0.0237514	Columbidae.1
Columbidae	Ptilinopus hyogastrus	Grey-headed Fruit-dove	Ptilinopus_hyogastrus	1	0	0	0	0	0	0	0	0	0	1	0	fruit	2	none	4.77508	0.99345	-0.0753128	-0.0240145	0.857301	0.449114	0.260473	0.0628289	0.0308026	0.0226071	0.0405838	0.0515239	0.0301686	0.0348338	Columbidae.1
Columbidae	Treron olax	Little Green-pigeon	Treron_olax	1	0	0	0	0	0	0	0	0	0	1	0	fruit	2	none	4.34381	1.23053	0.00909857	0.0660207	0.990906	0.716424	0.360476	0.080289	0.0401908	0.0164098	0.0413801	0.0336621	0.0194804	0.0251238	Columbidae.1
Columbidae	Turtur brehmeri	Blue-headed Wood-dove	Turtur_brehmeri	1	0	0	0	0	1	0	0	0	0	0	0	omnivore	2	none	4.75359	1.59441	0.381285	0.162037	0.393708	0.661005	0.062725	0.0799916	0.01385	0.0183889	0.0502876	0.0327229	0.0258544	0.0074344	Columbidae.1
Columbidae	Ptilinopus jambu	Jambu Fruit-dove	Ptilinopus_jambu	1	0	0	0	0	0	0	0	0	0	1	0	fruit	2	none	4.90527	1.12048	0.0681422	-0.0493319	0.705584	0.79649	0.39692	0.0806708	0.0344527	0.0344464	0.0273615	0.0443591	0.0184722	0.0131555	Columbidae.1
Columbidae	Treron fulvicollis	Cinnamon-headed Green-pigeon	Treron_fulvicollis	1	0	0	0	0	0	0	0	0	0	1	0	fruit	2	none	5.11799	1.11074	0.0127657	0.0621153	0.690678	0.713799	0.406579	0.0808159	0.0448947	0.0464352	0.0294798	0.0166038	0.0184819	0.016667	Columbidae.1
Columbidae	Treron capellei	Large Green-pigeon	Treron_capellei	1	0	0	0	0	0	0	0	0	0	1	0	fruit	2	none	5.99478	-0.00986649	-0.0724266	0.120623	0.194852	0.662709	0.474689	0.0124682	0.0534255	0.0114534	0.0164502	0.0135554	0.0186478	0.00866595	Columbidae.1
Columbidae	Caloenas nicobarica	Nicobar Pigeon	Caloenas_nicobarica	1	0	0	0	0	0	0	0	0	0	1	1	omnivore	1	none	6.2876	0.522394	0.196492	0.185299	-0.0943873	-0.0478717	0.424821	0.0365146	0.0203692	0.0325462	0.0434772	0.018817	0.0215141	0.0280674	Columbidae.1
Columbidae	Geopelia striata	Zebra Dove	Geopelia_striata	1	0	0	0	0	0	0	0	0	0	1	0	seed	2	none	4.03601	1.7962	0.380941	0.0420813	0.844934	1.13724	0.196549	0.0213808	0.0255555	0.0218042	0.021549	0.0415855	0.0282631	0.0164819	Columbidae.1
Columbidae	Phapitreron cinereiceps	Tawitawi Brown-dove	Phapitreron_cinereiceps	1	0	0	0	0	0	0	0	0	0	1	0	omnivore	1	none	4.98361	0.825989	0.0522469	0.229952	0.53543	0.666493	0.228178	0.0319594	0.0275723	0.0161427	0.0402035	0.052036	0.0718459	0.0234336	Columbidae.1
Columbidae	Gallicolumba menagei	Sulu Bleeding-heart	Gallicolumba_menagei	1	0	0	0	0	0	0	0	0	0	1	0	omnivore	1	weak	5.27811	1.13186	0.288912	0.240817	0.189343	0.38492	0.124321	0.0799916	0.0413639	0.0155238	0.0185758	0.00879297	0.00289283	0.00220635	Columbidae.1
Columbidae	Treron vernans	Pink-necked Green-pigeon	Treron_vernans	1	0	0	0	0	0	0	0	0	0	1	0	fruit	2	none	4.8828	1.07459	-0.00688722	0.0676553	0.722285	0.69159	0.350298	0.0147396	0.0363033	0.0314613	0.0326267	0.00937333	0.0127517	0.00900221	Columbidae.1
Columbidae	Ducula bicolor	Pied Imperial-pigeon	Ducula_bicolor	1	0	0	0	0	0	0	0	0	0	1	1	fruit	2	none	6.0868	0.623313	0.0733379	-0.0235064	-0.102368	0.550846	0.456117	0.0162239	0.0475241	0.0560504	0.0408066	0.0411996	0.0386511	0.0275485	Columbidae.1
Columbidae	Gallicolumba kubaryi	Caroline Islands Ground-dove	Gallicolumba_kubaryi	1	0	0	0	0	0	0	0	0	0	0	1	omnivore	1	weak	5.0876	1.26711	0.248847	0.200123	0.397078	0.341915	0.122419	0.0799916	0.0498814	0.0297446	0.0497322	0.0351992	0.0203585	0.0147142	Columbidae.1
Columbidae	Phapitreron brunneiceps	Mindanao Brown-dove	Phapitreron_brunneiceps	1	0	0	0	0	0	0	0	0	0	1	0	omnivore	1	none	4.98361	0.799679	0.146745	0.192791	0.51092	0.786944	0.290748	0.0799916	0.0821917	0.0552065	0.0562397	0.0777588	0.0569717	0.0390621	Columbidae.1
Columbidae	Ducula pickeringii	Grey Imperial-pigeon	Ducula_pickeringii	1	0	0	0	0	0	0	0	0	0	1	0	fruit	2	none	6.22889	0.536652	-0.0487608	-0.0350383	-0.276317	0.605594	0.409633	0.0799916	0.06232	0.0448645	0.0441215	0.00636011	0.0290169	0.0193446	Columbidae.1
Columbidae	Gallicolumba crinigera	Mindanao Bleeding-heart	Gallicolumba_crinigera	1	0	0	0	0	0	0	0	0	0	1	0	omnivore	1	weak	5.25828	1.36672	0.272305	0.208075	0.197182	0.372082	0.0586185	0.0799916	0.0623781	0.0187825	0.0211108	0.025741	0.0243867	0.0219756	Columbidae.1
Columbidae	Turtur abyssinicus	Black-billed Wood-dove	Turtur_abyssinicus	1	0	0	0	0	1	0	0	0	0	0	0	seed	2	none	4.13836	2.01414	0.439397	0.0830019	0.879531	0.824419	0.198312	0.0107725	0.0239397	0.008765	0.0201023	0.0346666	0.0463785	0.0292208	Columbidae.1
Columbidae	Treron bicinctus	Orange-breasted Green-pigeon	Treron_bicinctus	3	0	0	0	0	0	0	0	0	1	1	0	fruit	2	none	5.15906	1.04954	-0.124336	0.0969086	0.51604	0.6724	0.404046	0.0457079	0.0278814	0.020265	0.0215889	0.0281018	0.022444	0.0198346	Columbidae.1
Columbidae	Ptilinopus arcanus	Negros Fruit-dove	Ptilinopus_arcanus	1	0	0	0	0	0	0	0	0	0	1	0	fruit	2	none	4.77508	1.61537	-0.0473738	0.077884	1.14601	0.600028	0.183843	0.0799916	0.0821917	0.0552065	0.0562397	0.0777588	0.0569717	0.0390621	Columbidae.1
Columbidae	Gallicolumba keayi	Negros Bleeding-heart	Gallicolumba_keayi	1	0	0	0	0	0	0	0	0	0	1	0	omnivore	1	weak	5.22575	1.23085	0.269774	0.198267	0.415823	0.273572	0.049766	0.0799916	0.0985733	0.018555	0.0333302	0.00693117	0.0650451	0.0516608	Columbidae.1
Columbidae	Treron curvirostra	Thick-billed Green-pigeon	Treron_curvirostra	3	0	0	0	0	0	0	0	0	1	1	0	fruit	2	none	4.90119	0.741073	-0.223048	0.180939	0.760052	0.631528	0.35231	0.0806685	0.0578707	0.0510163	0.0317798	0.0269939	0.0195249	0.00774226	Columbidae.1
Columbidae	Ducula badia	Mountain Imperial-pigeon	Ducula_badia	3	0	0	0	0	0	0	0	0	1	1	0	fruit	2	none	6.18619	0.534788	-0.0699652	-0.0892242	-0.288928	0.751331	0.464569	0.0917412	0.0441869	0.0417938	0.0456796	0.0375029	0.0124635	0.0157005	Columbidae.1
Columbidae	Ducula poliocephala	Pink-bellied Imperial-pigeon	Ducula_poliocephala	1	0	0	0	0	0	0	0	0	0	1	0	fruit	2	none	6.31897	0.591899	0.125875	-0.0835563	-0.199139	0.682124	0.381243	0.0261555	0.027135	0.0138489	0.0203555	0.0397863	0.0216294	0.0227477	Columbidae.1
Columbidae	Phapitreron leucotis	White-eared Brown-dove	Phapitreron_leucotis	1	0	0	0	0	0	0	0	0	0	1	0	fruit	1	none	4.68213	1.23116	0.0466866	0.132074	0.712647	0.751502	0.263498	0.0146681	0.0315742	0.023923	0.0226356	0.0312615	0.0321128	0.0140548	Columbidae.1
Columbidae	Phapitreron amethystinus	Amethyst Brown-dove	Phapitreron_amethystinus	1	0	0	0	0	0	0	0	0	0	1	0	omnivore	1	none	4.97673	0.687649	0.112828	0.0950727	0.441752	0.779126	0.315279	0.0179344	0.0359581	0.0136568	0.0155488	0.0106307	0.0189831	0.0111087	Columbidae.1
Columbidae	Ptilinopus occipitalis	Yellow-breasted Fruit-dove	Ptilinopus_occipitalis	1	0	0	0	0	0	0	0	0	0	1	0	fruit	2	none	5.47227	1.12283	-0.0114997	0.177363	0.280061	0.603275	0.256958	0.0203212	0.0565795	0.0464773	0.0512836	0.0289419	0.014769	0.0154464	Columbidae.1
Columbidae	Ducula carola	Spotted Imperial-pigeon	Ducula_carola	1	0	0	0	0	0	0	0	0	0	1	0	fruit	1	none	5.66643	0.723122	0.0522541	-0.107155	0.0766255	0.632663	0.486881	0.0357213	0.0722814	0.0270011	0.0660636	0.0198193	0.0419308	0.0166841	Columbidae.1
Columbidae	Treron waalia	Bruce's Green-pigeon	Treron_waalia	1	0	0	0	0	1	0	0	0	0	0	0	fruit	2	none	5.53733	0.710505	-0.194138	0.109507	0.258399	0.599706	0.393101	0.0177154	0.0205742	0.0229984	0.0306618	0.00901282	0.0255937	0.0137758	Columbidae.1
Columbidae	Treron pompadora	Pompadour Green-pigeon	Treron_pompadora	3	0	0	0	0	0	0	0	0	1	0	0	fruit	2	none	5.45532	0.886686	-0.061118	0.135986	0.513624	0.53854	0.341893	0.0152668	0.0376325	0.0151073	0.0107553	0.0208449	0.0132391	0.00859181	Columbidae.1
Columbidae	Treron seimundi	Yellow-vented Green-pigeon	Treron_seimundi	1	0	0	0	0	0	0	0	0	0	1	0	fruit	2	none	5.06127	0.766394	-0.160795	0.106062	0.162267	0.984393	0.322124	0.0799916	0.0633319	0.0279396	0.0388365	0.0605326	0.0167455	0.00993469	Columbidae.1
Columbidae	Ducula mindorensis	Mindoro Imperial-pigeon	Ducula_mindorensis	1	0	0	0	0	0	0	0	0	0	1	0	fruit	2	none	6.22889	0.541417	-0.136433	-0.0977606	-0.319411	0.681802	0.406256	0.0799916	0.00725176	0.300124	0.0697029	0.0547472	0.0238417	0.0502493	Columbidae.1
Columbidae	Gallicolumba platenae	Mindoro Bleeding-heart	Gallicolumba_platenae	1	0	0	0	0	0	0	0	0	0	1	0	omnivore	1	weak	5.27811	1.14039	0.0766594	0.14866	0.209552	0.386209	0.0927278	0.0799916	0.105955	0.112353	0.0374532	0.0834704	0.0518282	0.0229567	Columbidae.1
Columbidae	Treron sphenurus	Wedge-tailed Green-pigeon	Treron_sphenurus	3	0	0	0	0	0	0	0	0	1	1	0	fruit	1	none	5.34711	0.994188	-0.0342647	-0.000650345	0.248767	0.804678	0.425618	0.0071536	0.0316393	0.0191358	0.012678	0.0365155	0.0263443	0.0175135	Columbidae.1
Columbidae	Ducula aenea	Green Imperial-pigeon	Ducula_aenea	3	0	0	0	0	0	0	0	0	1	1	0	fruit	1	none	6.30079	0.343014	-0.0289196	-0.14002	-0.213046	0.573257	0.472864	0.0268351	0.0363943	0.0238544	0.01829	0.0256216	0.0204236	0.00960545	Columbidae.1
Columbidae	Ptilinopus leclancheri	Black-chinned Fruit-dove	Ptilinopus_leclancheri	3	0	0	0	0	0	0	0	0	0	1	0	fruit	2	none	5.09987	1.10503	0.0140059	0.0145844	0.504209	0.681642	0.271182	0.0317962	0.0951305	0.0639654	0.0816737	0.0458999	0.0544728	0.0462993	Columbidae.1
Columbidae	Ptilinopus merrilli	Cream-bellied Fruit-dove	Ptilinopus_merrilli	1	0	0	0	0	0	0	0	0	0	1	0	fruit	2	none	5.57215	0.879302	-0.163578	0.125646	0.110587	0.596821	0.20613	0.0811266	0.0602427	0.119606	0.0269344	0.0528862	0.033847	0.0208482	Columbidae.1
Columbidae	Ptilinopus marchei	Flame-breasted Fruit-dove	Ptilinopus_marchei	1	0	0	0	0	0	0	0	0	0	1	0	fruit	2	none	5.7869	0.790969	-0.174134	0.111705	-0.0807086	0.628985	0.203636	0.00814567	0.0769824	0.18087	0.0542385	0.077737	0.0357225	0.0366918	Columbidae.1
Columbidae	Gallicolumba luzonica	Luzon Bleeding-heart	Gallicolumba_luzonica	1	0	0	0	0	0	0	0	0	0	1	0	omnivore	1	weak	5.27811	1.44268	0.350436	0.22857	0.42144	0.33754	0.107708	0.0139846	0.06165	0.0281324	0.0398208	0.0610205	0.0289838	0.0320009	Columbidae.1
Columbidae	Treron phoenicopterus	Yellow-footed Green-pigeon	Treron_phoenicopterus	3	0	0	0	0	0	0	0	0	1	1	0	fruit	2	none	5.45959	0.61078	-0.23543	0.157685	0.200524	0.607244	0.423622	0.0110763	0.0383768	0.0240364	0.0257102	0.0267576	0.0303152	0.0101836	Columbidae.1
Columbidae	Treron apicauda	Pin-tailed Green-pigeon	Treron_apicauda	3	0	1	0	0	0	0	0	0	1	1	0	fruit	2	none	5.38077	0.783897	-0.112567	0.189968	-0.0666681	0.991216	0.252438	0.0799916	0.0218623	0.0185088	0.0150964	0.0574238	0.0512401	0.028338	Columbidae.1
Columbidae	Treron formosae	Whistling Green-pigeon	Treron_formosae	3	0	1	0	0	0	0	0	0	0	0	0	fruit	2	none	4.94164	0.720945	-0.00801133	0.0937854	0.0116792	0.646518	0.379364	0.0806956	0.0357589	0.0214362	0.0295402	0.0468075	0.0381556	0.0158808	Columbidae.1
Columbidae	Treron sieboldii	White-bellied Green-pigeon	Treron_sieboldii	3	0	1	0	0	0	0	0	0	0	1	0	fruit	2	none	5.50126	0.952033	0.0258886	0.0515112	0.161427	0.707894	0.450438	0.081078	0.0212186	0.0239552	0.0180553	0.0570989	0.0169652	0.00855172	Columbidae.1
Columbidae	Macropygia phasianella	Brown Cuckoo-Dove	Macropygia_phasianella	3	0	0	0	0	0	0	0	0	0	0	1	omnivore	1	none	5.46806	1.24576	0.211742	0.177906	-0.150406	1.01356	0.280249	0.0171199	0.0525653	0.0391859	0.0472876	0.0162997	0.0428734	0.00322355	Columbidae.2
Columbidae	Patagioenas araucana	Chilean Pigeon	Patagioenas_araucana	2	0	0	0	0	0	0	1	0	0	0	0	fruit	2	none	5.29832	0.814539	0.134353	0.0281398	-0.0835526	0.546793	0.37496	0.0799916	0.0250527	0.0380772	0.0311951	0.0102116	0.0321713	0.0248353	Columbidae.2
Columbidae	Columba leucomela	White-headed Pigeon	Columba_leucomela	3	0	0	0	0	0	0	0	0	0	0	1	omnivore	2	none	6.04025	0.823538	0.164007	0.133455	-0.1119	0.630195	0.482602	0.0416731	0.0402302	0.0827901	0.0848512	0.0824137	0.0270458	0.0168607	Columbidae.2
Columbidae	Patagioenas maculosa	Spot-winged Pigeon	Patagioenas_maculosa	3	0	0	0	0	0	0	1	0	0	0	0	seed	2	none	5.84932	0.947356	0.150499	0.0923498	-0.00364559	0.485289	0.440312	0.0175894	0.0275934	0.025328	0.0338557	0.0567151	0.0326546	0.0102001	Columbidae.2
Columbidae	Leptotila megalura	White-faced Dove	Leptotila_megalura	3	0	0	0	0	0	0	1	0	0	0	0	seed	1	weak	5.3845	1.43576	0.293181	0.0820679	0.208573	0.558257	0.128547	0.0809981	0.0426525	0.0555161	0.0357304	0.0380313	0.00827426	0.033062	Columbidae.2
Columbidae	Patagioenas picazuro	Picazuro Pigeon	Patagioenas_picazuro	3	0	0	0	0	0	0	1	0	0	0	0	omnivore	3	none	5.63121	0.719108	0.113175	0.15719	-0.138654	0.604142	0.410341	0.0888333	0.0673035	0.0248949	0.0799596	0.0431584	0.0521106	0.0243461	Columbidae.2
Columbidae	Zenaida auriculata	Eared Dove	Zenaida_auriculata	3	0	0	0	0	0	0	1	1	0	0	0	seed	3	none	4.7023	1.37617	0.307888	-0.0298708	0.689779	0.706303	0.288402	0.00994192	0.0284752	0.0384897	0.0110224	0.0434367	0.0492688	0.0318978	Columbidae.2
Columbidae	Macropygia amboinensis	Brown Cuckoo-dove	Macropygia_amboinensis	3	0	0	0	0	0	0	0	0	0	1	1	omnivore	1	none	5.46806	1.23863	0.210236	0.149858	-0.162206	1.0411	0.278401	0.0171199	0.0351361	0.0321851	0.0237578	0.0360815	0.0300307	0.00743535	Columbidae.2
Columbidae	Nesoenas picturata	Madagascar Turtle-dove	Nesoenas_picturata	3	0	0	0	0	0	1	0	0	0	0	0	seed	2	none	5.17496	1.21191	0.14791	0.0988402	0.308179	0.616179	0.326913	0.0148423	0.0403016	0.0359259	0.00823126	0.0230235	0.0237878	0.00984098	Columbidae.2
Columbidae	Columba delegorguei	Eastern Bronze-naped Pigeon	Columba_delegorguei	3	0	0	0	0	1	0	0	0	0	0	0	fruit	2	none	4.89035	1.22977	0.13845	0.0899852	0.311643	0.682611	0.418414	0.0799916	0.0342335	0.0133049	0.0247703	0.023644	0.0346022	0.0286661	Columbidae.2
Columbidae	Columba pollenii	Comoro Olive-pigeon	Columba_pollenii	1	0	0	0	0	0	1	0	0	0	0	0	fruit	2	none	5.73159	0.71635	0.116948	0.0891881	-0.17955	0.785353	0.509698	0.0799916	0.021965	0.0370567	0.0240947	0.0306402	0.0604338	0.0478831	Columbidae.2
Columbidae	Leptotila rufaxilla	Grey-fronted Dove	Leptotila_rufaxilla	3	0	0	0	0	0	0	1	1	0	0	0	seed	1	weak	5.05625	1.32586	0.251782	-0.0111806	0.384958	0.607165	0.133916	0.0309708	0.0408096	0.0506044	0.0576357	0.0190971	0.0287941	0.0153436	Columbidae.2
Columbidae	Zenaida meloda	West Peruvian Dove	Zenaida_meloda	1	0	0	0	0	0	0	1	0	0	0	0	seed	2	none	5.3432	1.17134	0.263688	0.0298046	0.322103	0.634154	0.290411	0.0799916	0.0202668	0.0189796	0.0191994	0.0340521	0.0181182	0.02558	Columbidae.2
Columbidae	Patagioenas plumbea	Plumbeous Pigeon	Patagioenas_plumbea	3	0	0	0	0	0	0	1	0	0	0	0	omnivore	1	none	5.1861	0.999372	0.183376	0.0322553	0.05065	0.793776	0.35777	0.019365	0.0273205	0.0239234	0.0189879	0.0109758	0.0470208	0.0160098	Columbidae.2
Columbidae	Macropygia mackinlayi	Mackinlay's Cuckoo-dove	Macropygia_mackinlayi	1	0	0	0	0	0	0	0	0	0	0	1	omnivore	1	none	4.4526	1.5811	0.220039	0.216082	0.136271	1.03103	0.270534	0.0148939	0.0275284	0.0210528	0.0219254	0.0334098	0.0448524	0.015628	Columbidae.2
Columbidae	Aplopelia larvata	Lemon Dove	Aplopelia_larvata	3	0	0	0	0	1	0	0	0	0	0	0	omnivore	2	none	5.04343	1.52227	0.405561	0.175877	0.425856	0.527384	0.236336	0.0172005	0.0421645	0.0328769	0.00994388	0.0463131	0.0453788	0.0364868	Columbidae.2
Columbidae	Geotrygon frenata	White-throated Quail-dove	Geotrygon_frenata	3	0	0	0	0	0	0	1	0	0	0	0	omnivore	1	weak	5.72685	0.949481	0.253167	0.0852882	0.0427948	0.266309	-0.0305724	0.0181794	0.0468638	0.0182689	0.0738457	0.0309677	0.0206654	0.00575062	Columbidae.2
Columbidae	Streptopelia capicola	Ring-necked Dove	Streptopelia_capicola	3	0	0	0	0	1	0	0	0	0	0	0	omnivore	3	weak	4.95583	1.49024	0.293405	0.0332173	0.355683	0.768787	0.290796	0.0237341	0.0507211	0.0422295	0.0282162	0.0586324	0.035569	0.0190795	Columbidae.2
Columbidae	Turacoena modesta	Slaty Cuckoo-dove	Turacoena_modesta	1	0	0	0	0	0	0	0	0	0	1	0	fruit	1	none	5.82895	0.863518	0.15512	0.0599129	-0.142987	0.85834	0.383965	0.0799916	0.0315643	0.0303319	0.0426512	0.0468631	0.0170986	0.0179265	Columbidae.2
Columbidae	Columba arquatrix	African Olive-pigeon	Columba_arquatrix	3	0	0	0	0	1	0	0	0	0	0	0	fruit	2	none	5.99146	0.816817	0.316079	0.160998	-0.104969	0.601957	0.491596	0.0224283	0.0494401	0.0396838	0.0287806	0.0301607	0.0216185	0.012477	Columbidae.2
Columbidae	Reinwardtoena crassirostris	Crested Cuckoo-dove	Reinwardtoena_crassirostris	1	0	0	0	0	0	0	0	0	0	0	1	fruit	1	none	5.55683	0.299105	-0.20569	0.230301	-0.251941	0.895568	0.390552	0.00157625	0.0820489	0.000989778	0.00824339	0.0246361	0.0380342	0.00789647	Columbidae.2
Columbidae	Columba guinea	Speckled Pigeon	Columba_guinea	3	0	0	0	0	1	0	0	0	0	0	0	seed	2	none	5.86363	1.05427	0.254859	0.0742029	-0.0182794	0.48483	0.505131	0.0143038	0.018288	0.0163158	0.0473493	0.0202563	0.0397546	0.0233786	Columbidae.2
Columbidae	Macropygia magna	Dusky Cuckoo-dove	Macropygia_magna	1	0	0	0	0	0	0	0	0	0	1	0	fruit	1	none	4.98791	0.994633	0.113913	0.193735	-0.211378	0.978241	0.332088	0.0799916	0.0345195	0.0474928	0.0120518	0.055998	0.0405662	0.0162704	Columbidae.2
Columbidae	Streptopelia semitorquata	Red-eyed Dove	Streptopelia_semitorquata	3	0	0	0	0	1	0	0	0	0	0	0	omnivore	3	weak	5.17048	1.33832	0.18136	0.107541	0.216638	0.748714	0.38761	0.0409454	0.0403285	0.0396791	0.0261451	0.0343722	0.0254393	0.00633329	Columbidae.2
Columbidae	Geotrygon violacea	Violaceous Quail-dove	Geotrygon_violacea	3	0	0	0	0	0	0	1	1	0	0	0	omnivore	1	weak	4.55598	1.5103	0.317892	0.186506	0.452648	0.4777	0.199204	0.021048	0.0430794	0.0188646	0.0205214	0.022685	0.0355617	0.0171535	Columbidae.2
Columbidae	Columba pallidiceps	Yellow-legged Pigeon	Columba_pallidiceps	1	0	0	0	0	0	0	0	0	0	0	1	omnivore	2	none	6.12905	0.50644	0.0222504	-0.156868	-0.0890009	0.544757	0.491856	0.0799916	0.0821917	0.0552065	0.0562397	0.0777588	0.0569717	0.0390621	Columbidae.2
Columbidae	Patagioenas oenops	Peruvian Pigeon	Patagioenas_oenops	1	0	0	0	0	0	0	1	0	0	0	0	seed	2	none	5.57811	1.06818	0.149738	0.0614914	0.131326	0.68828	0.441058	0.0799916	0.0242832	0.0115259	0.0312252	0.0217228	0.029365	0.0120814	Columbidae.2
Columbidae	Patagioenas cayennensis	Pale-vented Pigeon	Patagioenas_cayennensis	3	0	0	0	0	0	0	1	1	0	0	0	fruit	3	none	5.43372	0.972303	0.137355	0.0621888	0.272485	0.675699	0.394329	0.0227355	0.0250119	0.0137218	0.0472546	0.0238629	0.0458178	0.02577	Columbidae.2
Columbidae	Macropygia nigrirostris	Black-billed Cuckoo-dove	Macropygia_nigrirostris	1	0	0	0	0	0	0	0	0	0	0	1	omnivore	1	none	4.50081	1.29793	0.136539	0.326964	0.236585	1.02061	0.302118	0.0241224	0.0292076	0.0324821	0.00988908	0.0251158	0.0241359	0.0108346	Columbidae.2
Columbidae	Geotrygon montana	Ruddy Quail-dove	Geotrygon_montana	3	0	0	0	0	0	0	1	1	0	0	0	omnivore	1	weak	4.89679	1.40595	0.207012	0.111887	0.55131	0.452392	0.16538	0.00894737	0.0531331	0.0351435	0.040438	0.0187954	0.0230715	0.0110088	Columbidae.2
Columbidae	Reinwardtoena browni	Pied Cuckoo-dove	Reinwardtoena_browni	1	0	0	0	0	0	0	0	0	0	0	1	fruit	1	none	5.71703	0.513275	0.0534313	0.240458	-0.414336	0.826341	0.402091	0.0218507	0.0382644	0.0251707	0.0175436	0.0785919	0.0486635	0.0130092	Columbidae.2
Columbidae	Reinwardtoena reinwardtsi	Great Cuckoo-dove	Reinwardtoena_reinwardtsi	1	0	0	0	0	0	0	0	0	0	1	1	omnivore	1	none	5.61677	0.703073	0.106799	0.215283	-0.693281	1.17641	0.439122	0.0169155	0.0129092	0.0105638	0.0294968	0.0573347	0.0129302	0.0153834	Columbidae.2
Columbidae	Geotrygon saphirina	Sapphire Quail-dove	Geotrygon_saphirina	1	0	0	0	0	0	0	1	0	0	0	0	omnivore	1	weak	5.31321	1.42299	0.260433	0.0904328	0.573374	0.145159	0.0548431	0.0809493	0.0387341	0.0382508	0.0331233	0.0338495	0.0197146	0.0148524	Columbidae.2
Columbidae	Patagioenas subvinacea	Ruddy Pigeon	Patagioenas_subvinacea	1	0	0	0	0	0	0	1	1	0	0	0	fruit	2	none	5.09055	1.36907	0.141093	0.034756	0.352895	0.789944	0.355225	0.0245492	0.0703121	0.0302664	0.0586792	0.0372651	0.0276491	0.0196968	Columbidae.2
Columbidae	Leptotila ochraceiventris	Ochre-bellied Dove	Leptotila_ochraceiventris	1	0	0	0	0	0	0	1	0	0	0	0	seed	1	weak	4.98361	1.44936	0.36035	0.0756766	0.330568	0.504985	0.031699	0.0807242	0.0377729	0.0130256	0.0222052	0.00536331	0.0154392	0.0178829	Columbidae.2
Columbidae	Leptotila verreauxi	White-tipped Dove	Leptotila_verreauxi	3	0	0	0	0	0	0	1	1	0	0	0	seed	1	weak	4.98962	1.35675	0.230287	-0.0562339	0.371214	0.659688	0.1244	0.0197628	0.0515697	0.06493	0.0413105	0.0188256	0.0195745	0.00796739	Columbidae.2
Columbidae	Patagioenas speciosa	Scaled Pigeon	Patagioenas_speciosa	3	0	0	0	0	0	0	1	1	0	0	0	fruit	1	none	5.55478	0.886556	0.190071	0.07534	0.320658	0.619684	0.462652	0.0130749	0.0220755	0.0182078	0.0317681	0.050356	0.0418978	0.0295329	Columbidae.2
Columbidae	Turacoena manadensis	White-faced Cuckoo-dove	Turacoena_manadensis	1	0	0	0	0	0	0	0	0	0	1	0	fruit	1	none	5.34042	0.886602	0.178798	0.0786305	-0.241408	0.902061	0.352145	0.0799916	0.0355312	0.0392787	0.0257729	0.02047	0.00841055	0.0192026	Columbidae.2
Columbidae	Columba iriditorques	Western Bronze-naped Pigeon	Columba_iriditorques	1	0	0	0	0	1	0	0	0	0	0	0	fruit	2	none	4.83573	1.45562	0.166112	0.214192	0.4851	0.715666	0.394397	0.0126626	0.0362782	0.0371497	0.00957407	0.0342269	0.02666	0.0266244	Columbidae.2
Columbidae	Columba vitiensis	White-throated Pigeon	Columba_vitiensis	1	0	0	0	0	0	0	0	0	0	1	1	omnivore	2	none	5.86647	0.62122	0.129309	0.0226328	-0.14093	0.625773	0.414909	0.0311719	0.0697671	0.0397955	0.0258868	0.00837576	0.0285988	0.0176182	Columbidae.2
Columbidae	Columba unicincta	Afep Pigeon	Columba_unicincta	1	0	0	0	0	1	0	0	0	0	0	0	fruit	2	none	5.96394	0.94611	0.21444	0.085743	0.0516726	0.618249	0.490477	0.0277675	0.0195099	0.0407262	0.0300179	0.0308496	0.0281361	0.00834058	Columbidae.2
Columbidae	Macropygia emiliana	Ruddy Cuckoo-dove	Macropygia_emiliana	1	0	0	0	0	0	0	0	0	0	1	0	fruit	1	none	4.98791	1.18164	0.205656	0.124664	0.0542459	0.937061	0.356385	0.0799916	0.0797136	0.0198856	0.0306219	0.0708505	0.0642756	0.0264798	Columbidae.2
Columbidae	Stigmatopelia chinensis	Spotted Dove	Stigmatopelia_chinensis	3	0	1	0	0	0	0	0	0	1	1	0	seed	3	weak	5.0689	1.54322	0.292158	-0.0158741	0.326797	0.959155	0.251766	0.00373104	0.0492505	0.0217102	0.0241348	0.0187094	0.0149198	0.0114779	Columbidae.2
Columbidae	Streptopelia decipiens	Mourning Collared-dove	Streptopelia_decipiens	3	0	0	0	0	1	0	0	0	0	0	0	seed	2	weak	4.89784	1.27951	0.205904	0.0320738	0.215172	0.797528	0.357823	0.0145197	0.0175218	0.0276443	0.0432268	0.0402051	0.0261507	0.0120533	Columbidae.2
Columbidae	Columba malherbii	Sao Tome Bronze-naped Pigeon	Columba_malherbii	1	0	0	0	0	1	0	0	0	0	0	0	fruit	2	none	5.73159	1.08451	0.101976	0.11699	0.350374	0.728801	0.461685	0.0799916	0.0463224	0.0409459	0.0578907	0.039918	0.0122436	0.0179356	Columbidae.2
Columbidae	Columba thomensis	Maroon Pigeon	Columba_thomensis	1	0	0	0	0	1	0	0	0	0	0	0	fruit	2	none	6.06066	0.650652	0.127471	0.0461143	-0.209778	0.705751	0.493366	0.00357139	0.0377915	0.00332026	0.0435619	0.0408186	0.0294866	0.00750261	Columbidae.2
Columbidae	Columba argentina	Silvery Wood-pigeon	Columba_argentina	1	0	0	0	0	0	0	0	0	0	1	0	fruit	2	none	5.73159	0.548396	0.163683	0.0179747	-0.173861	0.572011	0.468935	0.0799916	0.0117345	0.0122403	0.022405	0.0299701	0.0189953	0.0113854	Columbidae.2
Columbidae	Columba albinucha	White-naped Pigeon	Columba_albinucha	1	0	0	0	0	1	0	0	0	0	0	0	fruit	2	none	5.78383	1.05248	0.293144	0.00484383	0.192363	0.683204	0.415524	0.0799916	0.0821917	0.0552065	0.0562397	0.0777588	0.0569717	0.0390621	Columbidae.2
Columbidae	Leptotila pallida	Pallid Dove	Leptotila_pallida	1	0	0	0	0	0	0	1	0	0	0	0	seed	1	weak	4.81023	1.39049	0.257395	0.0531293	0.359279	0.495315	0.0780239	0.0799916	0.0486956	0.0555952	0.0243397	0.0260535	0.0329382	0.0254932	Columbidae.2
Columbidae	Streptopelia reichenowi	White-winged Collared-dove	Streptopelia_reichenowi	1	0	0	0	0	1	0	0	0	0	0	0	fruit	2	weak	4.77912	1.52632	0.231511	-0.0275301	0.444833	0.832027	0.298618	0.0239946	0.0282805	0.0711813	0.0267658	0.0111726	0.0221084	0.0143101	Columbidae.2
Columbidae	Patagioenas goodsoni	Dusky Pigeon	Patagioenas_goodsoni	1	0	0	0	0	0	0	1	0	0	0	0	fruit	2	none	5.73159	1.25341	-0.0436927	0.198244	0.465028	0.805717	0.363668	0.0799916	0.0912653	0.0597998	0.0420419	0.0206404	0.0324683	0.0242356	Columbidae.2
Columbidae	Leptotila conoveri	Tolima Dove	Leptotila_conoveri	1	0	0	0	0	0	0	1	0	0	0	0	seed	1	weak	5.11871	1.57725	0.409789	0.0776511	0.363817	0.448044	0.060168	0.0799916	0.0121685	0.0960977	0.0177392	0.131637	0.0448497	0.0113873	Columbidae.2
Columbidae	Streptopelia bitorquata	Island Collared-dove	Streptopelia_bitorquata	1	0	0	0	0	0	0	0	0	0	1	0	seed	3	weak	5.03044	1.28399	0.247708	0.0781216	0.236982	0.720145	0.284466	0.0186268	0.0278361	0.0218691	0.0278054	0.0177168	0.0145861	0.00807753	Columbidae.2
Columbidae	Streptopelia lugens	Dusky Turtle-dove	Streptopelia_lugens	1	0	0	0	0	1	0	0	0	0	0	0	omnivore	3	weak	5.04343	1.44838	0.227862	0.0406397	0.342627	0.813939	0.461299	0.0155615	0.0429542	0.00609566	0.0488078	0.020249	0.0149518	0.0359861	Columbidae.2
Columbidae	Columba sjostedti	Cameroon Olive-pigeon	Columba_sjostedti	1	0	0	0	0	1	0	0	0	0	0	0	omnivore	2	none	5.73159	0.941555	0.188543	0.108676	0.0574779	0.64899	0.531416	0.0799916	0.0047996	0.0300479	0.0396495	0.0385544	0.0340624	0.0282768	Columbidae.2
Columbidae	Geotrygon veraguensis	Olive-backed Quail-dove	Geotrygon_veraguensis	1	0	0	0	0	0	0	1	1	0	0	0	omnivore	1	weak	5.04343	1.56893	0.414722	0.243772	0.538249	0.203097	0.0221245	0.0799916	0.0141794	0.0125398	0.0187927	0.0182041	0.0102203	0.012539	Columbidae.2
Columbidae	Geotrygon linearis	Lined Quail-dove	Geotrygon_linearis	1	0	0	0	0	0	0	1	0	0	0	0	seed	1	weak	5.56452	1.168	0.305675	0.172314	0.161149	0.255856	-0.00468205	0.0486101	0.0419221	0.0253568	0.0386736	0.0229391	0.0298589	0.0136366	Columbidae.2
Columbidae	Macropygia ruficeps	Little Cuckoo-dove	Macropygia_ruficeps	3	0	0	0	0	0	0	0	0	0	1	0	omnivore	1	none	4.4055	1.68081	0.237563	0.102392	0.265807	1.08723	0.284766	0.0332706	0.0630252	0.0281576	0.0721593	0.0380721	0.0151797	0.00255002	Columbidae.2
Columbidae	Columba torringtoniae	Sri Lanka Wood-pigeon	Columba_torringtoniae	1	0	0	0	0	0	0	0	0	1	0	0	fruit	2	none	5.73159	0.924263	0.130774	0.078365	0.0448101	0.728356	0.409657	0.0799916	0.0840787	0.0459274	0.0430743	0.0228443	0.0158676	0.0206759	Columbidae.2
Columbidae	Leptotila battyi	Brown-backed Dove	Leptotila_battyi	1	0	0	0	0	0	0	0	1	0	0	0	seed	1	weak	5.07904	1.69514	0.436164	0.130835	0.382675	0.492279	0.0796962	0.0799916	0.0821917	0.0552065	0.0562397	0.0777588	0.0569717	0.0390621	Columbidae.2
Columbidae	Geotrygon goldmani	Russet-crowned Quail-dove	Geotrygon_goldmani	1	0	0	0	0	0	0	0	1	0	0	0	seed	1	weak	5.55296	0.821222	0.0309114	-0.0990147	0.249939	0.153182	-0.0647577	0.0799916	0.220088	0.132429	0.0760397	0.0173308	0.0676913	0.0359289	Columbidae.2
Columbidae	Streptopelia hypopyrrha	Adamawa Turtle-dove	Streptopelia_hypopyrrha	1	0	0	0	0	1	0	0	0	0	0	0	seed	3	weak	5.0876	1.40618	0.244453	0.00400908	0.260382	0.789341	0.426336	0.0171954	0.0865217	0.0497964	0.0544758	0.0351006	0.0269238	0.0110552	Columbidae.2
Columbidae	Geotrygon lawrencii	Purplish-backed Quail-dove	Geotrygon_lawrencii	1	0	0	0	0	0	0	0	1	0	0	0	omnivore	1	weak	5.39363	1.27706	0.27601	0.141696	0.388308	0.150908	-0.0276054	0.0810043	0.0291747	0.0333041	0.0181169	0.0245451	0.0173532	0.0130554	Columbidae.2
Columbidae	Geotrygon chiriquensis	Rufous-breasted Quail-dove	Geotrygon_chiriquensis	1	0	0	0	0	0	0	0	1	0	0	0	omnivore	1	weak	5.7301	1.19864	0.380287	0.0869599	0.26835	0.145349	-0.00580873	0.0186366	0.0387101	0.0319352	0.0364966	0.0371238	0.0124181	0.00695607	Columbidae.2
Columbidae	Geotrygon costaricensis	Buff-fronted Quail-dove	Geotrygon_costaricensis	1	0	0	0	0	0	0	0	1	0	0	0	omnivore	1	strong	5.6528	1.25708	0.291103	0.109887	0.345673	0.146698	-0.0311593	0.0218072	0.0517418	0.0180593	0.0684716	0.0193521	0.00942152	0.0139855	Columbidae.2
Columbidae	Columba oliviae	Somali Pigeon	Columba_oliviae	1	0	0	0	0	1	0	0	0	0	0	0	seed	2	none	5.73159	1.26013	0.283845	0.0612554	0.21882	0.513078	0.481893	0.0799916	0.0349519	0.00983411	0.0337741	0.0294523	0.0145071	0.00872635	Columbidae.2
Columbidae	Macropygia rufipennis	Andaman Cuckoo-dove	Macropygia_rufipennis	1	0	0	0	0	0	0	0	0	0	1	0	fruit	1	none	5.54526	1.23812	0.179108	0.187708	-0.198179	0.939355	0.352136	0.0799916	0.0427948	0.0570136	0.0247388	0.0172428	0.0130276	0.00987431	Columbidae.2
Columbidae	Columba albitorques	White-collared Pigeon	Columba_albitorques	1	0	0	0	0	1	0	0	0	0	0	0	seed	2	none	5.62402	1.01306	0.0346237	0.0806662	0.0739741	0.441397	0.494523	0.0221019	0.0493207	0.00959484	0.0381979	0.010326	0.0117419	0.00628842	Columbidae.2
[truncated: 7,876 more rows]

## Sheet: columns
column annotation:
family	taxonomic family (using convention of EltonTraits)
[truncated: 33 more rows]
