# Supplementary material for: Tempo and mode of morphological evolution are decoupled from latitude in birds
Source: PLoS Biol. 2021 Aug 24;19(8):e3001270. doi: 10.1371/journal.pbio.3001270 (PMC8384433; doi:10.1371/journal.pbio.3001270)
Supplement: S3 Data — (XLSX) [file pbio.3001270.s036.xlsx]

## Sheet: data
trait	family.id	proptrop.breeding	rel.supp.index.mean	MC.S.mean	DDexp.slope.mean	DDlin.slope.mean	EB.tiprate.mean	DDexp.tiprate.mean	DDlin1.tiprate.mean	BM.sig2.mean	mode.bestfit	mode.bestfit.conservative	mean.BM.wi	mean.OU.wi	mean.EB.wi	mean.DDexp.wi	mean.DDlin.wi	mean.MC.wi	comp.best
bill.pPC1	Accipitridae.1	0.230769	0.123734	-0.265839	-5.23852	3.29998e-05	0.00387476	0.000879927	0.000174036	3.65e-12	BM	BM	0.669574	0.0767388	0.0114333	0.0749109	0.0757042	0.0916391	0
bill.pPC2	Accipitridae.1	0.230769	0.159826	-0.269098	-3.53245	5.27755e-06	3.54477e-15	4.92836e-06	4.25797e-05	4.31e-12	BM	BM	0.605821	0.0694022	0.0694022	0.0698947	0.0691818	0.116298	0
bill.pPC3	Accipitridae.1	0.230769	0.118235	-0.0981204	-6.27185	-5.38998e-07	3.21034e-11	2.12615e-12	2.39565e-06	1.65e-12	BM	BM	0.630098	0.0721838	0.0721833	0.0791237	0.0687486	0.0776625	0
ln.mass	Accipitridae.1	0.230769	0.314319	-0.059987	0.198056	0.00117774	0.00394203	0.00947235	0.00972549	0.00834766	BM	BM	0.494444	0.0566464	0.0656966	0.0883265	0.0777687	0.217117	0
wtt.pPC1	Accipitridae.1	0.230769	0.180219	-0.0334848	0.122461	0.000479646	0.00233658	0.00407437	0.00445626	0.00382476	BM	BM	0.568765	0.0651571	0.074387	0.08779	0.0829244	0.120977	0
wtt.pPC2	Accipitridae.1	0.230769	0.122349	-0.0597751	-6.29682	-2.63354e-06	0.0010734	4.6209e-05	0.00012108	1.5e-12	BM	BM	0.666251	0.0763396	0.0314416	0.0904633	0.0707598	0.0647452	0
wtt.pPC3	Accipitridae.1	0.230769	0.149864	-0.0261252	-0.257367	-1.51934e-05	0.000211258	0.000173037	0.000189401	0.000211256	BM	BM	0.604304	0.0696972	0.0692284	0.0907968	0.0736904	0.0922828	0
bill.pPC1	Columbidae.1	0.767123	0.339101	-0.0316294	-0.0128856	-2.1595e-05	0.00203001	0.00360098	0.00388398	0.00458866	EB	EB	0.0039415	0.00137424	0.631137	0.0298509	0.00665497	0.327042	0
bill.pPC2	Columbidae.1	0.767123	0.331065	-0.0174705	-0.00921593	-2.8205e-06	0.000162453	0.000385024	0.000386043	0.000457264	EB	EB	0.0749818	0.0260475	0.468504	0.148062	0.105862	0.176542	0
bill.pPC3	Columbidae.1	0.767123	0.376782	-0.0204326	-0.00744711	-1.6455e-06	0.000102626	0.000181688	0.000179905	0.000210376	EB	EB	0.0974515	0.0338527	0.444963	0.0683231	0.0778108	0.277599	0
ln.mass	Columbidae.1	0.767123	0.124117	-0.0267639	-0.00991905	-8.28278e-05	0.00268202	0.00944525	0.00994453	0.0111939	EB	EB	0.00353622	0.00122841	0.849046	0.0143848	0.0165577	0.115247	0
wtt.pPC1	Columbidae.1	0.767123	0.715754	-0.0350457	-0.00628065	-1.8165e-05	0.00300591	0.00521757	0.00535309	0.00576263	MC	MC	0.014799	0.00514102	0.271765	0.0112488	0.00798243	0.689063	1
wtt.pPC2	Columbidae.1	0.767123	0.829256	-0.0123709	-0.0178923	-7.41483e-06	0.000625689	0.000799791	0.000912604	0.00114989	DDexp	DDexp	0.0154072	0.00652504	0.146392	0.743207	0.0755432	0.0129253	1
wtt.pPC3	Columbidae.1	0.767123	0.0324729	-0.0616454	-0.0390425	-1.53048e-06	4.12919e-06	8.25229e-05	0.000241985	0.000296821	EB	EB	5.49149e-06	1.90763e-06	0.965068	0.00482742	2.08391e-05	0.0300764	0
bill.pPC1	Emberizidae.1	0.370861	0.272592	-1.14785e-09	0.00246173	-3.30348e-05	0.00403495	0.00365996	0.00307879	0.0033011	BM	BM	0.43616	0.151814	0.0616203	0.16361	0.0382329	0.148563	0
bill.pPC2	Emberizidae.1	0.370861	0.354246	-7.33341e-06	-0.150263	-3.76302e-06	0.000101031	1.99509e-07	6.02154e-05	0.000100901	OU	OU	0.12217	0.480466	0.0425232	0.270462	0.0419593	0.0424194	0
bill.pPC3	Emberizidae.1	0.370861	0.203958	-0.469137	-0.0634413	-5.73936e-06	5.46989e-05	0.000171105	0.000141147	5.46e-05	OU	OU	0.151893	0.571021	0.0528687	0.0861952	0.0123524	0.12567	0
ln.mass	Emberizidae.1	0.370861	0.278028	-0.00383965	-0.00375963	4.54348e-05	0.00397059	0.0062538	0.00776933	0.00705481	BM	BM	0.352275	0.122616	0.207966	0.135103	0.0566176	0.125422	0
wtt.pPC1	Emberizidae.1	0.370861	0.553897	-0.000266214	0.012579	-1.28483e-05	0.00252296	0.00415226	0.00325911	0.00291309	DDexp	BM	0.293602	0.102194	0.108943	0.373943	0.0191034	0.102214	0
wtt.pPC2	Emberizidae.1	0.370861	0.27441	-4.58219e-05	0.00208392	-3.90826e-06	0.000623485	0.000667765	0.000567886	0.000631122	BM	BM	0.364525	0.169301	0.125683	0.137745	0.080543	0.122203	0
wtt.pPC3	Emberizidae.1	0.370861	0.714413	-1.42287e-09	-0.29568	-6.66235e-06	2.20863e-12	4.14658e-10	0.000213763	0.000437477	DDexp	DDexp	1.41174e-06	4.91383e-07	0.285586	0.714411	3.40402e-07	4.91305e-07	1
bill.pPC1	Muscicapidae.1	0.266667	0.494674	-0.0265581	-0.0156353	2.53583e-05	0.00266308	0.00287119	0.00461487	0.00437041	BM	BM	0.252233	0.087192	0.229052	0.231464	0.0250051	0.175053	0
bill.pPC2	Muscicapidae.1	0.266667	0.310991	-0.0362772	-0.36496	-1.03075e-05	2.39357e-06	3.64491e-07	0.000199218	0.000439538	EB	EB	0.000226647	7.83474e-05	0.688117	0.310845	0.000205263	0.000527605	0
bill.pPC3	Muscicapidae.1	0.266667	0.182451	-0.0472403	-0.128219	-5.89115e-06	2.84388e-06	1.32794e-05	0.000109954	0.000250734	EB	EB	0.0439784	0.0152024	0.702802	0.14073	0.0233017	0.0739853	0
ln.mass	Muscicapidae.1	0.266667	0.684042	-0.035678	-0.0312627	-7.77093e-05	0.00302438	0.00305345	0.00508949	0.00803446	DDexp	DDexp	0.0318505	0.01101	0.259172	0.385415	0.251571	0.0609815	1
wtt.pPC1	Muscicapidae.1	0.266667	0.464447	-0.02874	-0.00497384	1.96625e-05	0.00223675	0.00319197	0.00392352	0.00361832	BM	BM	0.269388	0.0931218	0.220462	0.115275	0.0644398	0.237314	0
wtt.pPC2	Muscicapidae.1	0.266667	0.346394	-5.29579e-09	-0.0171049	-5.46625e-06	0.00109533	0.000745135	0.000955151	0.00110412	BM	BM	0.343397	0.118705	0.119875	0.195254	0.108737	0.114031	0
wtt.pPC3	Muscicapidae.1	0.266667	0.745645	-0.0429559	-0.0307315	-4.72e-06	0.000323962	0.00022929	0.000387553	0.000548813	DDexp	DDexp	0.068835	0.0237948	0.146787	0.425953	0.0949736	0.239657	1
bill.pPC1	Picidae.1	0.452632	0.866173	-0.0734538	-0.0141085	3.4304e-06	0.00611087	0.0061615	0.00873334	0.00936189	MC	MC	0.0233088	0.00820907	0.122578	0.0156219	0.00534857	0.824934	1
bill.pPC2	Picidae.1	0.452632	0.268917	-0.00301916	0.000282049	-1.51789e-05	0.000976907	0.000758418	0.000472979	0.000746142	BM	BM	0.363083	0.309592	0.0427522	0.132391	0.0227471	0.129435	0
bill.pPC3	Picidae.1	0.452632	0.297177	-7.80588e-08	-0.00556872	-5.7952e-06	0.000239203	0.000196193	0.000179567	0.000239063	BM	BM	0.372979	0.202882	0.131357	0.158382	0.00306561	0.131334	0
ln.mass	Picidae.1	0.452632	0.879856	-0.0691007	-0.0233917	3.19284e-06	0.011269	0.00929877	0.0157625	0.0170133	MC	MC	0.0243386	0.00857172	0.106834	0.0275245	0.00805601	0.824675	1
wtt.pPC1	Picidae.1	0.452632	0.799453	-0.0715531	-0.00611361	5.79732e-05	0.00662468	0.00814256	0.0108534	0.00976847	MC	MC	0.0138821	0.00488909	0.193242	0.00558282	0.00219797	0.780206	1
wtt.pPC2	Picidae.1	0.452632	0.960906	-0.0157036	-0.325493	-1.72779e-05	0.000698306	7.85696e-09	0.000204599	0.000513716	DDexp	DDexp	0.0356949	0.0125713	0.00379455	0.923852	0.00919343	0.0148935	1
wtt.pPC3	Picidae.1	0.452632	0.88292	-0.00189172	0.0310788	-9.10932e-06	0.00022365	0.000642332	0.000224793	0.000223572	DDexp	DDexp	0.0763063	0.0943962	0.026874	0.741709	0.0337809	0.0269335	1
bill.pPC1	Psittacidae.1	0.673077	0.450639	-0.0163724	-0.0038107	-2.16816e-05	0.00913784	0.00899089	0.00946512	0.0108333	BM	BM	0.271732	0.0947566	0.181351	0.116977	0.106756	0.228428	0
bill.pPC2	Psittacidae.1	0.673077	0.755437	-0.038811	-0.00678866	-5.63031e-06	0.000159331	0.000193813	6.52596e-05	0.00028366	MC	MC	0.0598457	0.020869	0.21444	0.0295734	0.00891785	0.666354	1
bill.pPC3	Psittacidae.1	0.673077	0.452093	-0.0053472	-0.00980307	-1.42168e-06	0.000127218	7.80307e-05	6.40908e-05	0.000133001	BM	BM	0.286756	0.114282	0.0948824	0.16397	0.236929	0.10318	0
ln.mass	Psittacidae.1	0.673077	0.808294	-0.0321928	-0.0073141	-0.00010789	0.015562	0.0145197	0.0150674	0.0209999	MC	MC	0.0888194	0.0309725	0.145566	0.0570577	0.0510134	0.626571	1
wtt.pPC1	Psittacidae.1	0.673077	0.517471	-0.0255741	-0.00634368	-3.7398e-05	0.00938205	0.00936788	0.0104167	0.0128128	MC	MC	0.0994087	0.0346652	0.363023	0.066551	0.0415269	0.394826	1
wtt.pPC2	Psittacidae.1	0.673077	0.623384	-0.0122439	-0.011892	-1.3712e-05	0.00154461	0.00103432	0.00110438	0.001906	DDexp	BM	0.174453	0.0608342	0.136994	0.293651	0.242313	0.0917558	0
wtt.pPC3	Psittacidae.1	0.673077	0.628868	-0.0209794	-0.0111352	-6.9388e-06	0.000289458	0.000215938	0.000100523	0.000376323	DDlin	BM	0.110978	0.0386993	0.172131	0.197479	0.261822	0.218891	0
bill.pPC1	Sylviidae.1	0.267327	0.47555	-3.73025e-06	-0.0274478	-4.92998e-05	0.00285747	0.0013848	0.00128452	0.00285919	BM	BM	0.231675	0.227622	0.0769355	0.223465	0.165077	0.0752252	0
bill.pPC2	Sylviidae.1	0.267327	0.460849	-0.0984469	-0.06187	2.15917e-06	7.77838e-05	0.000157211	0.00017458	8.32e-05	BM	BM	0.297026	0.0807729	0.0934643	0.168974	0.119214	0.240548	0
bill.pPC3	Sylviidae.1	0.267327	0.274204	-0.00369337	0.00686778	1.14102e-07	0.000171215	0.000242451	0.000246363	0.000171379	OU	BM	0.236639	0.379853	0.0799907	0.110647	0.112434	0.0804366	0
ln.mass	Sylviidae.1	0.267327	0.730722	-7.86941e-06	-0.0452742	-4.60881e-05	0.00642781	0.00177729	0.00351367	0.00643324	DDexp	DDexp	0.171214	0.0599238	0.0578746	0.579488	0.0737972	0.0577026	1
wtt.pPC1	Sylviidae.1	0.267327	0.988749	-0.0823954	-0.0705171	-3.37859e-05	0.00211383	0.000282	0.000970042	0.00229395	DDexp	DDexp	0.00378871	0.0012807	0.00910191	0.889663	0.0579966	0.0381688	1
wtt.pPC2	Sylviidae.1	0.267327	0.994601	-0.0517416	-0.359701	-1.55984e-05	0.001007	9.88631e-06	0.000594087	0.00101503	DDexp	DDexp	0.00377569	0.0012763	0.00129351	0.960401	0.00633589	0.0269177	1
wtt.pPC3	Sylviidae.1	0.267327	0.54671	-0.00192234	-0.0237078	-5.46522e-06	0.000297267	0.000146283	0.00015775	0.000289796	DDexp	BM	0.218393	0.0738231	0.167023	0.273406	0.192508	0.0748461	0
bill.pPC1	Thamnophilidae.1	0.854922	0.647224	-0.0968493	-0.015023	-3.00778e-05	0.000814184	0.00101509	0.00113428	0.0038347	MC	MC	3.33923e-10	1.17672e-10	0.260341	0.241741	0.0134363	0.484482	1
bill.pPC2	Thamnophilidae.1	0.854922	0.847404	-0.0686062	-0.0138351	-3.48142e-06	0.000122485	7.3151e-05	1.39908e-05	0.000337305	DDexp	DDexp	0.0505047	0.0177995	0.0666779	0.370092	0.356621	0.138305	1
bill.pPC3	Thamnophilidae.1	0.854922	0.506889	-0.0661162	-0.00313612	-1.9146e-06	0.000373553	0.000250587	0.000172922	0.000356185	MC	BM	0.291786	0.102834	0.0960224	0.117269	0.091913	0.300176	0
ln.mass	Thamnophilidae.1	0.854922	0.813697	-0.110811	-0.0158963	-5.97473e-05	0.00157325	0.00208133	0.00282689	0.00837735	MC	MC	5.71647e-12	2.01467e-12	0.18453	0.00838118	0.000147185	0.806942	1
wtt.pPC1	Thamnophilidae.1	0.854922	0.856504	-0.0940239	-0.0142179	-3.72614e-05	0.00160704	0.00170577	0.00229964	0.00562668	MC	MC	1.50926e-08	5.31927e-09	0.0872971	0.396439	0.0190065	0.497257	1
wtt.pPC2	Thamnophilidae.1	0.854922	0.91868	-0.073202	-0.0125298	-7.19435e-06	0.000359565	0.000297886	0.00029349	0.00092839	DDexp	DDexp	0.00475067	0.0016743	0.0550218	0.531829	0.257715	0.149009	1
wtt.pPC3	Thamnophilidae.1	0.854922	0.69982	-0.0715269	-0.00908488	-2.1463e-06	0.000107433	0.000132382	0.000118693	0.000289016	MC	MC	0.00461412	0.00162616	0.249047	0.0893312	0.0732591	0.582122	1
bill.pPC1	Thraupidae.1	0.703704	0.246873	-0.0996835	-0.436564	5.50404e-06	0.00294002	0.00203247	0.00321985	4.01e-09	BM	BM	0.472773	0.119825	0.0664377	0.154173	0.0677955	0.118995	0
bill.pPC2	Thraupidae.1	0.703704	0.325155	-0.299751	0.20962	-6.29195e-06	0.00038726	0.000243194	0.000399644	0.000189928	BM	BM	0.408375	0.106442	0.093305	0.182016	0.0778004	0.132062	0
bill.pPC3	Thraupidae.1	0.703704	0.406069	-0.612816	-0.436811	-1.58072e-06	0.000360558	0.00024187	0.000345411	7.59e-10	BM	BM	0.404028	0.100901	0.0412788	0.30411	0.0473034	0.102378	0
ln.mass	Thraupidae.1	0.703704	0.216219	-0.0228967	-2.27148	-6.645e-05	6.11042e-10	8.66735e-05	0.00123858	5.18e-11	BM	BM	0.491841	0.123006	0.12283	0.139091	0.0339237	0.0893085	0
wtt.pPC1	Thraupidae.1	0.703704	0.354689	-0.147731	0.103126	-7.6112e-06	0.00140344	0.001073	0.00148509	0.000802369	BM	BM	0.37428	0.0977771	0.0915254	0.157621	0.0846088	0.194188	0
wtt.pPC2	Thraupidae.1	0.703704	0.533888	-0.151896	-0.0159131	-4.73036e-06	0.000153275	0.000207815	0.000206412	0.000218816	MC	BM	0.312715	0.0780962	0.0799945	0.0826752	0.0810093	0.36551	0
wtt.pPC3	Thraupidae.1	0.703704	0.239922	-0.316285	-3.50635	-2.01209e-06	0.000135634	6.06213e-06	2.75282e-05	1.18e-11	BM	BM	0.470838	0.117585	0.0449185	0.154082	0.0943468	0.118229	0
bill.pPC1	Timaliidae.1	0.62069	0.271999	-0.0301311	-0.0338085	2.84687e-05	0.00522344	0.00401825	0.00508507	0.00531486	BM	BM	0.417096	0.106033	0.106066	0.136732	0.0974782	0.136595	0
bill.pPC2	Timaliidae.1	0.62069	0.694076	-1.46715e-05	-0.211331	-2.98308e-05	0.000824609	0.000243226	0.000328356	0.000651173	DDexp	DDexp	0.163258	0.141208	0.0357938	0.555468	0.062809	0.041464	1
bill.pPC3	Timaliidae.1	0.62069	0.590492	-0.00683803	-1.06888	-8.89924e-06	0.000150526	0.000115948	0.000108959	0.000152008	DDexp	BM	0.254303	0.0685604	0.0646369	0.45681	0.0897451	0.0659448	0
ln.mass	Timaliidae.1	0.62069	0.466647	-0.0623116	-0.0720852	-0.000299636	0.00551413	0.00581632	0.0078353	0.00937748	BM	BM	0.300815	0.0777244	0.111222	0.165648	0.12352	0.221071	0
wtt.pPC1	Timaliidae.1	0.62069	0.281787	-0.245128	-0.657633	-1.71805e-05	0.00519471	6.58913e-05	0.000598533	0.000330283	BM	BM	0.43008	0.163736	0.00574884	0.13603	0.11258	0.151825	0
wtt.pPC2	Timaliidae.1	0.62069	0.331922	-0.0508158	0.0865744	1.6988e-05	0.00151854	0.00218746	0.00152822	0.00120393	BM	BM	0.379318	0.122081	0.0755796	0.186735	0.107345	0.128942	0
wtt.pPC3	Timaliidae.1	0.62069	0.601023	-0.066247	-0.151149	-6.9216e-06	9.05889e-05	5.36699e-05	7.93675e-05	0.000151461	DDexp	BM	0.230012	0.0584729	0.0712501	0.370961	0.115854	0.153451	0
bill.pPC1	Trochilidae.1	0.694268	0.55581	-0.057022	-0.0262686	-1.78289e-05	0.0107964	0.00310287	0.00684254	0.0079063	DDexp	BM	0.261725	0.0912995	0.00919101	0.281363	0.10459	0.251831	0
bill.pPC2	Trochilidae.1	0.694268	0.568556	-0.213971	-0.0594512	-2.63205e-06	0.000333501	0.000301326	0.000297676	0.000349872	MC	BM	0.269195	0.0939054	0.0941648	0.0870486	0.0873055	0.368381	0
bill.pPC3	Trochilidae.1	0.694268	0.27657	-0.519743	-8.37702	-7.93419e-06	4.60966e-23	1.09505e-179	0.000248836	1.16e-10	BM	BM	0.363303	0.165673	0.126734	0.126947	0.0905027	0.12684	0
ln.mass	Trochilidae.1	0.694268	0.482148	-0.061041	-0.0790339	-5.88506e-05	0.000933072	0.000128894	0.0031467	0.00668623	DDexp	DDexp	0.00011251	3.92478e-05	0.517047	0.481617	0.000515638	0.000668265	1
wtt.pPC1	Trochilidae.1	0.694268	0.500071	-0.0916626	-0.0408508	-5.56208e-05	0.00100295	0.000811508	0.00272188	0.00543373	EB	EB	0.0846705	0.0295361	0.305819	0.221777	0.0800967	0.2781	0
wtt.pPC2	Trochilidae.1	0.694268	0.280702	-3.16401e-05	0.00610511	-2.43004e-05	0.000544845	0.000735526	0.000490431	0.000544814	BM	BM	0.337941	0.246283	0.117885	0.128029	0.0519783	0.117883	0
wtt.pPC3	Trochilidae.1	0.694268	0.398912	-0.045199	-0.00945535	-1.77361e-05	0.000676145	0.000459452	0.000244155	0.000692186	BM	BM	0.330102	0.115152	0.116392	0.153089	0.0807782	0.204487	0
bill.pPC1	Tyrannidae.1	0.585106	0.885593	-0.163456	-0.0508715	-2.59141e-05	5.01546e-05	6.30877e-05	0.000129573	0.00140531	MC	MC	0.0108329	0.00363717	0.102388	0.0616003	0.0279438	0.793597	1
bill.pPC2	Tyrannidae.1	0.585106	0.375252	-0.00526293	0.0202257	9.07433e-06	0.000346441	0.00094744	0.000840967	0.000346028	BM	BM	0.305322	0.140009	0.102512	0.165991	0.183232	0.102935	0
bill.pPC3	Tyrannidae.1	0.585106	0.803667	-0.388441	-0.372164	-2.46578e-06	0.000346546	3.85575e-06	1.23297e-05	0.000136301	MC	BM	0.107526	0.0361019	4.49159e-06	0.448979	0.118488	0.2889	0
ln.mass	Tyrannidae.1	0.585106	0.752023	-0.094115	-0.00948488	-4.664e-05	0.00128795	0.00266384	0.00228843	0.00445162	MC	MC	0.166728	0.0559792	0.128957	0.0715061	0.0627254	0.514104	1
wtt.pPC1	Tyrannidae.1	0.585106	0.651129	-0.0515975	-0.018997	-4.6938e-05	0.00119133	0.00109894	0.000476553	0.00278325	MC	BM	0.166933	0.0560478	0.145837	0.177395	0.189699	0.264088	0
wtt.pPC2	Tyrannidae.1	0.585106	0.395064	-0.00627104	-3.97831	2.77829e-07	1.67084e-05	2.60201e-05	5.35163e-05	1.89e-05	OU	BM	0.25464	0.261724	0.0851042	0.21283	0.100015	0.0856873	0
wtt.pPC3	Tyrannidae.1	0.585106	0.579442	-0.0299566	-0.0095993	-2.0532e-06	0.000294224	0.000279085	0.000305714	0.000387385	MC	BM	0.212146	0.0712284	0.1371	0.157091	0.129464	0.292972	0
bill.pPC1	Accipitridae.2	0.321429	0.587745	-0.0561609	-0.0728186	-0.000267351	0.00269112	0.00358209	0.0040178	0.00634689	MC	BM	0.243614	0.0608392	0.130612	0.0964718	0.0765401	0.391923	0
bill.pPC2	Accipitridae.2	0.321429	0.393008	-0.13276	0.143871	8.57444e-06	0.000115206	0.00141858	0.0010277	0.000115283	BM	BM	0.294392	0.247303	0.0735203	0.148692	0.0546239	0.181468	0
bill.pPC3	Accipitridae.2	0.321429	0.831133	-0.0782707	-0.0903012	-8.73181e-06	0.000185738	0.000210386	0.000284506	0.000407312	MC	MC	0.117979	0.0294636	0.0957501	0.070341	0.0385	0.647966	1
ln.mass	Accipitridae.2	0.321429	0.376012	-0.0372935	-0.0508672	-0.000558331	0.0119508	0.010988	0.0114393	0.016053	BM	BM	0.358696	0.0911863	0.111901	0.113621	0.101349	0.223247	0
wtt.pPC1	Accipitridae.2	0.321429	0.733884	-0.10209	-0.112334	-0.000182554	0.00245104	0.00207096	0.00286868	0.00486821	MC	MC	0.176434	0.0448527	0.0601086	0.0729207	0.0554905	0.590193	1
wtt.pPC2	Accipitridae.2	0.321429	0.738627	-0.0762286	-0.113094	-1.85716e-06	0.00038135	0.000414199	0.000862948	0.000963114	MC	MC	0.160696	0.0408516	0.158582	0.0717598	0.0400345	0.528076	1
wtt.pPC3	Accipitridae.2	0.321429	0.328528	-0.0183396	-0.109899	4.42564e-06	0.000333211	0.000310605	0.000653264	0.000678897	BM	BM	0.33206	0.0844154	0.245817	0.158188	0.0750882	0.104432	0
bill.pPC1	Columbidae.2	0.521739	0.782093	-0.0298749	-0.0920431	-6.84933e-05	0.00299098	0.000795823	0.00175941	0.00333253	DDexp	DDexp	0.125681	0.0429501	0.0465212	0.484667	0.174574	0.125606	1
bill.pPC2	Columbidae.2	0.521739	0.565516	-0.0133392	-0.474358	-1.3231e-05	0.00014351	5.28461e-08	0.000139867	0.000270424	DDexp	BM	0.258069	0.0881921	0.115986	0.358929	0.0735969	0.105228	0
bill.pPC3	Columbidae.2	0.521739	0.888476	-0.0435028	-15.3449	-1.46579e-05	9.64972e-05	4.24294e-07	0.000146978	9.66e-05	DDexp	DDexp	0.0916759	0.0314092	0.0313289	0.782546	0.0069253	0.0561142	1
ln.mass	Columbidae.2	0.521739	0.871079	-0.0518775	-0.0693022	-0.00013385	0.00407141	0.000958264	0.00208532	0.00477554	DDlin	DDlin	0.0751187	0.0256706	0.027441	0.283189	0.340368	0.248212	1
wtt.pPC1	Columbidae.2	0.521739	0.735284	-1.72019e-08	-0.492459	-7.30287e-05	0.00189362	3.58601e-09	0.00112118	0.00189311	DDexp	DDexp	0.188917	0.0659916	0.0645571	0.568819	0.0471661	0.0645493	1
wtt.pPC2	Columbidae.2	0.521739	0.137264	-0.0166506	-0.0865289	-9.29333e-06	0.000141468	0.000136067	0.000524841	0.000902023	EB	EB	0.000787169	0.000269006	0.860603	0.136987	0.000670898	0.000682987	0
wtt.pPC3	Columbidae.2	0.521739	0.000380302	-0.0241598	-0.0472824	-1.24892e-05	7.20023e-05	0.000120704	0.00023171	0.000300051	EB	EB	1.92218e-05	6.56883e-06	0.999455	0.000380029	7.85391e-06	0.000130995	0
bill.pPC1	Emberizidae.2	0.47482	0.139991	-1.31967e-09	-0.000957569	3.6525e-05	0.0107924	0.0103256	0.0120907	0.0107873	OU	BM	0.225836	0.501416	0.0782097	0.0815524	0.0349524	0.0780341	0
bill.pPC2	Emberizidae.2	0.47482	0.890244	-0.133566	-0.0334008	-1.25635e-05	0.000538505	6.70873e-05	0.000213581	0.00110468	MC	MC	0.0415276	0.0143822	0.0524453	0.29259	0.164565	0.434489	1
bill.pPC3	Emberizidae.2	0.47482	0.350132	-8.08542e-08	-0.0195808	-2.99939e-06	0.000280319	5.6355e-05	5.09914e-05	0.000280433	OU	BM	0.21759	0.309055	0.0753576	0.164292	0.158356	0.0753491	0
ln.mass	Emberizidae.2	0.47482	0.302582	-2.52531e-08	0.00286566	0.000124992	0.0216977	0.024537	0.0272845	0.0216994	BM	BM	0.336995	0.161064	0.116711	0.145098	0.1255	0.114633	0
wtt.pPC1	Emberizidae.2	0.47482	0.334744	-0.0225055	-0.000316359	2.77542e-05	0.00635469	0.00634394	0.00750647	0.00643386	BM	BM	0.365677	0.126646	0.130841	0.129681	0.0630174	0.184137	0
wtt.pPC2	Emberizidae.2	0.47482	0.52374	-0.0878821	0.0116396	1.10181e-05	0.000597474	0.00141957	0.00144185	0.000596898	DDlin	BM	0.23294	0.125528	0.0806726	0.179929	0.259327	0.121603	0
wtt.pPC3	Emberizidae.2	0.47482	0.600576	-0.0449091	-0.0001341	-3.26292e-06	0.000561961	0.000615734	0.000521445	0.000619268	MC	BM	0.24521	0.0849274	0.169688	0.085303	0.0456914	0.36918	0
bill.pPC1	Furnariidae.2	0.755102	0.689375	-0.150445	-0.0473081	-1.08742e-05	0.00215203	0.00227561	0.00445431	0.00651236	MC	MC	0.145556	0.0439672	0.175086	0.216496	0.0288655	0.390028	1
bill.pPC2	Furnariidae.2	0.755102	0.346604	-0.131813	-0.0144095	-2.0532e-05	0.000547831	0.000409877	0.00019927	0.000547871	BM	BM	0.364178	0.110021	0.110004	0.11599	0.106215	0.193593	0
bill.pPC3	Furnariidae.2	0.755102	0.600818	-0.204988	-0.0514075	-1.47722e-05	0.000319422	9.13665e-05	4.43181e-05	0.000397946	MC	BM	0.252274	0.0762026	0.0853836	0.101769	0.102699	0.381672	0
ln.mass	Furnariidae.2	0.755102	0.566421	-0.105024	-0.0111027	-0.000193352	0.00713669	0.00896659	0.00811638	0.010401	MC	BM	0.2556	0.0779241	0.140607	0.0924486	0.0993688	0.334051	0
wtt.pPC1	Furnariidae.2	0.755102	0.366949	-0.0896315	-0.00897709	3.3548e-05	0.00313575	0.00350509	0.00418127	0.00396297	BM	BM	0.360525	0.109418	0.122501	0.11922	0.0793262	0.209011	0
wtt.pPC2	Furnariidae.2	0.755102	0.297935	-0.172646	0.0256168	-1.56e-05	0.000391376	0.000737928	0.000360338	0.000392469	BM	BM	0.386385	0.14301	0.117267	0.147727	0.0418853	0.163725	0
wtt.pPC3	Furnariidae.2	0.755102	0.413801	-0.185643	0.0083669	-5.528e-06	0.000595146	0.000678532	0.000605757	0.000608588	BM	BM	0.348854	0.107301	0.10608	0.1173	0.0737787	0.246685	0
bill.pPC1	Muscicapidae.2	0.540984	0.433709	-0.107898	-0.0697918	-0.000111119	0.000215784	0.000406825	0.000841882	0.00196174	EB	BM	0.131152	0.00157433	0.327017	0.162939	0.135605	0.241713	0
bill.pPC2	Muscicapidae.2	0.540984	0.366372	-0.0807168	-0.169485	-3.2868e-05	8.8605e-05	1.67959e-05	0.000156594	0.00059227	EB	EB	0.0388752	0.012351	0.499609	0.246342	0.043119	0.159704	0
bill.pPC3	Muscicapidae.2	0.540984	0.494069	-1.54339e-08	-0.0373286	-4.3696e-05	0.000611781	0.000303898	9.3136e-05	0.000612186	BM	BM	0.268011	0.0874287	0.0851495	0.219667	0.254596	0.0851482	0
ln.mass	Muscicapidae.2	0.540984	0.558075	-0.067033	-0.0236941	-0.000209662	0.0034681	0.0055184	0.00496912	0.00822914	MC	BM	0.19644	0.0624109	0.19008	0.131563	0.145008	0.274498	0
wtt.pPC1	Muscicapidae.2	0.540984	0.716168	-0.117212	-0.045272	-0.00017221	0.000876694	0.00168555	0.00138511	0.00427843	MC	MC	0.0524893	0.0166764	0.217823	0.0521478	0.0643745	0.596489	1
wtt.pPC2	Muscicapidae.2	0.540984	0.776403	-0.117429	-2.06423	-1.2884e-05	9.26884e-05	4.39941e-05	0.000161203	0.000415828	MC	MC	0.104615	0.0332373	0.130718	0.132295	0.111114	0.488021	1
wtt.pPC3	Muscicapidae.2	0.540984	0.549577	-0.0583232	-0.0337085	-2.9914e-05	0.000319312	0.000390775	0.000359675	0.000766098	DDexp	BM	0.181682	0.057722	0.209008	0.214415	0.130347	0.206826	0
bill.pPC1	Picidae.2	0.814815	0.228217	-1.20627	-7.38788	-1.77122e-08	6.62828e-11	2.36605e-12	5.50415e-07	6.18e-10	BM	BM	0.435821	0.108669	0.10884	0.108831	0.108739	0.1291	0
bill.pPC2	Picidae.2	0.814815	0.208838	-0.0636121	0.242754	2.45916e-06	0.000260478	0.000335864	0.000162069	2.81e-11	BM	BM	0.467977	0.133349	0.0643361	0.121153	0.0963146	0.116871	0
bill.pPC3	Picidae.2	0.814815	0.297175	-0.39761	-11.8578	-9.0641e-07	5.09202e-12	1.44448e-32	3.32105e-08	1.85e-10	BM	BM	0.41263	0.103049	0.103049	0.174826	0.103339	0.103108	0
ln.mass	Picidae.2	0.814815	0.201642	-0.0830788	-5.73527	-6.73964e-05	3.93655e-09	5.76848e-34	0.000547765	3.93e-12	BM	BM	0.46769	0.129189	0.116799	0.116788	0.052072	0.117463	0
wtt.pPC1	Picidae.2	0.814815	0.413361	-0.0591012	0.233576	-9.1668e-06	0.00089475	0.00154369	0.000931	0.000894391	BM	BM	0.353837	0.106972	0.0883657	0.262108	0.0758685	0.112849	0
wtt.pPC2	Picidae.2	0.814815	0.265011	-0.079345	-0.407406	-2.6884e-05	0.00078683	0.000718818	0.000492929	1.27e-11	BM	BM	0.48805	0.128244	0.0370173	0.177401	0.0459421	0.123345	0
wtt.pPC3	Picidae.2	0.814815	0.33245	-0.10276	0.18808	5.10409e-06	8.6475e-51	0.000208986	0.0001531	0.000129135	BM	BM	0.361034	0.115863	0.0813373	0.179227	0.161739	0.100799	0
bill.pPC1	Psittacidae.2	0.677019	0.353172	-0.0459918	-0.0120558	3.39413e-05	0.0047856	0.00455856	0.00960896	0.00896855	EB	EB	0.00019154	6.69569e-05	0.629957	0.0240196	0.00148289	0.344282	0
bill.pPC2	Psittacidae.2	0.677019	0.737771	-6.57154e-08	0.00892905	-1.72958e-06	0.000491135	0.000719996	0.000506243	0.000410212	DDexp	BM	0.197253	0.126941	0.0367285	0.567408	0.00277507	0.068895	0
bill.pPC3	Psittacidae.2	0.677019	0.303057	-0.0100582	0.00257082	4.27932e-07	0.000113315	0.00014282	0.000148107	0.000113353	BM	BM	0.341847	0.119412	0.119421	0.139481	0.145054	0.134785	0
ln.mass	Psittacidae.2	0.677019	0.53781	-0.033181	-0.0109962	-0.000141408	0.0107091	0.00952618	0.0102384	0.0179241	DDlin	DDlin	0.00964686	0.00337065	0.323247	0.228414	0.27062	0.164701	1
wtt.pPC1	Psittacidae.2	0.677019	0.844545	-0.0540245	-0.0152891	4.15833e-05	0.00484062	0.00381531	0.0101897	0.00914395	MC	MC	4.38696e-05	1.53247e-05	0.146909	0.0506224	5.16837e-09	0.802409	1
wtt.pPC2	Psittacidae.2	0.677019	0.0681497	-0.0175764	-0.00586208	-6.61417e-06	0.00023554	0.00045019	0.000294409	0.000733893	EB	EB	0.0768483	0.0268441	0.786065	0.032388	0.0202267	0.0576283	0
wtt.pPC3	Psittacidae.2	0.677019	0.874984	-0.0535683	-0.0115136	-1.94687e-06	0.000105484	9.16809e-05	7.41299e-05	0.000222055	MC	MC	0.0468861	0.0163781	0.10266	0.0545887	0.0523543	0.727132	1
bill.pPC1	Sylviidae.2	0.39375	0.289747	-0.00756266	-0.00104074	-3.25636e-05	0.00149072	0.00182545	0.00126614	0.00189783	BM	BM	0.39425	0.137672	0.155327	0.147987	0.00897072	0.155793	0
bill.pPC2	Sylviidae.2	0.39375	0.873155	-0.000813974	0.0203517	-8.13312e-06	0.00056074	0.00100764	0.0001024	0.000222462	DDexp	DDexp	0.0997749	0.0348093	5.27215e-08	0.823825	0.00663792	0.0349527	1
bill.pPC3	Sylviidae.2	0.39375	0.539598	-0.020299	-0.0142239	-7.48018e-06	0.000142743	0.000148353	0.000158115	0.000278097	EB	BM	0.225983	0.0789132	0.237652	0.234829	0.0185212	0.204102	0
ln.mass	Sylviidae.2	0.39375	0.607015	-0.000619565	-0.0165065	-2.95318e-05	0.00268217	0.00205691	0.00272598	0.00460518	DDexp	BM	0.211237	0.0737641	0.124171	0.337812	0.17861	0.0744061	0
wtt.pPC1	Sylviidae.2	0.39375	0.382189	-0.015028	-0.0103426	-3.605e-05	0.000828288	0.00110618	0.000885736	0.00181969	EB	BM	0.242912	0.0847666	0.326792	0.169105	0.0139356	0.162489	0
wtt.pPC2	Sylviidae.2	0.39375	0.592993	-0.0682942	-0.033974	-2.28106e-06	0.000221902	5.49744e-05	0.000139443	0.000225744	DDexp	BM	0.221607	0.0777348	0.0772166	0.285468	0.158024	0.17995	0
wtt.pPC3	Sylviidae.2	0.39375	0.320494	-0.000262362	0.00579654	-6.69409e-06	0.000171096	0.000367655	0.000153021	0.000286771	BM	BM	0.34505	0.120374	0.245881	0.165339	0.00279986	0.120556	0
bill.pPC1	Thamnophilidae.2	0.833333	0.85361	-0.192744	-0.235948	8.2996e-05	0.000438239	0.00108423	0.00386351	0.00363497	MC	MC	0.118333	0.0220288	0.0961314	0.0547231	0.0187794	0.690005	1
bill.pPC2	Thamnophilidae.2	0.833333	0.16168	-0.0745429	-22.1649	4.41193e-06	6.30887e-10	2.79412e-164	7.94149e-05	3.72e-10	BM	BM	0.515442	0.0959385	0.0959384	0.0959384	0.0973329	0.0994094	0
bill.pPC3	Thamnophilidae.2	0.833333	0.582445	-0.21956	0.0395372	-4.3192e-05	0.000347949	0.00111244	0.000794125	0.000960575	MC	BM	0.31794	0.0591777	0.0610447	0.0595959	0.0587486	0.443493	0
ln.mass	Thamnophilidae.2	0.833333	0.896785	-0.270784	-0.178727	0.000183467	0.00023927	0.0043288	0.0105541	0.00998465	MC	MC	0.0907299	0.0168874	0.0596074	0.0286401	0.0158294	0.788306	1
wtt.pPC1	Thamnophilidae.2	0.833333	0.45861	-0.149326	-0.0708779	0.00011739	0.00149157	0.00331983	0.00482848	0.00442872	BM	BM	0.379543	0.0706487	0.0851188	0.0771228	0.0660575	0.321509	0
wtt.pPC2	Thamnophilidae.2	0.833333	0.617631	-0.161476	-0.168093	-5.4312e-06	6.18002e-05	0.000224151	0.000497126	0.000547334	MC	BM	0.272147	0.0506188	0.106191	0.0786055	0.0528455	0.439592	0
wtt.pPC3	Thamnophilidae.2	0.833333	0.287788	-0.0882237	-0.0132553	-4.9444e-06	0.000318336	0.000453555	0.000456869	0.000476263	BM	BM	0.46269	0.0861198	0.0914586	0.0863405	0.0864287	0.186962	0
bill.pPC1	Thraupidae.2	0.790909	0.446728	-0.054973	-0.0129927	-2.71722e-05	0.00434414	0.00480573	0.00668287	0.00828372	EB	EB	0.0840538	0.0286008	0.333501	0.24593	0.0852784	0.222636	0
bill.pPC2	Thraupidae.2	0.790909	0.846625	-0.229383	-0.0387049	-5.93501e-06	3.54148e-05	0.000382558	0.00131419	0.00177755	MC	MC	0.029107	0.00990417	0.140192	0.026152	0.0127136	0.781931	1
bill.pPC3	Thraupidae.2	0.790909	0.519512	-0.184474	-0.0734276	-5.87857e-06	6.67608e-06	8.73923e-06	0.00020973	0.000588993	MC	MC	0.00015827	5.38541e-05	0.466903	0.0225553	0.000660825	0.509669	1
ln.mass	Thraupidae.2	0.790909	0.484963	-0.0934041	-0.0163277	-0.000161482	0.00532192	0.00714178	0.0081138	0.0138903	EB	EB	0.0128775	0.00438509	0.447085	0.0664095	0.0471922	0.422051	0
wtt.pPC1	Thraupidae.2	0.790909	0.696067	-0.0612479	-0.00749728	2.81708e-05	0.00364682	0.00430643	0.00623063	0.00566918	MC	MC	0.0794361	0.0774255	0.233023	0.0730218	0.00252574	0.534568	1
wtt.pPC2	Thraupidae.2	0.790909	0.334228	-0.0337779	0.00676531	-3.12348e-06	0.000526986	0.000764564	0.000518417	0.000581604	BM	BM	0.357416	0.121709	0.125149	0.162924	0.0686408	0.164162	0
wtt.pPC3	Thraupidae.2	0.790909	0.490473	-0.1189	-0.0307995	-5.64906e-06	0.000104343	0.000120802	0.000295825	0.00063816	EB	EB	0.00366408	0.0012477	0.450549	0.102756	0.0108419	0.430941	0
bill.pPC1	Timaliidae.2	0.465909	0.709175	-0.0881435	0.00755432	3.5468e-05	0.00123078	0.00735391	0.00686778	0.00517477	MC	MC	0.0732447	0.0256887	0.207713	0.0785608	0.0418374	0.572955	1
bill.pPC2	Timaliidae.2	0.465909	0.581661	-0.00321764	0.00865634	-2.7568e-06	0.000748246	0.000991834	0.000785355	0.000748014	DDexp	BM	0.277776	0.0991013	0.0974224	0.407029	0.0205826	0.0980889	0
bill.pPC3	Timaliidae.2	0.465909	0.274728	-2.80608e-08	-0.000991732	-3.0652e-06	0.000375644	0.000361175	0.000295969	0.000375697	BM	BM	0.374967	0.137964	0.131511	0.139542	0.0845274	0.131488	0
ln.mass	Timaliidae.2	0.465909	0.865926	-0.0976339	-0.0373167	-2.34832e-05	0.00212417	0.00233036	0.00731256	0.00904496	MC	MC	0.00431481	0.00151416	0.123292	0.11308	0.00267406	0.755125	1
wtt.pPC1	Timaliidae.2	0.465909	0.532811	-0.0481967	0.0065355	3.742e-05	0.00170006	0.00791162	0.00753829	0.00608339	MC	MC	0.0731373	0.025651	0.340893	0.0885199	0.0428961	0.428903	1
wtt.pPC2	Timaliidae.2	0.465909	0.492875	-0.0145745	-0.0085582	-1.25556e-05	0.00108298	0.000876137	0.000812626	0.00127104	BM	BM	0.258023	0.090494	0.0977484	0.228662	0.213504	0.111568	0
wtt.pPC3	Timaliidae.2	0.465909	0.446261	-4.5324e-05	-0.00830153	-4.9452e-06	0.00042303	0.000276153	0.000218247	0.000424119	BM	BM	0.28591	0.101519	0.100285	0.210167	0.204819	0.0973009	0
bill.pPC1	Trochilidae.2	0.908257	0.614573	-0.0564401	-0.00710417	-3.3048e-05	0.00478493	0.00544046	0.0060661	0.00833514	MC	BM	0.226769	0.0771619	0.143955	0.0978618	0.0923837	0.361869	0
bill.pPC2	Trochilidae.2	0.908257	0.852576	-0.16699	-0.0416659	-2.89998e-05	0.000271992	9.74614e-05	8.70038e-05	0.00162315	MC	MC	0.0416612	0.014176	0.0965789	0.187469	0.0996959	0.560419	1
bill.pPC3	Trochilidae.2	0.908257	0.473608	-0.0987347	-0.00445425	-1.26166e-06	0.000203467	0.000170518	0.000146949	0.000231255	BM	BM	0.304878	0.10374	0.104872	0.105655	0.106197	0.274658	0
ln.mass	Trochilidae.2	0.908257	0.51518	-0.046456	-0.0108619	1.1044e-05	0.00365092	0.00381269	0.00610954	0.00609944	MC	MC	0.0924672	0.0332394	0.355412	0.121401	0.0196605	0.37782	1
wtt.pPC1	Trochilidae.2	0.908257	0.303822	-0.00539541	-0.00522821	-3.5184e-05	0.00418438	0.00397353	0.00342149	0.00524663	BM	BM	0.338795	0.115208	0.139792	0.13995	0.147859	0.118396	0
wtt.pPC2	Trochilidae.2	0.908257	0.308881	-0.00033149	-0.0064739	-6.3352e-06	0.00210656	0.00156868	0.00174716	0.00210719	BM	BM	0.34362	0.134536	0.116917	0.153021	0.134963	0.116942	0
wtt.pPC3	Trochilidae.2	0.908257	0.880944	-0.110507	-0.0299064	-1.36107e-05	0.000436452	0.000109006	4.08346e-05	0.000696444	DDexp	DDexp	0.048591	0.0165339	0.0256418	0.346357	0.279886	0.28299	1
bill.pPC1	Tyrannidae.2	0.42487	0.491961	-0.0301455	-0.00409978	1.266e-05	0.00659707	0.00621681	0.00879669	0.0085403	BM	BM	0.248767	0.0876738	0.228876	0.165681	0.0531389	0.215863	0
bill.pPC2	Tyrannidae.2	0.42487	0.896222	-0.0656901	-0.00225812	-5.62476e-06	0.000689267	0.000743126	0.000554726	0.000870266	MC	MC	0.0851547	0.0300114	0.070627	0.0346611	0.0244547	0.755091	1
bill.pPC3	Tyrannidae.2	0.42487	0.413812	-4.364e-08	-0.00591398	-4.66557e-06	0.000357884	0.000209243	9.49404e-05	0.000363443	BM	BM	0.331968	0.117113	0.116564	0.225171	0.0939087	0.115276	0
ln.mass	Tyrannidae.2	0.42487	0.811838	-0.0686013	-0.00700963	-6.34095e-06	0.00723747	0.00555528	0.00829644	0.0103637	MC	MC	0.0846912	0.0298481	0.141429	0.104576	0.0232603	0.616195	1
wtt.pPC1	Tyrannidae.2	0.42487	0.953107	-0.106235	-0.00318019	-5.4475e-05	0.00300111	0.00357072	0.00102549	0.00464975	MC	MC	0.0322423	0.0113633	0.0430524	0.0140314	0.00781873	0.891492	1
wtt.pPC2	Tyrannidae.2	0.42487	0.161993	-0.0814723	-0.0211077	-1.16502e-05	0.000285275	0.000205563	0.000254764	0.00130515	EB	EB	0.000350549	0.000123546	0.800721	0.0389484	0.00800353	0.151853	0
wtt.pPC3	Tyrannidae.2	0.42487	0.489963	-0.068897	-0.0427598	-5.64154e-06	0.000212384	6.43069e-06	0.000178198	0.000639474	EB	EB	0.00412058	0.00145223	0.430639	0.396066	0.023752	0.14397	0
bill.pPC1	Accipitridae.3	0.285714	0.725983	-0.0183973	-0.0192328	1.5585e-06	0.00451159	0.00419955	0.00580257	0.00649844	MC	BM	0.143725	0.0504075	0.150258	0.309809	0.0497902	0.29601	0
bill.pPC2	Accipitridae.3	0.285714	0.631418	-0.0373133	-0.0469015	-1.84364e-05	0.00011423	0.000141299	0.000263882	0.00042207	MC	MC	0.0321419	0.0112729	0.307317	0.286486	0.00323314	0.359549	1
bill.pPC3	Accipitridae.3	0.285714	0.339442	-0.00916407	0.00369804	-7.25639e-06	0.000223228	0.000246093	0.000172264	0.000226219	BM	BM	0.376301	0.131976	0.13207	0.174556	0.0232568	0.16184	0
ln.mass	Accipitridae.3	0.285714	0.413768	-0.0126922	-0.00645585	6.3016e-05	0.0198349	0.0203276	0.0238125	0.0235541	BM	BM	0.310126	0.1088	0.131609	0.150635	0.0863414	0.212489	0
wtt.pPC1	Accipitridae.3	0.285714	0.426534	-0.0122637	-0.00456837	5.05682e-05	0.00594759	0.00641558	0.00770333	0.00700867	BM	BM	0.316374	0.110991	0.145034	0.127932	0.0629475	0.236721	0
wtt.pPC2	Accipitridae.3	0.285714	0.118872	-4.10461e-07	0.01558	-1.61227e-05	0.0012177	0.00128438	0.00079497	0.000893774	OU	OU	0.0872072	0.770116	0.00174693	0.105265	0.00511547	0.0305488	0
wtt.pPC3	Accipitridae.3	0.285714	0.349395	-0.00247885	-0.00561862	-1.22805e-05	0.000686867	0.000714282	0.000655624	0.000799076	BM	BM	0.34638	0.121518	0.13609	0.185671	0.0813032	0.129037	0
bill.pPC1	Columbidae.3	0.294118	0.169177	-0.0811651	-4.01809	-3.73531e-05	7.82481e-12	0.000251735	0.000190107	5.89e-12	BM	BM	0.505998	0.119188	0.0884946	0.102877	0.0859098	0.0975326	0
bill.pPC2	Columbidae.3	0.294118	0.156618	-0.529641	-9.95676	-3.40054e-06	2.6035e-11	8.23717e-14	8.35519e-06	1.86e-12	BM	BM	0.532693	0.101321	0.0931634	0.0959948	0.0805556	0.0962724	0
bill.pPC3	Columbidae.3	0.294118	0.279079	-0.816415	-4.63308	-3.04745e-08	9.7049e-45	1.90353e-16	6.09775e-08	5.44e-12	BM	BM	0.470011	0.0822001	0.0822009	0.0838699	0.0816288	0.20009	0
ln.mass	Columbidae.3	0.294118	0.224638	-0.0773515	-10.182	6.27833e-06	1.39677e-35	5.7164e-29	0.000798343	0.000271503	BM	BM	0.500004	0.0922139	0.08702	0.133101	0.0843972	0.103264	0
wtt.pPC1	Columbidae.3	0.294118	0.250926	-0.077181	-0.0229373	4.77454e-06	0.00206629	0.00213761	0.00205678	0.00206672	BM	BM	0.478895	0.0844567	0.0837546	0.101577	0.0853673	0.16595	0
wtt.pPC2	Columbidae.3	0.294118	0.439397	-0.107056	-0.160597	-1.42842e-05	0.00100474	0.00037314	0.000771294	0.000989393	BM	BM	0.380061	0.0664695	0.0756257	0.109143	0.0704074	0.298293	0
wtt.pPC3	Columbidae.3	0.294118	0.220709	-0.127481	-1.40011	2.13851e-05	4.07266e-12	0.000710244	0.000384612	2.6e-11	BM	BM	0.501593	0.0877244	0.0877244	0.128148	0.0815783	0.113232	0
bill.pPC1	Furnariidae.3	0.272727	0.122419	-0.274408	0.531651	0.0011279	0.00988675	0.0181963	0.0124069	0.0100138	BM	BM	0.642979	0.0740831	0.0467904	0.07559	0.0708651	0.0896927	0
bill.pPC2	Furnariidae.3	0.272727	0.170448	-2.13918	-3.3854	-0.000105059	0.00313288	1.48821e-16	0	0.000666004	BM	BM	0.675739	0.0492426	0.0220679	0.0628236	0.0512836	0.138844	0
bill.pPC3	Furnariidae.3	0.272727	0.0912853	-0.129156	0.375988	2.76e-05	0.000230025	0.00041842	0.000303601	0.000233082	BM	BM	0.689838	0.0646547	0.0501593	0.0669707	0.0692979	0.0590796	0
wtt.pPC1	Furnariidae.3	0.272727	0.0679226	-0.899942	-3.82671	-4.09e-12	0.00545373	2.87354e-22	2.931e-11	5.04e-11	BM	BM	0.7659	0.0558129	0.0108548	0.0558065	0.0558129	0.0558129	0
wtt.pPC2	Furnariidae.3	0.272727	0.128427	-0.274949	0.199436	7.37e-05	0.000503182	0.000917922	0.0008107	0.000503599	BM	BM	0.678786	0.0553924	0.0494646	0.0548825	0.0614549	0.10002	0
wtt.pPC3	Furnariidae.3	0.272727	0.116383	-0.251455	0.191146	0.000132976	0.00111339	0.00163575	0.00146274	0.00113935	BM	BM	0.682132	0.0563409	0.0496828	0.0570344	0.0649649	0.089845	0
ln.mass	Furnariidae.3	0.272727	0.0679226	-0.031877	-1.18305	-2.53e-09	1.13419e-09	1.21527e-11	1.7e-10	1.29e-10	BM	BM	0.732932	0.0534293	0.0534104	0.0534074	0.0534102	0.0534104	0
bill.pPC1	Muscicapidae.3	0.605263	0.829575	-0.119816	0.216707	2.27064e-05	0.0015868	0.00337755	0.00215417	0.00158559	DDexp	DDexp	0.129247	0.0394895	0.0366113	0.678392	0.0516798	0.0645811	1
bill.pPC2	Muscicapidae.3	0.605263	0.755835	-0.00595944	-0.167097	-1.17493e-05	0.000187611	1.60929e-05	5.42965e-05	0.000187737	DDexp	DDexp	0.154885	0.0438738	0.0438757	0.524942	0.187578	0.044846	1
bill.pPC3	Muscicapidae.3	0.605263	0.57306	-0.0159129	-0.0929106	-7.3524e-06	1.02931e-06	0.000120985	0.000205896	0.000358844	DDexp	BM	0.225448	0.0638622	0.203425	0.325633	0.110668	0.0709633	0
ln.mass	Muscicapidae.3	0.605263	0.266056	-0.273095	-29.8829	-9.95525e-06	1.43398e-11	1.9166e-06	0.000179706	3e-10	BM	BM	0.397374	0.113495	0.113495	0.127383	0.108179	0.140074	0
wtt.pPC1	Muscicapidae.3	0.605263	0.252909	-4.14852e-09	0.0190643	-2.148e-07	0.00126741	0.00153833	0.00136122	0.00126743	BM	BM	0.402666	0.119877	0.115006	0.136756	0.110715	0.11498	0
wtt.pPC2	Muscicapidae.3	0.605263	0.438165	-0.0351295	-0.043837	5.67176e-07	0.000329556	0.000264726	0.00037284	0.000411256	BM	BM	0.328275	0.0937595	0.0981559	0.259017	0.0830095	0.137783	0
wtt.pPC3	Muscicapidae.3	0.605263	0.371395	-0.0207722	-0.121106	-1.06732e-05	0.000152935	0.000194101	0.000190735	0.000362988	BM	BM	0.34213	0.0977163	0.10507	0.198789	0.145384	0.11091	0
bill.pPC1	Psittacidae.3	0.35	0.806603	-0.104188	-0.342184	-0.00167903	0.000871061	0.00065173	0.00213368	0.0101207	MC	MC	0.0186584	0.00383038	0.140533	0.127916	0.0587697	0.650293	1
bill.pPC2	Psittacidae.3	0.35	0.486009	-1.0361	0.40605	2.1616e-05	6.73092e-19	0.00159395	0.000813978	5.73e-05	BM	BM	0.314151	0.0962803	0.0718237	0.167992	0.072525	0.277227	0
bill.pPC3	Psittacidae.3	0.35	0.348006	-0.0520131	0.445019	-4.2084e-06	0.000299449	0.000654956	0.000355777	0.000359363	BM	BM	0.395219	0.0874872	0.0847032	0.143299	0.0779869	0.211305	0
ln.mass	Psittacidae.3	0.35	0.77694	-0.11688	-0.36152	-0.00120944	0.000496512	0.000425183	0.00432198	0.00756684	MC	MC	0.145497	0.0201682	0.0927027	0.160501	0.0623849	0.518746	1
wtt.pPC1	Psittacidae.3	0.35	0.50721	-0.0872723	-0.202766	-0.000396209	0.00348145	0.000952757	0.00186766	0.00355949	MC	BM	0.312173	0.0640856	0.0649651	0.124059	0.111362	0.323356	0
wtt.pPC2	Psittacidae.3	0.35	0.201831	-0.0973566	-0.0906164	-1.7706e-06	2.60709e-12	0.000428579	0.000650142	0.000762027	EB	EB	0.064152	0.0131697	0.708053	0.0213559	0.0125556	0.180714	0
wtt.pPC3	Psittacidae.3	0.35	0.482028	-0.151072	-1.892	-1.09753e-05	3.695e-14	1.83245e-09	4.39014e-05	0.000124645	EB	BM	0.194515	0.0399318	0.269865	0.188586	0.058675	0.248428	0
bill.pPC1	Sylviidae.3	0.722222	0.895989	-0.106209	-0.17505	-5.26e-05	0.000344948	0.000791697	0.0014582	0.00211365	MC	MC	0.0589359	0.0109704	0.0869417	0.0777866	0.0162107	0.749155	1
bill.pPC2	Sylviidae.3	0.722222	0.210731	-0.879337	0.113289	3.07415e-05	2.31464e-10	2.92615e-09	0.000553348	9.26e-12	BM	BM	0.503322	0.0936844	0.0936824	0.0937008	0.0812067	0.134404	0
bill.pPC3	Sylviidae.3	0.722222	0.888732	-0.117743	-0.217461	-7.89125e-06	9.37586e-06	3.53828e-05	7.4666e-05	0.000187696	MC	MC	0.0120613	0.00224507	0.0977683	0.0870573	0.00620523	0.794663	1
ln.mass	Sylviidae.3	0.722222	0.852805	-0.122058	-0.163455	-0.000952163	0.00115061	0.00196696	0.000726833	0.00460192	MC	MC	0.106675	0.0198553	0.0741501	0.0768709	0.104264	0.618184	1
wtt.pPC1	Sylviidae.3	0.722222	0.946313	-0.272519	-0.466809	-0.00116326	9.80258e-06	6.21974e-05	0.000163697	0.00647819	MC	MC	0.0145845	0.00271461	0.0452274	0.107767	0.0321733	0.797533	1
wtt.pPC2	Sylviidae.3	0.722222	0.961122	-0.363986	-0.599433	-4.01583e-05	0.000148712	2.5101e-06	0.0006829	0.00127059	MC	MC	0.00654179	0.00121757	0.0342526	0.108916	0.00250708	0.846565	1
wtt.pPC3	Sylviidae.3	0.722222	0.970107	-0.196045	-0.390752	-1.1725e-05	8.64212e-07	7.75288e-06	5.87929e-05	0.000247855	MC	MC	6.65538e-05	1.36861e-05	0.0282174	0.0557546	4.46407e-05	0.915903	1
bill.pPC1	Thraupidae.3	0.798165	0.79046	-0.198017	-0.0176287	2.5624e-05	0.00318509	0.00262382	0.00564654	0.00527577	MC	MC	0.00664996	0.00389711	0.172176	0.125816	6.82208e-05	0.691393	1
bill.pPC2	Thraupidae.3	0.798165	0.251862	-0.0743849	-0.0494535	-1.8956e-05	7.39165e-05	8.88674e-05	0.000291314	0.00141633	EB	EB	0.120977	0.0411647	0.490092	0.160013	0.0861525	0.101601	0
bill.pPC3	Thraupidae.3	0.798165	0.307348	-4.06891e-07	0.00812625	-5.7568e-06	0.000292162	0.000431202	9.49496e-05	0.00029174	BM	BM	0.368767	0.191395	0.125477	0.163995	0.024886	0.125479	0
ln.mass	Thraupidae.3	0.798165	0.875846	-0.150075	-0.0281777	-7.89055e-05	0.00346624	0.00237981	0.00517725	0.00890907	DDexp	DDexp	0.005062	0.00172244	0.0738606	0.426725	0.131114	0.361516	1
wtt.pPC1	Thraupidae.3	0.798165	0.921994	-0.207624	-0.019997	1.9852e-05	0.00183797	0.00191031	0.00501749	0.0049209	MC	MC	0.00184015	0.000635164	0.0759748	0.0147593	3.31118e-05	0.906757	1
wtt.pPC2	Thraupidae.3	0.798165	0.624493	-0.122119	-0.0118708	-9.36594e-06	0.000279649	0.000279488	4.6933e-05	0.000522716	MC	BM	0.212882	0.0724367	0.113981	0.109502	0.13389	0.357308	0
wtt.pPC3	Thraupidae.3	0.798165	0.74895	-0.0918137	-0.0156131	-2.1216e-06	0.000320993	0.000288158	0.000429894	0.000548768	MC	MC	0.0904707	0.0308066	0.156619	0.186912	0.0617817	0.473409	1
bill.pPC1	Timaliidae.3	0.36	0.811299	-0.101926	0.0171365	0.000208954	0.00408202	0.0141379	0.0142927	0.0116143	MC	MC	0.122702	0.0375693	0.132522	0.0487644	0.0496818	0.60876	1
bill.pPC2	Timaliidae.3	0.36	0.900708	-0.000432313	0.0736813	1.29654e-05	0.00177879	0.00316046	0.00248355	0.00177927	DDexp	DDexp	0.074073	0.0284114	0.0226798	0.813198	0.0389564	0.0226815	1
bill.pPC3	Timaliidae.3	0.36	0.763965	-1.00005e-07	0.0584009	1.09462e-06	0.000790071	0.00111637	0.000924217	0.000764686	DDexp	DDexp	0.145201	0.161375	0.0439066	0.562476	0.0428258	0.0442165	1
ln.mass	Timaliidae.3	0.36	0.736752	-0.0875677	0.008581	0.000360568	0.0101789	0.0230154	0.0246742	0.0214966	MC	MC	0.178052	0.0545103	0.132299	0.062019	0.0593426	0.513777	1
wtt.pPC1	Timaliidae.3	0.36	0.869071	-0.110035	0.0138913	0.000203885	0.00397306	0.0128778	0.013404	0.0112191	MC	MC	0.0696667	0.0213307	0.110007	0.0248761	0.0257131	0.748406	1
wtt.pPC2	Timaliidae.3	0.36	0.295456	-0.0415395	-0.212431	-4.31913e-05	0.000499307	0.000330196	0.000229732	0.000499956	BM	BM	0.391722	0.120759	0.119938	0.143053	0.0835751	0.140954	0
wtt.pPC3	Timaliidae.3	0.36	0.440098	-1.78524e-08	0.0394895	-1.95125e-06	0.000232108	0.000313211	0.000252528	0.000235361	BM	BM	0.342356	0.1095	0.103054	0.275419	0.0659977	0.103673	0
bill.pPC1	Trochilidae.3	0.785714	0.161133	-0.203797	-5.57407	7.30686e-05	7.45123e-11	0.00095418	0.00408156	2.29e-11	BM	BM	0.572072	0.0868784	0.0757201	0.083711	0.0784488	0.103169	0
bill.pPC2	Trochilidae.3	0.785714	0.432648	-0.167886	-0.895208	-0.000151036	0.000154611	1.63513e-05	0.000170509	0.000791039	EB	BM	0.20995	0.0277892	0.282373	0.164018	0.106984	0.208886	0
bill.pPC3	Trochilidae.3	0.785714	0.116889	-0.0211541	-3.26291	-5.0189e-09	4.85286e-17	3.24431e-17	3.34672e-07	5.69e-12	BM	BM	0.601789	0.0798338	0.0796533	0.0796468	0.0794396	0.0796379	0
ln.mass	Trochilidae.3	0.785714	0.463039	-0.002661	-15.7335	-0.000597941	0.00339643	0.000447285	0.00131152	0.00357419	BM	BM	0.4007	0.0530371	0.0556642	0.373104	0.0641617	0.0533324	0
wtt.pPC1	Trochilidae.3	0.785714	0.165289	-0.000187495	-0.746577	-0.000448326	0.00546308	0.00423225	0.00479812	0.00546358	BM	BM	0.564363	0.096082	0.0746997	0.107978	0.082205	0.0746719	0
wtt.pPC2	Trochilidae.3	0.785714	0.234865	-0.0031306	-4.82115	-0.000216401	0.00126092	0.000506757	0.000754625	0.00125003	BM	BM	0.530509	0.0702187	0.0703412	0.18512	0.0731685	0.0706434	0
wtt.pPC3	Trochilidae.3	0.785714	0.128367	-2.80721e-05	0.102684	-1.62141e-05	0.000233913	0.000285119	0.000229664	0.000234362	BM	BM	0.588754	0.0973075	0.0779263	0.0861078	0.0731689	0.0767351	0
bill.pPC1	Tyrannidae.3	0.777778	0.717403	-0.117914	-0.0243448	-1.70736e-05	0.00114504	0.00121526	0.00145086	0.00185068	MC	MC	0.142045	0.0441731	0.166543	0.142194	0.0810962	0.423949	1
bill.pPC2	Tyrannidae.3	0.777778	0.82747	-0.912973	-11.7882	-3.97213e-06	0.00151328	3.69524e-31	3.97225e-06	0.000135157	MC	MC	0.135082	0.0383843	1.03192e-69	0.124116	0.0539209	0.648497	1
bill.pPC3	Tyrannidae.3	0.777778	0.481835	-0.153686	-0.0180089	-2.89781e-06	0.000265757	0.000164481	0.000207322	0.000282292	BM	BM	0.309083	0.0961055	0.0974103	0.108473	0.105263	0.283666	0
ln.mass	Tyrannidae.3	0.777778	0.917355	-0.195966	-0.0796617	-3.31017e-06	0.000956404	0.000485243	0.00289027	0.00359266	MC	MC	0.000532313	0.000177797	0.0707329	0.139311	0.00232473	0.786921	1
wtt.pPC1	Tyrannidae.3	0.777778	0.920825	-0.188961	-0.274562	1.16765e-05	0.00153682	3.81046e-07	0.00451708	0.00510234	DDexp	DDexp	0.00334525	0.00104008	0.0463196	0.558317	0.00050578	0.390472	1
wtt.pPC2	Tyrannidae.3	0.777778	0.474845	-0.061442	-0.0176456	-6.5708e-06	0.000340685	0.000363188	0.000373077	0.000484434	BM	BM	0.277227	0.0966687	0.110649	0.145707	0.130667	0.239081	0
wtt.pPC3	Tyrannidae.3	0.777778	0.922613	-0.193961	-0.0977525	-4.8004e-06	2.68206e-05	1.2006e-05	0.000181144	0.000383467	MC	MC	0.00859811	0.00267347	0.0737021	0.0307311	0.00458367	0.879712	1
bill.pPC1	Muscicapidae.4	0.8125	0.582649	-0.122869	-0.202309	-0.000589566	0.000451972	0.000693183	-1e-09	0.00174425	MC	BM	0.263529	0.0427762	0.0980148	0.0714345	0.156342	0.367903	0
bill.pPC2	Muscicapidae.4	0.8125	0.439656	-0.132991	-0.30378	-7.3e-05	6.41409e-05	5.10164e-05	-7.3e-07	0.000382158	BM	BM	0.353909	0.0574487	0.0972375	0.107801	0.105921	0.277683	0
bill.pPC3	Muscicapidae.4	0.8125	0.208912	-1.43997	-4.09657	-5.6e-06	0.000399167	1.6809e-08	0	2.9e-05	BM	BM	0.571874	0.0884653	0.00322785	0.151284	0.0966834	0.0884653	0
wtt.pPC1	Muscicapidae.4	0.8125	0.436215	-0.109647	-0.16239	-0.00148727	0.0016704	0.00218734	8e-09	0.00444551	BM	BM	0.35046	0.0568868	0.0878155	0.0776431	0.156035	0.271159	0
wtt.pPC2	Muscicapidae.4	0.8125	0.480326	-0.159481	-0.153158	-0.000106016	0.000279776	0.00032803	0.000270398	0.000667603	BM	BM	0.345796	0.0561299	0.0958158	0.0892868	0.0933571	0.319614	0
wtt.pPC3	Muscicapidae.4	0.8125	0.878575	-0.438023	-0.4355	-5.93e-05	7.69877e-08	1.43921e-05	5.54e-07	0.000263294	MC	MC	0.0676942	0.0110323	0.1008	0.054245	0.0368868	0.729342	1
ln.mass	Muscicapidae.4	0.8125	0.18783	-0.0565481	-6.32468e-05	0.000802607	0.00983795	0.00983783	0.0128417	0.00983876	BM	BM	0.530503	0.0861777	0.0861111	0.0861116	0.0884077	0.122689	0
bill.pPC1	Timaliidae.4	0.05	0.453034	-0.174343	0.159177	0.000923498	0.00449621	0.0261332	0.028653	0.0278056	BM	BM	0.349894	0.0686526	0.0939663	0.107053	0.0800318	0.300402	0
bill.pPC2	Timaliidae.4	0.05	0.965049	-0.0223094	-10.9233	-0.000245852	4.04477e-05	8.70545e-05	0.00119737	0.00179503	DDexp	DDexp	0.0219233	0.00430157	0.00863504	0.923278	0.0286314	0.0132302	1
bill.pPC3	Timaliidae.4	0.05	0.235093	-0.0242034	-0.00229011	-5.61105e-05	0.00130141	0.00105932	0.00120075	0.00129959	BM	BM	0.458835	0.0926389	0.0900264	0.14081	0.123033	0.0946572	0
ln.mass	Timaliidae.4	0.05	0.192798	-0.548554	-1.8806	1.94204e-05	2.58941e-09	0.000179799	0.0025254	7.98e-10	BM	BM	0.483227	0.0992015	0.0992015	0.116951	0.100891	0.100528	0
wtt.pPC1	Timaliidae.4	0.05	0.737979	-0.236595	0.511853	0.000841458	0.0142323	0.0085498	0.0143304	0.0143358	DDexp	DDexp	0.166234	0.0359593	0.0323578	0.536887	0.0766516	0.15191	1
wtt.pPC2	Timaliidae.4	0.05	0.41811	-0.155507	-0.0085938	-3.06479e-06	2.20508e-06	0.000665738	0.00067084	0.000681378	BM	BM	0.303333	0.0595168	0.239803	0.0693235	0.0665075	0.261517	0
wtt.pPC3	Timaliidae.4	0.05	0.239046	-0.0271327	-0.083374	-1.00936e-05	9.76673e-06	0.000761323	0.00078237	0.000848456	BM	BM	0.409124	0.0802742	0.20926	0.119034	0.0872447	0.0950631	0
bill.pPC1	Trochilidae.4	0.818182	0.278954	-0.0491558	-0.00412008	0.000105543	0.00645645	0.00632048	0.00732269	0.00652775	BM	BM	0.407475	0.110995	0.111444	0.111613	0.100827	0.157647	0
bill.pPC2	Trochilidae.4	0.818182	0.306326	-0.0686036	-0.00570988	-7.922e-06	0.00094924	0.000932594	0.000916328	0.000978338	BM	BM	0.393472	0.107145	0.109208	0.108198	0.108181	0.173794	0
bill.pPC3	Trochilidae.4	0.818182	0.348964	-0.136363	0.0272673	8.15398e-06	0.000281593	0.00049676	0.000462288	0.000281821	BM	BM	0.377042	0.107788	0.102705	0.105254	0.105091	0.20212	0
ln.mass	Trochilidae.4	0.818182	0.499396	-0.127171	-0.0278216	-2.297e-06	0.00619083	0.00556764	0.00707514	0.00719597	BM	BM	0.315195	0.0858582	0.103488	0.100086	0.0810569	0.314317	0
wtt.pPC1	Trochilidae.4	0.818182	0.273347	-0.0587193	-0.00130333	0.000168707	0.00956012	0.00950486	0.0108454	0.00959479	BM	BM	0.409982	0.110763	0.108409	0.110481	0.106141	0.154224	0
wtt.pPC2	Trochilidae.4	0.818182	0.616686	-0.205737	-0.0559662	-5.0508e-05	0.00124971	0.000640324	0.000925954	0.00159441	MC	BM	0.25668	0.0691072	0.0735191	0.0963927	0.0912864	0.413015	0
wtt.pPC3	Trochilidae.4	0.818182	0.449342	-0.165502	-0.017772	-1.94e-05	0.000452228	0.000480823	0.000398022	0.000603913	BM	BM	0.341394	0.0919154	0.0950725	0.0973907	0.0950866	0.279141	0
bill.pPC1	Tyrannidae.4	0.818182	0.516482	-0.111596	-0.412579	-0.000207283	0.000133954	0.00039053	0.000824894	0.00271557	MC	BM	0.184076	0.0134142	0.29139	0.160545	0.0319884	0.318586	0
bill.pPC2	Tyrannidae.4	0.818182	0.242765	-0.133913	0.841667	5.66335e-05	0.000143743	0.00151268	0.000627238	0.000143261	BM	BM	0.597214	0.0470668	0.0435183	0.187722	0.047672	0.0768076	0
bill.pPC3	Tyrannidae.4	0.818182	0.127168	-0.105664	-0.0365472	-1.65207e-05	7.65763e-05	9.67042e-05	7.33046e-05	0.000111427	BM	BM	0.698065	0.0508696	0.0530926	0.0516718	0.044309	0.101992	0
ln.mass	Tyrannidae.4	0.818182	0.160672	-0.101566	-0.0957525	-0.000313997	0.00189526	0.00258208	0.00264169	0.00352409	BM	BM	0.647254	0.050033	0.0650758	0.058152	0.0554806	0.124005	0
wtt.pPC1	Tyrannidae.4	0.818182	0.157443	-0.104906	-0.0870352	-2.7804e-05	0.000622717	0.000821217	0.000889697	0.00106203	BM	BM	0.65817	0.0479641	0.0627143	0.0564608	0.0515312	0.12316	0
wtt.pPC2	Tyrannidae.4	0.818182	0.119612	-0.0264684	0.48274	-1.14831e-08	6.98841e-100	3.83265e-06	1.14935e-08	1.31e-12	BM	BM	0.697808	0.0508508	0.0508508	0.0989715	0.0506681	0.0508508	0
wtt.pPC3	Tyrannidae.4	0.818182	0.494732	-0.207636	-0.26957	-1.452e-05	4.07373e-07	3.55672e-05	4.0325e-05	0.000115734	BM	BM	0.371496	0.027057	0.116755	0.0599906	0.0530046	0.371697	0
bill.pPC1	Tyrannidae.5	0.71875	0.657762	-0.137823	-0.130312	-5.08691e-05	0.00141036	7.17942e-05	0.000454831	0.00130289	MC	BM	0.236592	0.0636989	0.0532643	0.0949015	0.0847852	0.466758	0
bill.pPC2	Tyrannidae.5	0.71875	0.218314	-0.00797184	-0.0421523	1.554e-05	4.61192e-17	3.85772e-05	0.000551182	1.99e-13	BM	BM	0.419538	0.136769	0.112954	0.116959	0.100826	0.112954	0
bill.pPC3	Tyrannidae.5	0.71875	0.316291	-0.0594047	0.0173125	-4.1564e-06	0.000198043	0.000230812	0.000186167	0.000203592	BM	BM	0.397062	0.106904	0.106977	0.112752	0.09197	0.184334	0
ln.mass	Tyrannidae.5	0.71875	0.767825	-0.18547	-0.256314	-4.0364e-05	1.83172e-06	3.82047e-06	0.000272452	0.00119285	MC	MC	0.0174677	0.00470292	0.187983	0.106071	0.0178588	0.665917	1
wtt.pPC1	Tyrannidae.5	0.71875	0.448527	-0.111069	-0.0407182	-1.65288e-05	0.00104759	0.000142948	1.95847e-05	0.000320267	BM	BM	0.372069	0.100174	0.00467924	0.108416	0.111966	0.302695	0
wtt.pPC2	Tyrannidae.5	0.71875	0.341834	-0.062196	0.0207443	-2.0816e-05	0.000184244	0.000242579	0.000120439	0.000210392	BM	BM	0.404749	0.108976	0.11082	0.115237	0.0499819	0.210237	0
wtt.pPC3	Tyrannidae.5	0.71875	0.705219	-0.127721	-0.0524549	-5.5004e-06	4.2878e-96	0.000113101	0.000141948	0.000249814	MC	MC	0.113316	0.0305087	0.222513	0.0559104	0.0442048	0.533547	1
bill.pPC1	Acanthizidae.0	0.375	0.34309	-0.0330006	-0.00900735	-1.6844e-05	0.00164052	0.00109325	0.000970073	0.00146637	BM	BM	0.358445	0.114719	0.096963	0.122073	0.12059	0.18721	0
bill.pPC2	Acanthizidae.0	0.375	0.360566	-0.026675	-0.00874334	-4.6432e-06	0.000701732	0.000635121	0.000656295	0.00075077	BM	BM	0.344646	0.110066	0.111513	0.119023	0.120405	0.194347	0
bill.pPC3	Acanthizidae.0	0.375	0.688964	-0.0258641	-0.0415351	-5.9908e-06	0.000192347	7.16295e-05	6.37738e-05	0.000325345	DDexp	BM	0.166351	0.0531483	0.0834947	0.368497	0.209838	0.118671	0
ln.mass	Acanthizidae.0	0.375	0.902047	-0.0521459	-0.0808046	-0.000131865	0.00127713	0.000164357	0.000263831	0.00426938	DDexp	DDexp	0.043571	0.0139148	0.0593947	0.547243	0.196558	0.139319	1
wtt.pPC1	Acanthizidae.0	0.375	0.353374	-0.0104449	-0.017451	-1.4228e-05	0.00129452	0.000928011	0.00105528	0.00158193	BM	BM	0.326538	0.104283	0.114324	0.178449	0.154329	0.122077	0
wtt.pPC2	Acanthizidae.0	0.375	0.313864	-5.09552e-08	0.0259902	-9.9116e-06	0.0002159	0.000489306	2.37455e-05	0.000217543	BM	BM	0.332124	0.278741	0.106051	0.151926	0.0251412	0.106017	0
wtt.pPC3	Acanthizidae.0	0.375	0.247627	-5.13165e-05	0.00328584	-6.46e-07	0.000233079	0.000248298	0.000230193	0.000234324	BM	BM	0.335941	0.250332	0.106595	0.110568	0.0994796	0.0970835	0
bill.pPC1	Aegithalidae.0	0.1	0.0756722	-0.0183481	-11.0414	5.14541e-08	5.95227e-77	3.65651e-13	2.50027e-06	2.65e-13	BM	BM	0.765093	0.0586934	0.0380858	0.0627459	0.0373489	0.0380325	0
bill.pPC2	Aegithalidae.0	0.1	0.0889516	-0.0293453	-0.278855	-4.52738e-05	0.00102621	0.000628735	0.00112886	0.00149679	BM	BM	0.763207	0.0379977	0.0433821	0.073765	0.0382735	0.0433747	0
bill.pPC3	Aegithalidae.0	0.1	0.1788	-0.440598	-2.50878	-5.57855e-05	1.33681e-29	7.38308e-05	0.000110232	0.000327413	BM	BM	0.673249	0.0335191	0.067273	0.0406197	0.0370947	0.148245	0
ln.mass	Aegithalidae.0	0.1	0.281668	-0.00473741	-15.6217	-0.000219402	0.00128909	6.81719e-05	0.000438831	0.00129053	BM	BM	0.619522	0.0312723	0.0308441	0.249225	0.0381208	0.0310159	0
wtt.pPC1	Aegithalidae.0	0.1	0.0536044	-8.34442e-05	-0.135196	-3.33689e-05	0.00238108	0.00186101	0.00209896	0.00238009	BM	BM	0.777352	0.060924	0.0387021	0.0439753	0.0404874	0.0385592	0
wtt.pPC2	Aegithalidae.0	0.1	0.119615	-0.335482	-3.2761	5.79747e-05	4.97088e-31	0.00202182	0.000921593	0.000396914	BM	BM	0.708124	0.0352554	0.0752803	0.0497387	0.0372798	0.0943222	0
wtt.pPC3	Aegithalidae.0	0.1	0.0611888	-0.0553748	0.040736	-3.45345e-05	0.000172382	0.000199839	9.89773e-05	0.000172405	BM	BM	0.793514	0.0417551	0.0395067	0.0401154	0.0334807	0.0516276	0
bill.pPC1	Alaudidae.0	0.307692	0.639842	-0.0848765	0.0106472	-1.4579e-06	0.0032517	0.00297083	0.00171968	0.00138856	MC	BM	0.23912	0.0739729	0.00448882	0.145298	0.102375	0.434745	0
bill.pPC2	Alaudidae.0	0.307692	0.592839	-0.041913	0.00763869	1.011e-05	0.000652931	0.00204	0.00196389	0.00162262	MC	BM	0.21402	0.0715439	0.211735	0.0929731	0.0927157	0.317012	0
bill.pPC3	Alaudidae.0	0.307692	0.636703	-0.0448936	-0.0195724	-1.9336e-06	0.000100235	0.000129663	0.000169541	0.000240409	MC	BM	0.14371	0.0480402	0.185746	0.190014	0.111903	0.320586	0
ln.mass	Alaudidae.0	0.307692	0.300709	-0.0142401	0.00377815	-2.6396e-05	0.00229942	0.00524682	0.00408404	0.00461374	BM	BM	0.345968	0.115783	0.170855	0.136698	0.0894925	0.141204	0
wtt.pPC1	Alaudidae.0	0.307692	0.264534	-0.000582235	-0.00185428	-8.65233e-06	0.000807077	0.00199008	0.00180691	0.00209774	BM	BM	0.353164	0.118137	0.173335	0.126722	0.11007	0.118572	0
wtt.pPC2	Alaudidae.0	0.307692	0.505267	-0.00819905	-0.0197365	-7.4004e-06	0.000418233	0.000205834	0.000157422	0.000419575	BM	BM	0.248124	0.0830381	0.0830471	0.253701	0.243552	0.0885381	0
wtt.pPC3	Alaudidae.0	0.307692	0.113651	-0.0257817	-0.0172285	-2.2532e-06	0.000107713	0.000160699	0.000187779	0.000278133	EB	EB	0.029989	0.0100362	0.766833	0.0807747	0.0405722	0.0717951	0
bill.pPC1	Alcedinidae.0	0.623656	0.804226	-0.0127006	-0.160209	-9.16095e-05	0.00770629	6.32282e-05	0.00415911	0.00870765	DDexp	DDexp	0.149682	0.0497963	0.0508899	0.62886	0.0561574	0.0646141	1
bill.pPC2	Alcedinidae.0	0.623656	0.085601	-0.0253008	-0.0641592	-4.76996e-06	0.000232021	0.000279145	0.000596239	0.000717471	EB	EB	0.00586019	0.00194957	0.895471	0.0232957	0.00304007	0.0703834	0
bill.pPC3	Alcedinidae.0	0.623656	0.57881	-0.0159223	-0.0179777	-4.92354e-06	0.000223201	0.000157209	0.000116424	0.000223319	DDlin	BM	0.233957	0.0779	0.0778319	0.129013	0.366018	0.115281	0
ln.mass	Alcedinidae.0	0.623656	0.582967	-0.0272785	-0.0646648	-0.000133234	0.012408	0.0066579	0.0125861	0.0180569	MC	BM	0.227901	0.0758184	0.108617	0.206023	0.0936466	0.287994	0
wtt.pPC1	Alcedinidae.0	0.623656	0.569327	-0.0166982	-0.186591	-0.000100537	0.00190766	4.54285e-05	0.00352063	0.0074667	DDexp	DDexp	0.0962209	0.0320108	0.307639	0.392075	0.0868596	0.0851946	1
wtt.pPC2	Alcedinidae.0	0.623656	0.512832	-0.00635636	-0.0452847	-2.24566e-05	0.000324824	0.0002678	0.000225502	0.000772425	BM	BM	0.23941	0.0796469	0.132996	0.227067	0.233543	0.0873371	0
wtt.pPC3	Alcedinidae.0	0.623656	0.406754	-0.0142207	-0.129852	-8.1364e-06	0.000265926	0.000112749	0.00039701	0.000535479	EB	EB	0.134456	0.0447309	0.393331	0.256375	0.0594508	0.111656	0
bill.pPC1	Anatidae.0	0.0649351	0.300389	-0.00603128	0.00304476	4.07834e-05	0.0107841	0.0109938	0.0121403	0.0107794	BM	BM	0.343351	0.153288	0.119555	0.13318	0.130881	0.119744	0
bill.pPC2	Anatidae.0	0.0649351	0.484691	-0.00643207	0.001492	1.51914e-05	0.00191904	0.00209785	0.00262676	0.00191915	BM	BM	0.271831	0.165746	0.0946516	0.141785	0.228672	0.0973147	0
bill.pPC3	Anatidae.0	0.0649351	0.345322	-2.74088e-07	0.0080604	6.3395e-06	0.000950985	0.000967052	0.00125237	0.000949987	OU	BM	0.245222	0.318955	0.0853856	0.147065	0.118152	0.0852208	0
ln.mass	Anatidae.0	0.0649351	0.433751	-0.0253247	-0.00467152	-6.48086e-05	0.0297268	0.0298684	0.030893	0.0329585	BM	BM	0.300907	0.104776	0.124896	0.125652	0.110046	0.233723	0
wtt.pPC1	Anatidae.0	0.0649351	0.7547	-0.0484002	-0.0149173	-5.18352e-05	0.0082619	0.00868796	0.0124184	0.0121166	MC	MC	0.0771139	0.0268509	0.185428	0.0884237	0.0230687	0.599115	1
wtt.pPC2	Anatidae.0	0.0649351	0.513133	-0.0312063	-0.00544643	-2.07574e-05	0.00193381	0.00242863	0.00231056	0.00236838	MC	BM	0.269354	0.0937896	0.141602	0.132864	0.0717531	0.290638	0
wtt.pPC3	Anatidae.0	0.0649351	0.442737	-6.53194e-07	-0.0236052	-1.76137e-05	0.000449785	0.000253712	0.000865686	0.000449757	BM	BM	0.318542	0.116055	0.110917	0.252328	0.0916477	0.11051	0
bill.pPC1	Apodidae.0	0.627451	0.897118	-0.0500609	-0.0876279	-0.000141443	0.00198512	0.00177975	0.00299433	0.0048515	MC	MC	0.0662308	0.0221896	0.0555066	0.128238	0.0495861	0.678249	1
bill.pPC2	Apodidae.0	0.627451	0.317697	-0.00704537	-9.74283	3.21586e-06	2.36575e-05	2.67984e-51	0.000247864	3.03e-05	BM	BM	0.372958	0.108814	0.121355	0.112393	0.160299	0.124181	0
bill.pPC3	Apodidae.0	0.627451	0.495922	-0.0269427	-0.123385	-1.81101e-05	0.000353482	7.76798e-05	0.000112338	0.000248632	BM	BM	0.315685	0.105765	0.0340621	0.205429	0.0750377	0.26402	0
ln.mass	Apodidae.0	0.627451	0.823367	-0.0282325	-0.101542	-0.000305224	0.00526247	0.00560687	0.00877513	0.0125179	DDexp	DDexp	0.053531	0.0180098	0.113901	0.473035	0.0640368	0.277487	1
wtt.pPC1	Apodidae.0	0.627451	0.43897	-0.0186033	-0.0474019	-8.25862e-06	0.00330607	0.00182736	0.00246372	0.00285531	BM	BM	0.318264	0.106745	0.0656554	0.203469	0.104955	0.200912	0
wtt.pPC2	Apodidae.0	0.627451	0.943979	-0.0503565	-0.136166	-3.01417e-05	0.000823321	0.000424332	0.000845593	0.00126133	MC	MC	0.0282385	0.00995422	0.0333482	0.205207	0.0429923	0.68026	1
wtt.pPC3	Apodidae.0	0.627451	0.345649	-0.00230855	-0.0597514	-8.81467e-06	0.000188384	7.97593e-05	7.10544e-05	0.000156055	BM	BM	0.36963	0.123973	0.0768381	0.190473	0.109482	0.129604	0
bill.pPC1	Ardeidae.0	0.112903	0.410755	-0.00518011	-0.0188306	-6.01044e-05	0.00756651	0.006775	0.00719538	0.00756557	BM	BM	0.321046	0.104612	0.102268	0.142402	0.21358	0.116091	0
bill.pPC2	Ardeidae.0	0.112903	0.78467	-0.0435844	-0.0676588	-7.07885e-06	0.000159132	0.000654338	0.000903537	0.000944078	MC	MC	0.029447	0.0093803	0.18203	0.086677	0.0104277	0.682038	1
bill.pPC3	Ardeidae.0	0.112903	0.556435	-0.0477066	-0.194766	-2.93874e-06	1.60432e-06	2.68938e-05	9.3654e-05	0.000130612	EB	EB	0.00809805	0.00257962	0.402352	0.166765	0.00788072	0.412324	0
ln.mass	Ardeidae.0	0.112903	0.327893	-0.00889536	0.00188834	5.76504e-05	0.0167334	0.0169926	0.0173659	0.0169514	BM	BM	0.358022	0.114047	0.114185	0.131327	0.124557	0.157861	0
wtt.pPC1	Ardeidae.0	0.112903	0.371842	-0.0099637	-0.00844246	2.33844e-05	0.00690041	0.00786263	0.00812535	0.00805022	BM	BM	0.334435	0.106535	0.126692	0.125094	0.129087	0.178157	0
wtt.pPC2	Ardeidae.0	0.112903	0.354855	-1.55568e-08	0.0220391	-4.87804e-07	0.00077007	0.000817857	0.00084157	0.000776253	BM	BM	0.339001	0.16646	0.107517	0.184884	0.0948882	0.10725	0
wtt.pPC3	Ardeidae.0	0.112903	0.313059	-4.72618e-09	0.0324871	-5.1896e-06	0.000226281	9.8352e-05	0.00012856	6.79e-05	BM	BM	0.398913	0.323202	0.00924404	0.175683	0.0368914	0.056066	0
bill.pPC1	Artamidae.0	0.363636	0.147938	-0.0377211	0.663701	0.00143901	0.013214	0.0175398	0.0159283	0.0139078	BM	BM	0.736812	0.0441528	2.70343e-09	0.128126	0.0498403	0.041069	0
bill.pPC2	Artamidae.0	0.363636	0.205632	-0.109514	1.26916	7.6643e-05	0.000767081	0.00392289	0.00143623	0.00125548	BM	BM	0.660305	0.0328747	0.0344828	0.170177	0.0367948	0.0653657	0
bill.pPC3	Artamidae.0	0.363636	0.156126	-0.21389	0.601704	-4.26132e-06	0.000181857	0.000409528	0.000215229	0.000182494	BM	BM	0.694217	0.0361178	0.0345409	0.074822	0.0319001	0.128402	0
ln.mass	Artamidae.0	0.363636	0.307463	-0.0627233	1.09319	0.00155973	0.0113406	0.0274357	0.0127547	0.0113412	BM	BM	0.564909	0.0469671	0.0281252	0.254321	0.0730677	0.0326099	0
wtt.pPC1	Artamidae.0	0.363636	0.0990864	-0.134147	0.0385407	9.62922e-05	0.0024955	0.00248261	0.00260564	0.00249582	BM	BM	0.761588	0.0391521	0.0379172	0.0390477	0.038362	0.0839331	0
wtt.pPC2	Artamidae.0	0.363636	0.132615	-0.139956	0.565085	6.70714e-05	0.000981124	0.00142437	0.000568475	0.000981695	BM	BM	0.653473	0.0961706	0.0324841	0.0977701	0.0686582	0.051444	0
wtt.pPC3	Artamidae.0	0.363636	0.0602203	-0.0237467	0.261054	8.23534e-05	0.000830145	0.0011888	0.00100858	0.00083005	BM	BM	0.780335	0.0482744	0.0388505	0.04705	0.0439138	0.0415764	0
bill.pPC1	Bucconidae.0	0.828571	0.26738	-0.0184559	-0.0113897	-3.1824e-05	0.00484912	0.00444635	0.00460312	0.00491887	BM	BM	0.396979	0.114135	0.110467	0.11956	0.114899	0.14396	0
bill.pPC2	Bucconidae.0	0.828571	0.279973	-0.0415479	0.00115045	-5.5824e-06	0.000375771	0.000380307	0.000281819	0.000376132	BM	BM	0.397507	0.11687	0.110556	0.110734	0.109738	0.154596	0
bill.pPC3	Bucconidae.0	0.828571	0.543884	-0.141136	-0.409218	-2.15365e-06	0.000126209	3.25518e-10	3.2e-11	5.67e-05	MC	BM	0.304909	0.0848125	0.0390753	0.114294	0.093054	0.363855	0
ln.mass	Bucconidae.0	0.828571	0.313061	-0.0450178	-0.0192179	-5.30232e-05	0.00690686	0.00618001	0.00666068	0.00731461	BM	BM	0.381192	0.106033	0.106792	0.134857	0.11323	0.157895	0
wtt.pPC1	Bucconidae.0	0.828571	0.243356	-0.0466018	0.00584208	-1.4992e-05	0.0033971	0.00354503	0.00327394	0.00339617	BM	BM	0.405741	0.12147	0.112859	0.121009	0.111244	0.127677	0
wtt.pPC2	Bucconidae.0	0.828571	0.318203	-0.0520062	0.0216143	-9.22e-06	0.000341097	0.00040172	9.85974e-05	0.000261532	BM	BM	0.389378	0.123336	0.0956945	0.113082	0.0967772	0.181732	0
wtt.pPC3	Bucconidae.0	0.828571	0.858915	-0.0643076	-0.080488	-2.7436e-06	7.20126e-05	0.000100187	0.000195065	0.00026206	MC	MC	0.0744865	0.0218411	0.0959672	0.190887	0.0310331	0.585785	1
bill.pPC1	Bucerotidae.0	0.763636	0.48126	-0.0124431	-0.0564301	-0.00028074	0.00331398	0.00355405	0.00360678	0.00692227	EB	EB	0.114358	0.0356817	0.331399	0.272052	0.192792	0.0537174	0
bill.pPC2	Bucerotidae.0	0.763636	0.895304	-3.81756e-09	0.0993762	-2.1656e-08	0.000447965	0.000887974	0.000534302	0.000372738	DDexp	DDexp	0.0617296	0.088933	0.0183283	0.798559	0.0131933	0.0192567	1
bill.pPC3	Bucerotidae.0	0.763636	0.598139	-2.77827e-09	0.0547648	-2.1668e-06	0.00101941	0.00157738	0.00113899	0.00102609	DDexp	BM	0.226955	0.231569	0.0704751	0.34693	0.053826	0.0702448	0
ln.mass	Bucerotidae.0	0.763636	0.261443	-0.00436655	-0.0495554	-0.000693089	0.00631952	0.00775266	0.00685923	0.013621	EB	EB	0.085379	0.0266446	0.513111	0.18159	0.164617	0.0286586	0
wtt.pPC1	Bucerotidae.0	0.763636	0.442391	-0.0176141	-0.0857914	-0.000130673	0.00074735	0.000968727	0.00151429	0.00356806	EB	BM	0.158688	0.049513	0.324286	0.256422	0.128102	0.0829882	0
wtt.pPC2	Bucerotidae.0	0.763636	0.341794	-0.0180103	-0.0525268	-7.7172e-06	0.00030995	0.000435055	0.000628983	0.000766986	EB	BM	0.235661	0.0735296	0.325159	0.169172	0.0951897	0.101289	0
wtt.pPC3	Bucerotidae.0	0.763636	0.453691	-0.0287272	-0.0404621	-9.8832e-06	0.000325442	0.000387525	0.000461994	0.000606379	BM	BM	0.253704	0.0791601	0.174625	0.16577	0.125805	0.200936	0
bill.pPC1	Campephagidae.0	0.678571	0.764166	-0.0331793	-0.00407399	0.000109882	0.00557242	0.00719181	0.0099456	0.00784366	MC	MC	0.161764	0.0531302	0.147009	0.0573038	0.0212178	0.559575	1
bill.pPC2	Campephagidae.0	0.678571	0.764351	-6.99129e-08	0.0409116	-2.0396e-06	0.000282067	0.000734173	0.000354927	0.000281867	DDexp	DDexp	0.173089	0.0934182	0.0568493	0.601171	0.0186509	0.0568218	1
bill.pPC3	Campephagidae.0	0.678571	0.0669786	-0.000515395	-0.0655679	-1.98057e-06	3.32996e-05	3.4939e-06	2.64334e-05	3.32e-05	OU	OU	0.10265	0.745322	0.0337145	0.0534633	0.0388995	0.0259512	0
ln.mass	Campephagidae.0	0.678571	0.15444	-0.0154996	0.00564311	7.52203e-05	0.00107595	0.0111117	0.0110241	0.00886993	EB	EB	0.155543	0.0511677	0.577759	0.0613311	0.0530075	0.101192	0
wtt.pPC1	Campephagidae.0	0.678571	0.156608	-0.0357804	-0.0645558	-8.31805e-05	0.000351423	0.00049904	0.000753828	0.00330239	EB	EB	0.0187046	0.00614339	0.78691	0.0277697	0.0154819	0.14499	0
wtt.pPC2	Campephagidae.0	0.678571	0.230464	-0.0132822	-0.0187591	-1.03089e-05	0.000144166	0.000212499	9.13434e-05	0.000365829	EB	BM	0.198064	0.0650524	0.426758	0.0984307	0.105774	0.105921	0
wtt.pPC3	Campephagidae.0	0.678571	0.58887	-0.0828378	-0.0383962	-6.00651e-06	0.000246107	0.00035063	0.000189663	0.00024627	MC	BM	0.262494	0.0862114	0.0862294	0.132191	0.0220131	0.410861	0
bill.pPC1	Caprimulgidae.0	0.511111	0.343668	-3.39022e-05	0.0229495	-3.94772e-05	0.00122758	0.00149166	0.0014162	0.00122681	BM	BM	0.322809	0.271038	0.107526	0.176352	0.0307821	0.0914928	0
bill.pPC2	Caprimulgidae.0	0.511111	0.173112	-0.0134244	-1754.58	-1.25493e-05	0.000446281	8.51347e-06	0.000285496	4.29e-05	OU	BM	0.249338	0.56313	0.000822263	0.0892774	0.00415026	0.0932815	0
bill.pPC3	Caprimulgidae.0	0.511111	0.347081	-0.00341571	0.0276403	-9.82014e-06	5.98137e-06	0.000116011	0.00011422	9.42e-05	BM	BM	0.319553	0.106442	0.201764	0.152262	0.108811	0.111167	0
ln.mass	Caprimulgidae.0	0.511111	0.278912	-1.39092e-05	-0.141527	-2.37343e-05	4.75212e-05	0.00134755	0.00144753	0.00138785	BM	BM	0.359711	0.120246	0.186814	0.120063	0.0931098	0.120055	0
wtt.pPC1	Caprimulgidae.0	0.511111	0.696103	-0.0185419	-9.29437	3.07171e-05	0.000747948	2.67983e-50	0.00194339	0.000748003	DDlin	DDlin	0.161585	0.188547	0.0539527	0.025538	0.500752	0.0696247	1
wtt.pPC2	Caprimulgidae.0	0.511111	0.769063	-3.85769e-05	-0.141155	-1.97612e-05	0.000470686	0.00151769	0.000869796	0.000470624	DDexp	DDexp	0.0532394	0.191916	0.0177765	0.718189	0.00110801	0.0177704	1
wtt.pPC3	Caprimulgidae.0	0.511111	0.400776	-0.00013231	-0.0371829	-1.2827e-05	9.1182e-05	0.000241742	0.000240693	0.000376815	EB	BM	0.168728	0.0563381	0.319358	0.194023	0.205081	0.0564714	0
bill.pPC1	Cardinalidae.0	0.5	0.486358	-0.0559235	-0.0257288	-6.1584e-05	0.00277489	0.00451495	0.00514586	0.0063147	EB	EB	0.068531	0.0215222	0.404761	0.0823196	0.0402227	0.382644	0
bill.pPC2	Cardinalidae.0	0.5	0.613489	-0.127492	-0.0583435	-2.35871e-05	0.000140112	0.000258551	0.000330049	0.000868039	MC	BM	0.213918	0.0671812	0.116347	0.116459	0.110883	0.375212	0
bill.pPC3	Cardinalidae.0	0.5	0.877048	-0.178164	-0.0944924	-1.25103e-05	5.40432e-05	7.49595e-05	0.000109767	0.000369218	MC	MC	0.084256	0.0264607	0.0577513	0.103084	0.0424309	0.686017	1
ln.mass	Cardinalidae.0	0.5	0.816282	-0.102601	-0.0316846	-1.64818e-05	0.00394546	0.00526516	0.00722388	0.00826282	MC	MC	0.0286066	0.00901148	0.156171	0.0693567	0.0116273	0.725227	1
wtt.pPC1	Cardinalidae.0	0.5	0.6997	-0.0760692	-0.0272092	-2.1332e-05	0.00103086	0.00205622	0.00247515	0.0029573	MC	MC	0.105606	0.0372987	0.199355	0.101109	0.0524584	0.504173	1
wtt.pPC2	Cardinalidae.0	0.5	0.706449	-0.109643	-0.0472001	-1.17295e-05	0.000101411	0.000121865	0.000126605	0.000266688	MC	BM	0.164669	0.0517144	0.105977	0.135628	0.141444	0.400567	0
wtt.pPC3	Cardinalidae.0	0.5	0.95065	-0.150612	-0.0893871	-3.3252e-06	5.64964e-05	6.16088e-05	0.000181334	0.000278668	MC	MC	0.00131449	0.000412815	0.0440562	0.0516903	0.00159777	0.900928	1
bill.pPC1	Certhiidae.0	0	0.294815	-0.0982234	-0.726597	-0.000200639	0.000500135	0.000382087	0.0011618	0.00152686	BM	BM	0.532871	0.0265212	0.0775239	0.102244	0.0489707	0.211869	0
bill.pPC2	Certhiidae.0	0	0.0583102	-0.118587	-2.05426	-4.42344e-07	0.000716594	7.55481e-06	2.94481e-06	1.17e-12	BM	BM	0.824237	0.0421755	0.00181685	0.0481481	0.0393246	0.0442983	0
bill.pPC3	Certhiidae.0	0	0.0674793	-0.102744	-0.452522	-2.54868e-05	6.76708e-142	9.48199e-05	0.000176115	0.000126301	BM	BM	0.753839	0.0741943	0.0411281	0.0514851	0.037352	0.0420015	0
ln.mass	Certhiidae.0	0	0.167391	-0.0807968	-3.54506	-0.000171517	0.000173391	0.000313778	0.000827079	0.00129745	BM	BM	0.6629	0.0330039	0.0717591	0.0793564	0.0411663	0.111814	0
wtt.pPC1	Certhiidae.0	0	0.0783633	-0.030436	-1.14834	6.78638e-05	0.00187779	0.000917321	0.000932342	0.00053848	BM	BM	0.774208	0.0599169	0.0175166	0.0644325	0.0432219	0.0407042	0
wtt.pPC2	Certhiidae.0	0	0.238301	-0.105595	0.237247	5.11014e-06	8.1977e-06	0.000255611	0.000465013	0.000429959	BM	BM	0.627313	0.0312321	0.0574032	0.101646	0.0339074	0.148498	0
wtt.pPC3	Certhiidae.0	0	0.667804	-0.203783	-2.14221	-4.74717e-05	1.74562e-13	8.76974e-05	0.000172107	0.000287735	MC	MC	0.253269	0.0126095	0.0880776	0.0862911	0.0160726	0.543681	1
bill.pPC1	Charadriidae.0	0.109375	0.555076	-0.0379074	-0.127728	-8.53903e-05	3.58926e-05	0.000685025	0.00133611	0.00230134	EB	EB	0.0574621	0.0183511	0.360777	0.0684448	0.0260545	0.46891	0
bill.pPC2	Charadriidae.0	0.109375	0.96848	-0.0556663	-0.182815	-1.63553e-05	4.01237e-05	1.98257e-05	0.000257218	0.000402179	DDexp	DDexp	0.0224811	0.00717955	0.0193661	0.728296	0.0473632	0.175315	1
bill.pPC3	Charadriidae.0	0.109375	0.771729	-0.087152	-0.245521	-1.8225e-06	3.81e-07	3.24637e-06	2.40428e-05	2.94e-05	MC	MC	0.142176	0.0115595	0.0954945	0.187077	0.0660991	0.497594	1
ln.mass	Charadriidae.0	0.109375	0.873962	-0.0298975	-0.103898	-0.000255325	0.00214376	0.00202222	0.00481913	0.00870741	DDexp	DDexp	0.0471508	0.0150581	0.0856773	0.421869	0.0633957	0.36685	1
wtt.pPC1	Charadriidae.0	0.109375	0.532642	-0.0155063	-0.0632037	-4.0368e-05	0.00165502	0.00152019	0.00259195	0.0034198	EB	EB	0.0871354	0.0337277	0.300481	0.297417	0.067124	0.214115	0
wtt.pPC2	Charadriidae.0	0.109375	0.0763218	-0.0220788	-0.271444	-5.338e-05	1.2628e-05	0.000234443	0.000319718	0.000661649	EB	EB	0.00465753	0.00148743	0.908761	0.0547221	0.00113361	0.0292382	0
wtt.pPC3	Charadriidae.0	0.109375	0.292164	-0.00396901	0.011195	-5.3352e-06	0.000177536	0.000212967	0.00017769	0.000177562	BM	BM	0.406849	0.129936	0.12993	0.162604	0.0334541	0.137227	0
bill.pPC1	Chloropseidae.0	0.636364	0.17659	-0.0878718	0.163058	-1.44128e-05	0.00119572	0.00143792	0.00135688	0.00134915	BM	BM	0.657567	0.0479184	0.0480015	0.0578875	0.0474878	0.141138	0
bill.pPC2	Chloropseidae.0	0.636364	0.0866982	-0.0562149	4.00802	-5.41546e-06	0.000200871	5.49706e-06	1.94103e-05	1.63e-10	BM	BM	0.730496	0.0532816	0.043552	0.0685937	0.05054	0.053537	0
bill.pPC3	Chloropseidae.0	0.636364	0.0841629	-0.0886601	8.98555	-1.19882e-06	5.26996e-05	6.77501e-07	5.16442e-06	2.86e-11	BM	BM	0.725743	0.0528863	0.0471743	0.0592394	0.0520804	0.0628767	0
ln.mass	Chloropseidae.0	0.636364	0.0889889	-0.0786459	-9.96045	-4.20514e-05	0.0013682	9.21599e-05	5.40841e-05	3.01e-11	BM	BM	0.72209	0.0526203	0.0437402	0.065044	0.0525726	0.0639326	0
wtt.pPC1	Chloropseidae.0	0.636364	0.0767739	-0.17381	-2.94873	2.04749e-05	3.80792e-10	0.000173026	0.000205544	1.7e-11	BM	BM	0.726861	0.052968	0.0529679	0.0604138	0.0540773	0.052712	0
wtt.pPC2	Chloropseidae.0	0.636364	0.10027	-0.0584595	0.217959	-5.4924e-06	9.4378e-05	0.000152019	0.000127922	9.74e-05	BM	BM	0.709941	0.0517451	0.0517335	0.0582838	0.0497215	0.0785748	0
wtt.pPC3	Chloropseidae.0	0.636364	0.110021	-0.0797169	-0.697326	-4.07193e-06	4.37996e-05	7.3139e-07	4.65535e-06	1.12e-05	BM	BM	0.70278	0.0508837	0.0486122	0.0682286	0.0551021	0.0743934	0
bill.pPC1	Ciconiidae.0	0.157895	0.422895	-0.0450108	-0.286586	-0.000172291	0.000349115	0.00272955	0.00497616	0.0056304	EB	EB	0.039975	0.00784351	0.504351	0.0445595	0.170993	0.232278	0
bill.pPC2	Ciconiidae.0	0.157895	0.426155	-0.0604325	0.187326	6.2348e-06	0.00024371	0.000507904	0.00051901	0.000485337	BM	BM	0.368512	0.0722875	0.0875444	0.111474	0.0741631	0.286019	0
bill.pPC3	Ciconiidae.0	0.157895	0.748441	-0.076183	-0.091184	-1.05868e-05	5.80376e-05	0.000132907	0.000148046	0.000166384	MC	MC	0.180506	0.035417	0.0640496	0.0566411	0.0439042	0.619482	1
ln.mass	Ciconiidae.0	0.157895	0.597898	-0.0859952	-0.107781	-0.000426838	0.000170067	0.00613511	0.00690638	0.00782392	MC	BM	0.23645	0.0463937	0.185001	0.0556315	0.148662	0.327862	0
wtt.pPC1	Ciconiidae.0	0.157895	0.580019	-0.0663868	-0.0875373	0.00017099	9.18301e-05	0.00294821	0.00363379	0.00347085	MC	MC	0.0765956	0.0150272	0.36014	0.0185462	0.0127197	0.516972	1
wtt.pPC2	Ciconiidae.0	0.157895	0.473069	-0.0627568	-0.410469	-8.17869e-05	3.9716e-05	0.000237528	0.000359862	0.000671245	BM	BM	0.298614	0.058591	0.131849	0.140354	0.129541	0.241051	0
wtt.pPC3	Ciconiidae.0	0.157895	0.35554	-0.0742465	-0.018767	-4.16726e-06	0.000192057	0.000231946	0.000229422	0.000242585	BM	BM	0.412263	0.0808901	0.0874149	0.0976455	0.0861059	0.235681	0
bill.pPC1	Cisticolidae.0	0.587719	0.502027	-0.000345785	0.00798928	-4.7024e-06	0.00347962	0.00414957	0.00365628	0.00348754	DDexp	BM	0.295134	0.1436	0.100159	0.299123	0.0623052	0.0996791	0
bill.pPC2	Cisticolidae.0	0.587719	0.367002	-0.0452611	0.00341427	-1.0836e-06	0.00021433	0.000229593	0.000211908	0.000160042	BM	BM	0.336457	0.189927	0.104423	0.130761	0.0365541	0.201879	0
bill.pPC3	Cisticolidae.0	0.587719	0.988167	-0.172669	-0.0316076	-3.07e-06	0.000137245	4.43884e-05	4.42024e-05	0.000289913	DDexp	DDexp	0.00466373	0.00159377	0.00981205	0.825545	0.0502027	0.108183	1
ln.mass	Cisticolidae.0	0.587719	0.261217	-0.000274114	-0.0015677	-2.13542e-05	0.00431848	0.00401527	0.00417216	0.0043526	BM	BM	0.363003	0.15712	0.123522	0.128343	0.103865	0.124147	0
wtt.pPC1	Cisticolidae.0	0.587719	0.303159	-0.0108731	0.00297417	-6.3808e-06	0.00349514	0.00377332	0.00356386	0.00351399	BM	BM	0.358632	0.149088	0.122461	0.15175	0.0847386	0.133331	0
wtt.pPC2	Cisticolidae.0	0.587719	0.282898	-2.01484e-08	-0.00225328	-2.6208e-06	0.000942083	0.00088465	0.000878078	0.000941722	BM	BM	0.357943	0.124875	0.122402	0.141052	0.139796	0.113932	0
wtt.pPC3	Cisticolidae.0	0.587719	0.30302	-0.00344674	-0.00370708	-4.8568e-07	0.000104389	0.000153714	0.000156206	0.000174594	BM	BM	0.324072	0.133982	0.15053	0.140066	0.137175	0.114175	0
bill.pPC1	Colluricinclidae.0	0.785714	0.135152	-0.00360335	0.120976	-1.56456e-05	0.00150977	0.00190908	0.00150452	0.00151037	BM	BM	0.573272	0.110904	0.0758761	0.0896938	0.0744073	0.0758469	0
bill.pPC2	Colluricinclidae.0	0.785714	0.11808	-0.000277936	-2.10853	-1.81858e-07	0.000374972	3.79697e-05	3.73922e-07	1.65e-11	BM	BM	0.663107	0.0977223	0.0165504	0.0888072	0.0859521	0.0478614	0
bill.pPC3	Colluricinclidae.0	0.785714	0.253809	-0.0782989	-0.195922	-5.75285e-06	3.70395e-05	3.93974e-05	0.000115665	0.000147825	BM	BM	0.517211	0.0684588	0.080089	0.0823162	0.0748309	0.177094	0
ln.mass	Colluricinclidae.0	0.785714	0.168914	-0.0037166	-5.17996	-0.000101947	0.00466891	0.00347337	0.00246433	1.58e-10	BM	BM	0.56551	0.110368	0.0665692	0.115133	0.0700598	0.0723611	0
wtt.pPC1	Colluricinclidae.0	0.785714	0.13175	-0.0290345	0.493451	-5.876e-06	0.00190164	0.00210736	0.00173189	5.89e-13	BM	BM	0.668004	0.101612	0.0298111	0.101367	0.037365	0.0618416	0
wtt.pPC2	Colluricinclidae.0	0.785714	0.16732	-0.578217	0.0125348	-1.83844e-05	0.000178139	0.000240948	0.000149482	0.000178207	BM	BM	0.570652	0.0905161	0.0755278	0.0852241	0.0750535	0.103026	0
wtt.pPC3	Colluricinclidae.0	0.785714	0.188414	-0.020063	0.238259	-4.40679e-07	9.65e-05	0.000128052	8.57289e-05	7.58e-05	BM	BM	0.590109	0.117494	7.36091e-27	0.134625	0.0756865	0.0820856	0
bill.pPC1	Coraciidae.0	0.416667	0.100397	-0.0167822	-0.227834	-2.88276e-05	0.00182947	0.000540952	0.000136047	2.95e-12	BM	BM	0.706037	0.0730553	0.0290571	0.0790866	0.0604245	0.0523398	0
bill.pPC2	Coraciidae.0	0.416667	0.46647	-0.0865989	-5.24383	-9.34613e-05	0.000736468	3.69856e-07	0.000299982	0.000752495	BM	BM	0.404912	0.0383652	3.54056e-18	0.326073	0.0690055	0.161644	0
bill.pPC3	Coraciidae.0	0.416667	0.4723	-0.0230224	-0.823737	-1.16555e-05	7.79715e-24	3.15446e-06	3.49663e-05	9e-05	BM	BM	0.319752	0.0302774	0.235309	0.287753	0.0904515	0.0364577	0
ln.mass	Coraciidae.0	0.416667	0.0920082	-0.0606018	-1.10517	-3.88905e-06	0.00374241	0.001526	1.18271e-05	9.64e-13	BM	BM	0.718388	0.0680244	0.00619392	0.071625	0.0658075	0.0699614	0
wtt.pPC1	Coraciidae.0	0.416667	0.518269	-0.366341	0.057252	2.02839e-05	0.00128342	0.00119478	0.00102023	0.00084242	BM	BM	0.397128	0.0376042	0.0317323	0.0386816	0.0376705	0.457183	0
wtt.pPC2	Coraciidae.0	0.416667	0.155959	-0.128106	0.00362056	-1.03676e-05	5.92217e-11	0.00100648	1.33539e-05	3.35e-11	BM	BM	0.644321	0.061011	0.061011	0.12057	0.0520758	0.061011	0
wtt.pPC3	Coraciidae.0	0.416667	0.295597	-0.0756143	-9.19041	-3.64092e-05	0.00043838	2.08344e-06	7.97879e-05	0.000251814	BM	BM	0.555243	0.0525762	1.21469e-19	0.210535	0.0578252	0.123821	0
bill.pPC1	Corvidae.0	0.418803	0.332237	-0.000683418	0.00859711	0.00013617	0.00629074	0.00898952	0.00934307	0.00849003	BM	BM	0.323502	0.110547	0.173792	0.161015	0.123732	0.107413	0
bill.pPC2	Corvidae.0	0.418803	0.521284	-0.0490035	-0.0237015	-2.15522e-05	0.000279412	0.00044529	0.000460557	0.00056545	BM	BM	0.246415	0.0842092	0.127237	0.13927	0.162733	0.240137	0
bill.pPC3	Corvidae.0	0.418803	0.343517	-7.3661e-08	0.00374269	-3.5487e-06	0.00043584	0.00044324	0.000426861	0.000439235	BM	BM	0.347874	0.122727	0.117412	0.18962	0.10865	0.113717	0
ln.mass	Corvidae.0	0.418803	0.190933	-0.00289678	-0.0152056	4.0174e-05	0.00441113	0.0107258	0.0121862	0.0130971	EB	BM	0.21454	0.0733133	0.469029	0.110195	0.0597534	0.0731692	0
wtt.pPC1	Corvidae.0	0.418803	0.297231	-6.02892e-05	0.00686161	8.45892e-05	0.00513679	0.00687648	0.00715407	0.00649853	BM	BM	0.344988	0.117896	0.144517	0.145694	0.12905	0.117855	0
wtt.pPC2	Corvidae.0	0.418803	0.394726	-0.00305911	-0.015553	2.63739e-05	0.00187256	0.0020082	0.00233916	0.00229145	BM	BM	0.313236	0.154742	0.177074	0.213322	0.0300771	0.111549	0
wtt.pPC3	Corvidae.0	0.418803	0.0443552	-0.0199083	-0.0569474	-1.02209e-05	0.000207737	0.000367662	0.000501628	0.000699102	EB	EB	0.000168364	5.75363e-05	0.954327	0.0442618	0.000775977	0.000409079	0
bill.pPC1	Cotingidae.0	0.75	0.809971	-0.0581323	-0.0161136	3.6778e-05	0.00395091	0.00506327	0.00996489	0.00965916	MC	MC	0.0351966	0.0118644	0.164854	0.0703128	0.00521034	0.712561	1
bill.pPC2	Cotingidae.0	0.75	0.81925	-0.0769213	-0.0412218	-7.34893e-06	0.000100728	4.43089e-05	6.6141e-05	0.000381653	MC	MC	0.0634633	0.0213929	0.107888	0.173104	0.142305	0.491848	1
bill.pPC3	Cotingidae.0	0.75	0.901464	-0.0832302	-0.0456807	-4.69729e-06	5.27777e-05	1.81543e-05	4.22755e-05	0.000238811	MC	MC	0.023052	0.00776937	0.0530564	0.26874	0.128635	0.518748	1
ln.mass	Cotingidae.0	0.75	0.766401	-0.0385828	-0.0105323	-8.5744e-05	0.0107405	0.0118917	0.0140871	0.0167544	MC	MC	0.0905159	0.0305124	0.169893	0.0900794	0.0600463	0.558953	1
wtt.pPC1	Cotingidae.0	0.75	0.83649	-0.057893	-0.0151754	-3.1896e-05	0.00323054	0.00354478	0.00475104	0.00640431	MC	MC	0.0924939	0.0407155	0.103025	0.1594	0.0692823	0.535083	1
wtt.pPC2	Cotingidae.0	0.75	0.28717	-0.000250946	0.00581219	-3.4692e-06	0.000818905	0.000960964	0.00075807	0.000817921	BM	BM	0.367688	0.14602	0.123843	0.148317	0.0901904	0.123942	0
wtt.pPC3	Cotingidae.0	0.75	0.505786	-0.0237457	-0.00268582	-2.232e-06	0.000435832	0.000517065	0.000502349	0.000559185	MC	BM	0.269332	0.0958762	0.165581	0.0976846	0.0955005	0.276026	0
bill.pPC1	Cracidae.0	0.76	0.530671	-0.0704338	-0.0211885	-0.000122204	0.00663568	0.00723893	0.00824002	0.0107033	MC	BM	0.237791	0.078569	0.187659	0.133646	0.0924537	0.269881	0
bill.pPC2	Cracidae.0	0.76	0.593863	-1.05	-4.18783	-4.9604e-05	0.000459757	0.000260797	0.000347161	0.000460172	MC	BM	0.285538	0.0900577	0.0874264	0.086951	0.0183641	0.431663	0
bill.pPC3	Cracidae.0	0.76	0.640534	-0.1734	0.0330216	-2.15609e-05	0.000472524	0.00312869	0.00102245	0.00123099	MC	BM	0.236404	0.0723828	0.106978	0.114769	0.0453861	0.42408	0
ln.mass	Cracidae.0	0.76	0.727419	-0.126934	-0.814106	-0.000185326	0.000331094	2.7968e-13	0.010899	0.0160149	MC	MC	0.0497928	0.0152457	0.179528	0.259761	0.0188363	0.476837	1
wtt.pPC1	Cracidae.0	0.76	0.381458	-0.0652815	-5.62155e-05	0.000100659	0.00732366	0.00820649	0.00939469	0.00821096	BM	BM	0.360012	0.110229	0.119343	0.110469	0.0777827	0.222165	0
wtt.pPC2	Cracidae.0	0.76	0.970061	-0.216055	-0.748903	-2.53609e-05	0.000353429	0.000318808	0.000465	0.000925861	MC	MC	0.0267668	0.00819549	0.0254524	0.0347833	0.0106265	0.894176	1
wtt.pPC3	Cracidae.0	0.76	0.451669	-0.0989647	-0.00836138	-1.01439e-05	0.000702179	0.000717957	0.00067343	0.000815529	BM	BM	0.318913	0.0976456	0.10649	0.105889	0.108011	0.263051	0
bill.pPC1	Cracticidae.0	0.545455	0.334924	-0.125845	-0.123268	-0.00155086	0.00421197	0.00550299	0.00469232	0.00849914	BM	BM	0.49099	0.0464921	0.0703949	0.0702361	0.0746307	0.247256	0
bill.pPC2	Cracticidae.0	0.545455	0.811872	-0.346813	-6.34435	-2.86e-05	2.35234e-11	1.0429e-30	0.000406614	0.000646473	MC	MC	0.150679	0.014268	0.0824839	0.0824813	0.019825	0.650262	1
bill.pPC3	Cracticidae.0	0.545455	0.505323	-0.199285	-0.110023	-9.32e-06	0.000151923	0.000220635	0.000260434	0.000334448	MC	BM	0.396915	0.037584	0.0626863	0.0544414	0.0429165	0.405457	0
ln.mass	Cracticidae.0	0.545455	0.723348	-0.1476	-0.238308	-0.00699444	0.00560594	0.00805166	2.2e-08	0.0226662	MC	BM	0.192813	0.0182575	0.0775392	0.0996005	0.107651	0.504139	0
wtt.pPC1	Cracticidae.0	0.545455	0.690447	-0.153302	-0.278448	-0.00315815	0.00325598	0.00274118	5e-09	0.0115281	MC	BM	0.222863	0.021103	0.0738428	0.0925316	0.0925704	0.497089	0
wtt.pPC2	Cracticidae.0	0.545455	0.31643	-0.132049	-0.142996	-6.7e-05	0.000985929	0.00111105	0.00206429	0.00249037	BM	BM	0.531104	0.0502768	0.0593518	0.0597517	0.0536628	0.245852	0
wtt.pPC3	Cracticidae.0	0.545455	0.285421	-0.148028	-0.6108	-1.54821e-05	1.34654e-05	5.18918e-07	1.808e-07	0.000118807	BM	BM	0.545677	0.0516703	0.0591838	0.0653912	0.0601207	0.217957	0
bill.pPC1	Cuculidae.0	0.475177	0.618718	-0.015542	-0.0179249	2.33142e-05	0.00325346	0.0032109	0.00551983	0.00550681	MC	BM	0.135835	0.0470649	0.2418	0.151738	0.0267381	0.396825	0
bill.pPC2	Cuculidae.0	0.475177	0.925627	-2.10961e-05	-0.0614967	-6.2168e-06	0.000436388	4.37748e-05	0.000169073	0.000372313	DDexp	DDexp	0.0470806	0.0276825	0.00835832	0.645729	0.255014	0.0161357	1
bill.pPC3	Cuculidae.0	0.475177	0.786164	-0.0208679	-0.152495	-4.4115e-06	3.1184e-05	6.21235e-07	5.90189e-05	0.000180134	DDexp	DDexp	0.0177922	0.00616476	0.147692	0.526472	0.0323746	0.269505	1
ln.mass	Cuculidae.0	0.475177	0.902122	-0.0256458	-0.0881933	-7.85429e-05	0.00403815	0.00139909	0.00568417	0.00916279	MC	MC	0.0252875	0.00876565	0.0730166	0.15324	0.0165996	0.723091	1
wtt.pPC1	Cuculidae.0	0.475177	0.800328	-0.0185623	-0.0213248	7.8022e-06	0.0032381	0.0023238	0.00410863	0.00481659	MC	MC	0.129144	0.0447666	0.0823199	0.13131	0.0151651	0.597294	1
wtt.pPC2	Cuculidae.0	0.475177	0.873353	-0.0230724	-0.0219412	-9.61779e-06	0.00021032	0.000179344	0.000119094	0.000397392	MC	MC	0.0840437	0.0291329	0.0789509	0.0600678	0.0357398	0.712065	1
wtt.pPC3	Cuculidae.0	0.475177	0.223213	-0.00825064	-0.104112	-6.73878e-06	8.31822e-05	7.94365e-06	0.000100479	0.000326126	EB	EB	0.00140603	0.000487384	0.771705	0.222135	0.00255888	0.00170759	0
bill.pPC1	Dendrocolaptidae.0	0.692308	0.886589	-0.174365	-0.0420718	0.000106333	0.0039185	0.0047826	0.011271	0.0109399	MC	MC	0.00266101	0.000821324	0.108455	0.0272152	5.15656e-05	0.860795	1
bill.pPC2	Dendrocolaptidae.0	0.692308	0.870593	-0.210161	-0.0716775	-0.000135477	0.00195012	0.000894669	0.00218523	0.00485719	MC	MC	0.00998556	0.00308214	0.0968361	0.150373	0.0871059	0.652617	1
bill.pPC3	Dendrocolaptidae.0	0.692308	0.376794	-0.112712	-0.0196649	-2.1084e-05	0.000575025	0.000433826	0.000226201	0.000734427	BM	BM	0.339576	0.104812	0.110679	0.122962	0.11524	0.206731	0
ln.mass	Dendrocolaptidae.0	0.692308	0.827102	-0.182329	-0.0751678	-0.000433284	0.00522385	0.00251378	0.00771059	0.0172054	MC	MC	0.0056343	0.00173831	0.146183	0.118048	0.0283422	0.700054	1
wtt.pPC1	Dendrocolaptidae.0	0.692308	0.841628	-0.15833	-0.0483917	3.98196e-06	0.00362911	0.0020408	0.00535997	0.00599913	MC	MC	0.0889706	0.0274616	0.105249	0.177278	0.0293956	0.571646	1
wtt.pPC2	Dendrocolaptidae.0	0.692308	0.432624	-0.108152	-0.0086132	-6.4112e-06	0.000784098	0.00084704	0.00086531	0.000975873	BM	BM	0.317921	0.0996583	0.120085	0.109969	0.108741	0.243625	0
wtt.pPC3	Dendrocolaptidae.0	0.692308	0.374777	-0.0362951	0.0129802	-2.83321e-06	0.00031773	0.000359476	0.000250443	0.000238235	BM	BM	0.344941	0.162293	0.0840154	0.20843	0.0899082	0.110412	0
bill.pPC1	Dicaeidae.0	0.8	0.736447	-0.0827787	0.0216324	-7.5788e-05	0.000302576	0.00125656	0.000713039	0.00104219	MC	MC	0.193595	0.0575669	0.110321	0.0664219	0.0186924	0.553403	1
bill.pPC2	Dicaeidae.0	0.8	0.825162	-0.219119	-0.0109041	-3.2648e-05	5.85694e-05	0.000614387	0.000460971	0.000672904	MC	MC	0.135145	0.0401862	0.0840391	0.0427047	0.0392674	0.658657	1
bill.pPC3	Dicaeidae.0	0.8	0.363798	-0.10594	0.18021	-8.7004e-07	0.000263886	0.000323642	0.000273216	0.000264289	BM	BM	0.339124	0.123095	0.100728	0.15501	0.0919895	0.190053	0
ln.mass	Dicaeidae.0	0.8	0.367711	-0.0465714	0.168761	-2.5264e-05	0.00104835	0.00133489	0.00109116	0.0010479	BM	BM	0.351604	0.132847	0.104552	0.20305	0.0744458	0.133502	0
wtt.pPC1	Dicaeidae.0	0.8	0.858208	-0.276755	-0.0442533	-9.1384e-05	0.000115202	0.000537141	0.000331448	0.000833817	MC	MC	0.105117	0.0312573	0.0620976	0.0525974	0.0396066	0.709324	1
wtt.pPC2	Dicaeidae.0	0.8	0.320876	-0.0298166	0.0335265	-2.596e-06	0.000153959	0.000194992	0.000163136	0.000156165	BM	BM	0.380554	0.113828	0.109755	0.176868	0.0684219	0.150573	0
wtt.pPC3	Dicaeidae.0	0.8	0.307732	-1.01256	-0.0044502	-5.54185e-07	6.23995e-05	6.0256e-05	5.88507e-05	6.23e-05	BM	BM	0.368079	0.135796	0.109445	0.118803	0.115958	0.151918	0
bill.pPC1	Dicruridae.0	0.478261	0.497941	-0.00827303	-0.159239	-0.000110913	0.00514838	0.00209366	0.00334903	0.00573286	BM	BM	0.34618	0.0764897	0.0776406	0.345408	0.0754903	0.078791	0
bill.pPC2	Dicruridae.0	0.478261	0.327167	-0.22085	0.529825	-1.2034e-06	3.21201e-149	0.000158607	0.000154282	5.93e-12	BM	BM	0.448285	0.104566	0.0990502	0.220577	0.0258214	0.1017	0
bill.pPC3	Dicruridae.0	0.478261	0.314862	-0.0341869	-0.0625527	-4.776e-06	9.12095e-05	0.000150254	0.000174314	0.000212155	BM	BM	0.35227	0.0778354	0.219544	0.10176	0.0885763	0.160014	0
ln.mass	Dicruridae.0	0.478261	0.292922	-0.097576	0.115669	2.05366e-05	0.00460465	0.0124775	0.00541338	0.00474285	BM	BM	0.415029	0.0917021	0.0920269	0.142669	0.11184	0.146732	0
wtt.pPC1	Dicruridae.0	0.478261	0.474704	-0.325381	-0.383347	-0.000450555	0.00169862	0.00023706	0.00103117	0.00180476	BM	BM	0.304779	0.0855971	0.0661212	0.21416	0.125568	0.203774	0
wtt.pPC2	Dicruridae.0	0.478261	0.187636	-0.306069	-8.5172	-4.15128e-06	1.62106e-12	1.70849e-05	2.24501e-06	2.52e-11	BM	BM	0.476465	0.105277	0.105277	0.10606	0.0975208	0.109401	0
wtt.pPC3	Dicruridae.0	0.478261	0.205107	-0.267031	-23.9189	-4.11425e-06	6.564e-56	7.13677e-13	8.98599e-06	1.14e-11	BM	BM	0.480406	0.106147	0.106147	0.12687	0.0748179	0.105611	0
bill.pPC1	Estrildidae.0	0.698529	0.262468	-1.88378e-09	0.00123768	4.2352e-05	0.00487405	0.00548889	0.00647074	0.00526461	BM	BM	0.392872	0.135809	0.148071	0.139791	0.0516982	0.131759	0
bill.pPC2	Estrildidae.0	0.698529	0.326992	-0.0250882	0.00806499	-1.636e-06	0.000338985	0.000729522	0.000513179	0.000531964	BM	BM	0.332841	0.115056	0.159431	0.150731	0.085939	0.156002	0
bill.pPC3	Estrildidae.0	0.698529	0.61944	-0.0999949	-0.0106222	-4.1284e-06	0.000390053	0.000271097	0.00024778	0.000394402	MC	BM	0.221164	0.0764517	0.0766508	0.126291	0.136531	0.362911	0
ln.mass	Estrildidae.0	0.698529	0.424885	-0.0294753	-0.00243313	4.29e-05	0.00405228	0.00478075	0.00636825	0.00519142	BM	BM	0.312382	0.108036	0.211473	0.118771	0.0162083	0.233131	0
wtt.pPC1	Estrildidae.0	0.698529	0.589114	-0.114414	-0.00192389	8.8652e-06	0.00313197	0.00290258	0.00334681	0.00313114	MC	BM	0.254753	0.0930282	0.0880628	0.0908831	0.0785261	0.394746	0
wtt.pPC2	Estrildidae.0	0.698529	0.409708	-0.0487969	-0.0121683	-8.5796e-06	0.00111752	0.000707268	0.000772438	0.00115702	BM	BM	0.298201	0.103082	0.103259	0.175843	0.146204	0.173411	0
wtt.pPC3	Estrildidae.0	0.698529	0.334057	-0.0944377	0.00404539	-4.35401e-06	0.00025963	0.000307461	0.00013967	0.000260097	OU	BM	0.262257	0.336924	0.090646	0.0956938	0.0446902	0.169789	0
bill.pPC1	Eurylaimidae.0	0.8	0.284435	-3.23734e-09	-6.47026	-0.000269165	0.00312211	0.000302475	0.00138672	0.00315404	BM	BM	0.520623	0.0823443	0.0770801	0.216025	0.0847602	0.0191672	0
bill.pPC2	Eurylaimidae.0	0.8	0.648087	-0.0571623	0.0475468	0.00010272	0.000669807	0.00375017	0.00112992	0.000219156	DDexp	BM	0.268716	0.051311	0.0157449	0.507964	0.0882617	0.0680023	0
bill.pPC3	Eurylaimidae.0	0.8	0.173298	-0.000538173	0.126127	-2.33929e-06	0.000446133	0.000750169	0.000517297	0.000447464	BM	BM	0.554985	0.0903533	0.0822466	0.116104	0.0740719	0.0822385	0
ln.mass	Eurylaimidae.0	0.8	0.158819	-0.000205993	-2.66954	0.00128782	0.00687212	0.0145415	0.0176434	0.0069176	BM	BM	0.56681	0.098805	0.0838849	0.106638	0.0893755	0.0544868	0
wtt.pPC1	Eurylaimidae.0	0.8	0.276779	-0.00015588	-7.34186	-0.000124378	0.00200032	0.000139905	0.000408661	0.00202679	BM	BM	0.505926	0.0853128	0.0747732	0.206266	0.0729315	0.0547912	0
wtt.pPC2	Eurylaimidae.0	0.8	0.213212	-0.0562821	0.210634	-4.046e-05	0.000984264	0.00229608	0.00100583	0.000939696	BM	BM	0.503575	0.110498	0.0742224	0.119444	0.0589951	0.133265	0
wtt.pPC3	Eurylaimidae.0	0.8	0.165762	-0.0623375	0.119873	7.17289e-05	0.000670012	0.00104277	0.000964958	0.000289542	BM	BM	0.54873	0.121002	0.0579385	0.0880418	0.0883413	0.0959466	0
bill.pPC1	Falconidae.0	0.296875	0.271182	-0.000205366	0.0112246	-4.84956e-05	0.00490662	0.00569062	0.00489317	0.00498346	BM	BM	0.383841	0.122272	0.122365	0.143657	0.10559	0.122276	0
bill.pPC2	Falconidae.0	0.296875	0.476397	-0.000313733	-0.165966	-3.52058e-05	0.000139013	1.94918e-05	0.000420373	0.000241957	BM	BM	0.335717	0.106942	0.12868	0.316491	0.00522745	0.106943	0
bill.pPC3	Falconidae.0	0.296875	0.376325	-0.0317677	-0.0935684	-1.6924e-05	1.78064e-70	0.000157254	0.000293209	0.000100677	BM	BM	0.368455	0.131396	0.118278	0.175421	0.000110502	0.206339	0
ln.mass	Falconidae.0	0.296875	0.389411	-1.86177e-07	-0.0215047	-8.48096e-05	0.0209351	0.0172	0.0202607	0.0213618	BM	BM	0.345449	0.110041	0.11035	0.157245	0.166981	0.109933	0
wtt.pPC1	Falconidae.0	0.296875	0.480935	-0.000275051	-0.0435132	0.000127512	0.00728485	0.00516743	0.00904429	0.0085482	BM	BM	0.32227	0.102659	0.137148	0.302828	0.0323867	0.102708	0
wtt.pPC2	Falconidae.0	0.296875	0.271733	-1.25857e-06	-0.0671348	-8.79027e-05	0.000629416	0.000673972	0.000739236	0.000629462	BM	BM	0.405881	0.165498	0.129293	0.154604	0.0158847	0.128839	0
wtt.pPC3	Falconidae.0	0.296875	0.323918	-0.00734066	-0.0502794	-1.00812e-05	0.000401537	0.000389997	0.000539039	0.000717314	EB	BM	0.221129	0.0704401	0.350228	0.168949	0.101481	0.087773	0
bill.pPC1	Formicariidae.0	0.888889	0.864386	-0.0658994	-0.0359605	-7.0224e-05	0.000706496	0.00112542	0.00080081	0.00289485	MC	MC	0.0313787	0.0100457	0.105781	0.0862951	0.0905889	0.67591	1
bill.pPC2	Formicariidae.0	0.888889	0.700898	-1.15241e-05	0.0447085	-1.8788e-06	0.00035297	0.000592366	0.00035945	0.00031589	DDexp	BM	0.203248	0.160349	0.0599978	0.476724	0.0347672	0.0649142	0
bill.pPC3	Formicariidae.0	0.888889	0.73686	-0.0449604	-0.0329996	-1.7792e-06	6.14948e-05	4.65449e-05	7.08946e-05	0.000132943	MC	MC	0.0919201	0.0314584	0.156543	0.171408	0.095516	0.453154	1
ln.mass	Formicariidae.0	0.888889	0.917396	-0.078843	-0.0445825	-0.000259615	0.00105613	0.00214297	0.0015033	0.00623936	MC	MC	0.00344856	0.00110403	0.0624908	0.0314494	0.201785	0.699722	1
wtt.pPC1	Formicariidae.0	0.888889	0.78576	-0.0423661	-0.0266945	-1.2264e-05	0.000848302	0.00116663	0.00156591	0.00197021	MC	MC	0.0703151	0.0237722	0.158535	0.12035	0.0417173	0.58531	1
wtt.pPC2	Formicariidae.0	0.888889	0.866347	-0.0640619	-0.0405019	-2.1472e-05	0.000129736	0.000256054	0.000125618	0.000827327	MC	MC	0.00383729	0.00122849	0.122561	0.0394809	0.034417	0.798475	1
wtt.pPC3	Formicariidae.0	0.888889	0.28501	-0.0209356	0.0160737	-7.3868e-06	0.000137481	0.000203943	2.10646e-05	0.000137488	BM	BM	0.391796	0.132482	0.125431	0.148261	0.0458487	0.156181	0
bill.pPC1	Fringillidae.0	0.369697	0.769918	-0.0448674	-0.0231217	-2.05859e-05	0.00443479	0.00879334	0.00836075	0.00732724	MC	MC	0.151991	0.0526862	0.131687	0.10103	0.030043	0.532562	1
bill.pPC2	Fringillidae.0	0.369697	0.885104	-0.0763132	-0.0197108	-2.83052e-05	0.000260185	0.00032449	0.000656998	0.000524157	MC	MC	0.0822505	0.0285113	0.0578266	0.0520834	0.0448945	0.734434	1
bill.pPC3	Fringillidae.0	0.369697	0.71541	-0.00258721	0.026612	-2.44593e-06	0.000159079	0.00024899	0.000151589	0.000159088	DDexp	DDexp	0.149243	0.127703	0.0517333	0.603014	0.0159014	0.0524058	1
ln.mass	Fringillidae.0	0.369697	0.432895	-0.026586	0.00407773	-1.28576e-05	0.00439343	0.00867645	0.00786787	0.00758904	EB	BM	0.213014	0.0738716	0.308957	0.110796	0.0577223	0.235639	0
wtt.pPC1	Fringillidae.0	0.369697	0.564846	-1.308e-05	-0.0126593	-1.08213e-05	0.00327706	0.00245516	0.00241484	0.00333567	DDexp	BM	0.263868	0.0915315	0.0912737	0.347272	0.1146	0.0914551	0
wtt.pPC2	Fringillidae.0	0.369697	0.736603	-0.00150907	0.0141525	2.05636e-06	0.000536753	0.000736127	0.000644856	0.000508825	DDexp	DDexp	0.170066	0.10043	0.0544804	0.512298	0.103542	0.0591843	1
wtt.pPC3	Fringillidae.0	0.369697	0.808175	-1.54239e-07	0.0201797	-6.44409e-07	0.000404978	0.000719256	0.000615373	0.00040476	DDexp	DDexp	0.0623279	0.167949	0.0216051	0.723867	0.002654	0.0215971	1
bill.pPC1	Galbulidae.0	0.888889	0.926903	-0.0986111	-0.231071	-0.000215387	0.000349927	0.000634959	0.0015503	0.00334623	MC	MC	0.0225843	0.00420359	0.0555867	0.181744	0.0310163	0.704865	1
bill.pPC2	Galbulidae.0	0.888889	0.818399	-0.0802128	-0.173028	-2.7784e-05	0.00017667	0.000274803	0.000555289	0.000860308	MC	MC	0.129861	0.0242834	0.0848959	0.138907	0.0368258	0.585227	1
bill.pPC3	Galbulidae.0	0.888889	0.42765	-0.0675749	-0.195207	-3.9288e-06	6.8366e-05	2.63508e-05	9.83485e-05	0.000131855	BM	BM	0.365544	0.0680423	0.0864938	0.122833	0.083959	0.273128	0
ln.mass	Galbulidae.0	0.888889	0.889518	-0.0875548	-0.18963	-0.000876659	0.00063098	0.00110182	7e-09	0.00382953	MC	MC	0.0403488	0.00751005	0.0720962	0.155208	0.144373	0.580463	1
wtt.pPC1	Galbulidae.0	0.888889	0.461258	-0.0859852	-0.231579	-4.0116e-05	0.00046823	0.000183671	0.00238515	0.00265218	BM	BM	0.377618	0.0702855	0.0788769	0.0774576	0.0724544	0.323307	0
wtt.pPC2	Galbulidae.0	0.888889	0.171481	-0.0262638	0.0662392	-1.8e-05	0.00166535	0.00207961	0.00164056	0.00166672	BM	BM	0.50155	0.110803	0.0933255	0.099526	0.0909881	0.103807	0
wtt.pPC3	Galbulidae.0	0.888889	0.174148	-0.0418011	0.309891	-6.978e-06	0.000176695	0.000339118	0.000113853	1.38e-11	BM	BM	0.540234	0.113849	0.0692263	0.11392	0.063973	0.0987974	0
bill.pPC1	Glareolidae.0	0.333333	0.156919	-0.00596447	-8.96248	-3.98278e-08	7.70504e-32	9.43682e-34	1.59404e-07	1.03e-12	BM	BM	0.535901	0.0997464	0.0997464	0.0997391	0.0992388	0.0656283	0
bill.pPC2	Glareolidae.0	0.333333	0.200558	-0.00661045	0.0960225	5.5448e-06	0.000669567	0.00102134	0.000749534	0.000636375	BM	BM	0.459939	0.166428	0.085096	0.109581	0.086047	0.0929093	0
bill.pPC3	Glareolidae.0	0.333333	0.259131	-0.0453022	0.10485	-1.83692e-06	1.28101e-211	0.000303169	0.000221199	0.000180681	BM	BM	0.500616	0.12167	0.0007336	0.13749	0.0794499	0.160041	0
ln.mass	Glareolidae.0	0.333333	0.182934	-0.0209701	0.328387	0.000168897	3.02813e-11	0.00353832	0.00219566	7.06e-12	BM	BM	0.486028	0.139105	0.0904635	0.102076	0.107498	0.0748297	0
wtt.pPC1	Glareolidae.0	0.333333	0.156918	-0.070507	-10.0855	-8.05855e-08	3.02332e-12	9.76573e-34	3.61567e-07	3.55e-11	BM	BM	0.542487	0.100972	0.100972	0.100967	0.100419	0.0541828	0
wtt.pPC2	Glareolidae.0	0.333333	0.270894	-0.0138701	-0.238564	0.000100389	0.00295021	0.00121245	0.00322161	0.00295976	BM	BM	0.424842	0.183856	0.0783866	0.149475	0.0585105	0.104929	0
wtt.pPC3	Glareolidae.0	0.333333	0.251166	-0.037349	0.0130722	-6.5468e-06	0.00111234	0.00120011	0.0011156	0.00111213	BM	BM	0.473207	0.0981835	0.0880772	0.0910482	0.0874937	0.16199	0
bill.pPC1	Gruidae.0	0.0666667	0.205356	-0.096002	-10.169	0.00181602	1.37333e-24	0.00384321	0.0148835	1.77e-11	BM	BM	0.538095	0.101149	0.0797537	0.140941	0.0827369	0.0573252	0
bill.pPC2	Gruidae.0	0.0666667	0.289212	-0.0727803	-0.151437	0.000183881	0.00193579	0.00290063	0.0045122	0.00426408	BM	BM	0.4377	0.0733209	0.18981	0.11191	0.0509416	0.136317	0
bill.pPC3	Gruidae.0	0.0666667	0.285727	-0.116609	0.16094	1.69727e-05	0.000550894	0.000722312	0.000652362	0.000556989	BM	BM	0.473757	0.0748203	0.0685856	0.134278	0.080629	0.16793	0
ln.mass	Gruidae.0	0.0666667	0.157733	-0.144268	-7.74307	0.0014997	1.00554e-17	0.00257133	0.0120291	7.21e-11	BM	BM	0.570075	0.0844937	0.0844936	0.1071	0.0831444	0.0706933	0
wtt.pPC1	Gruidae.0	0.0666667	0.163354	-0.116022	-5.11067	-1.71051e-06	6.75393e-20	0.00144077	8.5527e-06	2.06e-12	BM	BM	0.561224	0.0831818	0.0831818	0.113467	0.0795028	0.0794428	0
wtt.pPC2	Gruidae.0	0.0666667	0.180982	-0.0839461	0.023988	6.4962e-05	0.00129465	0.00137198	0.00147156	0.0012949	BM	BM	0.548204	0.0812521	0.0812521	0.0865136	0.0822857	0.120492	0
wtt.pPC3	Gruidae.0	0.0666667	0.379594	-0.120798	0.324806	2.3992e-06	0.000190255	0.000367786	0.000265701	7.11e-05	BM	BM	0.439644	0.118481	0.0458256	0.272388	0.0422701	0.0813921	0
bill.pPC1	Haematopodidae.0	0	0.0535122	-0.130053	-3.88593	4.82996e-08	2.61913e-49	8.10291e-05	1.68225e-06	8.56e-12	BM	BM	0.793905	0.0425426	0.0395262	0.0399135	0.0393548	0.0447575	0
bill.pPC2	Haematopodidae.0	0	0.0548971	-0.285789	-6.42501	-1.49561e-05	4.09905e-18	0.000979617	1.65162e-08	3.39e-12	BM	BM	0.795173	0.0420846	0.0395893	0.0397729	0.037344	0.0460367	0
bill.pPC3	Haematopodidae.0	0	0.0563181	-0.0999088	1.33778	1.0998e-05	3.05e-05	0.000190751	6.22857e-05	3.05e-05	BM	BM	0.736787	0.103972	0.0366825	0.0413159	0.0390074	0.0422353	0
ln.mass	Haematopodidae.0	0	0.0716003	-0.209989	-8.98219	-7.68273e-07	5.03157e-77	0.00067465	6.79445e-06	4.28e-12	BM	BM	0.783347	0.0390006	0.0390006	0.0397652	0.038607	0.0602794	0
wtt.pPC2	Haematopodidae.0	0	0.0474259	-0.139289	-5.93359	-9.94927e-07	0	2.18943e-11	2.52754e-08	6.17e-13	BM	BM	0.800709	0.0417616	0.0398649	0.0398574	0.0379422	0.039865	0
wtt.pPC3	Haematopodidae.0	0	0.0474259	-0.449668	-4.18061	-8.23976e-08	7.9831e-13	3.32797e-11	2.48114e-10	4.17e-12	BM	BM	0.796202	0.0454446	0.0396406	0.039631	0.0394417	0.0396405	0
wtt.pPC1	Haematopodidae.0	0	0.0496206	-0.0842935	-12.1177	-4.15823e-07	8.48875e-12	9.7832e-12	5.74809e-08	3.02e-12	BM	BM	0.799211	0.0397903	0.0397904	0.0400473	0.0396803	0.041481	0
bill.pPC1	Hirundinidae.0	0.365854	0.411757	-0.0368183	-0.02118	5.51727e-05	0.00391493	0.00351964	0.00570209	0.00528564	BM	BM	0.324145	0.107112	0.132069	0.172351	0.0451595	0.219163	0
bill.pPC2	Hirundinidae.0	0.365854	0.260847	-0.0322116	-0.0055871	-9.9779e-06	0.000160041	0.000148826	0.000112943	0.000160704	OU	BM	0.297819	0.331253	0.0980451	0.101658	0.0592482	0.111976	0
bill.pPC3	Hirundinidae.0	0.365854	0.577285	-0.137445	-0.0375351	-1.56219e-05	0.000245928	0.000119939	0.00013879	0.000248045	MC	BM	0.271158	0.0896029	0.0903518	0.109435	0.0509244	0.388528	0
ln.mass	Hirundinidae.0	0.365854	0.27982	-0.0218374	0.00448081	0.000118693	0.00890359	0.00897643	0.0101762	0.00818151	BM	BM	0.371856	0.138242	0.103631	0.130349	0.113811	0.142109	0
wtt.pPC1	Hirundinidae.0	0.365854	0.381326	-0.0212096	0.0268014	3.54792e-05	0.00378645	0.00635702	0.00507758	0.00378525	BM	BM	0.322684	0.126534	0.106629	0.199181	0.124337	0.120634	0
wtt.pPC2	Hirundinidae.0	0.365854	0.794164	-0.0977632	-0.211522	-8.05367e-06	0.000502974	3.32619e-06	0.000346309	0.000503386	DDexp	DDexp	0.132886	0.0439115	0.0439446	0.532123	0.0726947	0.17444	1
wtt.pPC3	Hirundinidae.0	0.365854	0.636183	-0.0916849	-0.00554326	-7.19889e-06	8.40756e-05	0.000216231	0.000129976	0.000237854	MC	BM	0.23005	0.0760189	0.114674	0.0792649	0.0774836	0.422508	0
bill.pPC1	Icteridae.0	0.515152	0.61521	-5.50818e-06	0.0137233	0.000161142	0.015427	0.0200375	0.0192684	0.0150932	DDexp	BM	0.20351	0.0835065	0.0662867	0.332989	0.245019	0.0686893	0
bill.pPC2	Icteridae.0	0.515152	0.354185	-0.0612976	0.00848689	-1.9672e-05	0.00121656	0.00153486	0.00101111	0.00122621	BM	BM	0.363734	0.123061	0.12307	0.161564	0.0341572	0.194414	0
bill.pPC3	Icteridae.0	0.515152	0.544072	-0.143582	-0.0448819	-4.03093e-06	0.000195623	6.69734e-05	0.000228282	0.000197474	MC	BM	0.284122	0.0961264	0.0963941	0.1158	0.0625764	0.344981	0
ln.mass	Icteridae.0	0.515152	0.578821	-0.000211778	0.0120059	0.000353985	0.030722	0.0371753	0.0376645	0.0307255	DDexp	BM	0.217162	0.0961598	0.0734721	0.303206	0.249272	0.0607281	0
wtt.pPC1	Icteridae.0	0.515152	0.888427	-1.45724e-06	0.0208095	0.000104412	0.0109472	0.0155298	0.0137576	0.0109602	DDexp	DDexp	0.0733388	0.0420417	0.0248115	0.680349	0.154888	0.0245706	1
wtt.pPC2	Icteridae.0	0.515152	0.320276	-0.0320547	-0.0128773	-1.6556e-05	0.000484412	0.00065727	0.000573641	0.000994802	EB	BM	0.207732	0.0702816	0.331487	0.134662	0.136547	0.119291	0
wtt.pPC3	Icteridae.0	0.515152	0.634892	-0.115627	-0.00610663	-1.5016e-05	0.00041337	0.000446064	0.000275625	0.000540088	MC	BM	0.249348	0.0843617	0.0961463	0.092667	0.0347794	0.442697	0
bill.pPC1	Indicatoridae.0	0.625	0.21967	-0.0441439	0.11991	0.000153202	0.00405364	0.00591703	0.00509888	0.00448352	BM	BM	0.511944	0.0830991	0.0835548	0.0916918	0.0856274	0.144083	0
bill.pPC2	Indicatoridae.0	0.625	0.240953	-0.00863708	-0.015305	-0.00011286	0.00122487	0.00101626	0.000858468	0.00122495	BM	BM	0.494944	0.0972831	0.0803396	0.136287	0.108339	0.082807	0
bill.pPC3	Indicatoridae.0	0.625	0.326581	-0.0711059	-0.258589	-4.48054e-05	0	5.77002e-05	4.88804e-05	0.00035534	EB	BM	0.174983	0.028395	0.393604	0.114487	0.0961348	0.192396	0
ln.mass	Indicatoridae.0	0.625	0.380827	-0.0720196	0.0501389	0.000591146	0.00655418	0.0158975	0.0156408	0.0132101	BM	BM	0.429621	0.0697074	0.0857177	0.0734682	0.0748869	0.266599	0
wtt.pPC1	Indicatoridae.0	0.625	0.381582	-0.0433335	0.532377	0.000118167	0.00310041	0.00981626	0.00370541	0.00310346	BM	BM	0.407152	0.0975547	0.0659056	0.254516	0.0898164	0.0850551	0
wtt.pPC2	Indicatoridae.0	0.625	0.865737	-1.59336	-0.502759	-2.27188e-05	1.4539e-183	3.06418e-06	2.115e-05	0.00014944	MC	MC	0.088656	0.0143907	0.0601671	0.0874976	0.0348657	0.714423	1
wtt.pPC3	Indicatoridae.0	0.625	0.193467	-0.0597823	0.443834	-2.8192e-06	0.000316571	0.000426926	0.000341608	9.83e-10	BM	BM	0.534071	0.151558	0.0558987	0.128264	0.0513407	0.078867	0
bill.pPC1	Laniidae.0	0.4	0.579736	-0.0231659	0.217416	0.000122256	0.0044866	0.00377485	0.00494478	0.00448733	DDexp	BM	0.237886	0.15193	0.0632441	0.360906	0.119832	0.0662013	0
bill.pPC2	Laniidae.0	0.4	0.289583	-0.141126	0.347092	-1.55789e-05	1.17963e-12	4.79273e-05	9.15335e-05	1.3e-10	BM	BM	0.38962	0.200022	0.103585	0.155039	0.0472734	0.104461	0
bill.pPC3	Laniidae.0	0.4	0.292526	-0.152608	-3.44927	-1.42869e-06	3.68039e-15	2.1613e-06	1.25937e-05	3.04e-11	BM	BM	0.404375	0.107507	0.107507	0.115484	0.103444	0.161683	0
ln.mass	Laniidae.0	0.4	0.668145	-0.0506362	0.210062	0.000513262	0.0123948	0.014531	0.0157039	0.012403	DDexp	BM	0.18985	0.125547	0.0504733	0.395372	0.178549	0.0602087	0
wtt.pPC1	Laniidae.0	0.4	0.210023	-0.0871148	-6.49506	-6.15429e-05	2.58178e-10	0.000664806	0.00569419	1.17e-10	BM	BM	0.470523	0.13375	0.125093	0.124596	0.0258953	0.120142	0
wtt.pPC2	Laniidae.0	0.4	0.585912	-0.0277845	0.128491	-2.09786e-06	0.000673122	0.000879299	0.000761573	0.000565161	BM	BM	0.2337	0.178703	0.0549638	0.410339	0.0585398	0.0637543	0
wtt.pPC3	Laniidae.0	0.4	0.352183	-0.046776	-0.0684731	-6.96605e-06	0.000296481	0.000380112	0.000418912	0.00049961	BM	BM	0.355539	0.0945234	0.1046	0.178331	0.118008	0.148999	0
bill.pPC1	Malaconotidae.0	0.660377	0.827604	-0.0727398	-0.0405311	-1.79e-05	0.000822658	0.00118877	0.00186229	0.0027546	MC	MC	0.0198439	0.00617021	0.139384	0.154289	0.0111826	0.66913	1
bill.pPC2	Malaconotidae.0	0.660377	0.251951	-0.0131781	0.00704897	-4.54e-06	0.000194988	0.000207364	0.00014124	0.000185212	BM	BM	0.405176	0.13324	0.119751	0.131171	0.0741942	0.136468	0
bill.pPC3	Malaconotidae.0	0.660377	0.431964	-0.0891437	0.00191904	2.67046e-07	0.000199415	0.000173026	0.000171486	0.000163289	BM	BM	0.342428	0.109373	0.0744693	0.106682	0.106649	0.2604	0
ln.mass	Malaconotidae.0	0.660377	0.783556	-0.0586351	-0.0320056	-0.000174704	0.00167138	0.00233502	0.00177713	0.00410924	MC	MC	0.0570048	0.0177249	0.138142	0.138254	0.148783	0.500092	1
wtt.pPC1	Malaconotidae.0	0.660377	0.91771	-0.126982	-0.0674511	-6.32e-05	0.000239482	0.000267656	0.000141154	0.00169542	MC	MC	0.0149102	0.00463613	0.0663775	0.111172	0.0626514	0.740253	1
wtt.pPC2	Malaconotidae.0	0.660377	0.797766	-0.0774541	-0.0366936	-6.8e-06	8.2323e-05	9.1384e-05	7.5169e-05	0.000214241	MC	MC	0.0992052	0.0284573	0.116288	0.150056	0.147266	0.458728	1
wtt.pPC3	Malaconotidae.0	0.660377	0.928021	-0.118083	-0.0748922	-6.31e-06	2.24355e-05	3.6715e-05	9.0627e-05	0.000299995	MC	MC	2.68506e-05	8.34889e-06	0.0667598	0.0710345	0.00143978	0.860731	1
bill.pPC1	Maluridae.0	0.407407	0.388875	-0.0592552	-0.0345843	-0.0001229	0.00291485	0.00265519	0.00247926	0.00397192	BM	BM	0.367579	0.0917977	0.0974216	0.103313	0.105988	0.233901	0
bill.pPC2	Maluridae.0	0.407407	0.449192	-0.714044	-9.32068	-3.31764e-06	6.06923e-05	1.34981e-105	-8e-11	6.35e-05	BM	BM	0.354217	0.0486351	0.0889672	0.129217	0.0900945	0.288869	0
bill.pPC3	Maluridae.0	0.407407	0.848045	-0.119489	-0.208246	-2.88e-05	0.000142723	1.69072e-05	7.5634e-05	0.000681102	MC	MC	0.109354	0.0273096	0.0648231	0.13546	0.0527602	0.610293	1
ln.mass	Maluridae.0	0.407407	0.926421	-0.140254	-0.963976	-0.00025039	5.88511e-05	9.11433e-13	-4e-09	0.00349088	MC	MC	0.0220871	0.00551594	0.063289	0.0910687	0.0211728	0.796866	1
wtt.pPC1	Maluridae.0	0.407407	0.829431	-1.75503	-15.7028	-4.11528e-05	0.00339139	1.03727e-173	-1.6e-09	0.000774287	MC	MC	0.133401	0.033315	0.000281918	0.139055	0.0452521	0.648694	1
wtt.pPC2	Maluridae.0	0.407407	0.826669	-0.0809589	-0.0844814	-1.41e-05	0.000328947	0.000371017	0.000619111	0.000883018	MC	MC	0.118957	0.0307045	0.0979416	0.139111	0.0459447	0.567341	1
wtt.pPC3	Maluridae.0	0.407407	0.337463	-0.0831621	0.0709415	-5.36e-06	0.000213377	0.000323873	0.000118126	0.000119674	BM	BM	0.382919	0.145299	0.0711714	0.142425	0.0631454	0.19504	0
bill.pPC1	Megapodiidae.0	0.904762	0.717774	-0.0349048	-1.74336	-0.000201416	3.22265e-05	2.65276e-09	0.00147957	0.00326087	DDexp	DDexp	0.00336513	0.000626345	0.275783	0.663674	0.0450931	0.0114583	1
bill.pPC2	Megapodiidae.0	0.904762	0.830144	-0.0940613	-0.303834	-1.8976e-05	5.24348e-05	2.01985e-05	9.49196e-05	0.000227265	MC	MC	0.146818	0.0273269	0.0382876	0.0352203	0.0320736	0.720274	1
bill.pPC3	Megapodiidae.0	0.904762	0.910045	-0.0810376	-0.412504	-1.3136e-05	2.09733e-05	1.10944e-05	4.68552e-05	0.00018442	MC	MC	0.0602475	0.0112138	0.0676295	0.12037	0.0264647	0.714074	1
ln.mass	Megapodiidae.0	0.904762	0.262747	-0.139169	-0.866064	-1.66912e-06	0.000233967	1.75201e-07	8.40144e-06	0.000226544	BM	BM	0.480783	0.0889097	0.0896235	0.0945563	0.0891005	0.157027	0
wtt.pPC1	Megapodiidae.0	0.904762	0.229553	-0.00733349	-0.122367	-7.43915e-05	0.00175442	0.00203364	0.00257965	0.00307141	BM	BM	0.449937	0.0837468	0.153659	0.125416	0.0913561	0.095885	0
wtt.pPC2	Megapodiidae.0	0.904762	0.26932	-0.0650575	-11.7624	-4.44e-07	1.24753e-07	2.01589e-07	0.000271797	0.000271332	BM	BM	0.435174	0.0809982	0.129772	0.116466	0.0837434	0.153847	0
wtt.pPC3	Megapodiidae.0	0.904762	0.255932	-0.0426668	-0.353991	-4.3676e-06	5.20219e-05	3.07129e-06	2.18452e-05	5.24e-05	BM	BM	0.450722	0.0838921	0.0841436	0.123321	0.103698	0.154224	0
bill.pPC1	Melanocharitidae.0	1	0.0879799	-4.19e-05	0.820438	-8.51443e-08	0.00367177	0.00611345	2.84e-11	2.71e-12	BM	BM	0.756316	0.0716594	0.0137513	0.0729596	0.0714825	0.0138313	0
bill.pPC2	Melanocharitidae.0	1	0.201266	-0.0614269	-0.152059	-5.39e-05	0.00176737	0.00114281	0.00154204	0.00192757	BM	BM	0.587244	0.0556064	0.055844	0.0904422	0.0628885	0.147975	0
bill.pPC3	Melanocharitidae.0	1	0.135302	-0.0422127	-0.0723152	-3.28e-06	0.000268548	0.000217178	0.000246966	0.000269208	BM	BM	0.646217	0.0623347	0.0610007	0.0668299	0.062502	0.101115	0
ln.mass	Melanocharitidae.0	1	0.21343	-0.0561841	-0.142839	-0.000155942	0.00426392	0.00362816	0.00488967	0.00574638	BM	BM	0.588763	0.0557496	0.0599762	0.075164	0.0605905	0.159757	0
wtt.pPC1	Melanocharitidae.0	1	0.153026	-0.0507087	-0.142216	-0.000418266	0.00691998	0.00110446	0.000183928	0.00352016	BM	BM	0.646187	0.0630898	0.051199	0.0608899	0.0618854	0.116749	0
wtt.pPC2	Melanocharitidae.0	1	0.123651	-0.0429479	-0.0761102	-8.59e-06	0.000291041	0.000227338	0.000252555	0.000291912	BM	BM	0.648781	0.0669562	0.0611697	0.0669389	0.0646123	0.0915418	0
wtt.pPC3	Melanocharitidae.0	1	0.0864997	-1.68e-05	0.93124	4.59454e-13	0	3.05232e-11	1.86722e-11	1.27e-12	BM	BM	0.678678	0.0642643	0.0642643	0.0642643	0.0642643	0.0642643	0
bill.pPC1	Meliphagidae.0	0.664773	0.658515	-0.0206873	-0.00264696	1.7087e-05	0.00355092	0.00460166	0.00590452	0.00525216	MC	MC	0.0937504	0.041138	0.274928	0.0495487	0.00591799	0.534717	1
bill.pPC2	Meliphagidae.0	0.664773	0.706778	-0.0360848	-0.00450913	-7.52783e-06	0.000181348	0.000330819	7.40627e-05	0.000436644	MC	MC	0.0592216	0.0207523	0.252694	0.0358481	0.0197447	0.611739	1
bill.pPC3	Meliphagidae.0	0.664773	0.516647	-0.0168113	0.0104027	-2.1387e-06	0.000108696	0.000269098	2.79457e-05	0.000110722	DDexp	BM	0.310847	0.122236	0.10873	0.338515	0.000452796	0.119219	0
ln.mass	Meliphagidae.0	0.664773	0.707321	-0.0256201	-0.00558948	-2.83e-05	0.0067616	0.00843354	0.00982762	0.0115449	MC	MC	0.0267791	0.00938379	0.252953	0.0565638	0.0414821	0.612838	1
wtt.pPC1	Meliphagidae.0	0.664773	0.885751	-0.0519797	-0.00135859	1.21304e-05	0.00179898	0.00512422	0.006035	0.00556088	MC	MC	0.0209559	0.00734321	0.109118	0.00802692	0.00387839	0.850677	1
wtt.pPC2	Meliphagidae.0	0.664773	0.584828	-0.0263732	-0.00227488	-3.05261e-06	0.000154758	0.000212974	0.000117418	0.000247212	MC	BM	0.259323	0.0908713	0.154366	0.103354	0.025922	0.366164	0
wtt.pPC3	Meliphagidae.0	0.664773	0.930432	-0.0961488	-0.00514934	-4.82152e-07	2.31047e-05	5.28494e-05	4.04061e-05	8.04e-05	MC	MC	0.0600132	0.0210293	0.0520813	0.025009	0.0263648	0.815502	1
bill.pPC1	Meropidae.0	0.538462	0.339973	-0.000456446	0.0959141	0.000205543	0.00520533	0.0119208	0.00821412	0.00517706	BM	BM	0.372797	0.133046	0.0909129	0.193405	0.120611	0.0892273	0
bill.pPC2	Meropidae.0	0.538462	0.744949	-0.125151	-0.741333	-2.34669e-06	2.28602e-145	6.4742e-08	1.64269e-05	4.68e-05	MC	MC	0.190305	0.0402854	0.074325	0.0782003	0.0542238	0.56266	1
bill.pPC3	Meropidae.0	0.538462	0.317268	-0.0654102	-4.69136	-1.68611e-05	5.15107e-05	0.000248993	0.000236301	5.26e-05	BM	BM	0.428868	0.0939825	0.105292	0.130415	0.0423341	0.199109	0
ln.mass	Meropidae.0	0.538462	0.538745	-0.000109632	0.116605	0.000910645	0.0189001	0.0329567	0.0228229	0.0096462	DDexp	BM	0.294675	0.0950387	0.0395203	0.35297	0.149129	0.0686683	0
wtt.pPC1	Meropidae.0	0.538462	0.488829	-0.000713204	0.102606	0.000582565	0.00979859	0.0180413	0.0143373	0.00989757	BM	BM	0.26618	0.177388	0.0650502	0.199099	0.227174	0.0651086	0
wtt.pPC2	Meropidae.0	0.538462	0.254755	-0.0404304	0.37993	1.03568e-05	2.32433e-12	0.00134079	0.00207925	1.53e-12	BM	BM	0.435876	0.224168	0.106744	0.146109	0.0108187	0.0762838	0
wtt.pPC3	Meropidae.0	0.538462	0.485845	-1.39303e-07	0.16959	4.88636e-06	0.00108372	0.00231104	0.00130238	0.0010916	DDexp	BM	0.174418	0.351041	0.0426991	0.349622	0.0404484	0.0417716	0
bill.pPC1	Mimidae.0	0.428571	0.34239	-0.000781432	0.0758535	5.75248e-05	0.00359357	0.00687126	0.00503067	0.00359225	BM	BM	0.339279	0.206613	0.0902006	0.173307	0.101372	0.0892275	0
bill.pPC2	Mimidae.0	0.428571	0.50799	-2.77474e-07	0.143432	1.722e-05	0.00148477	0.0026477	0.00168421	0.000954296	DDexp	DDexp	0.12211	0.390797	0.0176279	0.404805	0.0322022	0.0324579	1
bill.pPC3	Mimidae.0	0.428571	0.269686	-0.0403924	-0.0270025	-8.82414e-06	0.000191591	0.000258061	0.000219819	0.000191416	BM	BM	0.400149	0.182724	0.106383	0.119864	0.0494179	0.141462	0
ln.mass	Mimidae.0	0.428571	0.492375	-0.0182414	0.124789	0.000166571	0.00777158	0.0108948	0.00812312	1.69e-14	BM	BM	0.374303	0.129973	0.0148082	0.364246	0.0779301	0.0387396	0
wtt.pPC1	Mimidae.0	0.428571	0.399872	-0.0265717	0.143923	-1.13178e-05	0.00361277	0.00409648	0.00176994	0.000459125	BM	BM	0.384014	0.242108	0.00475819	0.24385	0.0625712	0.062699	0
wtt.pPC2	Mimidae.0	0.428571	0.309939	-0.00160641	0.0742597	-1.796e-05	0.000273464	0.000481528	0.000265434	0.0002734	BM	BM	0.329145	0.314609	0.0875063	0.147993	0.0339829	0.0867641	0
wtt.pPC3	Mimidae.0	0.428571	0.593527	-0.0422525	0.0768811	1.13012e-06	0.000471371	0.000762574	0.00057178	0.0004715	DDexp	BM	0.265504	0.113944	0.0705863	0.345205	0.0622646	0.142496	0
bill.pPC1	Momotidae.0	0.666667	0.115587	-0.00029778	0.458175	0.000624888	0.00412577	0.00667153	0.0049991	0.0041338	BM	BM	0.694869	0.0696279	0.0345632	0.0908268	0.0755559	0.034557	0
bill.pPC2	Momotidae.0	0.666667	0.0574818	-0.0336241	-0.126973	-3.6384e-05	0.000251056	0.000172578	0.000122614	0.000251273	BM	BM	0.788164	0.0392404	0.0392404	0.0418284	0.0443204	0.0472066	0
bill.pPC3	Momotidae.0	0.666667	0.0974535	-0.0583878	-0.52552	-7.32179e-05	2.85325e-06	3.70258e-05	0.0001228	0.000378874	BM	BM	0.72463	0.0360772	0.056941	0.0536746	0.0509478	0.0777295	0
ln.mass	Momotidae.0	0.666667	0.0581072	-0.037188	0.0274571	0.00014049	0.0104784	0.00599503	0.00590319	0.00524241	BM	BM	0.801129	0.0403001	0.0304364	0.0401817	0.0401048	0.0478485	0
wtt.pPC1	Momotidae.0	0.666667	0.0509669	-0.0237997	0.0011034	-0.000595869	0.00805319	0.00706913	0.00650534	0.00697233	BM	BM	0.797431	0.0404857	0.038661	0.0399097	0.0415343	0.0419782	0
wtt.pPC2	Momotidae.0	0.666667	0.104404	-0.0756924	0.348343	0.000131557	0.000873802	0.00140455	0.00109092	0.000873837	BM	BM	0.728262	0.0368916	0.036258	0.053274	0.0605455	0.0847684	0
wtt.pPC3	Momotidae.0	0.666667	0.39903	-0.119205	0.124735	-1.92676e-07	0.000149833	0.000308479	0.000255648	0.000243926	BM	BM	0.533262	0.0265496	0.0284802	0.0290781	0.0264753	0.356154	0
bill.pPC1	Monarchidae.0	0.84375	0.363162	-1.31221e-08	-0.0673596	-0.000100289	0.00263495	0.000445507	0.000727695	0.00285483	BM	BM	0.35238	0.114524	0.115407	0.200995	0.156646	0.0600474	0
bill.pPC2	Monarchidae.0	0.84375	0.972782	-4.88804e-05	0.0649839	-7.9528e-06	0.000816818	0.00160689	0.000911522	0.000738087	DDexp	DDexp	0.0214113	0.0260342	0.00469721	0.939904	0.00104221	0.0069107	1
bill.pPC3	Monarchidae.0	0.84375	0.321484	-0.0199165	-0.0588802	-1.4924e-05	0.0007284	0.000552243	0.000620552	0.000767199	BM	BM	0.359616	0.116876	0.11876	0.130941	0.102546	0.171261	0
ln.mass	Monarchidae.0	0.84375	0.69487	-1.81346e-08	0.032862	0.000250318	0.0104912	0.0202552	0.0171313	0.0104985	DDexp	BM	0.182779	0.0652674	0.0597308	0.421475	0.211018	0.0597296	0
wtt.pPC1	Monarchidae.0	0.84375	0.672611	-0.0126398	-0.526969	-6.62958e-05	0.00259795	5.97689e-09	0.00151689	0.00262475	DDexp	BM	0.22429	0.0750077	0.0726885	0.493933	0.0513858	0.0826952	0
wtt.pPC2	Monarchidae.0	0.84375	0.261333	-8.59516e-07	-0.00690652	-3.684e-05	0.0011418	0.00103688	0.000857317	0.00114073	BM	BM	0.382289	0.164799	0.124187	0.135193	0.0693403	0.124192	0
wtt.pPC3	Monarchidae.0	0.84375	0.256027	-1.66466e-08	-0.0183211	-1.12836e-05	0.000671309	0.000109747	0.000419745	0.000201837	BM	BM	0.50567	0.164341	0.0266233	0.17402	0.0339461	0.095399	0
bill.pPC1	Motacillidae.0	0.213115	0.169121	-0.0330834	0.00950021	-3.01525e-05	6.08635e-05	0.0014139	0.000982802	0.0012129	EB	EB	0.160891	0.0509771	0.575479	0.0591973	0.0371167	0.116339	0
bill.pPC2	Motacillidae.0	0.213115	0.403611	-0.0290971	-0.0243252	-6.21625e-06	0.000196854	0.000137841	0.000118956	0.000200428	BM	BM	0.311826	0.0988	0.0994572	0.171941	0.169825	0.148151	0
bill.pPC3	Motacillidae.0	0.213115	0.344471	-0.0278057	-0.0190887	-7.817e-06	0.000132881	0.00010427	3.7715e-05	0.000134381	BM	BM	0.345354	0.109423	0.109459	0.132539	0.16965	0.133575	0
ln.mass	Motacillidae.0	0.213115	0.391564	-0.0521142	-0.0277231	-3.62928e-05	8.69565e-05	0.00198867	0.00206067	0.00311082	EB	BM	0.191586	0.0608688	0.329859	0.122142	0.0817357	0.213809	0
wtt.pPC1	Motacillidae.0	0.213115	0.296529	-0.00240613	-0.0117988	-2.76242e-05	0.00162334	0.00141813	0.00122118	0.00163373	BM	BM	0.362254	0.114777	0.115057	0.145419	0.146277	0.116215	0
wtt.pPC2	Motacillidae.0	0.213115	0.739837	-0.0429883	-0.426417	-1.32812e-05	0.000648101	0.000360912	0.0002432	0.000460038	DDexp	BM	0.171099	0.0542114	0.0137625	0.46361	0.0658527	0.231464	0
wtt.pPC3	Motacillidae.0	0.213115	0.443637	-0.0519467	-0.0128129	-2.05417e-06	6.64479e-06	9.42399e-05	8.004e-05	0.000112038	EB	BM	0.204419	0.0647684	0.298723	0.0861722	0.0848477	0.261069	0
bill.pPC1	Musophagidae.0	0.826087	0.25064	-0.0330563	0.0386348	-2.85e-06	0.00110242	0.00135983	0.00113582	0.00110445	BM	BM	0.434222	0.112409	0.0988773	0.113077	0.0961798	0.145235	0
bill.pPC2	Musophagidae.0	0.826087	0.278082	-0.0350643	0.00521888	-7.52e-06	0.000313495	0.000325659	0.000247929	0.000314363	BM	BM	0.435761	0.10159	0.0992301	0.0994695	0.0960954	0.167855	0
bill.pPC3	Musophagidae.0	0.826087	0.441034	-1.79e-10	0.202108	-1.42e-06	0	0.000208853	0.000101673	9.61e-05	BM	BM	0.283105	0.239881	0.138077	0.223375	0.0514099	0.0641523	0
ln.mass	Musophagidae.0	0.826087	0.716198	-0.0356906	-0.108832	-3.62e-05	0.000790522	0.000900919	0.00167386	0.002173	MC	BM	0.189929	0.0437177	0.107371	0.125421	0.0542602	0.479301	0
wtt.pPC1	Musophagidae.0	0.826087	0.850819	-0.0494075	-0.121606	-1.25e-05	0.000222302	0.000225039	0.000509491	0.000714355	MC	MC	0.107372	0.0249456	0.107391	0.11283	0.0349771	0.612483	1
wtt.pPC2	Musophagidae.0	0.826087	0.230488	-0.01629	0.00659853	-6.54e-07	3.68998e-05	3.86411e-05	3.2758e-05	3.69e-05	BM	BM	0.451819	0.105414	0.102902	0.103152	0.101383	0.135331	0
wtt.pPC3	Musophagidae.0	0.826087	0.922873	-0.810843	-16.2388	-3.57201e-06	8.57e-05	2.50422e-152	-1.3e-10	5.38e-05	MC	MC	0.0641898	0.0146188	2.35133e-44	0.129806	0.023319	0.768067	1
bill.pPC1	Nectariniidae.0	0.733871	0.169479	-0.0256466	-0.042072	-1.1328e-05	2.01003e-05	0.00212183	0.00257026	0.00288307	EB	EB	0.0113326	0.00389091	0.798073	0.0955374	0.00857619	0.0825903	0
bill.pPC2	Nectariniidae.0	0.733871	0.989952	-0.196016	-0.00882127	-2.3516e-06	0.00015411	0.000637528	0.000682599	0.000751429	MC	MC	0.000296064	0.000101629	0.010031	0.000244959	0.000158592	0.989168	1
bill.pPC3	Nectariniidae.0	0.733871	0.926288	-0.131293	-0.00509207	-7.9792e-07	5.332e-120	0.000139912	0.000140934	0.000154114	MC	MC	0.0659795	0.0226485	1.95954e-05	0.0303933	0.0284859	0.852473	1
ln.mass	Nectariniidae.0	0.733871	0.91015	-0.162623	-0.00165534	-1.23696e-05	5.49653e-07	0.0051699	0.00518921	0.00531299	MC	MC	0.00222378	0.000763805	0.0892676	0.000848214	0.000813894	0.906083	1
wtt.pPC1	Nectariniidae.0	0.733871	0.554324	-0.0527083	-0.548048	-1.4192e-05	0.00321363	4.88071e-14	0.00351138	0.00179554	BM	BM	0.291955	0.0959732	0.0736587	0.212359	0.0175864	0.308467	0
wtt.pPC2	Nectariniidae.0	0.733871	0.400238	-0.0287418	-1.3319	-8.2932e-06	0.000404834	3.48542e-24	0.000517633	0.00051354	BM	BM	0.407562	0.139986	0.152813	0.0149422	0.0110225	0.273674	0
wtt.pPC3	Nectariniidae.0	0.733871	0.475368	-0.0299632	-0.00342533	-4.4328e-07	8.66232e-05	0.000189514	0.000191702	0.000201695	EB	EB	0.0931337	0.0319889	0.413765	0.0413462	0.0385822	0.381184	0
bill.pPC1	Odontophoridae.0	0.677419	0.586443	-0.0195134	-0.314203	-5.98181e-05	0.000117172	5.39664e-05	0.00171675	0.0028259	DDexp	DDexp	0.117893	0.0318463	0.303543	0.460358	0.0463314	0.0400292	1
bill.pPC2	Odontophoridae.0	0.677419	0.409005	-0.00121467	0.0755077	-1.08073e-05	1.30415e-81	0.000648503	0.00020337	0.000164546	BM	BM	0.391506	0.109858	0.058754	0.282265	0.052084	0.105533	0
bill.pPC3	Odontophoridae.0	0.677419	0.286514	-8.36207e-08	-1.98506	-4.26076e-06	8.57922e-05	3.57665e-05	4.27813e-05	9.18e-05	BM	BM	0.393293	0.105888	0.105962	0.160786	0.129115	0.104957	0
ln.mass	Odontophoridae.0	0.677419	0.637717	-0.0519402	-0.38439	-0.000184026	7.19303e-05	3.4258e-05	0.00199591	0.00467724	DDexp	DDexp	0.00767594	0.00206663	0.352272	0.625777	0.00590818	0.00630007	1
wtt.pPC1	Odontophoridae.0	0.677419	0.898794	-0.135834	-0.196019	-0.000119573	0.000676131	0.000486062	0.00223442	0.00368307	MC	MC	0.0208013	0.00559972	0.0822058	0.11613	0.017792	0.757471	1
wtt.pPC2	Odontophoridae.0	0.677419	0.531456	-0.0252855	-0.0957706	-1.4656e-05	0.000576832	0.000555763	0.000978467	0.00128283	DDexp	BM	0.237854	0.0640501	0.231314	0.282427	0.0824629	0.101892	0
wtt.pPC3	Odontophoridae.0	0.677419	0.683346	-0.185247	-0.0947531	-1.2332e-05	0.00011446	7.42557e-05	7.59989e-05	0.000212635	MC	BM	0.217469	0.0585503	0.0710798	0.0837193	0.0770652	0.492117	0
bill.pPC1	Oriolidae.0	0.7	0.411586	-0.0970029	-0.111952	1.50924e-05	0.00120954	0.00111584	0.00133928	0.00121	BM	BM	0.338426	0.0887636	0.0887517	0.130805	0.120853	0.232402	0
bill.pPC2	Oriolidae.0	0.7	0.312847	-8.69486e-08	0.0967056	5.35752e-06	0.000603883	0.00129325	0.00073024	0.000608407	BM	BM	0.371161	0.164763	0.0973111	0.169977	0.0994522	0.0973358	0
bill.pPC3	Oriolidae.0	0.7	0.423616	-0.366309	-9.25636	-1.28876e-08	1.61454e-13	6.0511e-11	5.17328e-08	6.6e-12	BM	BM	0.325305	0.167248	0.0853108	0.09571	0.0848053	0.241621	0
ln.mass	Oriolidae.0	0.7	0.214129	-0.00523092	-0.0772961	-7.84235e-05	0.000537618	0.000880017	0.000890296	0.00168272	BM	BM	0.420508	0.110278	0.130884	0.114205	0.113064	0.111061	0
wtt.pPC1	Oriolidae.0	0.7	0.447072	-0.0561248	0.211663	-0.000120134	0.00113803	0.00485568	0.000719992	0.00113102	BM	BM	0.34851	0.0941694	0.091385	0.285445	0.0288991	0.151592	0
wtt.pPC2	Oriolidae.0	0.7	0.217259	-0.0937284	0.00604838	-9.8936e-06	0.000149668	0.000158419	0.00010073	0.000149585	BM	BM	0.404346	0.189197	0.106039	0.107261	0.0832253	0.109931	0
wtt.pPC3	Oriolidae.0	0.7	0.216369	-0.486134	-24.9535	2.98817e-06	3.04467e-11	2.26153e-05	5.0799e-05	1.73e-11	BM	BM	0.425068	0.120663	0.111474	0.112499	0.116693	0.113603	0
bill.pPC1	Otididae.0	0.24	0.379984	-0.0239839	-0.061981	-0.000118249	0.00362043	0.00279303	0.00385624	0.00505942	BM	BM	0.352533	0.084485	0.110632	0.145337	0.0952427	0.21177	0
bill.pPC2	Otididae.0	0.24	0.485243	-0.0820331	-0.201589	-1.66452e-05	0.000119664	2.67281e-05	6.6624e-05	0.000201619	BM	BM	0.273843	0.0656266	0.068059	0.216091	0.124281	0.252099	0
bill.pPC3	Otididae.0	0.24	0.271359	-0.182453	-0.190241	-5.18867e-06	7.00995e-05	9.15645e-06	2.07564e-05	7.01e-05	BM	BM	0.43712	0.0545297	0.104756	0.124325	0.116012	0.163256	0
ln.mass	Otididae.0	0.24	0.582608	-0.105973	-0.103274	-0.00133089	0.0183279	0.00542255	0.00402485	0.0183319	DDexp	BM	0.234744	0.0578944	0.0562567	0.232223	0.173431	0.245451	0
wtt.pPC1	Otididae.0	0.24	0.542983	-0.0335779	-0.0820974	-9.86546e-05	0.00548533	0.00240423	0.00403212	0.00542084	MC	BM	0.291918	0.0853677	2.65697e-24	0.188109	0.0847463	0.349859	0
wtt.pPC2	Otididae.0	0.24	0.252094	-6.05877e-06	-0.0886282	-2.9992e-05	0.000704422	0.000286652	0.000359446	0.000704072	BM	BM	0.41685	0.116637	0.0998984	0.140529	0.126494	0.099591	0
wtt.pPC3	Otididae.0	0.24	0.600277	-0.0220666	-0.128968	-4.2784e-06	8.28884e-05	7.46463e-05	0.000169864	0.000297856	DDexp	BM	0.184753	0.0442763	0.26097	0.391915	0.0477932	0.0702924	0
bill.pPC1	Pachycephalidae.0	0.864865	0.224463	-0.234878	-6.52338	-9.54264e-05	0.00305978	2.19688e-54	0.000162667	7.34e-13	BM	BM	0.521669	0.154579	8.20402e-07	0.145088	0.027553	0.151109	0
bill.pPC2	Pachycephalidae.0	0.864865	0.3818	-0.229059	-3.13173	-6.48815e-09	0.000527836	4.43096e-10	7.1382e-08	1.75e-12	BM	BM	0.402033	0.111828	3.15897e-58	0.123611	0.109848	0.25268	0
bill.pPC3	Pachycephalidae.0	0.864865	0.383951	-0.0576271	-141.804	-1.19136e-06	2.8472e-212	0.000167359	9.07329e-05	6.78e-05	BM	BM	0.344679	0.0974838	0.097478	0.193298	0.128058	0.139003	0
ln.mass	Pachycephalidae.0	0.864865	0.430395	-0.0536086	-3.31776	-8.87941e-05	0.000828271	0.00189683	0.00114929	0.000827428	BM	BM	0.329454	0.120108	0.0916399	0.171201	0.100847	0.18675	0
wtt.pPC1	Pachycephalidae.0	0.864865	0.452145	-0.0637999	-0.0135516	-5.1348e-05	0.00125867	0.00117188	0.000728257	0.00125717	BM	BM	0.3267	0.104042	0.0908733	0.0987053	0.100427	0.279253	0
wtt.pPC2	Pachycephalidae.0	0.864865	0.316455	-0.017348	-0.0903456	-7.56002e-06	0.000102445	5.07665e-05	6.31699e-05	0.000142206	BM	BM	0.35766	0.0994855	0.111068	0.158204	0.150739	0.122844	0
wtt.pPC3	Pachycephalidae.0	0.864865	0.625649	-0.102644	0.0522676	7.57371e-06	8.31974e-05	0.000217299	0.000181769	8.16e-05	MC	BM	0.236826	0.0681928	0.0658585	0.0900638	0.111205	0.427855	0
bill.pPC1	Paradisaeidae.0	0.975	0.250268	-0.0265442	-0.00296586	0.000180186	0.0108977	0.0104648	0.0132942	0.0108952	BM	BM	0.40784	0.118322	0.118247	0.118782	0.100667	0.136141	0
bill.pPC2	Paradisaeidae.0	0.975	0.899953	-0.136689	-0.0680866	7.2964e-05	0.00227848	0.00165717	0.00592776	0.00516956	MC	MC	0.0565616	0.0163905	0.0725016	0.196164	0.00562969	0.652753	1
bill.pPC3	Paradisaeidae.0	0.975	0.237706	-3.2393e-08	-0.0197122	-8.07517e-06	0.00044092	0.000275054	0.000254827	0.000441462	BM	BM	0.395381	0.129052	0.114635	0.123292	0.123008	0.114633	0
ln.mass	Paradisaeidae.0	0.975	0.236023	-0.0188097	0.00692082	0.000305037	0.0157134	0.0171388	0.0198745	0.0157151	BM	BM	0.398672	0.122872	0.115588	0.11855	0.121152	0.123166	0
wtt.pPC1	Paradisaeidae.0	0.975	0.346611	-0.00269856	0.0405748	0.000443513	0.0295881	0.0489688	0.0373158	0.0293186	BM	BM	0.322506	0.178705	0.0933426	0.171084	0.140774	0.0935884	0
wtt.pPC2	Paradisaeidae.0	0.975	0.509565	-2.15126e-06	0.0439684	0.000273251	0.0099954	0.0166688	0.0142666	0.00999553	BM	BM	0.239806	0.227467	0.0695273	0.154661	0.239039	0.0694991	0
wtt.pPC3	Paradisaeidae.0	0.975	0.297474	-0.0401033	0.0302908	-1.4612e-06	0.000721591	0.00108337	0.000778932	0.00072134	BM	BM	0.372593	0.141939	0.108028	0.157768	0.0973219	0.12235	0
bill.pPC1	Paridae.0	0.215686	0.752324	-0.116436	-0.0427559	5.8816e-05	0.000546461	0.00259351	0.00332026	0.00320506	MC	MC	0.0126448	0.00388754	0.22775	0.0250934	0.00263429	0.72799	1
bill.pPC2	Paridae.0	0.215686	0.924163	-0.143767	-0.190674	-2.6964e-05	1.33763e-05	7.58241e-05	0.000183224	0.000357505	MC	MC	0.00909302	0.00279559	0.0623829	0.0757764	0.027069	0.822883	1
bill.pPC3	Paridae.0	0.215686	0.342627	-0.000307139	0.0374834	-2.6724e-06	0.000224467	0.000237734	0.000234524	0.000224929	BM	BM	0.370032	0.118441	0.113519	0.198635	0.0892034	0.110169	0
ln.mass	Paridae.0	0.215686	0.271895	-0.0564638	-0.225974	6.7644e-05	0.00068513	0.00123538	0.00473347	0.00484009	EB	EB	0.024384	0.00749672	0.650292	0.130179	0.00436725	0.183281	0
wtt.pPC1	Paridae.0	0.215686	0.835191	-0.181309	0.0732354	-8.6216e-06	0.000213559	0.00217631	0.0020145	0.00182771	MC	MC	0.111666	0.0343309	0.0824829	0.102014	0.0322468	0.63726	1
wtt.pPC2	Paridae.0	0.215686	0.854898	-0.40589	-0.531496	-3.99893e-05	4.30719e-07	5.98108e-06	0.00021355	0.000111188	MC	MC	0.0722185	0.0235086	0.108692	0.0628376	0.00583123	0.726912	1
wtt.pPC3	Paridae.0	0.215686	0.244401	-0.0332509	-3.69895	-2.99721e-05	1.60071e-10	2.90991e-06	9.52947e-05	3.05e-11	BM	BM	0.401152	0.189437	0.123331	0.127368	0.0353802	0.123332	0
bill.pPC1	Parulidae.0	0.368421	0.320159	-0.0374198	0.00133612	-5.04838e-05	0.00181956	0.00255232	0.000976441	0.002397	BM	BM	0.376624	0.128794	0.151801	0.133531	0.0313235	0.177927	0
bill.pPC2	Parulidae.0	0.368421	0.427957	-0.0789678	-0.0148501	-2.15138e-06	0.000499821	0.000378584	0.000529386	0.000645397	BM	BM	0.310591	0.106212	0.113155	0.123208	0.111486	0.235348	0
bill.pPC3	Parulidae.0	0.368421	0.269721	-0.000369097	-0.00290506	-9.29137e-06	0.000305822	0.000323758	0.000149758	0.000367179	BM	BM	0.400617	0.136998	0.146054	0.146143	0.0331431	0.137044	0
ln.mass	Parulidae.0	0.368421	0.41098	-0.0256519	-0.0101525	1.10371e-05	0.00715238	0.00539732	0.00723555	0.00800066	BM	BM	0.332533	0.113716	0.117347	0.234769	0.069456	0.13218	0
wtt.pPC1	Parulidae.0	0.368421	0.577813	-0.0762467	-0.00766038	-3.005e-05	0.000986424	0.00127397	0.000651558	0.00181464	MC	BM	0.230784	0.078921	0.168257	0.102774	0.0951023	0.324162	0
wtt.pPC2	Parulidae.0	0.368421	0.945117	-0.176372	-0.0442717	-7.65167e-06	0.000130511	7.3857e-05	0.000287725	0.000706422	MC	MC	2.95473e-05	1.01043e-05	0.0547745	0.00110751	8.08687e-05	0.943997	1
wtt.pPC3	Parulidae.0	0.368421	0.300605	-0.0235332	0.00168092	-3.88958e-06	0.000783003	0.000898551	0.000768054	0.000844991	BM	BM	0.362667	0.124013	0.130568	0.136471	0.0929836	0.153297	0
bill.pPC1	Passeridae.0	0.469388	0.377152	-0.0103837	-1.12461	-3.118e-05	0.000846659	0.00137639	0.00123254	0.000849549	BM	BM	0.365909	0.162588	0.111552	0.218735	0.0258997	0.115317	0
bill.pPC2	Passeridae.0	0.469388	0.474762	-0.00376674	-0.0329351	-1.0908e-05	0.000490012	0.000316423	0.000315425	0.000515098	BM	BM	0.273713	0.0834462	0.0842382	0.247388	0.225915	0.0852997	0
bill.pPC3	Passeridae.0	0.469388	0.238985	-0.00529137	-0.00627563	-4.49398e-06	6.68993e-05	6.05421e-05	2.02521e-05	6.71e-05	BM	BM	0.40634	0.140837	0.123878	0.126277	0.0827696	0.119898	0
ln.mass	Passeridae.0	0.469388	0.291753	-0.000927359	-2.00423	-3.48539e-05	0.00481256	0.00400088	0.0055403	0.0048084	BM	BM	0.334969	0.270521	0.102121	0.106969	0.083203	0.102217	0
wtt.pPC1	Passeridae.0	0.469388	0.329034	-0.00542238	0.027737	1.6716e-05	0.00283042	0.00373534	0.0033042	0.00283141	BM	BM	0.313252	0.230811	0.0955002	0.154817	0.10873	0.0968892	0
wtt.pPC2	Passeridae.0	0.469388	0.402473	-0.0546487	-0.129388	-2.64979e-06	8.85799e-05	2.0044e-05	2.65043e-05	9.48e-05	BM	BM	0.324298	0.0988677	0.100981	0.131283	0.12467	0.219901	0
wtt.pPC3	Passeridae.0	0.469388	0.521787	-0.0338451	0.000379645	-8.79e-07	0.000172906	0.000210006	0.000201863	0.000209324	MC	BM	0.28761	0.0876914	0.101322	0.0947113	0.0880574	0.340608	0
bill.pPC1	Petroicidae.0	0.636364	0.260935	-0.0103736	-0.00423402	-1.16e-05	0.00246266	0.00247536	0.00246801	0.00260099	BM	BM	0.393404	0.115594	0.116898	0.117567	0.117641	0.138896	0
bill.pPC2	Petroicidae.0	0.636364	0.372315	-0.0175005	-0.0123411	-1.95e-06	0.000211633	0.000240093	0.000251137	0.000283048	BM	BM	0.339599	0.0997875	0.132524	0.115209	0.111446	0.201435	0
bill.pPC3	Petroicidae.0	0.636364	0.490168	-0.0717581	-0.0177304	-3.48e-06	0.00019266	0.000229244	0.000241984	0.000297217	BM	BM	0.288986	0.0849139	0.132415	0.110274	0.105571	0.27784	0
ln.mass	Petroicidae.0	0.636364	0.307987	-0.0214327	-0.00817239	-3.12e-05	0.00477946	0.00500162	0.00514022	0.0055919	BM	BM	0.374782	0.111437	0.116147	0.115768	0.115065	0.166801	0
wtt.pPC1	Petroicidae.0	0.636364	0.28295	-0.0118084	-0.0038163	-1.12e-05	0.00235496	0.00252834	0.00251874	0.00264166	BM	BM	0.382795	0.119906	0.118265	0.113989	0.113993	0.151052	0
wtt.pPC2	Petroicidae.0	0.636364	0.292366	-0.0408499	-0.00135343	-4.36e-06	0.00102923	0.00106041	0.0010375	0.00107704	BM	BM	0.385026	0.115967	0.11407	0.113333	0.112527	0.159077	0
wtt.pPC3	Petroicidae.0	0.636364	0.880861	-0.087247	-0.169717	-6.03e-06	5.21835e-05	4.58722e-06	0.000291788	0.000482974	MC	MC	0.045411	0.0136734	0.0978895	0.0971588	0.0221147	0.723753	1
bill.pPC1	Phalacrocoracidae.0	0.030303	0.208313	-0.0456298	-12.275	-0.000122078	0.0076686	5.49247e-14	0.000932993	1.3e-10	BM	BM	0.513942	0.135544	0.00233887	0.135226	0.0897733	0.123176	0
bill.pPC2	Phalacrocoracidae.0	0.030303	0.273538	-0.0105527	0.0557855	-2.31603e-06	0.000699846	0.000772669	0.000789799	0.000726067	BM	BM	0.413895	0.108543	0.108621	0.149466	0.10263	0.116845	0
bill.pPC3	Phalacrocoracidae.0	0.030303	0.314863	-0.0293435	0.0427167	-4.95563e-06	0.000212057	0.0002133	0.000221452	0.000212117	BM	BM	0.391494	0.106106	0.102669	0.157184	0.100665	0.141881	0
ln.mass	Phalacrocoracidae.0	0.030303	0.335563	-0.0480778	-0.530436	0.000238294	5.61168e-10	0.00430149	0.00823595	3.19e-09	BM	BM	0.37573	0.129144	0.0985348	0.157668	0.105626	0.133296	0
wtt.pPC1	Phalacrocoracidae.0	0.030303	0.227865	-0.0515563	-8.7145	-2.79106e-05	9.8555e-10	5.77098e-08	0.000399235	1.68e-11	BM	BM	0.443371	0.121237	0.116273	0.128493	0.0710358	0.119591	0
wtt.pPC2	Phalacrocoracidae.0	0.030303	0.264685	-0.0100345	0.0439095	8.28566e-05	0.00259753	0.00286111	0.00297268	0.00260194	BM	BM	0.38703	0.148851	0.101383	0.132267	0.124329	0.106141	0
wtt.pPC3	Phalacrocoracidae.0	0.030303	0.353689	-0.0672544	2.12828	-6.47764e-07	0.000106982	9.71006e-06	0.000120287	3.87e-11	BM	BM	0.428248	0.162093	0.030865	0.238382	0.0283737	0.112039	0
bill.pPC1	Phasianidae.0	0.376404	0.920622	-0.0506638	-0.0483917	-1.18289e-05	0.00442488	0.00234388	0.00721099	0.00838972	MC	MC	0.00160516	0.000563595	0.0624837	0.368753	0.00119293	0.565402	1
bill.pPC2	Phasianidae.0	0.376404	0.426552	-0.00938012	-0.0243233	-9.26522e-06	0.000294446	0.00027756	0.00042529	0.00055668	EB	BM	0.225708	0.0792491	0.297979	0.214613	0.079476	0.102975	0
bill.pPC3	Phasianidae.0	0.376404	0.58765	-0.0005048	-0.100916	-8.82057e-06	0.000230181	1.59755e-05	0.000216357	0.000233534	DDexp	BM	0.278234	0.0976918	0.101144	0.415681	0.00935469	0.0978945	0
ln.mass	Phasianidae.0	0.376404	0.582116	-0.0361947	-0.0269602	-0.000203691	0.0146301	0.0133415	0.0198098	0.0239328	EB	EB	0.00439209	0.00154254	0.347405	0.240024	0.132069	0.274568	0
wtt.pPC1	Phasianidae.0	0.376404	0.19443	-0.0426146	-0.0499655	-5.89287e-05	0.00496181	0.00410583	0.0120766	0.0154304	EB	EB	9.85275e-06	3.4296e-06	0.799357	0.192847	0.000208644	0.00757454	0
wtt.pPC2	Phasianidae.0	0.376404	0.424001	-5.04547e-06	-0.0116557	-2.63217e-05	0.00135148	0.00124035	0.00119635	0.00164475	BM	BM	0.296079	0.103929	0.130788	0.191805	0.173618	0.103781	0
wtt.pPC3	Phasianidae.0	0.376404	0.995666	-0.021505	-0.0671	-1.13074e-05	0.000117378	4.69928e-05	0.000291971	0.000333686	DDexp	DDexp	9.00815e-05	3.16203e-05	0.00432641	0.995251	9.55879e-05	0.000205566	1
bill.pPC1	Pipridae.0	0.851852	0.402568	-3.07788e-09	0.0545023	-1.3032e-05	0.0030452	0.00866077	0.00405985	0.00304887	OU	BM	0.203475	0.377084	0.0632677	0.254232	0.0386732	0.0632681	0
bill.pPC2	Pipridae.0	0.851852	0.315348	-0.216821	-6.457	6.2929e-08	4.91392e-20	6.42928e-106	4.67465e-06	9.25e-11	BM	BM	0.359398	0.142813	0.111751	0.11254	0.10785	0.165649	0
bill.pPC3	Pipridae.0	0.851852	0.479597	-0.0913159	-0.180511	-1.67152e-07	3.45602e-05	2.99908e-08	8.35871e-07	3.79e-05	BM	BM	0.30067	0.11021	0.09689	0.120121	0.0948604	0.277249	0
ln.mass	Pipridae.0	0.851852	0.271966	-0.0137183	-0.0127921	4.66492e-05	0.00806774	0.00646676	0.0085786	0.00806624	BM	BM	0.37333	0.154824	0.116082	0.138438	0.0956814	0.121645	0
wtt.pPC1	Pipridae.0	0.851852	0.479139	-0.0381494	-0.0319445	-0.000197173	0.00664366	0.00334951	0.00251614	0.00664201	BM	BM	0.276963	0.0897271	0.086118	0.201699	0.221621	0.123872	0
wtt.pPC2	Pipridae.0	0.851852	0.271	-6.27876e-08	0.0263036	-3.5292e-05	0.00108724	0.0020992	0.000636892	0.00108696	OU	BM	0.301089	0.347944	0.0936191	0.129433	0.0344242	0.0934902	0
wtt.pPC3	Pipridae.0	0.851852	0.335846	-0.0325104	-0.024998	-8.4448e-06	0.000630406	0.000407101	0.000456413	0.000630666	BM	BM	0.330065	0.111919	0.10262	0.165779	0.161863	0.127753	0
bill.pPC1	Pittidae.0	0.65625	0.324419	-0.0428728	0.051142	0.000105993	0.00394325	0.00545289	0.00497639	0.00394886	BM	BM	0.353188	0.106729	0.0950791	0.158804	0.149058	0.137142	0
bill.pPC2	Pittidae.0	0.65625	0.27993	-9.20723e-08	0.0404099	-4.11474e-06	0.000272047	0.000414109	0.000317333	0.000246545	BM	BM	0.398306	0.172799	0.103771	0.154928	0.0640755	0.106121	0
bill.pPC3	Pittidae.0	0.65625	0.393982	-0.104214	0.0159066	5.29608e-06	7.74374e-06	8.61823e-05	0.000139398	7.06e-05	BM	BM	0.349412	0.094074	0.120034	0.0957089	0.109225	0.231546	0
ln.mass	Pittidae.0	0.65625	0.384877	-0.189129	-9.75415	-6.55101e-05	6.68199e-193	2.2306e-15	0.00269546	5e-09	BM	BM	0.365796	0.10356	0.131498	0.0984973	0.0655813	0.235067	0
wtt.pPC1	Pittidae.0	0.65625	0.421908	-0.122787	0.0503771	0.000120983	0.0011366	0.00377398	0.0031333	0.00115339	BM	BM	0.339043	0.0912823	0.0915927	0.110735	0.114451	0.252896	0
wtt.pPC2	Pittidae.0	0.65625	0.828905	-0.129438	0.0810538	9.188e-06	2.60892e-05	0.00107668	0.000727824	0.000487643	MC	MC	0.123676	0.0332978	0.0827707	0.0901713	0.040331	0.629754	1
wtt.pPC3	Pittidae.0	0.65625	0.394448	-4.34385e-05	-0.0582174	-6.8008e-06	0.000317626	0.000208776	0.000262913	0.00039758	BM	BM	0.351789	0.0983958	0.105751	0.229865	0.128227	0.0859718	0
bill.pPC1	Platysteiridae.0	0.741935	0.934106	-0.147433	-0.274881	-0.000101833	7.05942e-05	3.08109e-06	-1.4e-08	0.00148779	MC	MC	0.00365922	0.000980693	0.0595988	0.072348	0.018553	0.84486	1
bill.pPC2	Platysteiridae.0	0.741935	0.938237	-0.140773	-0.117622	-1.96e-06	1.91816e-05	3.01941e-05	8.7808e-05	0.000125506	MC	MC	0.0280144	0.0074479	0.0532749	0.0908785	0.0110842	0.8093	1
bill.pPC3	Platysteiridae.0	0.741935	0.402738	-0.0823071	0.518089	3.09023e-06	4.05999e-05	0.00131255	9.57971e-05	4.06e-05	BM	BM	0.313516	0.164819	0.0833513	0.211406	0.107332	0.119575	0
ln.mass	Platysteiridae.0	0.741935	0.897463	-0.149979	-0.0832851	-0.000249209	0.0008797	0.00109934	0.000845964	0.0029005	MC	MC	0.0166368	0.00490899	0.0778826	0.132497	0.0864034	0.681671	1
wtt.pPC1	Platysteiridae.0	0.741935	0.363191	-0.0417367	-0.0239969	5.1e-05	0.00260471	0.00278232	0.00373299	0.00339718	BM	BM	0.376539	0.100239	0.113706	0.113892	0.0808725	0.214751	0
wtt.pPC2	Platysteiridae.0	0.741935	0.705397	-0.0727782	-0.0574676	-1.36e-05	0.000528902	0.000677218	0.00096389	0.0011772	MC	BM	0.192314	0.0511286	0.120904	0.111072	0.0641028	0.460478	0
wtt.pPC3	Platysteiridae.0	0.741935	0.9413	-0.153629	-0.260711	-2.26339e-05	1.05636e-05	1.53713e-06	1.1e-09	0.000326175	MC	MC	0.00179712	0.000477772	0.0517332	0.106697	0.00970814	0.829586	1
bill.pPC1	Ploceidae.0	0.707547	0.931863	-0.425783	-0.0853608	-2.6076e-05	0.00199814	0.000230048	0.00287942	0.00398315	MC	MC	0.0617815	0.0209206	0.0278961	0.014341	0.0264301	0.848631	1
bill.pPC2	Ploceidae.0	0.707547	0.828143	-0.0363379	-0.0231021	-1.62164e-05	0.000260305	0.000216618	6.48663e-05	0.000603534	DDlin	DDlin	0.093471	0.0316513	0.071161	0.312248	0.450503	0.0409663	1
bill.pPC3	Ploceidae.0	0.707547	0.943193	-0.341859	-0.208298	-4.31932e-06	9.82003e-05	1.31517e-11	1.72779e-05	0.000178326	DDexp	DDexp	0.0319184	0.0108083	0.0189024	0.584923	0.123591	0.229858	1
ln.mass	Ploceidae.0	0.707547	0.727168	-0.0755073	-0.0103429	-9.97702e-05	0.002479	0.00417402	0.00320105	0.00632824	MC	MC	0.127839	0.0432893	0.187519	0.0736667	0.0662923	0.501394	1
wtt.pPC1	Ploceidae.0	0.707547	0.945157	-0.308672	-0.107395	-1.99006e-05	0.00165034	8.13475e-07	0.00341527	0.00382109	MC	MC	0.0512442	0.0173524	0.0301616	0.00160514	0.0125655	0.887071	1
wtt.pPC2	Ploceidae.0	0.707547	0.262489	-0.124828	-9.7626	1.82205e-07	3.64493e-162	3.94497e-189	1.74918e-05	4.16e-12	BM	BM	0.368388	0.124745	0.124744	0.124697	0.126901	0.130525	0
wtt.pPC3	Ploceidae.0	0.707547	0.302579	-0.031781	0.00112601	-6.7996e-06	0.000166973	0.000253691	5.90566e-05	0.000243531	BM	BM	0.377391	0.127793	0.151451	0.129197	0.0503742	0.163794	0
bill.pPC1	Podargidae.0	0.8	0.133539	-1.85292e-07	-0.035656	-0.000116783	0.000151864	0.00388658	0.00385667	0.00444554	BM	BM	0.543385	0.0805378	0.128718	0.0837248	0.083109	0.0805252	0
bill.pPC2	Podargidae.0	0.8	0.282795	-0.0420323	0.0416573	-5.6336e-06	0.00014485	0.000142754	0.000148358	0.000133365	BM	BM	0.480821	0.12135	0.0710254	0.0747137	0.0623796	0.18971	0
bill.pPC3	Podargidae.0	0.8	0.159855	-6.26078e-09	-0.082397	-5.3121e-06	9.06597e-06	5.18211e-05	5.42445e-05	7.65e-05	BM	BM	0.495115	0.0733834	0.172849	0.0942044	0.0910716	0.0733764	0
ln.mass	Podargidae.0	0.8	0.203109	-2.89801e-09	-0.102786	-0.000736642	0.00533338	0.0042005	0.00401528	0.00622687	BM	BM	0.513583	0.0761234	0.0777857	0.126086	0.130849	0.0755732	0
wtt.pPC1	Podargidae.0	0.8	0.186072	-1.78024e-05	-0.163462	-0.000345997	0.00508789	0.00106331	0.000692832	0.00263161	BM	BM	0.580757	0.0860768	0.0262087	0.129535	0.13271	0.0447126	0
wtt.pPC2	Podargidae.0	0.8	0.153976	-2.5869e-09	-2.5733	-2.15853e-05	0.000251863	0.000117661	0.000146896	0.000252614	BM	BM	0.559289	0.0805717	0.0828999	0.101978	0.0924343	0.0828277	0
wtt.pPC3	Podargidae.0	0.8	0.621854	-0.207949	0.510278	2.0908e-05	0.000529495	0.000768147	0.000662826	0.000530048	MC	BM	0.236497	0.0359682	0.0350092	0.255014	0.0500463	0.387466	0
bill.pPC1	Podicipedidae.0	0.105263	0.399098	-0.017633	0.251328	0.00126395	0.00818769	0.0125434	0.0113917	0.00822076	BM	BM	0.347338	0.0920616	0.0680613	0.226238	0.182769	0.0835322	0
bill.pPC2	Podicipedidae.0	0.105263	0.359415	-0.0182136	0.203402	5.17307e-05	0.00120383	0.00169351	0.0014233	0.00120325	BM	BM	0.399146	0.0830805	0.0783162	0.244877	0.0910601	0.10352	0
bill.pPC3	Podicipedidae.0	0.105263	0.783375	-0.133331	0.659121	2.08136e-06	0.000342445	0.000626138	0.00038525	0.000130261	DDexp	DDexp	0.157729	0.0415988	0.0203586	0.570138	0.0250338	0.185141	1
ln.mass	Podicipedidae.0	0.105263	0.246826	-0.0114591	0.138773	0.00143593	0.0118104	0.0159216	0.015671	0.0118103	BM	BM	0.444124	0.0871413	0.0871413	0.140576	0.137607	0.103411	0
wtt.pPC1	Podicipedidae.0	0.105263	0.306131	-0.0259611	0.225288	8.46912e-06	0.00275769	0.00376155	0.00313501	0.00248561	BM	BM	0.435216	0.0819105	0.0798911	0.169707	0.0804988	0.152776	0
wtt.pPC2	Podicipedidae.0	0.105263	0.288468	-0.0156301	-1.78814	-5.06279e-05	0.00102654	0.0007925	0.000815657	0.00103032	BM	BM	0.451464	0.0840302	0.084031	0.17877	0.0919274	0.109778	0
wtt.pPC3	Podicipedidae.0	0.105263	0.246869	-0.00744806	0.199959	-3.4216e-07	0.000149427	0.000205601	0.000168908	0.000149447	BM	BM	0.480182	0.0943446	0.0893752	0.158326	0.0839915	0.0937805	0
bill.pPC1	Polioptilidae.0	0.533333	0.605872	-0.120939	-0.663981	-7.67826e-05	0.000295379	0.000331475	0.00190404	0.00240736	MC	BM	0.243285	0.0321892	0.150527	0.147838	0.0503287	0.375832	0
bill.pPC2	Polioptilidae.0	0.533333	0.510871	-0.190966	-2.30046	-4.34724e-05	2.03681e-07	1.59951e-05	0.00107737	0.00148752	EB	EB	0.0694271	0.00964587	0.368632	0.183313	0.0126859	0.356296	0
bill.pPC3	Polioptilidae.0	0.533333	0.118162	-0.0126398	-2.32602	2.24396e-06	3.68421e-50	5.95622e-06	4.38957e-05	4.73e-13	BM	BM	0.605907	0.0803269	0.0801969	0.0812517	0.0721186	0.0801985	0
ln.mass	Polioptilidae.0	0.533333	0.608971	-0.10671	-0.650783	-0.000115059	0.000113711	0.000133926	0.00193384	0.00247054	DDexp	BM	0.169278	0.0274875	0.233741	0.260259	0.0493302	0.259904	0
wtt.pPC1	Polioptilidae.0	0.533333	0.260515	-0.178015	-0.910374	-8.92705e-05	0.000768499	0.000466562	0.000487391	0.000768175	BM	BM	0.509561	0.0706692	0.067446	0.096933	0.0910628	0.164328	0
wtt.pPC2	Polioptilidae.0	0.533333	0.53351	-0.130626	-1.05921	-8.69833e-05	7.4378e-05	4.32129e-05	0.00121714	0.00186242	EB	EB	0.00896054	0.00118603	0.406177	0.271101	0.0491849	0.263391	0
wtt.pPC3	Polioptilidae.0	0.533333	0.176849	-0.480146	-2.10475	-6.59378e-08	7.39533e-44	2.47186e-06	2.63782e-07	2.09e-10	BM	BM	0.572111	0.0758465	0.0757254	0.0845975	0.0749116	0.116808	0
bill.pPC1	Prunellidae.0	0.0833333	0.108381	-0.78957	-7.65499	-0.000145511	1.15722e-91	2.1168e-18	9.27307e-05	2.89e-12	BM	BM	0.656105	0.0751627	0.0751626	0.075158	0.0387588	0.0796527	0
bill.pPC2	Prunellidae.0	0.0833333	0.501789	-0.183654	0.0219092	-8.71265e-06	3.37233e-05	8.76011e-05	7.6915e-05	8.21e-05	BM	BM	0.402242	0.0460803	0.0489603	0.0462447	0.0471339	0.409339	0
bill.pPC3	Prunellidae.0	0.0833333	0.414075	-0.416517	-0.404946	-8.20296e-07	9.43995e-05	0.000135201	9.63236e-05	9.44e-05	BM	BM	0.445414	0.0515446	0.0510259	0.090433	0.0517002	0.309883	0
ln.mass	Prunellidae.0	0.0833333	0.102784	-0.00688587	-36.6707	-1.61179e-06	5.39549e-16	1.51717e-22	8.6997e-06	3.44e-11	BM	BM	0.636908	0.0729634	0.0729634	0.07296	0.0712422	0.0729633	0
wtt.pPC1	Prunellidae.0	0.0833333	0.102784	-0.406125	-2.98636	-3.06021e-06	6.47549e-14	2.62887e-13	1.06716e-05	1.01e-12	BM	BM	0.642666	0.073623	0.073623	0.0736138	0.0628621	0.0736124	0
wtt.pPC2	Prunellidae.0	0.0833333	0.145676	-0.0409311	-60.0243	-9.67999e-05	3.29341e-14	9.28879e-05	5.3348e-05	3.06e-11	BM	BM	0.637098	0.0736863	0.072985	0.114699	0.0285459	0.0729853	0
wtt.pPC3	Prunellidae.0	0.0833333	0.111039	-0.185677	-1.72747	-1.72711e-08	4.59805e-15	1.23348e-12	1.13655e-07	9.89e-13	BM	BM	0.631663	0.0723626	0.0723626	0.0723502	0.0722503	0.0790111	0
bill.pPC1	Pteroclididae.0	0.125	0.204823	-0.407945	-5.07312	-3.82238e-05	0.00170436	0.000164938	0.00124353	7.28e-12	BM	BM	0.593874	0.096398	0.0247196	0.121051	0.0276734	0.136284	0
bill.pPC2	Pteroclididae.0	0.125	0.151088	-0.0802567	-1.02014	-1.04068e-05	0.000533563	2.81854e-05	0.000154609	6.32e-10	BM	BM	0.570478	0.0969658	0.0568894	0.0979232	0.0802959	0.0974478	0
bill.pPC3	Pteroclididae.0	0.125	0.317711	-0.0808879	0.171859	-1.582e-06	9.63654e-169	1.44638e-05	3.5516e-05	1.66e-11	BM	BM	0.475679	0.0776746	0.0772122	0.0802838	0.0645751	0.224575	0
ln.mass	Pteroclididae.0	0.125	0.244691	-0.0267424	1.53641	1.0416e-05	0.00149942	0.00130521	0.00167117	0.00150221	BM	BM	0.486155	0.084245	0.0789012	0.118402	0.0793599	0.152936	0
wtt.pPC1	Pteroclididae.0	0.125	0.254436	-0.00174507	-0.0985222	-0.000141418	4.67304e-06	0.000978599	0.000921001	0.00148833	BM	BM	0.440457	0.0714953	0.131821	0.146378	0.138009	0.0718398	0
wtt.pPC2	Pteroclididae.0	0.125	0.236514	-0.00268212	-0.104587	-4.9588e-05	0.000608108	0.000559886	0.000369981	0.000879172	BM	BM	0.488001	0.0792128	0.0836881	0.151235	0.117627	0.0802356	0
wtt.pPC3	Pteroclididae.0	0.125	0.330593	-3.35533e-05	-4.4444	-1.3732e-05	9.31554e-05	1.09462e-06	4.29393e-05	9.7e-05	BM	BM	0.443387	0.071235	0.0720205	0.220942	0.127896	0.0645198	0
bill.pPC1	Ptilonorhynchidae.0	0.684211	0.32862	-0.0535016	-0.0736776	-4.7e-05	0.0017878	0.0013486	0.00198181	0.00246304	BM	BM	0.427505	0.0838807	0.0898893	0.0995395	0.0899342	0.209251	0
bill.pPC2	Ptilonorhynchidae.0	0.684211	0.51599	-0.100142	-0.515555	-1.83472e-05	4.66795e-05	2.60345e-07	2e-10	0.000204953	MC	BM	0.315369	0.0618784	0.0707109	0.136321	0.0795139	0.336207	0
bill.pPC3	Ptilonorhynchidae.0	0.684211	0.557555	-0.0523453	-0.111748	-4.97e-06	3.44347e-05	3.73644e-05	4.3726e-05	9.21e-05	MC	BM	0.273714	0.0537052	0.112971	0.117999	0.0966863	0.344925	0
ln.mass	Ptilonorhynchidae.0	0.684211	0.232624	-0.0836151	-0.322421	-2.21286e-05	0.00353689	2.8321e-06	-4e-10	0.000308592	BM	BM	0.512052	0.0949678	0.0305248	0.10505	0.102181	0.155224	0
wtt.pPC1	Ptilonorhynchidae.0	0.684211	0.164018	-2.83e-11	-3.68977	-2.06953e-06	0.00295382	2.39884e-34	1.3e-10	1.57e-14	BM	BM	0.590339	0.118543	0.00283867	0.115823	0.110973	0.061484	0
wtt.pPC2	Ptilonorhynchidae.0	0.684211	0.273315	-0.0706738	0.126127	2.05721e-05	0.000414576	0.000668904	0.000441306	0.000167564	BM	BM	0.467982	0.0954571	0.0559928	0.107309	0.0972457	0.176014	0
wtt.pPC3	Ptilonorhynchidae.0	0.684211	0.530159	-0.118827	-0.68426	-6.50931e-06	5.4514e-287	8.74425e-09	1.1e-10	6.23e-05	MC	BM	0.325205	0.0637868	0.038919	0.135919	0.0692154	0.366955	0
bill.pPC1	Pycnonotidae.0	0.704	0.49796	-0.0305764	-0.00815978	-4.30455e-05	0.00172625	0.00167909	0.000974426	0.00209237	BM	BM	0.274171	0.0940571	0.103346	0.115705	0.163843	0.248878	0
bill.pPC2	Pycnonotidae.0	0.704	0.813943	-0.0492406	-0.0310085	-6.2256e-06	0.000128983	0.000153798	0.000212169	0.000362458	MC	MC	0.0715782	0.018947	0.0940703	0.336863	0.122176	0.356366	1
bill.pPC3	Pycnonotidae.0	0.704	0.91252	-0.0814016	-0.0288794	-5.1416e-06	8.24046e-05	8.42755e-05	7.56162e-05	0.00020242	MC	MC	0.0501152	0.0171925	0.0668563	0.0788587	0.0669099	0.720068	1
ln.mass	Pycnonotidae.0	0.704	0.402228	-0.0318339	0.00612423	-3.4612e-05	0.0030889	0.00356089	0.00256381	0.00308628	BM	BM	0.335559	0.118144	0.115253	0.127184	0.0776647	0.226195	0
wtt.pPC1	Pycnonotidae.0	0.704	0.270491	-0.00115054	-0.00352096	-8.2364e-06	0.00212879	0.00199233	0.00196678	0.00212751	BM	BM	0.356074	0.137415	0.122139	0.130669	0.131136	0.122567	0
wtt.pPC2	Pycnonotidae.0	0.704	0.286484	-1.08976e-08	-0.0057153	-4.0024e-06	0.000259121	0.000172487	0.000118679	0.000202959	BM	BM	0.394885	0.141014	0.072139	0.158183	0.0983772	0.135402	0
wtt.pPC3	Pycnonotidae.0	0.704	0.506014	-0.000496398	-0.0183126	-2.5464e-06	0.00010559	0.000122114	0.000133166	0.000191867	EB	BM	0.209577	0.0718975	0.223991	0.247614	0.174794	0.0721262	0
bill.pPC1	Rallidae.0	0.383459	0.339326	-0.0058148	0.00830164	1.94174e-05	0.00562089	0.0111301	0.0102687	0.00972012	BM	BM	0.284119	0.110835	0.24538	0.132042	0.100704	0.12692	0
bill.pPC2	Rallidae.0	0.383459	0.688291	-0.0317781	0.0285774	-1.97636e-05	0.00053905	0.000965804	0.000334348	0.00054915	MC	BM	0.197673	0.0679737	0.0703158	0.204015	0.0102178	0.449805	0
bill.pPC3	Rallidae.0	0.383459	0.81185	-2.9486e-07	0.0685464	-8.10759e-06	8.39999e-05	0.000257361	8.90565e-05	8.39e-05	DDexp	DDexp	0.0914539	0.120381	0.0314482	0.646753	0.0791408	0.0308234	1
ln.mass	Rallidae.0	0.383459	0.422974	-0.0174166	0.00901171	0.000457363	0.0102524	0.0298099	0.0327975	0.0249917	EB	BM	0.144894	0.0499095	0.374825	0.085746	0.0694117	0.275214	0
wtt.pPC1	Rallidae.0	0.383459	0.359877	-0.0104779	0.00310398	-4.6956e-05	0.0025385	0.00616142	0.00513259	0.00578467	EB	BM	0.269475	0.0926642	0.2911	0.103667	0.0775678	0.165526	0
wtt.pPC2	Rallidae.0	0.383459	0.321343	-0.00332683	0.00784717	2.2584e-05	0.00205317	0.0023417	0.00244474	0.0020378	BM	BM	0.338019	0.116945	0.116045	0.153674	0.152102	0.123215	0
wtt.pPC3	Rallidae.0	0.383459	0.328041	-0.0188168	-0.0109282	-5.19451e-06	0.000268296	0.00011001	5.59723e-05	0.000141157	BM	BM	0.379848	0.17985	0.00619044	0.150018	0.113501	0.170592	0
bill.pPC1	Ramphastidae.0	0.795082	0.879152	-0.051467	-0.0526618	-0.000497452	0.00404881	0.00325649	0.00152854	0.0123498	DDexp	DDexp	1.34593e-06	4.62014e-07	0.102643	0.747293	0.14521	0.00485319	1
bill.pPC2	Ramphastidae.0	0.795082	0.87851	-0.0292828	-0.0444265	-8.124e-06	0.000265156	0.000142959	0.000216305	0.00046467	DDexp	DDexp	0.0247909	0.00850993	0.092403	0.677519	0.132023	0.064754	1
bill.pPC3	Ramphastidae.0	0.795082	0.992544	-0.129874	-0.0594802	-5.55842e-06	8.34868e-05	2.51532e-05	1.66753e-05	0.000197398	MC	MC	0.00697031	0.00239268	0.00352875	0.0218011	0.022378	0.942929	1
ln.mass	Ramphastidae.0	0.795082	0.205279	-0.0404146	-0.029039	-0.000318145	0.00597152	0.00639865	0.00601558	0.0121704	EB	EB	0.00218323	0.00156348	0.664016	0.0973563	0.0626172	0.172263	0
wtt.pPC1	Ramphastidae.0	0.795082	0.503931	-0.041858	-0.030048	3.494e-05	0.00321698	0.0032174	0.00598144	0.00642014	MC	MC	0.00374452	0.00162238	0.417413	0.148508	0.00217747	0.426535	1
wtt.pPC2	Ramphastidae.0	0.795082	0.670434	-0.0265775	-0.0966292	-8.90855e-06	0.000223078	9.29086e-06	2.67262e-05	0.000308949	DDexp	BM	0.1803	0.0618912	0.076797	0.368912	0.203435	0.108665	0
wtt.pPC3	Ramphastidae.0	0.795082	0.899796	-0.0562618	-0.0632606	-4.1075e-06	7.85276e-05	1.63008e-05	1.23242e-05	0.000126201	DDexp	DDexp	0.0450033	0.0154481	0.0267388	0.398604	0.278677	0.235529	1
bill.pPC1	Remizidae.0	0.384615	0.115946	-0.00894301	-0.0955502	-3.5152e-05	0.000591121	0.000475113	0.000480746	0.000645191	BM	BM	0.623032	0.0713739	0.071692	0.0800381	0.07789	0.0759736	0
bill.pPC2	Remizidae.0	0.384615	0.301021	-0.124025	-0.817719	-1.66462e-05	2.41543e-06	3.12557e-05	5.47261e-05	0.000132809	BM	BM	0.446477	0.0522019	0.135968	0.100945	0.0715456	0.192862	0
bill.pPC3	Remizidae.0	0.384615	0.449422	-0.2375	-0.487028	1.95023e-05	0.000112725	0.000155997	0.000174717	6.98e-05	BM	BM	0.430841	0.0493566	0.0398593	0.0531376	0.055744	0.371062	0
ln.mass	Remizidae.0	0.384615	0.138535	-0.00115934	-0.529611	-1.74212e-05	0.00122878	0.00141153	0.00113381	0.00114892	BM	BM	0.589447	0.109144	0.067325	0.0956804	0.0706522	0.0677511	0
wtt.pPC1	Remizidae.0	0.384615	0.252397	-0.000203377	-2.18603	-7.06084e-05	0.000804183	0.000217572	0.00093198	0.00129372	BM	BM	0.54172	0.0622373	0.0723676	0.188217	0.0745813	0.0608767	0
wtt.pPC2	Remizidae.0	0.384615	0.509489	-0.00137063	-2.10712	-2.5676e-05	8.10915e-05	1.64018e-05	3.09958e-05	0.000215012	DDexp	BM	0.363559	0.0416489	0.0625499	0.396097	0.0965026	0.0396433	0
wtt.pPC3	Remizidae.0	0.384615	0.336674	-0.0156049	-5.06239	-1.51865e-05	3.57899e-05	5.63628e-08	6.07475e-05	0.000169987	BM	BM	0.485271	0.0555919	0.0608546	0.256945	0.071394	0.0699443	0
bill.pPC1	Rhinocryptidae.0	0.666667	0.465301	-0.0534958	-0.0133046	-6.3864e-05	0.00221233	0.0019526	0.00124841	0.00287896	BM	BM	0.308363	0.0968416	0.101361	0.111473	0.11345	0.268511	0
bill.pPC2	Rhinocryptidae.0	0.666667	0.238995	-0.0185654	-4.11094	-3.03909e-09	1.17516e-232	6.05455e-60	1.80578e-09	4.2e-12	BM	BM	0.381087	0.142237	0.119681	0.119664	0.117651	0.119681	0
bill.pPC3	Rhinocryptidae.0	0.666667	0.507775	-0.0775395	-0.0765352	-1.59627e-06	4.1205e-05	2.0152e-06	1.94894e-07	6.04e-05	MC	BM	0.292363	0.091817	0.093861	0.113441	0.106909	0.301609	0
ln.mass	Rhinocryptidae.0	0.666667	0.500887	-0.0409132	-0.0155372	7.10149e-05	0.00747246	0.00799929	0.0110476	0.0106358	BM	BM	0.298524	0.093752	0.128131	0.137165	0.043086	0.299341	0
wtt.pPC1	Rhinocryptidae.0	0.666667	0.684381	-0.0401434	-0.0186112	-2.3092e-05	0.00234638	0.00278243	0.00318231	0.00379338	MC	BM	0.182311	0.0572553	0.148118	0.13042	0.0861793	0.395716	0
wtt.pPC2	Rhinocryptidae.0	0.666667	0.46863	-0.0526662	-0.0205355	-7.308e-06	0.000563821	0.000467837	0.000544213	0.000725123	BM	BM	0.295376	0.0927631	0.101374	0.130855	0.119052	0.260579	0
wtt.pPC3	Rhinocryptidae.0	0.666667	0.491452	-0.0516044	-0.0109296	-2.8936e-06	7.4527e-05	8.02936e-05	4.63758e-05	0.000106319	BM	BM	0.303147	0.0952036	0.107897	0.10212	0.0985039	0.293127	0
bill.pPC1	Rhipiduridae.0	0.853659	0.83907	-0.435146	-0.317075	-0.000186558	0.00174668	7.08419e-06	0.000851	0.00175037	MC	MC	0.129684	0.0370394	0.0372453	0.0757359	0.023371	0.696924	1
bill.pPC2	Rhipiduridae.0	0.853659	0.510422	-0.110449	0.00842804	-3.3072e-06	0.000146646	0.00015602	0.000129909	0.000147208	BM	BM	0.285777	0.101512	0.0808735	0.0836024	0.0786766	0.369559	0
bill.pPC3	Rhipiduridae.0	0.853659	0.443189	-0.0684047	-0.0116569	-2.2528e-06	0.000138048	0.000157749	0.000156243	0.000170414	BM	BM	0.332522	0.0949725	0.105864	0.0981653	0.0983058	0.27017	0
ln.mass	Rhipiduridae.0	0.853659	0.284102	-0.116007	-11.7549	-0.00014809	0.00617991	0.000974817	0.00363654	1.47e-11	BM	BM	0.503355	0.151956	0.00558019	0.223222	0.00778957	0.108097	0
wtt.pPC1	Rhipiduridae.0	0.853659	0.278015	-0.0218886	0.0283634	-2.0812e-05	0.000952558	0.00168701	0.00124708	0.00129577	BM	BM	0.392115	0.111993	0.122901	0.129437	0.097663	0.145891	0
wtt.pPC2	Rhipiduridae.0	0.853659	0.408346	-0.000332296	-0.0102326	-9.28076e-07	0.000348663	0.000434014	0.000373137	0.000350518	OU	BM	0.155999	0.393786	0.0445474	0.102376	0.0405324	0.262758	0
wtt.pPC3	Rhipiduridae.0	0.853659	0.579153	-0.00793961	3.01398	-5.9264e-06	0.00047983	2.99012e-05	0.000437345	0.000292673	DDexp	BM	0.239458	0.242186	0.0544394	0.341554	0.0508738	0.0714884	0
bill.pPC1	Scolopacidae.0	0.103448	0.486986	-0.0384365	-0.138001	-0.000309909	0.000647373	0.000231642	0.00388951	0.00662739	EB	EB	0.0061966	0.00206406	0.452759	0.352935	0.0159961	0.170048	0
bill.pPC2	Scolopacidae.0	0.103448	0.798793	-0.0526854	-0.205727	-1.00854e-05	6.25961e-05	9.47986e-06	0.000383359	0.000638444	DDexp	DDexp	0.0123511	0.00411409	0.149159	0.463833	0.0184276	0.352115	1
bill.pPC3	Scolopacidae.0	0.103448	0.864675	-0.0709135	-0.0974222	-1.02089e-05	4.10823e-05	4.99976e-05	5.36574e-05	0.000163787	MC	MC	0.0592354	0.019731	0.101134	0.0756553	0.00663424	0.73761	1
ln.mass	Scolopacidae.0	0.103448	0.74323	-0.0550058	-0.0784248	-0.000275515	0.00156616	0.000956925	0.00692402	0.00925706	MC	MC	0.00717662	0.00239054	0.215541	0.076047	0.0619729	0.636872	1
wtt.pPC1	Scolopacidae.0	0.103448	0.832049	-0.0552895	-0.0853727	-0.000127677	0.000739527	0.000370191	0.00150059	0.00306046	MC	MC	0.0140277	0.00467257	0.124751	0.127831	0.0258075	0.70291	1
wtt.pPC2	Scolopacidae.0	0.103448	0.748252	-0.0444977	-0.0366885	-1.25002e-05	0.000464038	0.000407896	0.000659331	0.00101731	MC	BM	0.153611	0.0511673	0.10843	0.101678	0.0720336	0.51308	0
wtt.pPC3	Scolopacidae.0	0.103448	0.393857	-7.8752e-09	0.0127597	-1.604e-06	0.000291433	0.000359124	0.000305849	0.00029196	BM	BM	0.295963	0.266152	0.098554	0.199379	0.0458027	0.0941488	0
bill.pPC1	Sittidae.0	0.16	0.732455	-0.0350132	0.218227	0.000216412	0.003718	0.00168725	0.00346238	0.00367328	DDexp	DDexp	0.158342	0.0829909	0.0377973	0.53299	0.137218	0.0506618	1
bill.pPC2	Sittidae.0	0.16	0.262877	-0.115491	-9.55094	-4.80099e-05	1.15886e-22	2.11992e-05	0.000448487	0.000576958	EB	EB	0.000382017	9.15508e-05	0.72832	0.253269	0.000678018	0.017259	0
bill.pPC3	Sittidae.0	0.16	0.561153	-0.114279	-2.20653	-4.0304e-05	8.31581e-18	7.88974e-05	0.000122369	0.000112362	BM	BM	0.243218	0.0744294	0.119105	0.152965	0.264764	0.145518	0
ln.mass	Sittidae.0	0.16	0.478245	-0.0919004	-0.321561	9.60485e-05	0.00421724	0.00160073	0.00521602	0.0042167	BM	BM	0.298299	0.116843	0.0714876	0.293121	0.0906624	0.129587	0
wtt.pPC1	Sittidae.0	0.16	0.441386	-0.0754511	0.19465	9.08482e-05	0.00319067	0.00141231	0.00266843	0.00225703	BM	BM	0.340694	0.0961141	0.0324201	0.294685	0.111239	0.124848	0
wtt.pPC2	Sittidae.0	0.16	0.569669	-0.143552	-0.191836	-1.01881e-05	1.70101e-229	3.63374e-05	7.48718e-05	5.34e-05	BM	BM	0.303405	0.0709827	0.00896757	0.13949	0.168378	0.308777	0
wtt.pPC3	Sittidae.0	0.16	0.746047	-0.0245235	0.374851	1.98536e-06	0.000152947	5.46469e-05	0.000174612	0.000152428	DDexp	DDexp	0.15348	0.0984215	0.0355518	0.635617	0.0377286	0.0392007	1
bill.pPC1	Strigidae.0	0.554945	0.999728	-0.00960319	-0.106457	-7.19435e-05	0.000977849	0.000282602	0.00193031	0.00395731	DDexp	DDexp	4.79533e-05	1.68278e-05	0.000271237	0.997906	0.00172166	3.61617e-05	1
bill.pPC2	Strigidae.0	0.554945	0.797806	-3.11899e-08	-0.271166	-5.57149e-06	0.0002037	2.29512e-07	0.000254648	0.000212608	DDexp	DDexp	0.152037	0.0533528	0.0566759	0.683365	0.00132138	0.0532479	1
bill.pPC3	Strigidae.0	0.554945	0.323624	-0.00441355	-0.00706161	-3.93569e-06	0.000177617	9.25327e-05	5.80489e-05	0.000103334	BM	BM	0.386875	0.169614	0.0281788	0.177215	0.0970528	0.141064	0
ln.mass	Strigidae.0	0.554945	0.999959	-0.00409041	-0.146845	-0.000160457	0.0143284	0.00011864	0.00670481	0.0121345	DDexp	DDexp	3.92787e-05	1.38233e-05	7.71974e-06	0.991721	0.00819281	2.49449e-05	1
wtt.pPC1	Strigidae.0	0.554945	0.999956	-0.00214816	-0.135743	-0.000104599	0.000824456	0.000227513	0.0019897	0.00578906	DDexp	DDexp	7.23634e-06	2.54009e-06	4.0453e-05	0.90268	0.0972674	2.79958e-06	1
wtt.pPC2	Strigidae.0	0.554945	0.737328	-0.00112773	-0.0734712	-1.05039e-05	0.000777589	0.000325231	0.000483294	0.00077778	DDexp	DDexp	0.13771	0.0499954	0.0483375	0.567761	0.146144	0.0500524	1
wtt.pPC3	Strigidae.0	0.554945	0.389792	-5.21795e-07	-0.0751289	-1.88043e-06	0.000216946	7.45662e-05	0.000279609	0.000217051	OU	BM	0.279485	0.286838	0.098103	0.209929	0.0300317	0.0956132	0
bill.pPC1	Sturnidae.0	0.66055	0.38367	-1.24696e-10	-0.01382	5.6292e-05	0.00664661	0.00476736	0.00732093	0.0066473	BM	BM	0.310985	0.253457	0.105483	0.197858	0.0267474	0.10547	0
bill.pPC2	Sturnidae.0	0.66055	0.408136	-0.0347014	-0.0137974	-1.18316e-05	0.000637086	0.000457683	0.000484983	0.000683898	BM	BM	0.319221	0.108277	0.110096	0.152766	0.0914737	0.218166	0
bill.pPC3	Sturnidae.0	0.66055	0.270985	-1.40268e-07	-0.00684018	-1.05468e-05	0.000528384	0.000351054	0.000323096	0.000412294	BM	BM	0.34582	0.280881	0.0773382	0.128471	0.0502631	0.117227	0
ln.mass	Sturnidae.0	0.66055	0.582896	-0.0102202	-0.0297637	-0.000119806	0.0102502	0.00398992	0.00435376	0.010247	DDexp	BM	0.230619	0.120123	0.0782238	0.331908	0.156888	0.0822384	0
wtt.pPC1	Sturnidae.0	0.66055	0.25525	-5.36575e-07	-6.09512e-06	0.000115615	0.0116874	0.0116657	0.013981	0.0116877	BM	BM	0.327104	0.269213	0.110951	0.111953	0.069942	0.110838	0
wtt.pPC2	Sturnidae.0	0.66055	0.247545	-5.18304e-08	-0.011941	7.83472e-06	0.00313623	0.00227921	0.0029448	0.00313973	OU	BM	0.244269	0.408552	0.0828516	0.133224	0.0482509	0.0828526	0
wtt.pPC3	Sturnidae.0	0.66055	0.255001	-0.00128469	0.0005529	-2.2572e-06	0.000529354	0.000536208	0.00049363	0.000529387	BM	BM	0.323664	0.245043	0.109784	0.110713	0.100815	0.109982	0
bill.pPC1	Threskiornithidae.0	0.205882	0.294251	-0.012701	-0.0638796	-6.2664e-06	0.000362323	0.00145374	0.00174606	0.00183285	BM	BM	0.365124	0.0994589	0.18017	0.113173	0.0988878	0.143186	0
bill.pPC2	Threskiornithidae.0	0.205882	0.431914	-0.043766	-0.0473745	-2.37741e-05	0.000242866	8.04969e-05	0.000117183	0.000106762	BM	BM	0.406685	0.117246	0.0181465	0.116452	0.0275948	0.313877	0
bill.pPC3	Threskiornithidae.0	0.205882	0.717315	-0.0308788	-0.211335	-3.99413e-05	0.000205702	0.000357958	0.000714306	0.000986252	MC	MC	0.0683641	0.0186148	0.19368	0.180163	0.126255	0.412923	1
ln.mass	Threskiornithidae.0	0.205882	0.263002	-0.00625874	-0.0402039	-5.26094e-05	0.00258909	0.00310992	0.00338237	0.00380667	BM	BM	0.399717	0.110068	0.121146	0.120586	0.12086	0.127623	0
wtt.pPC1	Threskiornithidae.0	0.205882	0.293339	-0.00428726	0.0720279	0.000109729	0.00240456	0.00331208	0.00308425	0.00240378	BM	BM	0.369123	0.124634	0.101643	0.147501	0.148382	0.108717	0
wtt.pPC2	Threskiornithidae.0	0.205882	0.37964	-0.0150644	-0.0569674	-3.5412e-05	0.000947929	0.00101908	0.00106593	0.00133087	BM	BM	0.339359	0.0934546	0.119064	0.125012	0.116146	0.206963	0
wtt.pPC3	Threskiornithidae.0	0.205882	0.278866	-0.0106546	0.0235794	-1.20084e-06	0.000267612	0.000292236	0.00026947	0.000267574	BM	BM	0.395774	0.120709	0.108983	0.114927	0.107169	0.152438	0
bill.pPC1	Tinamidae.0	0.531915	0.644545	-0.0569512	0.017718	-1.284e-05	0.00205623	0.00239341	0.00167303	0.00186005	MC	BM	0.247507	0.0772533	0.0714261	0.0825898	0.0719776	0.449246	0
bill.pPC2	Tinamidae.0	0.531915	0.907746	-0.0621248	-0.183712	-4.5708e-06	8.31828e-07	6.28423e-07	3.40942e-05	0.000155379	MC	MC	0.00718831	0.00217132	0.0836337	0.0649753	0.00887791	0.833153	1
bill.pPC3	Tinamidae.0	0.531915	0.4826	-0.0227673	-0.0172785	-7.0412e-07	3.55758e-05	4.70623e-05	4.83146e-05	5.74e-05	BM	BM	0.297724	0.0899314	0.120448	0.106665	0.107438	0.277794	0
ln.mass	Tinamidae.0	0.531915	0.95456	-0.0648957	-0.0898923	-0.00018766	0.00107297	0.00117786	0.00274887	0.00477881	MC	MC	0.00351039	0.00106039	0.0416184	0.0599202	0.0155242	0.878366	1
wtt.pPC1	Tinamidae.0	0.531915	0.884598	-0.0503262	-0.0604888	-1.722e-05	0.000423168	0.000762425	0.00193964	0.00234865	MC	MC	0.0899085	0.0269211	0.0777293	0.0799346	0.0340096	0.691497	1
wtt.pPC2	Tinamidae.0	0.531915	0.343381	-0.00880209	-0.0443159	-1.4654e-05	0.000759083	0.000118988	4.27943e-05	0.000365036	BM	BM	0.420863	0.125837	0.0210848	0.154892	0.15564	0.121683	0
wtt.pPC3	Tinamidae.0	0.531915	0.938799	-0.0783638	-0.196864	-1.6512e-06	2.7009e-07	2.31792e-07	3.07389e-05	9.2e-05	MC	MC	0.0174605	0.00522133	0.055311	0.0614382	0.00746011	0.853109	1
bill.pPC1	Troglodytidae.0	0.772152	0.469313	-0.0445354	-0.0843976	9.552e-07	0.00016325	0.0005803	0.00306612	0.00347314	EB	BM	0.17902	0.0588908	0.296011	0.256449	0.0475843	0.162045	0
bill.pPC2	Troglodytidae.0	0.772152	0.332655	-0.0520933	-0.0032557	-6.9136e-06	0.00061798	0.000530792	0.000495183	0.000566926	BM	BM	0.362518	0.119254	0.112347	0.127082	0.0983209	0.180478	0
bill.pPC3	Troglodytidae.0	0.772152	0.745022	-0.148503	-0.00409966	-3.0376e-06	0.00031219	0.000363268	0.000347993	0.000384744	MC	MC	0.18597	0.0611773	0.0680432	0.0658386	0.0642391	0.554732	1
ln.mass	Troglodytidae.0	0.772152	0.385148	-0.0177161	-0.0207739	-8.5954e-05	0.00452559	0.00461885	0.00511965	0.00773162	BM	BM	0.324379	0.106873	0.117973	0.172094	0.160857	0.117824	0
wtt.pPC1	Troglodytidae.0	0.772152	0.609046	-0.0618416	-0.0240726	2.6272e-05	0.00226132	0.00294996	0.00430749	0.00425757	MC	MC	0.0991999	0.032896	0.26901	0.161848	0.0152326	0.421813	1
wtt.pPC2	Troglodytidae.0	0.772152	0.842818	-0.0905247	-0.043212	-1.10252e-05	0.000633169	0.000718294	0.00114887	0.00143686	MC	MC	0.0255901	0.00841819	0.122207	0.208256	0.0179389	0.617589	1
wtt.pPC3	Troglodytidae.0	0.772152	0.937097	-0.184298	-0.098629	-4.88326e-06	9.08666e-06	9.77183e-06	9.34191e-05	0.000206291	MC	MC	0.0166347	0.0054722	0.0580158	0.0376607	0.0105072	0.871709	1
bill.pPC1	Trogonidae.0	0.72093	0.641128	-0.0707175	0.0161978	-5.7368e-05	0.00186221	0.00217559	0.00158624	0.00186291	MC	BM	0.249952	0.0845067	0.073895	0.0787276	0.0563951	0.456523	0
bill.pPC2	Trogonidae.0	0.72093	0.368946	-0.0178382	-0.386434	-7.3265e-06	1.03161e-05	1.3631e-06	6.59569e-05	0.000152491	EB	BM	0.206302	0.0609903	0.347215	0.203815	0.105726	0.0759521	0
bill.pPC3	Trogonidae.0	0.72093	0.264979	-0.0411718	-7.632	3.80235e-06	6.327e-24	2.24979e-05	7.2245e-05	8.85e-06	BM	BM	0.393069	0.108529	0.108529	0.115	0.139936	0.134937	0
ln.mass	Trogonidae.0	0.72093	0.913443	-0.0591486	-0.0933784	0.000112924	0.00239244	0.00191547	0.00513477	0.00452935	MC	MC	0.0694383	0.0205285	0.0654899	0.0840955	0.0106168	0.749831	1
wtt.pPC1	Trogonidae.0	0.72093	0.37841	-0.0287068	0.00328536	1.5928e-05	0.00187056	0.00211163	0.00213648	0.00202607	BM	BM	0.355933	0.105227	0.105179	0.109065	0.104146	0.220451	0
wtt.pPC2	Trogonidae.0	0.72093	0.396264	-0.041308	0.0848364	-1.97679e-05	0.000117468	0.000620669	0.000196951	0.000138089	BM	BM	0.352171	0.104115	0.113764	0.16696	0.0456517	0.217338	0
wtt.pPC3	Trogonidae.0	0.72093	0.213494	-0.032422	-0.349077	-7.86429e-06	7.06522e-06	2.28996e-06	7.07787e-05	0.000160768	EB	EB	0.0563319	0.0166538	0.658944	0.180321	0.039273	0.0484761	0
bill.pPC1	Turdidae.0	0.514793	0.637138	-0.0330273	-0.0431466	-7.24409e-05	0.00126852	0.00130437	0.00160294	0.00323364	DDexp	DDexp	0.0682547	0.0238887	0.202127	0.294867	0.213632	0.19723	1
bill.pPC2	Turdidae.0	0.514793	0.705493	-0.0666006	-0.100441	-1.65271e-05	0.000126024	3.75165e-05	0.000205047	0.000343256	MC	MC	0.0999021	0.0349642	0.173402	0.30565	0.0473118	0.338771	1
bill.pPC3	Turdidae.0	0.514793	0.468408	-0.0187622	-0.0557575	-1.04384e-05	0.000276865	6.84629e-05	7.45048e-05	0.000217637	BM	BM	0.3297	0.115393	0.0274454	0.289001	0.0702551	0.168206	0
ln.mass	Turdidae.0	0.514793	0.364492	-0.000139466	0.00191011	8.41925e-05	0.00818078	0.0083672	0.00877394	0.00771624	BM	BM	0.343804	0.120329	0.107615	0.208306	0.0997972	0.120149	0
wtt.pPC1	Turdidae.0	0.514793	0.314004	-0.0128835	-0.00250861	-4.77409e-05	0.00383261	0.00296495	0.0026616	0.00311023	BM	BM	0.381497	0.172132	0.0575896	0.149618	0.0771311	0.162032	0
wtt.pPC2	Turdidae.0	0.514793	0.669417	-0.0290205	-0.0387341	-1.0555e-05	0.000338874	0.000284321	0.000364482	0.000638521	DDexp	DDexp	0.0171521	0.010222	0.241638	0.517556	0.126406	0.0870262	1
wtt.pPC3	Turdidae.0	0.514793	0.743406	-0.0438408	-0.0468333	-8.85091e-06	0.000309966	0.000208529	0.000396903	0.000565438	MC	MC	0.0318269	0.0111392	0.192509	0.240447	0.0442758	0.479802	1
bill.pPC1	Turnicidae.0	0.375	0.159857	-0.0047555	-6.00922	-0.000260921	2.93831e-09	4.24576e-05	0.00086112	3.55e-10	BM	BM	0.562303	0.106336	0.0912733	0.10618	0.0883026	0.0456047	0
bill.pPC2	Turnicidae.0	0.375	0.17192	-1.37032e-05	0.158638	0.000105484	0.00218488	0.00244783	0.00242174	0.00218851	BM	BM	0.474665	0.190767	0.0770059	0.0989151	0.0825956	0.0760514	0
bill.pPC3	Turnicidae.0	0.375	0.474842	-0.00453253	-7.46136	-2.89878e-05	8.17026e-05	1.66747e-07	0.000146375	0.000226253	BM	BM	0.36284	0.0588964	0.0825536	0.327946	0.104956	0.0628084	0
ln.mass	Turnicidae.0	0.375	0.217328	-0.0215104	-0.149466	-0.000629227	0.00101915	0.00468682	0.00520451	0.00631839	BM	BM	0.410951	0.0710945	0.229328	0.105919	0.093924	0.0887835	0
wtt.pPC1	Turnicidae.0	0.375	0.14122	-0.188508	-2336.16	-7.06333e-05	4.59254e-11	3.43549e-13	0.000210291	3.97e-10	BM	BM	0.560765	0.0910238	0.0910238	0.0910238	0.0738876	0.0922757	0
wtt.pPC2	Turnicidae.0	0.375	0.228328	-0.0843132	2.35161	-0.00012738	5.86401e-123	2.69381e-05	0.000202221	7e-12	BM	BM	0.506508	0.107108	0.0822164	0.130992	0.0526711	0.120505	0
wtt.pPC3	Turnicidae.0	0.375	0.178379	-0.0215195	0.48207	-4.618e-06	1.91288e-272	3.11971e-05	3.8054e-05	4.39e-12	BM	BM	0.536862	0.12997	0.0871438	0.116971	0.0419335	0.0871186	0
bill.pPC1	Tytonidae.0	0.533333	0.146748	-0.0126272	-5.17909	-7.11818e-06	0.00210538	2.07211e-05	0.000127566	2.88e-11	BM	BM	0.613957	0.110087	0.0251437	0.105289	0.0844184	0.061105	0
bill.pPC2	Tytonidae.0	0.533333	0.269172	-0.0841768	-3.0711	-7.44794e-06	5.54348e-12	3.92484e-12	2.05877e-05	2.18e-12	BM	BM	0.473228	0.0947728	0.0701395	0.0701198	0.221171	0.0705691	0
bill.pPC3	Tytonidae.0	0.533333	0.140482	-0.150302	-1.43349	-2.88607e-05	1.97388e-38	1.68076e-11	3.81625e-05	5.4e-13	BM	BM	0.597128	0.0885033	0.0885033	0.0884944	0.0395866	0.0977848	0
ln.mass	Tytonidae.0	0.533333	0.351667	-1.24336e-09	-2.57111	-0.00025359	0.00311974	0.000106711	0.00242456	0.00312489	BM	BM	0.455527	0.0754969	0.0672919	0.248953	0.086291	0.0664402	0
wtt.pPC1	Tytonidae.0	0.533333	0.406698	-0.0499418	-0.0547449	4.6844e-05	0.000624053	0.00128824	0.00145946	0.00144872	BM	BM	0.437779	0.0579449	0.0844666	0.0621429	0.0512522	0.306414	0
wtt.pPC2	Tytonidae.0	0.533333	0.326975	-0.0603829	-0.046876	-2.8076e-05	0.000497244	0.000329177	0.000333744	0.000372769	BM	BM	0.502468	0.0665071	0.0411436	0.0703786	0.0662616	0.253241	0
wtt.pPC3	Tytonidae.0	0.533333	0.322707	-0.0686487	0.200367	1.45972e-07	5.6289e-277	0.000104585	0.000107852	8.85e-05	BM	BM	0.466791	0.0820886	0.0581302	0.110299	0.0569775	0.225714	0
bill.pPC1	Vangidae.0	0.136364	0.877965	-0.141547	-0.161956	-0.00347292	0.00175566	0.00673531	0.00237571	0.0169313	MC	MC	0.052928	0.0113001	0.0980445	0.0313244	0.101036	0.705367	1
bill.pPC2	Vangidae.0	0.136364	0.878366	-0.162575	-0.190053	-0.000460499	7.15006e-05	0.000685885	6.142e-06	0.00222692	MC	MC	0.0796339	0.0170019	0.096147	0.0479496	0.0649512	0.694316	1
bill.pPC3	Vangidae.0	0.136364	0.453051	-0.129007	-0.0739209	-1.33e-05	0.000678749	0.000864635	0.00116132	0.00126726	BM	BM	0.357273	0.076281	0.0982686	0.0925101	0.0797292	0.295938	0
ln.mass	Vangidae.0	0.136364	0.890909	-0.128607	-0.234767	-0.00416868	0.0012539	0.00378499	1.1e-08	0.0193598	MC	MC	0.00764445	0.00168907	0.0688572	0.0188481	0.340625	0.562336	1
wtt.pPC1	Vangidae.0	0.136364	0.706319	-0.112283	-0.108034	-8.99e-05	0.00171947	0.0039276	0.00609023	0.00687745	MC	BM	0.208742	0.0445664	0.126399	0.0696652	0.0485914	0.502036	0
wtt.pPC2	Vangidae.0	0.136364	0.428598	-0.53221	-0.257979	-2.46154e-05	0.000578489	2.07181e-05	-4e-10	1.91e-11	BM	BM	0.391522	0.0837292	0.053383	0.0915871	0.0861045	0.293674	0
wtt.pPC3	Vangidae.0	0.136364	0.34067	-0.0981574	-0.0344115	-2.3e-05	0.00136291	0.000959267	0.00105265	0.00122196	BM	BM	0.423011	0.0903131	0.0852487	0.0914879	0.0913727	0.218566	0
bill.pPC1	Viduidae.0	0.631579	0.192591	-0.0199123	0.0548765	5.23e-05	0.00230806	0.00312866	0.00268429	0.00232848	BM	BM	0.471378	0.112931	0.0949967	0.112437	0.108209	0.100048	0
bill.pPC2	Viduidae.0	0.631579	0.19601	-2.2826	-4.44721	-7.15939e-12	6.66009e-18	3.6382e-43	1.60012e-11	6.52e-11	BM	BM	0.484296	0.0994212	0.0994211	0.099371	0.0994208	0.11807	0
bill.pPC3	Viduidae.0	0.631579	0.29938	-0.10058	-0.0227882	9.97e-07	0.000271749	0.000284889	0.000330481	0.000332391	BM	BM	0.440698	0.092293	0.0961452	0.0930455	0.0895047	0.188313	0
ln.mass	Viduidae.0	0.631579	0.478218	-0.220076	-0.119267	4.06e-05	0.00186148	0.00112117	0.00300767	0.00284425	BM	BM	0.354426	0.07276	0.085721	0.0961808	0.066078	0.324834	0
wtt.pPC1	Viduidae.0	0.631579	0.212469	-0.10092	0.0866462	7.74e-05	0.00282745	0.00450074	0.00335471	0.00282831	BM	BM	0.459962	0.113686	0.0944275	0.103956	0.103875	0.124094	0
wtt.pPC2	Viduidae.0	0.631579	0.261987	-0.115106	0.30615	-1.34e-05	0.000263826	0.00130937	0.000195095	0.000263921	BM	BM	0.455013	0.094764	0.0934093	0.111311	0.0839785	0.161525	0
wtt.pPC3	Viduidae.0	0.631579	0.835534	-5.33212	-14.6041	-6.37504e-06	0.000150536	1.84776e-118	2e-10	8.88e-05	MC	MC	0.134551	0.0284746	0.0241899	0.092158	0.0370691	0.683557	1
bill.pPC1	Vireonidae.0	0.576923	0.991595	-0.2651	-0.286545	-1.12587e-05	6.16691e-05	3.02825e-05	0.00233768	0.00292861	MC	MC	3.05819e-05	1.06781e-05	0.00838205	0.00206098	1.38283e-05	0.989502	1
bill.pPC2	Vireonidae.0	0.576923	0.263542	-0.0010612	0.00898559	-4.1784e-06	0.000257417	0.000511299	0.00045646	0.000468379	BM	BM	0.375748	0.115521	0.163463	0.135095	0.0973447	0.112828	0
bill.pPC3	Vireonidae.0	0.576923	0.865073	-0.177178	-0.06264	-1.1818e-05	1.06185e-05	8.63346e-05	8.22536e-05	0.000224661	MC	MC	0.0611196	0.0187908	0.111238	0.0381563	0.0337276	0.736968	1
ln.mass	Vireonidae.0	0.576923	0.901638	-0.221373	-0.0507062	-4.79442e-05	0.000761795	0.0021545	0.00341748	0.00421869	MC	MC	0.00504038	0.00188397	0.095775	0.0107897	0.00305941	0.883452	1
wtt.pPC1	Vireonidae.0	0.576923	0.646755	-0.0147265	-0.198549	-1.5092e-05	1.06083e-05	8.64762e-05	0.000950331	0.00126683	DDexp	BM	0.203383	0.0625289	0.180449	0.380172	0.100251	0.073216	0
wtt.pPC2	Vireonidae.0	0.576923	0.598766	-0.299893	-0.35226	-6.26371e-06	5.02002e-06	2.46557e-05	8.09064e-05	0.000141784	MC	BM	0.259055	0.0796448	0.0893055	0.127561	0.0568702	0.387563	0
wtt.pPC3	Vireonidae.0	0.576923	0.936228	-0.0975768	0.0925717	-1.8264e-07	0.00045717	0.000818246	0.000581105	0.000518082	DDexp	DDexp	0.0534046	0.0164189	0.0165763	0.832337	0.0137983	0.067465	1
bill.pPC1	Zosteropidae.0	0.888889	0.183274	-0.00616748	0.0482993	0.000133667	0.00213712	0.00684901	0.00878106	0.00213537	OU	OU	0.102296	0.653919	0.0338982	0.11744	0.0715519	0.0208952	0
bill.pPC2	Zosteropidae.0	0.888889	0.0820582	-0.00548513	0.0450553	4.27644e-06	0.000535944	0.00129739	0.00157967	0.000538474	OU	OU	0.0392993	0.851605	0.0127643	0.076587	0.00751326	0.012231	0
bill.pPC3	Zosteropidae.0	0.888889	0.316318	-0.245769	-5.76036	-7.672e-06	0	3.70522e-08	4.75346e-05	1.12e-12	BM	BM	0.381263	0.126343	0.12634	0.12711	0.0578092	0.181135	0
ln.mass	Zosteropidae.0	0.888889	0.173949	-2.52101e-06	0.0227443	0.000247719	0.0159019	0.0177146	0.0182795	0.0156545	OU	OU	0.115698	0.580134	0.0383046	0.116519	0.111732	0.0376121	0
wtt.pPC1	Zosteropidae.0	0.888889	0.285913	-0.0975744	-0.240818	4.26148e-06	0.0014795	0.000173439	0.00519515	0.00148079	OU	BM	0.184553	0.476991	0.0611558	0.0715455	0.021548	0.184207	0
wtt.pPC2	Zosteropidae.0	0.888889	0.108695	-0.0333887	-13.3305	-1.21955e-05	0.00117474	1.40799e-53	0.000126069	8.73e-11	OU	BM	0.227105	0.617104	4.52387e-07	0.075234	0.0225134	0.0580433	0
wtt.pPC3	Zosteropidae.0	0.888889	0.697843	-0.126854	-0.0333275	-1.13356e-05	0	8.18517e-05	6.27546e-05	0.000141496	MC	BM	0.215175	0.0713024	0.00338826	0.102047	0.0576001	0.550488	0

## Sheet: notes
trait	trait ID
family.id	clade id
proptrop.breeding	the proportion of species in clade with entirely tropical breeding distributions
rel.supp.index.mean	mean of relative support index for model with competition (i..e, DD or MC models)
MC.S.mean	mean estimate for the S parameter in the matching competition model across fits
DDexp.slope.mean	mean estimate for the slope parameter (r) in the exponential diversity dependent model across fits
DDlin.slope.mean	mean estimate for the slope parameter (b) in the linear diversity dependent model across fits
EB.tiprate.mean	estimated sig2 value at the tips (i.e., present) under the early burst model
DDexp.tiprate.mean	max estimated sig2 value at the tips (i.e., present) under the exponential diversity dependent model
DDlin1.tiprate.mean	max estimated sig2 value at the tips (i.e., present) under the linear diversity dependent model
BM.sig2.mean	sigma^2 estimate from Brownian motion model
mode.bestfit	the model that has the lowest AICc value most often across fits
mode.bestfit.conservative	model chosen most often by model selection across fits (i.e., "best fit" model--see details in paper)
mean.BM.wi	mean Akaike weight for Brownian motion model
mean.OU.wi	mean Akaike weight for Ornstein-Uhlenbeck model
mean.EB.wi	mean Akaike weight for early burst model
mean.DDexp.wi	mean Akaike weight for exponential diversity dependent model
mean.DDlin.wi	mean Akaike weight for linear diversity dependent model
mean.MC.wi	mean Akaike weight for matching competition model
comp.best	==1 if the best fitting model is either MC, DDexp, or DDlin
