# Supplementary material for: Tempo and mode of morphological evolution are decoupled from latitude in birds
Source: PLoS Biol. 2021 Aug 24;19(8):e3001270. doi: 10.1371/journal.pbio.3001270 (PMC8384433; doi:10.1371/journal.pbio.3001270)
Supplement: S5 Data — (XLSX) [file pbio.3001270.s038.xlsx]

## Sheet: data
family.id	trait	proptrop.breeding	proptemp.breeding	propboth.breeding	n_total	n_tropical	n_temperate	BM2.sig2_trop.minus.nottrop.mean	DDexp2.tiprate_trop.minus.nottrop.mean	DDlin2.tiprate_trop.minus.nottrop.mean	EB2.tiprate_trop.minus.nottrop.mean	mode.bestfit.multitrop.cons	MC2.S_trop.nottrop.prop.mean.log	DDexp.slope_trop.nottrop.prop.mean.log	DDlin.slope_trop.nottrop.prop.mean.log	rel.supp.tworegime.mean	rel.support.BMM.BMmodels.mean	rel.support.OUM.OUmodels.mean	rel.support.EBM.EBmodels.mean	rel.support.DDexpM.DDexpmodels.mean	rel.support.DDlinM.DDlinmodels.mean	rel.support.MCM.MCmodels.mean
Columbidae.1	bill.pPC1	0.767123	0.0136986	0.219178	146	112	34	4.83825e-05	-0.000817547	-0.00113078	4.28184e-05	EB	-0.141455	-1.21869	-1.78669	0.374298	0.43128	0.347238	0.398642	0.388972	0.276263	0.237105
Columbidae.1	bill.pPC2	0.767123	0.0136986	0.219178	146	112	34	-0.000155225	-0.000319596	-0.000228923	-0.000104717	EB	-0.168471	0.307138	-2.31858	0.575859	0.411684	0.346449	0.560133	0.569166	0.411241	0.276269
Columbidae.1	bill.pPC3	0.767123	0.0136986	0.219178	146	112	34	-5.05891e-05	-0.000137619	-9.74512e-05	-7.39457e-05	EB	-0.147795	0.476432	-7.0423	0.505045	0.32844	0.353737	0.507208	0.456546	0.278304	0.286148
Columbidae.1	wtt.pPC1	0.767123	0.0136986	0.219178	146	112	34	-1.01714e-05	-0.0014015	-0.0013507	-0.000702695	MC	0.0327287	-1.12358	-2.56127	0.575238	0.38451	0.364355	0.437999	0.369168	0.363345	0.543899
Columbidae.1	ln.mass	0.767123	0.0136986	0.219178	146	112	34	-0.00353117	-0.00708851	-0.00619875	-0.00299304	EB	-0.230665	-0.0276629	-0.707929	0.637037	0.472542	0.373012	0.637037	0.564394	0.515609	0.431707
Columbidae.1	wtt.pPC2	0.767123	0.0136986	0.219178	146	112	34	-0.00133706	-0.00105809	-0.000958715	-0.000893483	DDexp	-6.19651	-0.195915	-3.9278	0.808485	0.789951	0.467475	0.877652	0.693596	0.518746	0.60018
Columbidae.1	wtt.pPC3	0.767123	0.0136986	0.219178	146	112	34	-0.000256279	-0.000359615	-0.000286432	-2.74032e-05	EBtrop	-0.269439	-0.135202	-6.92395	0.822115	0.623907	0.574822	0.822115	0.887242	0.488238	0.380686
Emberizidae.1	bill.pPC1	0.370861	0.370861	0.258278	151	56	95	-0.0020863	-0.00224476	-0.0013516	-0.000877419	OUtrop	-3.73617	0.435375	2.84553	0.89715	0.62353	0.949419	0.887221	0.59557	0.717972	0.24634
Emberizidae.1	bill.pPC2	0.370861	0.370861	0.258278	151	56	95	-0.000217502	-0.000954499	-0.000200062	-0.000217397	DDexptrop	-13.5742	4.06404	0.697367	0.657903	0.791855	0.273985	0.788239	0.723485	0.532216	0.300396
Emberizidae.1	bill.pPC3	0.370861	0.370861	0.258278	151	56	95	-5.63087e-05	-0.000268523	-2.33188e-05	-5.5987e-05	OU	-7.34596	1.68947	3.07482	0.327845	0.393736	0.279446	0.364434	0.656554	0.872684	0.284903
Emberizidae.1	ln.mass	0.370861	0.370861	0.258278	151	56	95	-0.00265597	-0.00285289	-0.00201797	-0.0027626	BM	-15.52	0.741498	3.43523	0.700624	0.399601	0.84125	0.370491	0.368508	0.520468	0.390031
Emberizidae.1	wtt.pPC1	0.370861	0.370861	0.258278	151	56	95	0.000170656	-0.000177881	3.04737e-05	0.000624936	BM	-9.24658	-0.944822	1.58917	0.481417	0.330986	0.680418	0.339264	0.17202	0.722395	0.288755
Emberizidae.1	wtt.pPC2	0.370861	0.370861	0.258278	151	56	95	-0.000198704	-0.00036781	-0.000199219	-0.000202384	OUtrop	-3.20365	-0.769015	1.97528	0.918693	0.367522	0.952353	0.312363	0.457336	0.366961	0.224818
Emberizidae.1	wtt.pPC3	0.370861	0.370861	0.258278	151	56	95	-0.000384249	-1.2136e-08	-0.000114206	-6.94641e-06	DDexp	-2.99471	2.66927	2.36308	0.220188	0.732629	0.994023	0.279339	0.180381	0.388013	0.154269
Muscicapidae.1	bill.pPC1	0.266667	0.4	0.333333	135	36	99	0.00368064	0.00733985	0.00774461	0.00519479	BM	-4.22246	0.589587	2.4406	0.775246	0.499425	0.703338	0.651248	0.749148	0.918409	0.238319
Muscicapidae.1	bill.pPC2	0.266667	0.4	0.333333	135	36	99	-0.000260503	-5.76331e-08	-6.73868e-05	-2.18288e-06	EB	-5.42149	2.4602	8.56658	0.339248	0.429347	0.697531	0.286363	0.394186	0.171067	0.241635
Muscicapidae.1	bill.pPC3	0.266667	0.4	0.333333	135	36	99	8.62652e-05	3.99251e-05	0.000137468	4.8546e-05	EB	-0.813128	0.933486	10.4504	0.385295	0.312692	0.4455	0.375844	0.489599	0.283751	0.23277
Muscicapidae.1	ln.mass	0.266667	0.4	0.333333	135	36	99	0.00231964	0.0012649	0.00548939	0.00048855	DDexp	-0.276092	0.866567	2.2819	0.330009	0.297144	0.531227	0.334754	0.414126	0.413481	0.267115
Muscicapidae.1	wtt.pPC1	0.266667	0.4	0.333333	135	36	99	0.000884664	0.000695761	0.00123266	0.000697437	BM	-9.95444	0.779129	7.2959	0.551742	0.342559	0.372508	0.371623	0.460111	0.384713	0.474691
Muscicapidae.1	wtt.pPC2	0.266667	0.4	0.333333	135	36	99	-0.00046545	-0.000233098	-0.000119417	-0.000488088	BM	-1.30654	2.72693	9.08426	0.592038	0.454419	0.331185	0.467973	0.707292	0.29447	0.199726
Muscicapidae.1	wtt.pPC3	0.266667	0.4	0.333333	135	36	99	-0.000458575	-0.000213632	-8.0599e-05	-0.000354175	DDexp	-10.4248	3.35956	9.55803	0.644468	0.746412	0.385187	0.63479	0.610965	0.0929249	0.654394
Picidae.1	bill.pPC1	0.452632	0.168421	0.378947	190	86	104	-0.00675028	-0.00784797	-0.00349874	-0.00431371	MC	-7.07858	1.95265	2.88483	0.67095	0.914747	0.83857	0.809513	0.955274	0.737767	0.614422
Picidae.1	bill.pPC2	0.452632	0.168421	0.378947	190	86	104	5.04711e-05	-6.31804e-05	-6.29177e-05	1.65161e-05	BM	-9.11429	-0.380226	3.18086	0.423452	0.274102	0.45356	0.513798	0.278085	0.70853	0.299424
Picidae.1	bill.pPC3	0.452632	0.168421	0.378947	190	86	104	-0.000107569	-0.000121627	-6.71452e-05	-0.000125619	OUtrop	-9.03669	0.0904453	1.97244	0.922809	0.460852	0.954287	0.422372	0.435123	0.933454	0.281927
Picidae.1	ln.mass	0.452632	0.168421	0.378947	190	86	104	-0.00803142	-0.00966641	-0.00560194	-0.00454844	MC	-3.52464	1.27624	2.80388	0.385953	0.695732	0.793274	0.471977	0.751213	0.659917	0.34843
Picidae.1	wtt.pPC1	0.452632	0.168421	0.378947	190	86	104	-0.00365415	-0.00565912	-0.00281136	-0.0018945	MC	-1.2353	1.63191	2.64621	0.379123	0.499541	0.947272	0.355837	0.596754	0.721337	0.0515662
Picidae.1	wtt.pPC2	0.452632	0.168421	0.378947	190	86	104	9.03839e-05	3.7288e-06	-2.48945e-05	1.93637e-05	DDexp	1.63612	0.259836	0.982275	0.490072	0.336699	0.28658	0.994265	0.457781	0.647128	0.290097
Picidae.1	wtt.pPC3	0.452632	0.168421	0.378947	190	86	104	0.000281831	0.000745001	0.000613494	0.000253221	OUtrop	13.1497	0.792142	1.3784	0.915592	0.73549	0.984156	0.614235	0.308177	0.960466	0.383487
Psittacidae.1	bill.pPC1	0.673077	0.147436	0.179487	156	105	51	0.00036833	0.00153719	0.00119675	-0.000204985	BM	9.64967	-0.990442	-4.51603	0.585325	0.289258	0.434078	0.295824	0.371927	0.284906	0.618808
Psittacidae.1	bill.pPC2	0.673077	0.147436	0.179487	156	105	51	3.79275e-05	-1.82355e-05	6.8962e-08	1.03241e-05	MC	3.44896	-0.166311	-1.53951	0.218992	0.301939	0.52176	0.270138	0.256268	0.481841	0.189182
Psittacidae.1	bill.pPC3	0.673077	0.147436	0.179487	156	105	51	-1.18152e-05	3.21967e-05	2.44598e-05	-2.35186e-06	BM	-4.88704	-0.791199	-3.62987	0.470451	0.278011	0.601695	0.27708	0.266138	0.147583	0.260914
Psittacidae.1	ln.mass	0.673077	0.147436	0.179487	156	105	51	0.0145985	0.018343	0.00588664	0.0121824	MCtrop	3.95301	-2.6823	-4.58142	0.787867	0.638072	0.321322	0.729705	0.755442	0.3054	0.771843
Psittacidae.1	wtt.pPC1	0.673077	0.147436	0.179487	156	105	51	0.00382054	0.00844098	0.00347281	0.0043548	MC	4.93989	-1.73741	-4.21674	0.512098	0.430017	0.616053	0.528612	0.666807	0.437547	0.293649
Psittacidae.1	wtt.pPC2	0.673077	0.147436	0.179487	156	105	51	1.90787e-05	0.000518894	0.000117977	2.62954e-06	OUtrop	7.46403	-1.08553	-2.89038	0.853979	0.552604	0.951697	0.605629	0.560975	0.166334	0.269541
Psittacidae.1	wtt.pPC3	0.673077	0.147436	0.179487	156	105	51	-0.000166731	-0.00011579	-0.000133633	-0.000114948	BM	-1.07105	0.125435	-1.46356	0.510789	0.440225	0.555639	0.39301	0.435491	0.138997	0.439305
Sylviidae.1	bill.pPC1	0.267327	0.386139	0.346535	101	27	74	0.0096334	0.0184345	0.0199408	0.00703567	BMtrop	6.90121	2.33109	3.60144	0.879269	0.868093	0.874053	0.746948	0.684986	0.788399	0.167979
Sylviidae.1	bill.pPC2	0.267327	0.386139	0.346535	101	27	74	2.92806e-06	-0.000404701	5.50474e-05	-7.18028e-05	BM	-2.763	1.75988	6.59961	0.351477	0.304706	0.273403	0.310217	0.351817	0.229544	0.27954
Sylviidae.1	bill.pPC3	0.267327	0.386139	0.346535	101	27	74	0.00031334	0.000757893	0.000703416	0.00011611	OUtrop	7.24482	1.89106	9.66743	0.718864	0.449795	0.670248	0.32417	0.398472	0.469271	0.29361
Sylviidae.1	ln.mass	0.267327	0.386139	0.346535	101	27	74	0.0189237	0.0364707	0.0360328	0.01867	BMtrop	15.1925	0.360502	3.33332	0.825404	0.869001	0.786659	0.865614	0.797526	0.922457	0.35975
Sylviidae.1	wtt.pPC1	0.267327	0.386139	0.346535	101	27	74	0.0044184	0.00296022	0.00778106	0.00139795	DDexp	1.33472	0.00584807	4.22891	0.233917	0.797101	0.325744	0.830612	0.21157	0.424869	0.285109
Sylviidae.1	wtt.pPC2	0.267327	0.386139	0.346535	101	27	74	0.00880351	0.0139774	0.0140785	0.00745802	DDexptrop	5.69946	-0.0919407	4.56803	0.999993	1	0.711628	1	0.999993	1	0.537057
Sylviidae.1	wtt.pPC3	0.267327	0.386139	0.346535	101	27	74	-0.000100375	-7.77013e-05	-3.00808e-05	-0.00013871	BM	-8.52019	2.66344	9.80007	0.480661	0.320508	0.649392	0.328248	0.418851	0.137009	0.25654
Thamnophilidae.1	bill.pPC1	0.854922	0	0.145078	193	165	28	-0.00355233	-0.000395234	-0.00389307	0.000111938	MC	-0.208328	-1.67594	-0.430384	0.467563	0.596927	0.400468	0.420202	0.456139	0.403711	0.311548
Thamnophilidae.1	bill.pPC2	0.854922	0	0.145078	193	165	28	-0.000170096	-0.000219799	-0.000162434	-0.000145038	DDexp	1.80073	-1.32302	-10.8736	0.492513	0.372529	0.388943	0.393499	0.443708	0.023454	0.482475
Thamnophilidae.1	bill.pPC3	0.854922	0	0.145078	193	165	28	-0.000152404	-0.000141175	-0.000165289	-9.80861e-05	BM	-2.8421	-1.11782	-11.2874	0.554866	0.422191	0.650907	0.466633	0.382937	0.341365	0.307519
Thamnophilidae.1	ln.mass	0.854922	0	0.145078	193	165	28	-0.00817096	-0.00317064	-0.0109903	-0.00102531	MC	-0.216793	-1.62119	-0.0908442	0.593073	0.647694	0.553743	0.725129	0.727347	0.677131	0.131576
Thamnophilidae.1	wtt.pPC1	0.854922	0	0.145078	193	165	28	-0.00488235	-0.00213179	-0.00781091	-0.000612998	MC	-0.326409	-1.59344	-0.133628	0.554827	0.621072	0.856844	0.554969	0.594334	0.645446	0.019488
Thamnophilidae.1	wtt.pPC2	0.854922	0	0.145078	193	165	28	0.00044061	0.000213025	6.61694e-05	0.00031771	DDexp	8.19049	-2.40916	-6.89562	0.327968	0.459563	0.691486	0.412807	0.370842	0.0163327	0.150885
Thamnophilidae.1	wtt.pPC3	0.854922	0	0.145078	193	165	28	-0.00014606	-0.000201122	-0.000185737	-0.000116618	MC	-0.216305	-0.990658	-9.92025	0.3692	0.386624	0.848851	0.532149	0.525501	0.0179474	0.0331235
Timaliidae.1	bill.pPC1	0.62069	0.0689655	0.310345	28	17	11	0.000862064	0.00117301	0.000641455	0.00215509	BM	-6.91556	-0.876373	-0.95194	0.233212	0.227732	0.282419	0.220087	0.301786	0.250068	0.247315
Timaliidae.1	bill.pPC2	0.62069	0.0689655	0.310345	28	17	11	-0.00114662	-0.00111746	-0.00105351	-0.00127084	DDexp	-14.2398	1.35933	-1.40238	0.512556	0.762167	0.237968	0.791967	0.438055	0.5309	0.360661
Timaliidae.1	bill.pPC3	0.62069	0.0689655	0.310345	28	17	11	-0.000432508	-0.00010826	-0.000461986	-0.000380944	BMtrop	-15.3728	1.72291	-4.95406	0.631956	0.702578	0.32093	0.662839	0.59146	0.487826	0.659504
Timaliidae.1	ln.mass	0.62069	0.0689655	0.310345	29	18	11	-0.00112337	-0.00714482	-0.00514624	-0.00286509	BM	0.383076	-0.0680548	0.549464	0.252035	0.233567	0.263075	0.240029	0.256557	0.266359	0.222486
Timaliidae.1	wtt.pPC1	0.62069	0.0689655	0.310345	28	17	11	0.000498773	0.0112742	0.000705618	9.32908e-05	BM	2.78984	-0.887372	2.74987	0.255381	0.230147	0.200016	0.833505	0.328162	0.208951	0.238034
Timaliidae.1	wtt.pPC2	0.62069	0.0689655	0.310345	28	17	11	0.00186158	0.00323671	0.00225	0.00205004	BM	7.06934	0.222427	1.49947	0.582099	0.568675	0.289551	0.573622	0.480302	0.498345	0.329259
Timaliidae.1	wtt.pPC3	0.62069	0.0689655	0.310345	28	17	11	-0.000124088	-0.000105127	-9.74007e-05	-0.000138282	MCtrop	-1.01295	-0.169498	-0.198708	0.694855	0.369966	0.25894	0.378088	0.330037	0.0594521	0.771606
Trochilidae.1	bill.pPC1	0.694268	0.0382166	0.267516	157	109	48	0.00411713	0.00287792	0.000953223	0.00306167	BM	4.75247	-2.8959	-6.13092	0.657886	0.435574	0.74956	0.959972	0.429831	0.275114	0.362565
Trochilidae.1	bill.pPC2	0.694268	0.0382166	0.267516	157	109	48	-0.000632869	-0.000424707	-0.00100751	-0.00024416	BM	-2.03553	0.0586984	-7.57259	0.691658	0.557242	0.357933	0.59955	0.642623	0.500263	0.629525
Trochilidae.1	bill.pPC3	0.694268	0.0382166	0.267516	157	109	48	0.000206811	0.00138831	0.000393694	9.28941e-05	BM	1.39892	-4.41154	3.44073	0.546571	0.305223	0.346204	0.284508	0.720809	0.573647	0.169837
Trochilidae.1	ln.mass	0.694268	0.0382166	0.267516	157	109	48	0.00290022	0.000392584	0.00115968	0.000619206	DDexp	0.218898	-2.82705	-6.16791	0.461731	0.416385	0.332001	0.46448	0.435126	0.0577884	0.318303
Trochilidae.1	wtt.pPC1	0.694268	0.0382166	0.267516	157	109	48	0.000391825	0.00112064	-0.000664322	0.000953341	EB	0.521969	-1.96011	-4.31268	0.462195	0.364669	0.349358	0.405448	0.439802	0.15152	0.424813
Trochilidae.1	wtt.pPC2	0.694268	0.0382166	0.267516	157	109	48	-0.00224574	-0.00814556	-0.00542288	-0.00122058	BMtrop	-8.54327	-2.28573	-5.34415	0.74281	0.689983	0.525323	0.56261	0.690504	0.934015	0.511297
Trochilidae.1	wtt.pPC3	0.694268	0.0382166	0.267516	157	109	48	-0.000921209	-0.000865307	-0.00138525	-0.000718029	BM	-6.41779	0.682682	-8.5977	0.658516	0.584571	0.707898	0.540955	0.532011	0.700669	0.313552
Tyrannidae.1	bill.pPC1	0.585106	0.0212766	0.393617	94	55	39	0.00119546	0.000310073	0.000417915	0.000134187	MC	0.564138	-2.3476	-3.89891	0.499054	0.649691	0.382792	0.51233	0.530196	0.0789651	0.407389
Tyrannidae.1	bill.pPC2	0.585106	0.0212766	0.393617	94	55	39	-5.76336e-05	-4.9323e-05	-7.73128e-05	0.000114972	BM	1.16322	-0.203317	-4.11331	0.386249	0.377796	0.355537	0.365166	0.323454	0.228334	0.318699
Tyrannidae.1	bill.pPC3	0.585106	0.0212766	0.393617	94	55	39	2.58725e-05	1.47569e-05	2.80687e-05	1.92968e-05	BM	1.14919	-1.84496	-3.55821	0.364472	0.432919	0.336469	0.999945	0.390597	0.0935472	0.227292
Tyrannidae.1	ln.mass	0.585106	0.0212766	0.393617	94	55	39	0.00267871	0.00329869	0.00198534	0.00247509	MC	2.83451	-2.35464	-3.46638	0.369978	0.522015	0.332797	0.438004	0.494774	0.35852	0.221912
Tyrannidae.1	wtt.pPC1	0.585106	0.0212766	0.393617	94	55	39	0.00121297	0.00131496	0.00100527	0.0012516	BM	4.99702	-1.45019	-2.92777	0.55952	0.455867	0.38806	0.443474	0.44053	0.172365	0.543537
Tyrannidae.1	wtt.pPC2	0.585106	0.0212766	0.393617	94	55	39	-5.06689e-05	-1.24063e-05	-8.28234e-05	-3.36506e-05	BM	3.42096	-0.0715749	-3.56254	0.381456	0.373495	0.338698	0.343445	0.339142	0.281823	0.30765
Tyrannidae.1	wtt.pPC3	0.585106	0.0212766	0.393617	94	55	39	-8.68503e-05	-4.36276e-05	-4.82821e-05	-5.42439e-05	BM	-1.06344	-0.259584	-0.8626	0.590912	0.350553	0.335075	0.334961	0.3693	0.137699	0.565093
Columbidae.2	bill.pPC1	0.521739	0.0782609	0.4	115	60	55	-0.000874574	-0.0027027	-0.00113646	6.93018e-05	DDexp	-5.69153	1.30203	0.351811	0.342364	0.339343	0.311888	0.33398	0.338899	0.120817	0.323578
Columbidae.2	bill.pPC2	0.521739	0.0782609	0.4	115	60	55	-0.000159125	-0.000457231	-0.000354871	-4.44542e-05	BM	-2.27491	2.18324	-1.70423	0.455722	0.397197	0.304365	0.449739	0.430958	0.524853	0.320171
Columbidae.2	bill.pPC3	0.521739	0.0782609	0.4	115	60	55	7.15319e-05	0.000138359	0.000154493	8.76794e-05	DDexp	12.8182	-1.61603	1.56802	0.118667	0.354848	0.527074	0.382746	0.0502411	0.784122	0.363029
Columbidae.2	ln.mass	0.521739	0.0782609	0.4	115	60	55	-0.00188524	-0.00173871	-0.00184454	-1.99482e-06	DDlin	-0.360867	0.743325	-0.059971	0.326276	0.401457	0.315551	0.388947	0.308927	0.0665972	0.397082
Columbidae.2	wtt.pPC1	0.521739	0.0782609	0.4	115	60	55	-0.000991575	-0.00133975	-0.000791257	-0.000373383	DDexp	-16.2709	1.77523	0.11444	0.460382	0.421099	0.343066	0.403314	0.442531	0.397622	0.423665
Columbidae.2	wtt.pPC2	0.521739	0.0782609	0.4	115	60	55	0.000560992	0.000287784	9.5403e-05	0.000129217	EB	12.1744	-0.534901	0.452805	0.521046	0.59268	0.39126	0.501015	0.475778	0.0731709	0.258064
Columbidae.2	wtt.pPC3	0.521739	0.0782609	0.4	115	60	55	5.22465e-05	-1.01255e-06	3.88779e-06	1.81369e-05	EB	3.44375	0.447052	-0.0293065	0.26593	0.406539	0.760818	0.26593	0.169579	0.0665566	0.0549098
Emberizidae.2	bill.pPC1	0.47482	0.122302	0.402878	139	66	73	0.00728339	0.00674358	0.00754618	0.00697745	BMtrop	16.6527	1.25372	2.10247	0.63655	0.774164	0.416857	0.6175	0.49556	0.729812	0.389243
Emberizidae.2	bill.pPC2	0.47482	0.122302	0.402878	139	66	73	0.00131654	0.000239004	0.000235065	0.000423245	DDexptrop	0.375079	-4.39001	-0.237799	0.729861	0.821384	0.391659	0.803321	0.741274	0.0507492	0.543106
Emberizidae.2	bill.pPC3	0.47482	0.122302	0.402878	139	66	73	0.000322357	4.34437e-05	7.66633e-05	0.000343562	BM	12.8678	-3.74508	-0.485997	0.655807	0.604065	0.269225	0.585895	0.679001	0.178262	0.311197
Emberizidae.2	ln.mass	0.47482	0.122302	0.402878	139	66	73	0.00361996	0.00545075	0.00545061	0.00435202	BM	5.77608	0.920743	0.475269	0.361619	0.334947	0.384379	0.321709	0.323086	0.367475	0.301084
Emberizidae.2	wtt.pPC1	0.47482	0.122302	0.402878	139	66	73	0.00164591	0.000344317	0.000689839	0.00136022	BM	1.92532	1.04656	0.844449	0.408206	0.349807	0.315993	0.316092	0.280117	0.414961	0.507047
Emberizidae.2	wtt.pPC2	0.47482	0.122302	0.402878	139	66	73	-4.84517e-06	-0.00141353	-0.000581522	-0.000161079	BM	0.169559	-0.521863	-0.241211	0.60473	0.334976	0.583745	0.341001	0.445777	0.382893	0.717699
Emberizidae.2	wtt.pPC3	0.47482	0.122302	0.402878	139	66	73	0.000112744	0.000126647	0.000152704	-9.67302e-06	BM	-0.151176	0.648088	-0.238427	0.389701	0.332246	0.545911	0.314378	0.319146	0.094444	0.218761
Furnariidae.2	ln.mass	0.755102	0	0.244898	49	37	12	-0.011659	-0.0192959	-0.0177608	-0.00750639	BM	-1.33585	-2.18442	-3.00524	0.514068	0.373669	0.483403	0.351588	0.330961	0.320011	0.467816
Muscicapidae.2	bill.pPC1	0.540984	0.0491803	0.409836	61	33	28	0.00127302	-0.000153125	0.000270187	4.05734e-05	BM	1.8336	-0.689133	-0.932516	0.479979	0.410874	0.806607	0.45415	0.463672	0.140848	0.297334
Muscicapidae.2	bill.pPC2	0.540984	0.0491803	0.409836	61	33	28	-0.000363731	-0.000166359	-0.000109652	-5.99147e-05	EB	-1.57996	0.675799	0.732597	0.53455	0.393389	0.523445	0.37846	0.54905	0.207406	0.0894021
Muscicapidae.2	bill.pPC3	0.540984	0.0491803	0.409836	61	33	28	-7.58675e-05	-4.40575e-05	-2.8122e-05	-0.000316017	BM	5.80556	0.408383	0.0550336	0.53937	0.45792	0.413684	0.494401	0.517851	0.136106	0.24985
Muscicapidae.2	wtt.pPC1	0.540984	0.0491803	0.409836	61	33	28	0.000592857	-0.00121893	-0.000562907	-0.000318198	MC	0.851635	-0.880946	-0.565727	0.495518	0.54159	0.340893	0.603665	0.595737	0.108754	0.132558
Muscicapidae.2	wtt.pPC2	0.540984	0.0491803	0.409836	61	33	28	-9.44587e-05	-0.000157514	-4.05886e-05	-7.95348e-05	MC	1.62686	0.808136	0.40611	0.453731	0.462839	0.335111	0.441978	0.576615	0.102891	0.123371
Muscicapidae.2	wtt.pPC3	0.540984	0.0491803	0.409836	61	33	28	-0.000276705	-8.81181e-05	-0.000108335	-0.000169945	BM	-3.64239	-0.010308	0.935798	0.343609	0.347093	0.344622	0.303504	0.31917	0.202521	0.146152
Muscicapidae.2	ln.mass	0.540984	0.0491803	0.409836	61	33	28	0.00189309	0.000674646	-0.000598766	8.87132e-05	BM	0.364705	-0.423656	-0.210298	0.340207	0.374582	0.318304	0.381959	0.38642	0.176925	0.201618
Psittacidae.2	bill.pPC1	0.677019	0.0372671	0.285714	161	109	52	0.0019209	0.00217662	-0.00256797	0.00118683	EB	0.358759	-1.2276	-1.94257	0.498291	0.512203	0.324836	0.364213	0.315944	0.958324	0.544425
Psittacidae.2	bill.pPC2	0.677019	0.0372671	0.285714	161	109	52	-0.000408471	-0.00116443	-0.000881765	-0.000414016	DDexptrop	-11.796	-2.22425	-9.24577	0.86436	0.796791	0.394104	0.845957	0.864149	0.998574	0.311073
Psittacidae.2	bill.pPC3	0.677019	0.0372671	0.285714	161	109	52	-6.836e-05	-3.09314e-05	-0.000100958	-5.87079e-05	BM	-9.31959	-1.14951	-9.15627	0.690437	0.538772	0.480784	0.50637	0.379572	0.298094	0.673442
Psittacidae.2	ln.mass	0.677019	0.0372671	0.285714	161	109	52	0.0102638	0.0103357	0.000184945	0.00785964	DDexptrop	0.802072	-2.20246	-2.60895	0.798614	0.74852	0.309924	0.72156	0.814582	0.275413	0.543014
Psittacidae.2	wtt.pPC1	0.677019	0.0372671	0.285714	161	109	52	0.00428686	0.00254315	-0.000690968	0.00270291	MCtrop	0.484126	-1.58468	-3.69514	0.684117	0.710954	0.312185	0.576385	0.494328	0.99974	0.682895
Psittacidae.2	wtt.pPC2	0.677019	0.0372671	0.285714	161	109	52	-0.000678408	-0.00137747	-0.0017651	-0.000197434	EB	1.95085	-1.57315	-8.14106	0.467025	0.563267	0.699334	0.445899	0.606935	0.662852	0.22439
Psittacidae.2	wtt.pPC3	0.677019	0.0372671	0.285714	161	109	52	-9.03452e-05	-2.3566e-05	-9.59906e-05	-2.98919e-05	MC	-0.418091	-0.571231	-9.08786	0.352203	0.423461	0.408414	0.443824	0.366702	0.153239	0.343059
Sylviidae.2	bill.pPC1	0.39375	0.28125	0.325	160	63	97	-0.00136706	-0.00206692	-0.00040447	-0.00193872	BM	-15.0619	3.20155	4.53919	0.638646	0.55929	0.585889	0.656591	0.692696	0.89501	0.521955
Sylviidae.2	bill.pPC2	0.39375	0.28125	0.325	160	63	97	-1.55992e-05	0.000358334	-1.86351e-06	-0.000124249	DDexp	2.43315	0.648773	4.30458	0.220269	0.322676	0.34133	0.999993	0.237264	0.966892	0.245708
Sylviidae.2	bill.pPC3	0.39375	0.28125	0.325	160	63	97	-0.000172443	-0.000201004	-6.3538e-05	-0.000153476	BM	-7.75078	2.27204	4.86763	0.521336	0.507947	0.306197	0.415705	0.570013	0.878799	0.333048
Sylviidae.2	ln.mass	0.39375	0.28125	0.325	160	63	97	-0.000909224	-0.0018808	-0.00102884	-0.00170674	BM	-1.83888	1.25702	5.41701	0.439074	0.325249	0.395264	0.337812	0.442343	0.168207	0.215948
Sylviidae.2	wtt.pPC1	0.39375	0.28125	0.325	158	61	97	-0.000401737	-0.000254243	-1.21575e-05	-0.000510029	BM	-2.02133	0.908439	3.0213	0.315532	0.313318	0.315313	0.294932	0.342516	0.751024	0.272751
Sylviidae.2	wtt.pPC2	0.39375	0.28125	0.325	158	61	97	0.000202599	0.00056776	0.000609879	0.000142831	BM	1.26487	0.657576	4.14532	0.576528	0.470791	0.512293	0.444887	0.610627	0.344351	0.305736
Sylviidae.2	wtt.pPC3	0.39375	0.28125	0.325	158	61	97	-9.16306e-05	-0.000292588	-7.78851e-05	-0.000155607	OUtrop	-1.01168	2.02641	4.9965	0.805254	0.339225	0.904743	0.444695	0.453726	0.954265	0.256315
Thraupidae.2	bill.pPC1	0.790909	0	0.209091	109	86	23	0.00494576	0.00484045	0.00175087	0.00415635	EB	1.34389	-2.29841	-4.41436	0.48514	0.496404	0.319122	0.481529	0.492517	0.520531	0.261588
Thraupidae.2	bill.pPC2	0.790909	0	0.209091	109	86	23	0.000725701	0.000590982	0.00034859	6.44343e-05	MC	0.227379	-3.45372	-6.74591	0.180524	0.370159	0.396987	0.338209	0.421241	0.233155	0.141656
Thraupidae.2	bill.pPC3	0.790909	0	0.209091	109	86	23	4.54791e-05	1.49719e-06	1.66569e-05	9.76135e-07	MC	-0.082328	-2.33822	-7.20335	0.292502	0.35604	0.413662	0.352431	0.299067	0.0330622	0.101597
Thraupidae.2	ln.mass	0.790909	0	0.209091	110	87	23	0.00569483	0.0060487	0.00292192	0.00429154	EB	0.389824	-1.90256	-6.89149	0.360749	0.396133	0.362816	0.376891	0.329371	0.275771	0.241568
Thraupidae.2	wtt.pPC1	0.790909	0	0.209091	110	87	23	0.00547826	0.00516992	0.00110186	0.00421684	BMtrop	2.76397	-4.92197	-5.06186	0.71686	0.821125	0.165829	0.800255	0.819447	0.865222	0.396849
Thraupidae.2	wtt.pPC2	0.790909	0	0.209091	110	87	23	0.00041334	0.000762517	-4.09209	0.000523037	BM	12.2113	-0.587024	-9.72373	0.547601	0.538303	0.327891	0.513804	0.631895	0.451579	0.479155
Thraupidae.2	wtt.pPC3	0.790909	0	0.209091	110	87	23	0.000320663	0.000134987	0.000134261	8.48907e-05	EB	1.81208	-2.78919	-9.07871	0.531482	0.419585	0.28768	0.330192	0.309873	0.0516594	0.539017
Timaliidae.2	bill.pPC1	0.465909	0.159091	0.375	174	81	93	-0.00156482	-0.0013688	-0.00144988	-0.000419043	MC	-0.781726	-0.211738	-0.209251	0.540251	0.405469	0.346346	0.285942	0.426389	0.421708	0.551659
Timaliidae.2	bill.pPC2	0.465909	0.159091	0.375	174	81	93	0.000400728	0.000740308	0.000749083	0.000408679	BMtrop	12.8704	1.9794	2.19845	0.686497	0.743357	0.427088	0.578448	0.447733	0.911933	0.861486
Timaliidae.2	bill.pPC3	0.465909	0.159091	0.375	174	81	93	0.000105023	0.00031843	0.000283302	0.000192318	BM	4.82305	1.13854	1.11254	0.413908	0.353873	0.350248	0.408381	0.594276	0.6841	0.207895
Timaliidae.2	ln.mass	0.465909	0.159091	0.375	176	82	94	-0.0027408	-0.00300841	-0.00297122	-0.00093877	MC	-0.395264	0.861794	2.5292	0.124131	0.413682	0.384012	0.343144	0.395446	0.516862	0.0768432
Timaliidae.2	wtt.pPC1	0.465909	0.159091	0.375	174	82	92	-0.000374075	-0.000390536	-0.000504968	-1.75843e-05	MC	-2.38321	0.203864	0.138539	0.188262	0.29148	0.354524	0.264897	0.184244	0.238132	0.102903
Timaliidae.2	wtt.pPC2	0.465909	0.159091	0.375	174	82	92	0.000555227	0.000223337	0.000267561	0.000532064	OUtrop	10.4554	-0.229237	-0.739929	0.949267	0.508867	0.965541	0.42239	0.644477	0.47994	0.262229
Timaliidae.2	wtt.pPC3	0.465909	0.159091	0.375	174	82	92	4.44548e-05	0.000128975	0.000133233	5.51503e-05	OUtrop	0.863229	-0.598617	-1.39665	0.828472	0.284809	0.923971	0.276182	0.48109	0.360755	0.240101
Tyrannidae.2	bill.pPC1	0.42487	0.15544	0.419689	193	82	111	-0.00936045	-0.0130727	-0.00950958	-0.00764699	DDexptrop	-3.93939	2.78513	-0.718205	0.996553	0.978605	0.419607	0.993503	0.997872	0.987324	0.603549
Tyrannidae.2	bill.pPC2	0.42487	0.15544	0.419689	193	82	111	-0.000453904	-0.000526398	-0.000356163	-0.000398214	MC	-0.836365	2.07131	0.63009	0.644422	0.580126	0.311794	0.558057	0.507783	0.36343	0.644422
Tyrannidae.2	bill.pPC3	0.42487	0.15544	0.419689	193	82	111	-5.76863e-05	-7.36219e-05	-6.06225e-05	-3.49449e-05	BM	-0.199785	0.985081	1.38914	0.362573	0.319809	0.407586	0.299832	0.390514	0.639994	0.267703
Tyrannidae.2	ln.mass	0.42487	0.15544	0.419689	193	82	111	-0.00932059	-0.00993533	-0.0100453	-0.005191	DDexptrop	-2.79393	2.43452	-0.0533503	0.943649	0.932343	0.53684	0.934123	0.987339	0.924672	0.243352
Tyrannidae.2	wtt.pPC1	0.42487	0.15544	0.419689	193	82	111	-0.0060996	-0.00640346	-0.00804762	-0.0045214	BMtrop	-0.569284	3.43072	-1.42061	0.9198	0.965103	0.446873	0.956755	0.965164	0.959804	0.401605
Tyrannidae.2	wtt.pPC2	0.42487	0.15544	0.419689	193	82	111	-0.00225211	-0.00119997	-0.00187256	-0.000769722	EBtrop	-0.595405	2.71419	-0.892128	0.995281	0.980163	0.362137	0.995216	0.999459	0.465922	0.69308
Tyrannidae.2	wtt.pPC3	0.42487	0.15544	0.419689	193	82	111	-0.000772876	-0.000495148	-0.000587879	-0.000327878	EBtrop	-3.61141	2.29398	-0.209632	0.974586	0.982927	0.80634	0.977765	0.969301	0.385812	0.182575
Accipitridae.3	bill.pPC1	0.285714	0.148571	0.565714	174	49	125	-0.00480875	-0.00365518	-0.000725548	-0.00541307	BMtrop	-5.56893	2.43543	5.4715	0.775732	0.78323	0.451237	0.898305	0.643726	0.641225	0.503923
Accipitridae.3	bill.pPC2	0.285714	0.148571	0.565714	174	49	125	-0.000194135	6.28864e-05	3.83043e-05	-0.000105954	MC	-3.58597	1.15267	8.25517	0.513276	0.594963	0.490737	0.550645	0.564567	0.702578	0.360425
Accipitridae.3	bill.pPC3	0.285714	0.148571	0.565714	174	49	125	5.53135e-05	2.97268e-05	6.93572e-05	4.63122e-05	BM	-3.9175	1.09317	8.96848	0.520266	0.481716	0.345851	0.450377	0.411046	0.863532	0.41242
Accipitridae.3	ln.mass	0.285714	0.148571	0.565714	175	50	125	-0.0131702	-0.0145789	-0.00257828	-0.0172139	BM	-10.3335	2.66124	4.8331	0.681105	0.60667	0.514766	0.634136	0.635147	0.47352	0.533029
Accipitridae.3	wtt.pPC1	0.285714	0.148571	0.565714	175	50	125	-0.00130636	-0.000686232	-0.000637483	-0.00213492	BM	-6.60634	1.43297	5.80557	0.562601	0.33554	0.726037	0.319383	0.374872	0.436519	0.22688
Accipitridae.3	wtt.pPC2	0.285714	0.148571	0.565714	175	50	125	-0.000645194	-0.00113998	-9.64417e-05	-0.000722047	OU	-15.0754	0.971209	7.28811	0.609194	0.702242	0.459849	0.95225	0.748389	0.833487	0.465388
Accipitridae.3	wtt.pPC3	0.285714	0.148571	0.565714	175	50	125	-0.000558124	-0.000445542	-8.21779e-05	-0.00055811	OUtrop	-7.55473	2.42879	7.76458	0.900227	0.688142	0.954374	0.637109	0.664755	0.510185	0.275777
Muscicapidae.3	bill.pPC1	0.605263	0.0263158	0.368421	37	22	15	-0.00168156	-0.00119366	-0.00129289	-0.0019053	DDexp	-2.51968	-0.199266	-0.658828	0.250945	0.505426	0.293856	0.511373	0.218671	0.574727	0.366434
Muscicapidae.3	bill.pPC2	0.605263	0.0263158	0.368421	37	22	15	-0.000118662	-8.71108e-05	-0.000115689	-6.39346e-05	DDexp	-8.19025	0.948871	0.605508	0.344275	0.382768	0.278722	0.420368	0.339142	0.0957384	0.21601
Muscicapidae.3	bill.pPC3	0.605263	0.0263158	0.368421	37	22	15	-0.000133952	-0.000226866	-8.69201e-05	-1.93621e-05	BM	-11.255	1.00962	0.675876	0.34719	0.316233	0.311202	0.317496	0.318242	0.206311	0.287283
Muscicapidae.3	ln.mass	0.605263	0.0263158	0.368421	38	23	15	-0.003856	-0.00586775	-0.00482658	-0.00363049	BM	-7.20374	1.39849	-3.77515	0.389943	0.359183	0.439987	0.342732	0.457035	0.359742	0.341952
Muscicapidae.3	wtt.pPC1	0.605263	0.0263158	0.368421	38	23	15	-0.00157842	-0.00187343	-0.00149282	-0.00195236	BM	-13.5438	2.17956	-1.16902	0.58056	0.575925	0.281558	0.623821	0.598145	0.49709	0.316365
Muscicapidae.3	wtt.pPC2	0.605263	0.0263158	0.368421	38	23	15	-0.00048386	-0.000501396	-0.000347176	-0.000521932	BMtrop	-6.50362	1.73474	-0.446793	0.714156	0.628791	0.296885	0.626342	0.724769	0.376739	0.290652
Muscicapidae.3	wtt.pPC3	0.605263	0.0263158	0.368421	38	23	15	-0.000484314	-0.000497685	-0.000443854	-0.000562443	BMtrop	-13.5077	2.21947	-0.38472	0.708703	0.637042	0.344971	0.639966	0.720967	0.424799	0.413611
Thraupidae.3	bill.pPC1	0.798165	0	0.201835	109	87	22	0.000740778	0.000311989	-0.00177278	-1.27299e-05	MC	0.0217574	-1.47977	-2.28539	0.224503	0.313048	0.262254	0.274003	0.312952	0.963207	0.206
Thraupidae.3	bill.pPC2	0.798165	0	0.201835	109	87	22	-0.000908546	-0.000367464	-0.00108896	-0.000229346	EB	-0.17476	-0.688776	-8.64308	0.344934	0.340499	0.507252	0.325743	0.373112	0.164851	0.2184
Thraupidae.3	bill.pPC3	0.798165	0	0.201835	109	87	22	-0.000447162	-0.00152769	-0.000963949	-0.000253895	BM	0.478842	-3.49984	-9.67575	0.574683	0.485926	0.326238	0.34786	0.712688	0.900979	0.31455
Thraupidae.3	ln.mass	0.798165	0	0.201835	109	87	22	-0.00055511	0.00105911	-0.00210637	-0.000137027	DDexp	-0.0580101	-1.58253	-3.62568	0.399889	0.297898	0.289165	0.317232	0.37439	0.417802	0.306858
Thraupidae.3	wtt.pPC1	0.798165	0	0.201835	109	87	22	-0.000570743	7.5038e-05	-0.00187928	-0.000201483	MC	-0.133874	-1.23676	-1.42052	0.129521	0.296678	0.395234	0.329275	0.400878	0.946046	0.117613
Thraupidae.3	wtt.pPC2	0.798165	0	0.201835	109	87	22	-7.54061e-05	9.05536e-05	-0.000158143	6.35516e-05	BM	7.9944	-1.48444	-9.9569	0.582102	0.292732	0.80577	0.290158	0.297815	0.171452	0.131593
Thraupidae.3	wtt.pPC3	0.798165	0	0.201835	109	87	22	0.000256633	0.000311881	0.000112584	0.000249151	MC	0.992575	-2.1943	-9.77789	0.351363	0.405177	0.355911	0.463209	0.433044	0.193694	0.317226
Timaliidae.3	bill.pPC1	0.36	0.1	0.54	50	18	32	0.00116217	0.00438877	0.00338721	0.00354271	MC	-1.02616	-0.534654	1.92268	0.40345	0.29014	0.270963	0.440085	0.339941	0.270917	0.386079
Timaliidae.3	bill.pPC2	0.36	0.1	0.54	50	18	32	-0.00269626	-0.00200598	-0.000475129	-0.00247819	DDexptrop	-13.1845	3.01352	2.9185	0.832567	0.891561	0.45988	0.885411	0.808748	0.489923	0.596609
Timaliidae.3	bill.pPC3	0.36	0.1	0.54	50	18	32	0.00033631	0.00121851	0.000563178	0.000221799	DDexp	2.18656	0.527221	5.00126	0.414988	0.319375	0.489698	0.267411	0.361269	0.544585	0.216518
Timaliidae.3	ln.mass	0.36	0.1	0.54	50	18	32	-0.0091011	-0.0108905	-0.00563668	-0.00827443	MC	-1.28788	0.948671	2.16607	0.533384	0.387384	0.279288	0.402288	0.372944	0.28347	0.518629
Timaliidae.3	wtt.pPC1	0.36	0.1	0.54	50	18	32	0.00110184	0.00358898	0.00368508	0.00203214	MC	-0.842512	-0.305768	2.31068	0.378573	0.296831	0.274025	0.326788	0.315984	0.266083	0.376898
Timaliidae.3	wtt.pPC2	0.36	0.1	0.54	50	18	32	0.000465727	0.000686107	0.000745632	0.000399942	BM	-0.307982	-2.243	6.23949	0.387556	0.365869	0.292978	0.442431	0.451524	0.477342	0.388853
Timaliidae.3	wtt.pPC3	0.36	0.1	0.54	50	18	32	6.58722e-05	0.00044164	0.000211413	4.14559e-05	BM	3.40256	0.702156	5.27998	0.60033	0.274341	0.741426	0.245394	0.265966	0.455517	0.19137
Tyrannidae.3	bill.pPC1	0.777778	0.0185185	0.203704	54	42	12	0.000518104	0.00053955	0.00023082	0.000866339	MC	7.87754	-3.11598	-7.24437	0.329104	0.30472	0.331889	0.244825	0.26461	0.174009	0.321015
Tyrannidae.3	bill.pPC2	0.777778	0.0185185	0.203704	54	42	12	-0.000486528	-0.000196853	-0.000736714	-0.000199858	MC	5.8902	0.145097	-7.98579	0.252524	0.320213	0.638915	1	0.353654	0.240163	0.244201
Tyrannidae.3	bill.pPC3	0.777778	0.0185185	0.203704	54	42	12	0.000269341	0.000265335	8.80357e-05	0.000298798	BM	3.20965	-6.10641	-6.74217	0.510246	0.48221	0.367531	0.490613	0.475354	0.258783	0.271978
Tyrannidae.3	ln.mass	0.777778	0.0185185	0.203704	54	42	12	-0.000279262	-1.63892e-05	-0.00100271	0.000543075	MC	-0.2105	-2.48969	-4.75928	0.345892	0.421714	0.328765	0.402999	0.371095	0.723537	0.301323
Tyrannidae.3	wtt.pPC1	0.777778	0.0185185	0.203704	54	42	12	0.00345583	3.88963e-06	0.00114565	0.00143943	DDexp	2.1971	-2.96862	-7.23059	0.494872	0.542039	0.380868	0.463854	0.26103	0.564078	0.519719
Tyrannidae.3	wtt.pPC2	0.777778	0.0185185	0.203704	54	42	12	5.90338e-05	-4.61188e-05	-0.000109301	0.000167145	BM	6.48565	-1.29777	-7.99323	0.375249	0.280903	0.239495	0.287344	0.290423	0.198009	0.382994
Tyrannidae.3	wtt.pPC3	0.777778	0.0185185	0.203704	54	42	12	0.000164118	5.57441e-05	3.67755e-05	3.50927e-05	MC	0.653998	-2.54039	-8.26385	0.0914726	0.419314	0.518316	0.354456	0.39658	0.176601	0.0611207
Acanthizidae.0	bill.pPC1	0.375	0.265625	0.359375	63	24	39	-0.000154396	3.7953e-05	-1.87518e-06	-0.000337954	BM	-1.91222	0.639533	6.25933	0.273438	0.263895	0.341819	0.286712	0.278457	0.236466	0.255049
Acanthizidae.0	bill.pPC2	0.375	0.265625	0.359375	63	24	39	-0.000375026	-0.000219923	-0.00017041	-0.000410434	BM	-1.28247	1.61584	3.16246	0.44754	0.379882	0.288656	0.400765	0.368784	0.264817	0.465773
Acanthizidae.0	bill.pPC3	0.375	0.265625	0.359375	63	24	39	-0.000106505	-7.35245e-05	-5.31991e-05	-0.000152537	BM	-9.60097	1.45507	5.46755	0.475024	0.305779	0.67106	0.292002	0.285194	0.100551	0.147548
Acanthizidae.0	wtt.pPC1	0.375	0.265625	0.359375	63	24	39	-0.000771827	-0.000851273	-0.000522438	-0.000962693	BM	-14.3827	2.50871	5.62473	0.524822	0.388726	0.663402	0.361924	0.392953	0.243713	0.379634
Acanthizidae.0	wtt.pPC2	0.375	0.265625	0.359375	63	24	39	0.000330162	0.00145941	0.000903407	0.000222172	BM	10.1584	0.80537	7.69807	0.600213	0.537537	0.529625	0.499406	0.568047	0.799786	0.439174
Acanthizidae.0	wtt.pPC3	0.375	0.265625	0.359375	63	24	39	-0.000178119	-0.000272752	-0.000138045	-0.000224192	BM	-12.3085	1.21039	4.47169	0.677225	0.506777	0.705458	0.473133	0.629164	0.439725	0.260662
Acanthizidae.0	ln.mass	0.375	0.265625	0.359375	63	24	39	-0.00454482	-0.000806149	-0.00178809	-0.00229135	DDexp	-2.48299	3.73994	4.19451	0.601756	0.701793	0.266813	0.633483	0.547591	0.0402529	0.627236
Alaudidae.0	bill.pPC1	0.307692	0.252747	0.43956	90	27	63	-0.00148634	-0.00235528	-0.000262675	-0.00109867	MCtrop	-13.3546	3.67244	5.95354	0.838225	0.602389	0.294911	0.962938	0.606068	0.443507	0.819296
Alaudidae.0	bill.pPC2	0.307692	0.252747	0.43956	90	27	63	-0.000388892	-0.00064093	-0.000286104	-0.000550472	BM	-0.215339	0.257654	7.4022	0.406776	0.294606	0.359574	0.285002	0.294256	0.226807	0.362375
Alaudidae.0	bill.pPC3	0.307692	0.252747	0.43956	90	27	63	-0.000210271	-0.000159032	-6.08186e-05	-0.000160319	MCtrop	-8.7726	2.48737	8.30037	0.855055	0.783848	0.270547	0.725557	0.823273	0.231826	0.817572
Alaudidae.0	ln.mass	0.307692	0.252747	0.43956	91	28	63	-0.00088138	0.000417375	0.000910312	-0.000775023	BM	-3.44545	0.822237	6.54082	0.352996	0.352414	0.293665	0.327529	0.32063	0.354394	0.344969
Alaudidae.0	wtt.pPC1	0.307692	0.252747	0.43956	91	28	63	-0.000285247	0.000349898	0.000517848	-0.00012899	BM	-2.88125	1.0714	7.05518	0.349935	0.344898	0.326773	0.343158	0.347299	0.312695	0.261346
Alaudidae.0	wtt.pPC2	0.307692	0.252747	0.43956	91	28	63	0.000244116	2.34439e-05	-1.9911e-05	0.000249059	BM	3.71717	0.589417	8.57692	0.362251	0.366557	0.384302	0.337111	0.292627	0.116253	0.25309
Alaudidae.0	wtt.pPC3	0.307692	0.252747	0.43956	91	28	63	-0.000124045	6.93703e-05	-1.57752e-05	5.11812e-05	EB	-8.90346	1.32275	7.30989	0.47375	0.429368	0.54154	0.460255	0.377838	0.140922	0.209067
Alcedinidae.0	bill.pPC1	0.623656	0	0.376344	86	51	35	-0.010397	-0.00798238	-0.0141653	-0.0105055	BMtrop	-12.1302	0.58779	-2.65993	0.679267	0.84194	0.322328	0.851929	0.502553	0.704648	0.547773
Alcedinidae.0	bill.pPC2	0.623656	0	0.376344	86	51	35	-0.000604848	-0.000298599	-0.000432222	-0.000225891	EB	-6.6586	-0.0602995	-0.366025	0.695764	0.586687	0.806367	0.668532	0.939148	0.423612	0.169531
Alcedinidae.0	bill.pPC3	0.623656	0	0.376344	86	51	35	8.31297e-05	5.75148e-05	-2.06322e-05	0.000107975	BM	2.41053	-1.34465	-0.447408	0.545974	0.563283	0.53678	0.55178	0.618849	0.0764067	0.241734
Alcedinidae.0	ln.mass	0.623656	0	0.376344	86	51	35	-0.0147856	-0.00780911	-0.0116627	-0.0148444	BMtrop	-5.09565	0.231021	-1.32486	0.67122	0.658678	0.311072	0.673265	0.596943	0.531185	0.554585
Alcedinidae.0	wtt.pPC1	0.623656	0	0.376344	86	51	35	-0.00552759	-0.00205646	-0.00389643	-0.00248103	DDexp	-1.29163	0.328479	-0.257579	0.481714	0.538981	0.327693	0.514755	0.437008	0.403042	0.372405
Alcedinidae.0	wtt.pPC2	0.623656	0	0.376344	86	51	35	9.56552e-05	6.77527e-05	-5.53638e-05	-2.48989e-06	BM	13.8828	-1.46545	-1.82678	0.508704	0.384013	0.36116	0.422101	0.514285	0.159594	0.451603
Alcedinidae.0	wtt.pPC3	0.623656	0	0.376344	86	51	35	-0.000322552	-8.94852e-05	-0.000140303	-0.0001714	EB	-12.8576	-0.213941	-0.950781	0.610882	0.474651	0.853655	0.37917	0.376906	0.2231	0.246302
Apodidae.0	bill.pPC1	0.627451	0.0392157	0.333333	92	54	38	-0.000857248	-0.00053463	-0.000772365	0.000335116	MC	-1.366	-0.354363	-0.399381	0.234102	0.342514	0.479507	0.363001	0.479471	0.264943	0.107515
Apodidae.0	bill.pPC2	0.627451	0.0392157	0.333333	92	54	38	-0.000971675	-0.00139018	-0.00165293	-0.000966564	BMtrop	-11.1088	2.94623	-10.9616	0.84469	0.788237	0.548185	0.781851	0.888984	0.872829	0.240671
Apodidae.0	bill.pPC3	0.627451	0.0392157	0.333333	92	54	38	-1.47007e-05	-7.82666e-05	-5.069e-05	1.87739e-05	BM	-1.75462	-0.0666029	-1.69101	0.434445	0.303675	0.578113	0.610102	0.311347	0.468616	0.191495
Apodidae.0	ln.mass	0.627451	0.0392157	0.333333	96	58	38	-0.00446933	-0.00587058	-0.00296416	-0.000617584	MC	-3.07836	0.0456785	0.18068	0.548967	0.455327	0.458098	0.568602	0.644306	0.33478	0.209729
Apodidae.0	wtt.pPC1	0.627451	0.0392157	0.333333	93	55	38	-0.00160158	-0.0025426	-0.00198497	-0.00081634	BM	-9.297	1.18151	-0.157356	0.627482	0.441735	0.612965	0.622848	0.685997	0.561145	0.302003
Apodidae.0	wtt.pPC2	0.627451	0.0392157	0.333333	93	55	38	4.04683e-05	-0.000437387	-0.000207647	0.000217574	MC	0.563649	-0.0143868	-0.465108	0.245227	0.343471	0.330508	0.441188	0.479839	0.211385	0.0721717
Apodidae.0	wtt.pPC3	0.627451	0.0392157	0.333333	93	55	38	-6.45658e-06	-4.30966e-05	-3.97214e-05	1.2881e-05	BM	-4.28874	-0.124806	-2.11433	0.402755	0.304679	0.36866	0.50377	0.405409	0.396677	0.272057
Bucerotidae.0	bill.pPC1	0.763636	0	0.236364	55	42	13	0.00379319	0.00232582	-0.00282575	0.00313998	EB	8.99441	-2.41264	-1.1485	0.467011	0.357963	0.333628	0.37718	0.472817	0.14517	0.202619
Bucerotidae.0	bill.pPC2	0.763636	0	0.236364	55	42	13	-0.00123466	-0.00150684	-0.00154227	-0.00100025	DDexptrop	-15.7267	-2.3548	-5.73364	0.918987	0.86364	0.784647	0.79185	0.878646	0.954045	0.579679
Bucerotidae.0	bill.pPC3	0.763636	0	0.236364	55	42	13	-0.000414819	-0.000105993	-0.000101277	-0.000168241	BM	-1.02413	-2.1272	-1.5769	0.527577	0.427719	0.356041	0.35972	0.428044	0.746851	0.27216
Bucerotidae.0	ln.mass	0.763636	0	0.236364	55	42	13	0.010858	0.0049072	-0.0024258	0.00673372	EB	10.0999	-3.02216	-1.16944	0.506616	0.536532	0.309334	0.503348	0.542794	0.0978236	0.227241
Bucerotidae.0	wtt.pPC2	0.763636	0	0.236364	55	42	13	0.000422879	0.000293568	-5.96448e-05	0.000242211	BM	8.90777	-3.43404	-6.48277	0.560037	0.587085	0.296882	0.505634	0.523098	0.295086	0.410806
Bucerotidae.0	wtt.pPC3	0.763636	0	0.236364	55	42	13	-0.000240767	-0.000222478	-0.000367978	3.70565e-05	BM	-0.823902	-0.862806	-5.40772	0.403328	0.326035	0.355751	0.321465	0.293681	0.256076	0.345864
Bucerotidae.0	wtt.pPC1	0.763636	0	0.236364	55	42	13	0.00153871	0.000218779	-0.000315125	0.000968818	BM	9.79895	-2.76724	-4.42812	0.488079	0.44181	0.365	0.429303	0.482182	0.270755	0.223272
Campephagidae.0	bill.pPC1	0.678571	0.0238095	0.297619	77	50	27	0.00428168	0.00546458	0.00329849	0.0038636	MC	1.87778	-2.57715	-2.7258	0.353768	0.48835	0.386606	0.479855	0.496954	0.612345	0.235328
Campephagidae.0	bill.pPC2	0.678571	0.0238095	0.297619	77	50	27	-7.46556e-05	-9.0458e-05	-0.000246632	-9.78226e-05	DDexp	1.2191	-0.735308	-4.55471	0.358122	0.297558	0.29939	0.280848	0.337596	0.770333	0.283191
Campephagidae.0	ln.mass	0.678571	0.0238095	0.297619	78	51	27	-0.00559278	-0.011141	-0.0109021	-0.0022698	EB	-1.78571	-0.345876	-2.57151	0.556869	0.448988	0.386692	0.544971	0.523959	0.505415	0.33705
Campephagidae.0	wtt.pPC1	0.678571	0.0238095	0.297619	77	50	27	0.000446256	-0.000399725	-0.000265361	-0.000387394	EB	-0.287784	-0.819964	-2.81958	0.475122	0.325863	0.325128	0.410833	0.511928	0.181619	0.467112
Campephagidae.0	wtt.pPC2	0.678571	0.0238095	0.297619	77	50	27	-0.000367199	-0.000617138	-0.000622544	-0.000176286	EBtrop	-6.22672	1.75127	-4.43079	0.720119	0.547656	0.373678	0.718986	0.73235	0.451584	0.435588
Campephagidae.0	wtt.pPC3	0.678571	0.0238095	0.297619	77	50	27	-0.00037361	-0.000783732	-0.000679243	-0.000463979	BM	-0.288937	-1.45651	-5.7568	0.660788	0.560845	0.307425	0.660161	0.666771	0.892377	0.546312
Campephagidae.0	bill.pPC3	0.678571	0.0238095	0.297619	77	50	27	-0.000109054	1.14856e-05	-1.89902e-05	-8.99564e-05	OUtrop	-5.1028	-0.831104	-5.33371	0.741499	0.478417	0.685844	0.474759	0.543006	0.254261	0.251529
Caprimulgidae.0	bill.pPC1	0.511111	0.0555556	0.433333	87	44	43	0.000574078	0.000413775	-5.97943e-06	0.000607877	BM	-2.39158	-0.665315	-0.627122	0.498913	0.475332	0.328385	0.437556	0.50761	0.707259	0.250852
Caprimulgidae.0	bill.pPC2	0.511111	0.0555556	0.433333	87	44	43	-0.000120349	-0.000359465	-0.00028786	-0.000108117	BM	-0.789195	0.0898508	-4.16958	0.470244	0.364219	0.294323	0.977238	0.760375	0.967995	0.45519
Caprimulgidae.0	bill.pPC3	0.511111	0.0555556	0.433333	87	44	43	1.88072e-05	-2.66391e-05	-4.05202e-05	2.09045e-05	BM	4.72118	-1.58921	0.0220837	0.384448	0.389332	0.317842	0.408058	0.37737	0.618162	0.300895
Caprimulgidae.0	ln.mass	0.511111	0.0555556	0.433333	90	46	44	-0.000554466	-0.00162078	-0.00139247	-0.000463638	BM	-6.57787	0.125747	-0.750097	0.561258	0.407146	0.50807	0.542428	0.536675	0.509542	0.236482
Caprimulgidae.0	wtt.pPC1	0.511111	0.0555556	0.433333	89	45	44	-0.000488301	-0.00895174	-0.00291817	-0.000119379	DDexptrop	-2.15044	-1.27503	-1.5173	0.888015	0.596443	0.566356	0.528099	0.982799	0.697854	0.485642
Caprimulgidae.0	wtt.pPC2	0.511111	0.0555556	0.433333	89	45	44	-0.000777036	-0.00541076	-0.001673	-0.000750517	DDexptrop	-12.558	0.0138573	-3.92795	0.81483	0.662459	0.371969	0.578634	0.788699	0.995439	0.596328
Caprimulgidae.0	wtt.pPC3	0.511111	0.0555556	0.433333	89	45	44	0.000143839	0.000178053	7.07639e-05	6.64357e-05	BM	3.82385	-0.920857	-1.25623	0.401924	0.369623	0.445322	0.375822	0.385791	0.142125	0.256594
Cardinalidae.0	bill.pPC1	0.5	0.103448	0.396552	57	28	29	-0.00710898	-0.00516655	-0.00353699	-0.00371298	EBtrop	-0.226472	1.1345	0.0933146	0.720378	0.664561	0.35984	0.737178	0.706756	0.284942	0.273881
Cardinalidae.0	bill.pPC2	0.5	0.103448	0.396552	57	28	29	-0.000614147	-0.000409778	-0.000289061	-0.000232557	BM	-0.286604	1.11644	0.696717	0.500426	0.467199	0.302148	0.544208	0.651814	0.248513	0.341695
Cardinalidae.0	bill.pPC3	0.5	0.103448	0.396552	57	28	29	-0.000357868	-0.000185574	-0.000265896	-0.000233872	MC	-1.04274	1.94596	-0.112164	0.251574	0.526033	0.458679	0.43593	0.454769	0.319824	0.139806
Cardinalidae.0	ln.mass	0.5	0.103448	0.396552	58	29	29	-0.00830702	-0.00635903	-0.00298359	-0.00360913	MC	-0.243478	0.860976	-0.0188821	0.45057	0.609116	0.330092	0.5675	0.640078	0.505061	0.235192
Cardinalidae.0	wtt.pPC1	0.5	0.103448	0.396552	57	28	29	0.000295108	0.000772906	7.40515e-05	0.00026625	MC	0.0759346	-0.545473	-0.517548	0.233635	0.266211	0.316145	0.276669	0.257329	0.202405	0.22323
Cardinalidae.0	wtt.pPC2	0.5	0.103448	0.396552	57	28	29	-6.7565e-05	-4.25185e-05	-7.17475e-05	-3.07333e-05	BM	-0.285607	0.134709	0.903378	0.48255	0.282183	0.408178	0.270996	0.248789	0.184485	0.481824
Cardinalidae.0	wtt.pPC3	0.5	0.103448	0.396552	57	28	29	-0.000233996	-7.34331e-05	-3.4153e-05	-5.30468e-05	MC	-0.0659152	0.854724	0.321811	0.192395	0.600016	0.361266	0.458886	0.281017	0.0136836	0.169051
Cisticolidae.0	bill.pPC1	0.587719	0.0526316	0.359649	115	68	47	0.000775591	0.000139	-7.80568e-05	0.000637125	BM	8.10065	-0.413193	-1.6863	0.489252	0.404616	0.465386	0.377614	0.332448	0.610769	0.350782
Cisticolidae.0	bill.pPC2	0.587719	0.0526316	0.359649	115	68	47	-1.45183e-05	-7.00173e-07	-1.63704e-05	-2.68643e-05	BM	-4.58041	-1.52928	-4.53338	0.401607	0.312227	0.41652	0.36497	0.368298	0.567173	0.2758
Cisticolidae.0	bill.pPC3	0.587719	0.0526316	0.359649	115	68	47	-0.000111217	-4.20327e-05	-7.99442e-05	-6.71594e-05	DDexp	0.805521	-0.638366	-2.238	0.370252	0.482518	0.536783	0.716686	0.3011	0.104726	0.410733
Cisticolidae.0	ln.mass	0.587719	0.0526316	0.359649	116	69	47	0.000320274	0.000272084	-0.000438396	-0.000390915	BM	9.03956	-2.24491	-4.53899	0.429971	0.364477	0.429388	0.370727	0.436798	0.387614	0.34256
Cisticolidae.0	wtt.pPC1	0.587719	0.0526316	0.359649	116	69	47	0.00031378	0.000339895	-7.01979e-05	0.000125004	BM	5.80197	-1.94547	-2.39717	0.433762	0.428374	0.325857	0.428214	0.448109	0.497033	0.328109
Cisticolidae.0	wtt.pPC2	0.587719	0.0526316	0.359649	116	69	47	-0.000269793	-0.000435897	-0.000474348	-0.000484619	BM	-7.7768	-0.630167	-2.84767	0.499628	0.372294	0.551093	0.371925	0.383783	0.378711	0.273086
Cisticolidae.0	wtt.pPC3	0.587719	0.0526316	0.359649	116	69	47	1.11178e-05	2.12627e-05	-8.67138e-06	-2.97133e-05	BM	-4.67434	-1.1636	-3.52029	0.488685	0.354233	0.529269	0.394318	0.337397	0.256879	0.259033
Corvidae.0	bill.pPC1	0.418803	0.213675	0.367521	115	46	69	-0.000241214	-0.00384807	-0.00126759	-0.000874435	BM	0.820005	1.63067	4.8054	0.314078	0.296458	0.286964	0.306015	0.352073	0.324655	0.268338
Corvidae.0	bill.pPC2	0.418803	0.213675	0.367521	115	46	69	-0.000149663	-0.000224119	-5.7337e-05	-6.41769e-05	BM	-1.97567	1.8719	5.57314	0.444664	0.373331	0.362274	0.415939	0.320366	0.20722	0.43518
Corvidae.0	bill.pPC3	0.418803	0.213675	0.367521	115	46	69	-0.000100758	-0.000226805	-9.63726e-05	-0.000128625	BM	-8.79122	1.95537	2.82133	0.730876	0.389989	0.807021	0.372447	0.54339	0.385897	0.253964
Corvidae.0	ln.mass	0.418803	0.213675	0.367521	115	46	69	0.00996511	0.0215126	0.0186749	0.00945514	BM	7.99513	2.06412	2.64849	0.555482	0.520359	0.286539	0.501537	0.764506	0.816364	0.231731
Corvidae.0	wtt.pPC1	0.418803	0.213675	0.367521	115	46	69	-0.00338013	-0.00577302	-0.00113272	-0.00360659	BM	-12.0332	3.03384	4.83888	0.539457	0.464018	0.534267	0.458265	0.616171	0.305755	0.269372
Corvidae.0	wtt.pPC2	0.418803	0.213675	0.367521	115	46	69	-0.00155377	-0.00114876	-0.000393344	-0.00172767	DDexptrop	-3.56546	1.63451	3.23117	0.870202	0.710351	0.467081	0.719122	0.866945	0.729959	0.217597
Corvidae.0	wtt.pPC3	0.418803	0.213675	0.367521	115	46	69	-0.000560361	-0.000237065	-0.000176051	-0.00016558	EB	-10.1774	1.77491	3.72731	0.468298	0.832699	0.745411	0.460074	0.495551	0.0564505	0.482229
Cotingidae.0	bill.pPC1	0.75	0.0104167	0.239583	98	74	24	-0.00109355	0.0028653	-3.44849e-06	0.00341827	MC	-0.353653	-1.77802	-5.32161	0.429112	0.350884	0.478047	0.483514	0.425644	0.688183	0.326332
Cotingidae.0	bill.pPC2	0.75	0.0104167	0.239583	98	74	24	-0.000121098	-4.67857e-05	-0.000132966	2.94514e-05	MC	-1.43221	-2.18172	-8.61294	0.393225	0.469451	0.565576	0.534489	0.52752	0.0603169	0.0899385
Cotingidae.0	bill.pPC3	0.75	0.0104167	0.239583	98	74	24	0.000142351	1.71489e-05	5.56969e-05	6.34875e-05	MC	-0.128385	-2.85944	-9.14984	0.499564	0.362689	0.407022	0.384719	0.420142	0.023269	0.43352
Cotingidae.0	ln.mass	0.75	0.0104167	0.239583	98	74	24	0.00496088	0.00893432	0.00158297	0.00989893	MC	-0.126432	-1.98118	-3.69963	0.538981	0.471715	0.495408	0.670532	0.691494	0.398415	0.226982
Cotingidae.0	wtt.pPC1	0.75	0.0104167	0.239583	98	74	24	0.00377319	0.0037678	0.00119021	0.00400949	DDexptrop	0.201007	-2.37444	-4.59251	0.735915	0.613784	0.399832	0.73321	0.824181	0.265293	0.249753
Cotingidae.0	wtt.pPC2	0.75	0.0104167	0.239583	98	74	24	0.000290528	0.000372941	0.000143172	0.000535573	BM	-5.0738	-1.22838	-7.10685	0.480685	0.388421	0.459748	0.427378	0.380181	0.409265	0.307325
Cotingidae.0	wtt.pPC3	0.75	0.0104167	0.239583	98	74	24	0.000262068	0.000357229	0.000128212	0.000398727	BM	2.02267	-2.85497	-9.07752	0.481611	0.404585	0.462594	0.477347	0.44905	0.307252	0.226296
Cracidae.0	bill.pPC1	0.76	0	0.24	50	38	12	0.00964154	0.00776534	-0.00186888	0.00706514	BM	13.5998	-4.64673	-0.97953	0.462679	0.464165	0.270667	0.424343	0.448055	0.284068	0.297233
Cracidae.0	bill.pPC2	0.76	0	0.24	50	38	12	0.000350646	-0.00234662	-0.000232747	0.000433938	BM	4.17574	-2.8176	-4.63813	0.299697	0.264077	0.256804	0.250279	0.472658	0.800506	0.281871
Cracidae.0	bill.pPC3	0.76	0	0.24	50	38	12	0.00133615	0.00243798	-0.000296777	0.00150355	BM	6.31666	-5.60975	-3.96758	0.594624	0.610823	0.251072	0.520963	0.790115	0.368434	0.305778
Cracidae.0	ln.mass	0.76	0	0.24	50	38	12	-0.00448869	-0.0396827	-0.0301006	-0.000194406	MC	-0.607846	-1.39718	-1.31998	0.410661	0.281055	0.337642	0.254282	0.0870766	0.362	0.411603
Cracidae.0	wtt.pPC1	0.76	0	0.24	50	38	12	0.00797679	0.00906524	0.00176008	0.00819573	BM	8.38745	-6.15772	-5.49769	0.534579	0.534579	0.250416	0.519333	0.531368	0.320008	0.318137
Cracidae.0	wtt.pPC2	0.76	0	0.24	50	38	12	0.000738184	0.000165395	0.000187382	0.000391143	MC	2.48229	-2.81021	-4.28345	0.239337	0.344091	0.240331	0.321669	0.289192	0.187555	0.239337
Cracidae.0	wtt.pPC3	0.76	0	0.24	50	38	12	-0.00110938	-0.0041612	-0.00306896	-0.00116459	BM	-0.689265	-1.55953	-4.74913	0.479797	0.412536	0.323498	0.429996	0.517072	0.473723	0.412155
Cuculidae.0	bill.pPC1	0.475177	0.0212766	0.503546	140	66	74	-0.000376575	-0.000300973	-0.000367963	-0.0010549	MC	2.13829	-0.0632144	-0.974386	0.529819	0.472393	0.584493	0.459819	0.450096	0.718575	0.310171
Cuculidae.0	bill.pPC2	0.475177	0.0212766	0.503546	140	66	74	0.000235769	9.95015e-05	7.38714e-05	0.000269486	DDexp	0.944746	-1.18572	-0.83573	0.660776	0.595189	0.368935	0.659589	0.66164	0.0625165	0.275756
Cuculidae.0	ln.mass	0.475177	0.0212766	0.503546	141	67	74	-0.00205632	-0.00101794	-0.00241459	-0.00267134	MC	0.269932	0.306832	-0.103202	0.377422	0.419216	0.345503	0.426866	0.398057	0.355093	0.319576
Cuculidae.0	wtt.pPC1	0.475177	0.0212766	0.503546	141	67	74	-0.00118392	-0.0012744	-0.00183079	-0.00169213	MC	0.868947	0.442285	0.244932	0.379279	0.414302	0.334135	0.376412	0.402983	0.663095	0.329527
Cuculidae.0	wtt.pPC2	0.475177	0.0212766	0.503546	141	67	74	6.38163e-05	0.000245083	0.000181888	2.10612e-06	MC	3.50515	-1.53998	-1.36867	0.362142	0.329878	0.424187	0.323089	0.345225	0.379774	0.347357
Cuculidae.0	wtt.pPC3	0.475177	0.0212766	0.503546	141	67	74	-0.000251972	-7.87378e-05	-0.000236207	-7.93727e-05	EB	-11.4471	0.399011	-0.545584	0.517191	0.645986	0.751191	0.490075	0.539498	0.226207	0.129495
Cuculidae.0	bill.pPC3	0.475177	0.0212766	0.503546	140	66	74	2.93783e-05	3.05829e-06	-1.67578e-05	1.27025e-05	DDexp	0.0803903	-0.900235	-0.0900167	0.459087	0.376544	0.334463	0.361727	0.476518	0.193562	0.152517
Dendrocolaptidae.0	bill.pPC1	0.692308	0	0.307692	52	36	16	0.00219574	0.00291658	-0.00246432	0.00305961	MC	-0.488417	-1.63683	-2.50328	0.332193	0.296753	0.415951	0.424923	0.433903	0.91506	0.303065
Dendrocolaptidae.0	bill.pPC2	0.692308	0	0.307692	52	36	16	-0.00355238	-0.00224258	-0.0022143	0.000332964	MC	-4.44818	-1.11506	-2.0753	0.435419	0.542703	0.660439	0.556379	0.499437	0.399527	0.0320792
Dendrocolaptidae.0	bill.pPC3	0.692308	0	0.307692	52	36	16	-0.000482671	-0.0012693	-0.00112605	-0.000788385	BM	-0.623787	-0.400106	-4.91908	0.465201	0.311786	0.264025	0.357787	0.465022	0.427177	0.539942
Dendrocolaptidae.0	ln.mass	0.692308	0	0.307692	52	36	16	-0.0116818	-0.0157714	-0.0165661	-0.00099802	MC	-0.641647	-0.0100464	0.101691	0.630562	0.375739	0.335922	0.733308	0.738159	0.542897	0.482963
Dendrocolaptidae.0	wtt.pPC1	0.692308	0	0.307692	52	36	16	-0.00223192	-0.00123167	-0.0030424	0.00050567	MC	-0.537056	-0.72172	-1.71407	0.405847	0.304789	0.285048	0.458777	0.40194	0.629544	0.391746
Dendrocolaptidae.0	wtt.pPC2	0.692308	0	0.307692	52	36	16	-0.00109647	-0.00133917	-0.00153549	-0.000671769	BM	-1.09556	-0.0774893	-3.44422	0.563021	0.524972	0.312523	0.605619	0.631055	0.548637	0.522366
Dendrocolaptidae.0	wtt.pPC3	0.692308	0	0.307692	52	36	16	9.86546e-05	0.000246553	6.36267e-05	0.000208643	BM	1.39682	-0.540809	-6.56763	0.404832	0.288512	0.442187	0.36332	0.336026	0.341688	0.231386
Estrildidae.0	bill.pPC1	0.698529	0.0147059	0.286765	135	94	41	-0.00013818	-0.00214989	-0.00231045	-0.00134483	BM	-3.47349	-1.30676	-1.94728	0.457868	0.331168	0.633782	0.393411	0.450563	0.631077	0.161169
Estrildidae.0	bill.pPC2	0.698529	0.0147059	0.286765	135	94	41	-0.000111161	-0.000832073	-0.00049018	-0.000123787	BM	-0.476295	-1.9052	-8.51006	0.316319	0.315351	0.292386	0.324217	0.395356	0.424198	0.326417
Estrildidae.0	bill.pPC3	0.698529	0.0147059	0.286765	135	94	41	0.000178988	0.000227778	0.000105576	0.000246426	MCtrop	4.07528	-2.17494	-8.30229	0.695183	0.447012	0.26765	0.416848	0.331595	0.211006	0.695183
Estrildidae.0	ln.mass	0.698529	0.0147059	0.286765	136	95	41	-0.000842626	-0.00278761	-0.0024732	-0.00135955	BM	1.15583	0.563942	-4.2824	0.369924	0.30882	0.421936	0.398068	0.427034	0.798677	0.317953
Estrildidae.0	wtt.pPC1	0.698529	0.0147059	0.286765	135	94	41	-0.00127935	-0.00360193	-0.00323216	-0.00169634	BM	0.098882	-1.22437	-6.45494	0.476547	0.397863	0.405364	0.420312	0.451233	0.475745	0.398207
Estrildidae.0	wtt.pPC2	0.698529	0.0147059	0.286765	135	94	41	0.000259679	0.000372527	0.000105531	0.000427074	BM	4.96679	-2.20119	-7.75579	0.430116	0.312912	0.493367	0.335312	0.307301	0.229824	0.400862
Estrildidae.0	wtt.pPC3	0.698529	0.0147059	0.286765	135	94	41	-0.00036671	-0.00122306	-0.000882095	-0.000328577	BMtrop	-6.45118	-3.24114	-9.11855	0.760251	0.731345	0.621693	0.642892	0.784416	0.908192	0.502335
Falconidae.0	bill.pPC1	0.296875	0.171875	0.53125	62	17	45	-0.00395122	-0.00407418	-0.000580144	-0.00445417	BM	-15.0514	2.10003	4.60259	0.503355	0.501911	0.343639	0.527214	0.441231	0.294042	0.31184
Falconidae.0	bill.pPC2	0.296875	0.171875	0.53125	62	17	45	7.43557e-05	0.000155534	0.000163609	2.17511e-05	BM	-5.50904	0.681441	7.29117	0.369419	0.359646	0.272399	0.40583	0.351728	0.962365	0.254067
Falconidae.0	bill.pPC3	0.296875	0.171875	0.53125	62	17	45	-0.000140841	-0.000148356	-1.27957e-05	-7.1228e-05	BM	-2.01888	2.84385	7.78094	0.461079	0.4169	0.355289	0.468635	0.384	0.997036	0.353396
Falconidae.0	ln.mass	0.296875	0.171875	0.53125	62	17	45	-0.00930678	-0.00613067	-0.00117963	-0.0130694	BM	-3.04103	1.47372	3.99182	0.384298	0.356618	0.447641	0.398416	0.330738	0.295294	0.240506
Falconidae.0	wtt.pPC1	0.296875	0.171875	0.53125	62	17	45	0.000914763	-0.00103671	-4.16978e-05	-0.00161913	BM	1.33192	0.930181	2.92093	0.359768	0.280324	0.480415	0.260539	0.28686	0.70109	0.172245
Falconidae.0	wtt.pPC3	0.296875	0.171875	0.53125	62	17	45	-0.000581567	-0.000324332	-7.67271e-05	-0.000331362	BM	-3.10548	1.84771	6.83501	0.718019	0.514611	0.424061	0.680789	0.669096	0.200235	0.273577
Falconidae.0	wtt.pPC2	0.296875	0.171875	0.53125	62	17	45	-0.000693577	-0.000138162	0.000172527	-0.00070651	BM	-14.5179	4.05669	4.56871	0.524736	0.505489	0.341944	0.48387	0.617842	0.867005	0.290509
Fringillidae.0	bill.pPC1	0.369697	0.424242	0.206061	141	42	99	0.00370775	0.0117549	0.00932676	0.000151709	MC	0.758559	2.16325	5.05021	0.435043	0.384352	0.488574	0.532205	0.377947	0.708465	0.393446
Fringillidae.0	bill.pPC2	0.369697	0.424242	0.206061	141	42	99	-0.00050004	-0.000712118	-0.000120047	-0.00035411	MC	-4.20098	3.09448	8.30939	0.485276	0.512595	0.281786	0.424608	0.575263	0.922505	0.506699
Fringillidae.0	bill.pPC3	0.369697	0.424242	0.206061	141	42	99	-6.38415e-05	-0.00021351	-3.61013e-05	-0.000114768	DDexptrop	-11.5112	0.0546684	10.0693	0.827469	0.358854	0.287874	0.360861	0.856473	0.777347	0.318054
Fringillidae.0	ln.mass	0.369697	0.424242	0.206061	142	42	100	-0.00563287	-0.00764689	-0.00173697	-0.00543695	BM	-13.4134	1.99385	6.52546	0.557309	0.620271	0.28323	0.526078	0.561199	0.384736	0.386022
Fringillidae.0	wtt.pPC1	0.369697	0.424242	0.206061	141	42	99	0.00410458	0.00190371	0.00211324	0.00391177	BM	10.7229	-0.367419	6.99524	0.649764	0.574458	0.368009	0.569172	0.582419	0.29572	0.276999
Fringillidae.0	wtt.pPC2	0.369697	0.424242	0.206061	141	42	99	0.000369033	0.00125422	0.000922017	0.000306468	DDexp	3.46439	1.45614	9.43503	0.47859	0.497384	0.567226	0.429959	0.446726	0.550363	0.640886
Fringillidae.0	wtt.pPC3	0.369697	0.424242	0.206061	141	42	99	0.000257182	0.000950712	0.000725812	0.000110877	DDexp	13.6155	0.962975	9.16606	0.570032	0.434411	0.472103	0.305904	0.570032	0.893669	0.383912
Hirundinidae.0	bill.pPC1	0.365854	0.0609756	0.573171	81	29	52	-0.000202374	0.000213613	-0.000458931	-0.0012569	BM	-5.28486	0.227932	3.47602	0.537203	0.274508	0.663143	0.254347	0.336144	0.486583	0.184155
Hirundinidae.0	bill.pPC2	0.365854	0.0609756	0.573171	81	29	52	0.000281315	9.61806e-05	0.000197875	0.000158899	BM	3.96428	-0.619617	6.84011	0.456531	0.417663	0.329149	0.324466	0.300605	0.51861	0.274417
Hirundinidae.0	bill.pPC3	0.365854	0.0609756	0.573171	81	29	52	0.000206133	0.00122466	0.000640698	3.90786e-05	BM	1.38243	2.06744	5.91918	0.416615	0.3126	0.495523	0.417074	0.388346	0.585676	0.298467
Hirundinidae.0	ln.mass	0.365854	0.0609756	0.573171	81	29	52	-0.0029194	0.00267135	0.00358045	-0.00230034	BM	-13.6481	1.8069	3.2957	0.488737	0.447927	0.443864	0.483975	0.483171	0.373051	0.501783
Hirundinidae.0	wtt.pPC1	0.365854	0.0609756	0.573171	81	29	52	-0.00135092	0.000260455	6.21143e-05	-0.00141337	BM	-11.4905	1.43157	1.41854	0.460827	0.374036	0.585049	0.360056	0.368118	0.455776	0.304548
Hirundinidae.0	wtt.pPC2	0.365854	0.0609756	0.573171	81	29	52	0.00038659	-3.20612e-05	0.000375433	-3.32232e-06	DDexp	1.12954	1.5072	6.03113	0.362698	0.384158	0.381719	0.84057	0.295886	0.187804	0.191534
Hirundinidae.0	wtt.pPC3	0.365854	0.0609756	0.573171	81	29	52	-0.000122635	-9.4609e-05	4.22709e-05	-0.000117041	BM	-5.50196	3.22464	5.82703	0.572695	0.425038	0.303446	0.403428	0.447519	0.306509	0.575281
Icteridae.0	bill.pPC1	0.515152	0.121212	0.363636	102	54	48	0.0079293	0.00744875	0.00910826	0.00361403	BM	16.1206	0.181789	0.480637	0.381097	0.48091	0.392349	0.335391	0.209687	0.251851	0.335252
Icteridae.0	bill.pPC2	0.515152	0.121212	0.363636	102	54	48	-0.000586827	-0.0010342	-0.000923773	-0.0010657	BM	-4.69939	-1.45301	-0.396955	0.421588	0.412501	0.353095	0.485031	0.548669	0.784217	0.278966
Icteridae.0	bill.pPC3	0.515152	0.121212	0.363636	102	54	48	-0.000289329	-0.00056038	-0.000388374	-0.000358107	DDexptrop	0.235279	-1.16105	-1.80538	0.789693	0.631231	0.285468	0.715218	0.893797	0.826148	0.233058
Icteridae.0	ln.mass	0.515152	0.121212	0.363636	102	54	48	-0.0112852	-0.0214159	-0.0215089	-0.0278009	BM	-3.25176	-1.60089	-1.09761	0.561611	0.408932	0.510914	0.621419	0.535149	0.457287	0.257567
Icteridae.0	wtt.pPC1	0.515152	0.121212	0.363636	102	54	48	0.000761356	0.00114782	0.0019504	-0.00316831	DDexp	11.6345	-0.215476	-0.108092	0.188666	0.306896	0.429044	0.289469	0.174879	0.292196	0.255876
Icteridae.0	wtt.pPC2	0.515152	0.121212	0.363636	102	54	48	0.000161715	1.17489e-05	-8.73367e-05	-2.0525e-05	BM	1.48037	-0.285276	-0.0874545	0.470624	0.275073	0.415528	0.462396	0.330851	0.122463	0.267126
Icteridae.0	wtt.pPC3	0.515152	0.121212	0.363636	102	54	48	0.000454931	0.000296384	0.000261902	0.000348523	BM	11.1067	-1.24387	-0.111098	0.405568	0.50938	0.531289	0.493043	0.45145	0.576915	0.201962
Laniidae.0	bill.pPC1	0.4	0.266667	0.333333	31	12	19	-0.00245643	0.00202622	-0.00148424	-0.0030859	BM	-6.53293	0.594499	0.476114	0.302869	0.301785	0.375928	0.271115	0.203862	0.305933	0.314854
Laniidae.0	bill.pPC2	0.4	0.266667	0.333333	31	12	19	-0.000180443	-0.000138656	-3.79421e-05	-0.000185742	BM	-8.78858	2.33593	2.8872	0.362143	0.277322	0.470568	0.254501	0.270715	0.347011	0.266516
Laniidae.0	bill.pPC3	0.4	0.266667	0.333333	31	12	19	-3.6116e-05	-2.50237e-05	-4.46739e-06	-4.30259e-06	BM	0.311117	2.32157	-3.62354	0.215129	0.212978	0.274037	0.194845	0.204203	0.199116	0.192797
Laniidae.0	wtt.pPC1	0.4	0.266667	0.333333	31	12	19	-0.000446316	0.00178297	0.00104878	-9.25173e-05	BM	-5.41942	3.03009	-2.18476	0.243625	0.231809	0.24256	0.21904	0.246577	0.56369	0.342975
Laniidae.0	wtt.pPC2	0.4	0.266667	0.333333	31	12	19	-0.000444157	0.00042386	6.78205e-05	-0.000421923	BM	-9.47804	0.776109	6.72128	0.364606	0.399666	0.29593	0.386913	0.264198	0.304093	0.601939
Laniidae.0	wtt.pPC3	0.4	0.266667	0.333333	31	12	19	-0.000340798	-0.000498746	-0.000187554	-0.000396823	BM	-1.30246	2.49631	7.55937	0.378148	0.357926	0.241039	0.443387	0.486881	0.225906	0.230254
Laniidae.0	ln.mass	0.4	0.266667	0.333333	31	12	19	-0.00461641	0.0180248	0.000698952	-0.00569286	BM	-1.37661	0.689755	-0.230231	0.214767	0.249779	0.233517	0.218203	0.185533	0.306511	0.452345
Malaconotidae.0	bill.pPC1	0.660377	0.0188679	0.320755	54	36	18	0.000384715	-0.000961382	0.00172512	0.000506016	MC	0.755479	-0.334644	-3.97368	0.231069	0.366886	0.360836	0.313656	0.330437	0.515423	0.208554
Malaconotidae.0	bill.pPC2	0.660377	0.0188679	0.320755	54	36	18	-6.86336e-05	0.000250474	-0.000136729	-6.21918e-05	BM	-4.84085	-0.585284	-8.26237	0.419977	0.309689	0.578999	0.27833	0.293006	0.415833	0.254984
Malaconotidae.0	bill.pPC3	0.660377	0.0188679	0.320755	54	36	18	0.000121567	5.06547e-05	0.000150505	0.000150063	BM	0.819769	-1.17072	-8.05207	0.490602	0.420848	0.333056	0.502319	0.450182	0.378015	0.37114
Malaconotidae.0	ln.mass	0.660377	0.0188679	0.320755	54	36	18	-0.00364465	-0.00219034	-0.00325721	-0.00160539	MC	-0.110885	-0.221023	-1.00562	0.362175	0.501017	0.339898	0.405131	0.4196	0.319222	0.288594
Malaconotidae.0	wtt.pPC1	0.660377	0.0188679	0.320755	54	36	18	-0.00125114	-0.000375702	-0.000431635	-0.000124196	MC	-0.11461	-0.584882	-3.97827	0.438619	0.443969	0.344277	0.32169	0.303255	0.151395	0.434716
Malaconotidae.0	wtt.pPC2	0.660377	0.0188679	0.320755	54	36	18	-7.51883e-05	-0.000127703	-3.01288e-05	-1.41303e-05	MC	0.54433	-0.0173298	-7.39805	0.204964	0.308874	0.510875	0.311731	0.296613	0.089847	0.0958908
Malaconotidae.0	wtt.pPC3	0.660377	0.0188679	0.320755	54	36	18	-0.000241715	-8.99783e-05	0.000150091	1.79087e-06	MC	-0.0828579	-0.604494	-3.87399	0.144952	0.564458	0.36988	0.351679	0.324407	0.288275	0.121091
Maluridae.0	bill.pPC1	0.407407	0.259259	0.333333	27	11	16	0.0157585	-0.116941	0.0294327	0.0186747	DDexptrop	-7.00627	1.1595	2.44678	0.853781	0.710228	0.792761	0.849398	0.912714	0.846804	0.196298
Maluridae.0	bill.pPC2	0.407407	0.259259	0.333333	27	11	16	0.000328856	-0.000574688	0.000702335	0.000289882	BM	-2.05903	1.97574	4.23964	0.264473	0.260988	0.343436	0.321729	0.23327	0.227932	0.0416257
Maluridae.0	bill.pPC3	0.407407	0.259259	0.333333	27	11	16	0.0018109	-0.00239602	0.00193113	0.000654468	MC	6.99793	1.44086	3.9756	0.490076	0.595789	0.666252	0.682223	0.641799	0.383701	0.104854
Maluridae.0	ln.mass	0.407407	0.259259	0.333333	27	11	16	0.00433481	-0.00480128	0.00883379	0.00224995	MC	-0.384146	1.33091	0.321674	0.219116	0.351463	0.419889	0.339966	0.326676	0.33012	0.183444
Maluridae.0	wtt.pPC2	0.407407	0.259259	0.333333	27	11	16	0.000180992	3.21514e-05	0.000604158	7.05331e-05	MC	-9.81329	0.13618	2.76957	0.321498	0.300782	0.735501	0.379905	0.417073	0.430335	0.033248
Maluridae.0	wtt.pPC3	0.407407	0.259259	0.333333	27	11	16	0.000149313	-0.00111657	0.000315714	0.000130043	BM	-4.30516	-0.589333	7.18465	0.689219	0.300771	0.78162	0.310729	0.276247	0.359637	0.220723
Maluridae.0	wtt.pPC1	0.407407	0.259259	0.333333	27	11	16	0.00119478	-0.000488035	0.0014288	0.000158517	MC	2.71757	-0.502417	0.150178	0.115971	0.25667	0.240271	0.993315	0.211313	0.212769	0.0657803
Meliphagidae.0	bill.pPC1	0.664773	0.107955	0.227273	171	112	59	-0.00143549	-0.00154919	-0.00158238	-0.00332255	MC	0.867297	0.410285	-0.0655292	0.581042	0.39421	0.785763	0.54703	0.456292	0.856586	0.17058
Meliphagidae.0	bill.pPC2	0.664773	0.107955	0.227273	171	112	59	-0.000425178	-0.000421048	-0.000537887	-0.000347956	BMtrop	-0.783626	1.1855	-2.45391	0.691724	0.786273	0.542596	0.808567	0.72768	0.771333	0.369673
Meliphagidae.0	bill.pPC3	0.664773	0.107955	0.227273	171	112	59	-1.87644e-05	-0.00014499	-8.5636e-05	-6.18765e-05	BM	3.24284	-0.766527	-2.22002	0.314812	0.302422	0.317174	0.369112	0.289642	0.993702	0.295548
Meliphagidae.0	ln.mass	0.664773	0.107955	0.227273	171	112	59	-0.00713157	-0.00755459	-0.00772846	-0.00879036	EBtrop	-0.147093	0.534588	-0.117388	0.755042	0.733071	0.395378	0.850055	0.896809	0.865721	0.336896
Meliphagidae.0	wtt.pPC1	0.664773	0.107955	0.227273	171	112	59	-0.00273077	-0.00335251	-0.00344285	-0.00270556	EBtrop	0.0954155	1.24114	-1.06265	0.739077	0.589863	0.353599	0.88544	0.69716	0.788107	0.439657
Meliphagidae.0	wtt.pPC2	0.664773	0.107955	0.227273	171	112	59	1.27596e-05	3.84221e-05	2.04342e-05	-6.66636e-05	OUtrop	1.62651	-1.03719	-2.4676	0.816396	0.373727	0.919304	0.398992	0.375173	0.66736	0.149254
Meliphagidae.0	wtt.pPC3	0.664773	0.107955	0.227273	171	112	59	-8.53316e-05	-9.67604e-05	-0.000147342	-6.60176e-05	MC	-0.651027	1.94407	-3.39291	0.441759	0.637887	0.619327	0.793345	0.779384	0.611599	0.263508
Meropidae.0	bill.pPC1	0.538462	0	0.461538	26	14	12	-0.00359315	-0.00401289	-0.00448425	-0.00442366	BM	-4.0682	-0.724431	-1.21099	0.283682	0.264479	0.249721	0.234707	0.243088	0.264378	0.242251
Meropidae.0	bill.pPC2	0.538462	0	0.461538	26	14	12	-0.000374957	-0.000581074	-0.000562862	-0.000279122	MC	4.58086	0.502578	-3.74184	0.341748	0.467869	0.302516	0.350028	0.458711	0.378985	0.239535
Meropidae.0	bill.pPC3	0.538462	0	0.461538	26	14	12	-4.04696e-05	0.000331186	-0.000135723	-2.94235e-06	BM	-3.34651	-0.295522	-0.960889	0.316358	0.245712	0.534678	0.327788	0.251936	0.525152	0.197571
Meropidae.0	ln.mass	0.538462	0	0.461538	26	14	12	-0.00913896	-0.0115347	-0.0153032	-0.00750441	BM	-9.86044	-0.980474	-1.55031	0.235335	0.246977	0.273913	0.311543	0.205543	0.239555	0.250717
Meropidae.0	wtt.pPC1	0.538462	0	0.461538	26	14	12	0.0119936	0.0235805	0.0187302	0.0105922	BM	10.7439	-0.562393	3.63906	0.586225	0.599634	0.277665	0.475069	0.590028	0.551795	0.324279
Meropidae.0	wtt.pPC2	0.538462	0	0.461538	26	14	12	-7.10054e-06	NA	-0.000204114	8.24844e-11	BM	6.44726	0.0380396	-1.0835	0.266425	0.196749	0.397571	0.175428	0.189816	0.650487	0.170739
Meropidae.0	wtt.pPC3	0.538462	0	0.461538	26	14	12	-0.000562052	0.000213941	-0.000409895	-0.000447213	BM	-7.46923	-0.212775	-0.0240853	0.34035	0.29205	0.321648	0.225864	0.263845	0.579429	0.299871
Mimidae.0	bill.pPC1	0.428571	0.228571	0.342857	31	11	20	0.00394345	0.00282092	0.00466731	0.00235825	BM	4.57945	0.0717049	1.32438	0.386009	0.370756	0.279291	0.314482	0.310934	0.356288	0.245817
Mimidae.0	bill.pPC2	0.428571	0.228571	0.342857	31	11	20	0.00121046	0.00119201	0.00157599	0.000961772	DDexp	12.7425	0.49145	3.35721	0.305013	0.415689	0.203169	0.449607	0.29732	0.661781	0.277134
Mimidae.0	bill.pPC3	0.428571	0.228571	0.342857	31	11	20	4.9807e-05	3.08207e-05	0.00018893	-2.89371e-05	BM	-0.619322	0.44788	3.71731	0.338724	0.278631	0.317644	0.26028	0.34522	0.410367	0.34399
Mimidae.0	ln.mass	0.428571	0.228571	0.342857	31	11	20	0.00891936	0.00746524	0.0093369	0.00660822	BM	7.99742	0.20495	1.29532	0.373756	0.374436	0.239875	0.71081	0.225439	0.528832	0.353463
Mimidae.0	wtt.pPC1	0.428571	0.228571	0.342857	31	11	20	0.00279259	0.00643476	0.00427307	0.00154121	BM	15.4793	0.58745	3.16294	0.428649	0.420974	0.277702	0.889806	0.297064	0.713744	0.369228
Mimidae.0	wtt.pPC2	0.428571	0.228571	0.342857	31	11	20	0.000393383	7.95363e-05	0.000516483	0.000218115	BM	10.2626	-1.05936	3.35145	0.53839	0.52045	0.22999	0.404549	0.389308	0.633508	0.452047
Mimidae.0	wtt.pPC3	0.428571	0.228571	0.342857	31	11	20	0.00038549	0.000368164	0.00035977	0.000314281	BM	6.77393	0.7194	1.0342	0.311058	0.344783	0.258338	0.276672	0.202184	0.592495	0.36202
Monarchidae.0	bill.pPC1	0.84375	0	0.15625	71	56	15	-0.00114546	-0.0024376	-0.00312369	-0.00118128	BM	-12.6528	-3.10362	-1.21385	0.452167	0.304789	0.482398	0.34203	0.48572	0.220003	0.492038
Monarchidae.0	bill.pPC2	0.84375	0	0.15625	71	56	15	0.000797671	0.000792124	8.79501e-05	0.000700865	DDexp	12.5746	-4.50918	-6.9909	0.550775	0.776376	0.285403	0.799146	0.547525	0.706836	0.397143
Monarchidae.0	bill.pPC3	0.84375	0	0.15625	71	56	15	0.000763783	0.000680984	7.56891e-05	0.000312862	BMtrop	8.62224	-5.7766	-4.33494	0.771983	0.726763	0.292205	0.753673	0.776243	0.300772	0.544556
Monarchidae.0	ln.mass	0.84375	0	0.15625	74	59	15	-0.00030618	-0.0423226	-0.0110489	-0.00399154	BM	-12.5428	-2.48298	-1.60228	0.38273	0.402789	0.380939	0.41219	0.348063	0.322286	0.267081
Monarchidae.0	wtt.pPC2	0.84375	0	0.15625	71	56	15	-0.000539188	-0.000985752	-0.00150629	-0.00120811	BM	-12.6963	-4.64021	-3.34649	0.619669	0.486295	0.495695	0.479981	0.564664	0.522622	0.35884
Monarchidae.0	wtt.pPC3	0.84375	0	0.15625	71	56	15	-0.000516565	-0.00418489	-0.00164477	-0.000471176	BM	-12.7668	-1.20116	-7.29701	0.52525	0.466728	0.499377	0.818164	0.501536	0.815326	0.421005
Monarchidae.0	wtt.pPC1	0.84375	0	0.15625	71	56	15	-0.00996561	-0.0943019	-0.0222796	-0.0104165	BMtrop	-8.73642	-3.56079	-4.20983	0.742839	0.697112	0.302775	0.725545	0.732932	0.813901	0.469868
Motacillidae.0	bill.pPC1	0.213115	0.311475	0.47541	60	12	48	0.00128923	0.00161864	0.00171511	3.75405e-05	EB	4.34297	2.01653	6.34739	0.405488	0.419694	0.583487	0.367684	0.348565	0.393758	0.271159
Motacillidae.0	bill.pPC2	0.213115	0.311475	0.47541	60	12	48	-0.000227353	-0.00020544	-3.50944e-05	-0.000216891	BM	-13.1453	6.03764	8.83386	0.613312	0.611888	0.385602	0.623138	0.561806	0.186414	0.344457
Motacillidae.0	bill.pPC3	0.213115	0.311475	0.47541	60	12	48	-2.0986e-05	2.90921e-05	0.000104326	-9.58718e-05	BM	-5.62462	3.44112	9.10385	0.486137	0.354205	0.572766	0.441276	0.354082	0.201799	0.218205
Motacillidae.0	ln.mass	0.213115	0.311475	0.47541	61	13	48	0.00162099	-0.000541463	0.000656134	-9.8388e-05	BM	2.59453	1.84991	5.49417	0.503123	0.455359	0.483643	0.459685	0.376539	0.189961	0.219184
Motacillidae.0	wtt.pPC1	0.213115	0.311475	0.47541	60	12	48	-0.000394789	2.65595e-05	0.000718564	-0.000461498	BM	-2.27987	3.40697	6.90926	0.330819	0.319153	0.313615	0.335595	0.305288	0.227021	0.314923
Motacillidae.0	wtt.pPC2	0.213115	0.311475	0.47541	60	12	48	0.000376318	0.00033504	0.000648774	1.95722e-06	EBtrop	1.56999	0.23876	6.60894	0.938523	0.376072	0.558111	0.999705	0.512441	0.266728	0.200823
Motacillidae.0	wtt.pPC3	0.213115	0.311475	0.47541	60	12	48	-5.75663e-05	-7.97838e-05	-1.92675e-05	-1.44049e-05	BM	-0.656474	3.36966	9.96417	0.34571	0.338718	0.554478	0.2908	0.357093	0.231407	0.134388
Nectariniidae.0	bill.pPC1	0.733871	0.00806452	0.258065	122	89	33	-0.000744377	0.000775059	-1.37199e-05	-5.19579e-05	EB	0.36135	-1.68543	-5.26372	0.48504	0.415765	0.334181	0.489842	0.324739	0.223467	0.198242
Nectariniidae.0	bill.pPC2	0.733871	0.00806452	0.258065	122	89	33	5.57118e-05	-2.75607e-05	-3.7632e-05	4.05418e-06	MC	-0.0487465	-1.11342	-7.87536	0.282386	0.315444	0.307913	0.382036	0.338645	0.228674	0.282181
Nectariniidae.0	bill.pPC3	0.733871	0.00806452	0.258065	122	89	33	5.18272e-05	5.04662e-05	-1.53194e-06	1.89959e-05	MC	0.156986	-2.55916	-10.0864	0.358815	0.365527	0.359832	0.999454	0.378582	0.240659	0.354822
Nectariniidae.0	ln.mass	0.733871	0.00806452	0.258065	123	90	33	7.82604e-05	0.00186954	0.000274304	1.83266e-05	MC	0.294309	-2.62993	-5.06565	0.115925	0.378551	0.38308	0.347523	0.380181	0.296518	0.0858101
Nectariniidae.0	wtt.pPC1	0.733871	0.00806452	0.258065	123	90	33	0.00137521	0.00189555	6.59781e-05	0.00153075	BM	6.60082	-0.750858	-7.05418	0.424231	0.461089	0.349218	0.648569	0.583652	0.705605	0.282243
Nectariniidae.0	wtt.pPC2	0.733871	0.00806452	0.258065	123	90	33	0.000333648	0.000346407	-1.58034e-06	0.000307792	BM	6.91187	-3.80167	-5.96074	0.654248	0.629925	0.379519	0.69785	0.954555	0.893826	0.43732
Nectariniidae.0	wtt.pPC3	0.733871	0.00806452	0.258065	123	90	33	-8.96493e-05	-7.36025e-05	-6.12663e-05	-1.80394e-05	EB	0.342602	-0.453611	-8.3395	0.362701	0.397281	0.406066	0.363952	0.349953	0.293142	0.234621
Paridae.0	bill.pPC1	0.215686	0.45098	0.333333	51	11	40	-0.00261935	-0.00289813	-0.0011264	-0.000838059	MCtrop	-15.2679	2.97269	4.87787	0.664642	0.637352	0.291655	0.450944	0.654246	0.407428	0.644014
Paridae.0	bill.pPC2	0.215686	0.45098	0.333333	51	11	40	-0.000390549	-0.000153026	-7.14476e-05	-0.000124428	MC	-12.9525	4.00295	8.70772	0.536753	0.594553	0.26094	0.268404	0.299918	0.0558428	0.528242
Paridae.0	bill.pPC3	0.215686	0.45098	0.333333	51	11	40	-2.87248e-05	7.76354e-05	7.34805e-06	-5.78249e-05	BM	-6.06757	1.32557	9.63063	0.271059	0.253455	0.346131	0.240512	0.228899	0.28296	0.229858
Paridae.0	ln.mass	0.215686	0.45098	0.333333	51	11	40	-0.00328272	-0.00131474	-0.000964619	-0.000887089	EB	-6.21416	2.9056	7.19726	0.391143	0.440685	0.368259	0.369568	0.485301	0.375019	0.400827
Paridae.0	wtt.pPC1	0.215686	0.45098	0.333333	51	11	40	-0.00160421	-0.00286535	-0.000370417	-0.000353621	MC	-12.9977	1.96886	6.25136	0.373202	0.44063	0.254363	0.333496	0.539999	0.266687	0.316648
Paridae.0	wtt.pPC2	0.215686	0.45098	0.333333	51	11	40	-4.38912e-05	-0.000296961	-2.31826e-05	-7.35435e-07	MC	-9.68667	2.56051	6.02041	0.327853	0.313397	0.472765	0.253827	0.422885	0.780684	0.283206
Paridae.0	wtt.pPC3	0.215686	0.45098	0.333333	51	11	40	0.00127021	0.000120087	0.00396377	0.000371504	BM	-1.22995	2.29892	-0.816132	0.783462	0.3189	0.861839	0.280284	0.326072	0.725191	0.203662
Parulidae.0	bill.pPC1	0.368421	0.368421	0.263158	116	44	72	-0.00276745	-0.00310961	-0.000512601	-0.00265508	BMtrop	-11.1508	4.6756	5.15586	0.806612	0.80531	0.387197	0.806813	0.850014	0.719215	0.405511
Parulidae.0	bill.pPC2	0.368421	0.368421	0.263158	116	44	72	-0.000696243	-0.000520733	-0.000135583	-0.000662327	BM	-0.253344	5.36988	5.84812	0.507973	0.51109	0.292233	0.491057	0.536627	0.274727	0.229996
Parulidae.0	bill.pPC3	0.368421	0.368421	0.263158	116	44	72	-0.000384494	-0.000315502	-7.61298e-05	-0.000343848	BM	-12.9682	5.87188	5.95773	0.652751	0.644753	0.39648	0.643743	0.66568	0.688608	0.348745
Parulidae.0	ln.mass	0.368421	0.368421	0.263158	116	44	72	0.00448997	0.00846824	0.00831682	0.00618266	BM	-5.98132	0.998481	2.09439	0.414023	0.412591	0.432277	0.477362	0.387779	0.661069	0.307392
Parulidae.0	wtt.pPC1	0.368421	0.368421	0.263158	116	44	72	-0.00157749	-0.00156901	-0.000386356	-0.00119914	BMtrop	-4.62212	3.50982	5.56175	0.619883	0.67258	0.320751	0.694046	0.7148	0.342104	0.308816
Parulidae.0	wtt.pPC2	0.368421	0.368421	0.263158	116	44	72	-0.000153062	-0.000221234	-0.000133958	-0.000182842	MC	-0.0394375	2.24921	5.62928	0.375174	0.489481	0.359979	0.79293	0.844383	0.0918528	0.219962
Parulidae.0	wtt.pPC3	0.368421	0.368421	0.263158	116	44	72	-0.000916622	-0.000922878	-0.000244662	-0.000980105	BMtrop	-15.5386	4.39193	3.88248	0.988648	0.988648	0.791971	0.985516	0.987236	0.536974	0.701835
Passeridae.0	bill.pPC1	0.469388	0.244898	0.285714	49	23	26	0.00141874	0.00335809	0.0020749	0.000987541	BM	3.34038	0.656879	0.928141	0.4136	0.408447	0.28232	0.325162	0.373175	0.772549	0.343107
Passeridae.0	bill.pPC2	0.469388	0.244898	0.285714	49	23	26	-9.96018e-05	-0.000149532	-0.000224892	-0.000241745	BM	0.308734	0.182405	1.95009	0.4273	0.306168	0.516863	0.299428	0.302455	0.154491	0.237822
Passeridae.0	bill.pPC3	0.469388	0.244898	0.285714	49	23	26	2.41964e-05	3.30006e-05	4.15929e-05	1.31904e-05	BM	1.24108	-1.22695	2.82092	0.316174	0.283518	0.412386	0.220779	0.347788	0.369811	0.295894
Passeridae.0	ln.mass	0.469388	0.244898	0.285714	49	23	26	0.00720575	0.0105786	0.0108142	0.00645623	BM	9.45156	-0.785098	2.26344	0.653304	0.651089	0.258851	0.532939	0.675832	0.624103	0.469665
Passeridae.0	wtt.pPC1	0.469388	0.244898	0.285714	49	23	26	0.00354479	0.00550133	0.00532003	0.00303675	BMtrop	8.74404	0.810469	2.79122	0.739597	0.739586	0.251451	0.551786	0.53587	0.633663	0.704217
Passeridae.0	wtt.pPC2	0.469388	0.244898	0.285714	49	23	26	3.28362e-05	0.000164759	0.000179707	1.0538e-05	BM	-0.301002	-0.671692	4.29438	0.299248	0.262495	0.275809	0.286124	0.280914	0.184296	0.284691
Passeridae.0	wtt.pPC3	0.469388	0.244898	0.285714	49	23	26	4.4544e-05	8.38912e-05	5.77176e-05	1.65409e-05	BM	-0.936327	-0.706036	0.522642	0.328817	0.272899	0.313235	0.284562	0.342864	0.253289	0.2875
Petroicidae.0	bill.pPC1	0.636364	0.204545	0.159091	42	28	14	-0.00183516	0.00178631	-0.00285781	-0.00228485	BM	-3.93945	-1.57515	0.43192	0.551974	0.448879	0.567313	0.45462	0.465976	0.47794	0.223248
Petroicidae.0	bill.pPC2	0.636364	0.204545	0.159091	42	28	14	-0.000153562	6.98759e-05	-0.000259414	-0.000191882	BM	-0.444422	-0.954925	0.367054	0.589431	0.412392	0.604566	0.485158	0.488197	0.369835	0.194532
Petroicidae.0	bill.pPC3	0.636364	0.204545	0.159091	42	28	14	-0.000180503	3.77607e-05	-0.000299517	-0.000177223	BM	-0.00637526	-1.37817	0.738206	0.569596	0.378408	0.260034	0.396701	0.375876	0.304513	0.467989
Petroicidae.0	ln.mass	0.636364	0.204545	0.159091	42	28	14	-0.00693882	0.00287242	-0.00807505	-0.00670432	BMtrop	-2.30236	-1.38495	0.581573	0.886606	0.829667	0.272511	0.934255	0.94308	0.915644	0.354146
Petroicidae.0	wtt.pPC1	0.636364	0.204545	0.159091	42	28	14	-0.00222626	0.0024201	-0.00240995	-0.0022684	BM	-0.942434	-1.53496	-0.233456	0.49164	0.48303	0.304266	0.462772	0.464251	0.438964	0.308057
Petroicidae.0	wtt.pPC2	0.636364	0.204545	0.159091	42	28	14	-0.0011762	0.000559076	-0.0014691	-0.00127625	BMtrop	0.930505	-1.65653	1.50751	0.769028	0.662206	0.242217	0.830114	0.840347	0.787038	0.534346
Petroicidae.0	wtt.pPC3	0.636364	0.204545	0.159091	42	28	14	-0.000459397	-3.92054e-05	-0.000514147	-0.000259113	MC	-0.149785	-0.635004	0.416408	0.366522	0.520008	0.402403	0.544574	0.509882	0.567204	0.27907
Phasianidae.0	bill.pPC1	0.376404	0.303371	0.320225	178	66	112	-0.00921314	-0.00683514	-0.0116914	-0.00506154	EBtrop	-4.46701	2.39582	-1.8404	0.986364	0.995087	0.32648	0.998003	0.952873	0.849002	0.996873
Phasianidae.0	bill.pPC2	0.376404	0.303371	0.320225	178	66	112	1.99546e-05	3.86153e-06	2.05068e-05	4.40688e-05	BM	-11.88	-0.145262	0.394778	0.35866	0.293987	0.56447	0.30276	0.187408	0.438889	0.371731
Phasianidae.0	bill.pPC3	0.376404	0.303371	0.320225	178	66	112	-2.41118e-06	0.000143595	0.000125885	-1.14839e-05	BM	-7.44762	0.39859	2.64852	0.554123	0.288725	0.629115	0.776245	0.153825	0.899717	0.273192
Phasianidae.0	ln.mass	0.376404	0.303371	0.320225	179	67	112	-0.0111724	-0.00213218	-0.0053549	-0.00275649	MCtrop	-12.4273	0.479319	1.15859	0.684343	0.751054	0.295922	0.416909	0.0360409	0.19858	0.890265
Phasianidae.0	wtt.pPC1	0.376404	0.303371	0.320225	177	65	112	-0.010295	-0.00242378	-0.00179686	-0.00300576	EBtrop	-1.4953	0.967366	0.950743	0.75733	0.806006	0.353841	0.777994	0.296394	0.584081	0.882481
Phasianidae.0	wtt.pPC2	0.376404	0.303371	0.320225	177	65	112	0.00124203	0.00324144	0.00240323	0.00179838	OUtrop	4.45114	-1.10878	1.91951	0.852572	0.577834	0.915556	0.672876	0.801178	0.678692	0.257654
Phasianidae.0	wtt.pPC3	0.376404	0.303371	0.320225	177	65	112	-0.000320935	-5.62033e-05	-3.16589e-05	-0.000103674	DDexp	-13.4302	1.59498	0.545116	0.241687	0.96869	0.269731	0.846233	0.152903	0.301894	0.867732
Pittidae.0	bill.pPC1	0.65625	0	0.34375	32	21	11	0.00358697	0.00543006	0.00272199	0.00424077	BM	4.39399	-2.17042	-2.36538	0.502425	0.494842	0.231645	0.518808	0.459605	0.275575	0.282934
Pittidae.0	bill.pPC2	0.65625	0	0.34375	32	21	11	0.000181913	0.000271545	4.06471e-05	0.00020168	BM	10.6976	-2.93439	-7.03327	0.368953	0.349409	0.260789	0.339753	0.316059	0.328644	0.202591
Pittidae.0	bill.pPC3	0.65625	0	0.34375	32	21	11	-1.60571e-05	-6.33703e-05	-0.000120567	-1.19453e-05	BM	-0.569188	-1.70911	-7.25141	0.421552	0.292562	0.309791	0.287872	0.283918	0.227373	0.445038
Pittidae.0	ln.mass	0.65625	0	0.34375	32	21	11	0.000536926	0.0124716	0.00245962	0.0011675	BM	0.459697	-1.20807	0.445743	0.27984	0.265773	0.354606	0.227371	0.373236	0.291841	0.0434108
Pittidae.0	wtt.pPC1	0.65625	0	0.34375	32	21	11	0.00082287	0.00467222	-0.000388995	0.000853512	BM	-2.22294	-2.52169	-2.05231	0.319404	0.290194	0.281924	0.371842	0.309694	0.187585	0.155832
Pittidae.0	wtt.pPC2	0.65625	0	0.34375	32	21	11	0.000239527	0.000459523	-9.37161e-05	0.00033449	MC	-0.239062	-1.83603	-6.30072	0.274288	0.452263	0.300519	0.349493	0.388375	0.23903	0.222504
Pittidae.0	wtt.pPC3	0.65625	0	0.34375	32	21	11	-0.000125065	-0.000104234	-0.000115084	-6.85966e-05	BM	-10.918	-0.498616	-3.4936	0.304546	0.230685	0.40636	0.205177	0.208642	0.22528	0.21752
Ploceidae.0	bill.pPC1	0.707547	0	0.292453	103	72	31	-0.000792854	0.000291342	-0.000797115	0.000293746	MC	-2.43531	-1.6458	-3.91203	0.195875	0.318465	0.605396	0.332496	0.514007	0.267434	0.144256
Ploceidae.0	bill.pPC2	0.707547	0	0.292453	103	72	31	-0.000132354	0.000104005	-0.000164304	8.13654e-05	DDlin	2.53253	-1.82417	-8.47422	0.261459	0.295386	0.508718	0.338234	0.312323	0.0245558	0.279898
Ploceidae.0	bill.pPC3	0.707547	0	0.292453	103	72	31	-0.000326229	-7.75194e-05	-0.000672338	-0.000203616	DDexp	-2.79273	0.118609	-10.1075	0.547747	0.530984	0.638075	0.54363	0.467026	0.0993521	0.289938
Ploceidae.0	ln.mass	0.707547	0	0.292453	103	72	31	0.00219642	0.00193636	-0.000433564	0.00166778	MC	0.135376	-2.91406	-3.74465	0.358907	0.330792	0.322633	0.346526	0.400694	0.245636	0.350939
Ploceidae.0	wtt.pPC1	0.707547	0	0.292453	103	72	31	-0.000806834	-0.00260638	-0.00430013	0.000199602	MC	0.54181	-1.78696	-6.18938	0.362284	0.423921	0.395338	0.53358	0.893115	0.493589	0.264645
Ploceidae.0	wtt.pPC2	0.707547	0	0.292453	103	72	31	-6.76012e-07	0.000308134	4.92465e-05	-2.29442e-09	BM	9.18944	-1.47563	5.73007	0.448384	0.257228	0.286379	0.257233	0.298771	0.267847	0.59598
Ploceidae.0	wtt.pPC3	0.707547	0	0.292453	103	72	31	0.00018893	0.00021743	6.12577e-05	0.000172417	BM	4.91215	-3.9009	-9.75111	0.446322	0.446322	0.293856	0.454687	0.432644	0.496956	0.447459
Pycnonotidae.0	bill.pPC1	0.704	0.016	0.28	121	84	37	0.00237176	0.00235615	0.00053579	0.00247504	BMtrop	8.68482	-4.60238	-5.66786	0.898452	0.889495	0.323515	0.892141	0.906579	0.311494	0.639767
Pycnonotidae.0	bill.pPC2	0.704	0.016	0.28	121	84	37	-0.000404388	-0.000470359	-0.000632642	-0.000492102	MCtrop	-2.4555	1.64462	-7.87722	0.860289	0.766676	0.397298	0.836021	0.698649	0.597899	0.825366
Pycnonotidae.0	bill.pPC3	0.704	0.016	0.28	121	84	37	4.16276e-06	-3.31282e-05	-1.34004e-05	-5.2915e-05	MC	0.110602	-0.791566	-7.41568	0.276368	0.314427	0.629286	0.468028	0.344933	0.133623	0.234649
Pycnonotidae.0	ln.mass	0.704	0.016	0.28	123	86	37	0.00260415	0.00383396	0.000378555	0.00228625	BM	3.16084	-1.12842	-4.38697	0.609948	0.595158	0.300169	0.547099	0.57145	0.385909	0.509252
Pycnonotidae.0	wtt.pPC1	0.704	0.016	0.28	121	84	37	0.00142364	0.00170269	0.000722296	0.00158761	BM	9.37335	-3.17257	-2.9827	0.653382	0.591838	0.633468	0.590738	0.703778	0.385928	0.299818
Pycnonotidae.0	wtt.pPC2	0.704	0.016	0.28	121	84	37	-7.82084e-05	-0.000121567	-0.000135509	-9.88979e-05	BM	0.324967	-0.356025	-7.2666	0.37581	0.347556	0.338933	0.471052	0.438768	0.426792	0.254355
Pycnonotidae.0	wtt.pPC3	0.704	0.016	0.28	121	84	37	0.000141215	8.90764e-05	2.42877e-05	3.15751e-05	BM	7.92251	-2.67982	-5.43809	0.671768	0.612984	0.446429	0.655795	0.604945	0.157581	0.250073
Rallidae.0	bill.pPC1	0.383459	0.135338	0.481203	125	47	78	-0.00760492	-0.00981457	-0.00466581	-0.0085707	BMtrop	-11.8458	2.34218	1.6164	0.875587	0.779772	0.435505	0.864149	0.833846	0.554128	0.542462
Rallidae.0	bill.pPC2	0.383459	0.135338	0.481203	125	47	78	-0.000370709	-0.00109425	-0.000279353	-0.000279362	BM	-3.13617	0.273006	3.91162	0.486939	0.497544	0.350207	0.656531	0.533548	0.869425	0.367827
Rallidae.0	bill.pPC3	0.383459	0.135338	0.481203	125	47	78	-7.31302e-05	-0.000328585	-3.47267e-05	-8.35391e-05	DDexp	-7.51142	1.02747	4.72748	0.399421	0.476001	0.315864	0.464573	0.372235	0.737012	0.231921
Rallidae.0	ln.mass	0.383459	0.135338	0.481203	127	47	80	-0.0247035	-0.0256099	-0.0198758	-0.0199056	EBtrop	-1.47451	2.71489	0.576594	0.949958	0.882585	0.360063	0.941859	0.889989	0.61902	0.365981
Rallidae.0	wtt.pPC1	0.383459	0.135338	0.481203	125	47	78	-0.00267223	-0.00311574	-0.00101103	-0.00258647	BM	-5.40754	1.50359	3.81481	0.549224	0.45827	0.384473	0.544711	0.487404	0.385299	0.319344
Rallidae.0	wtt.pPC2	0.383459	0.135338	0.481203	125	47	78	0.000573179	0.00046951	0.000600709	0.000721362	BM	5.39498	0.890089	2.82972	0.592793	0.368102	0.723472	0.363006	0.407104	0.417176	0.341325
Rallidae.0	wtt.pPC3	0.383459	0.135338	0.481203	125	47	78	0.00010499	0.000154301	0.000129927	0.000108078	OUtrop	4.91557	0.130432	5.58705	0.770804	0.446802	0.829096	0.921046	0.467533	0.488361	0.212042
Ramphastidae.0	bill.pPC1	0.795082	0	0.204918	122	97	25	-0.0010934	-1.69175e-05	-0.0105748	0.00211008	DDexp	0.420049	-1.6229	-0.113262	0.634948	0.531457	0.308833	0.453374	0.62505	0.0486957	0.181212
Ramphastidae.0	bill.pPC2	0.795082	0	0.204918	122	97	25	-7.18206e-06	4.86869e-05	-4.96557e-05	0.000164085	DDexp	5.69866	-2.28346	-4.22733	0.479021	0.424109	0.293845	0.441371	0.468958	0.105722	0.362158
Ramphastidae.0	bill.pPC3	0.795082	0	0.204918	122	97	25	0.000204172	5.27597e-05	3.32261e-05	0.000188672	MC	0.888982	-3.88751	-9.54964	0.165416	0.642441	0.328931	0.625782	0.552889	0.0423364	0.140172
Ramphastidae.0	ln.mass	0.795082	0	0.204918	122	97	25	0.00296541	0.00401231	-0.00451666	0.00500836	EB	-0.117657	-2.85247	-0.822243	0.563261	0.496878	0.223675	0.559951	0.594331	0.103678	0.140812
Ramphastidae.0	wtt.pPC1	0.795082	0	0.204918	122	97	25	0.00332532	0.00271258	-0.00162776	0.00300892	EB	1.03146	-2.69885	-1.11976	0.636459	0.527501	0.263551	0.641033	0.641505	0.924003	0.123838
Ramphastidae.0	wtt.pPC3	0.795082	0	0.204918	122	97	25	-0.000135141	-5.03841e-05	-0.000106835	-0.000102774	DDexp	6.78809	-1.46086	-10.4601	0.697765	0.601564	0.349946	0.60252	0.538564	0.0385356	0.377023
Ramphastidae.0	wtt.pPC2	0.795082	0	0.204918	122	97	25	-0.000171206	-6.46715e-05	-9.31849e-05	-5.49481e-05	BM	8.98193	-1.61847	-8.71774	0.518352	0.472011	0.346021	0.526791	0.508174	0.101723	0.325581
Rhinocryptidae.0	bill.pPC1	0.666667	0.192982	0.140351	57	38	19	-0.00383009	-0.00393383	-0.00469574	-0.0028767	BM	-5.14377	1.76242	-3.48078	0.627394	0.522278	0.312334	0.50013	0.486571	0.450729	0.484881
Rhinocryptidae.0	bill.pPC3	0.666667	0.192982	0.140351	57	38	19	-0.000171448	-0.000409283	-0.000346608	-0.000112327	BM	-11.7866	4.198	-8.71297	0.704299	0.639196	0.579832	0.648992	0.620944	0.527731	0.398471
Rhinocryptidae.0	wtt.pPC1	0.666667	0.192982	0.140351	57	38	19	-0.00370578	-0.00276842	-0.00383578	-0.00137955	BM	-2.29107	0.339481	-0.0473825	0.569574	0.566901	0.337664	0.519424	0.505216	0.554584	0.402222
Rhinocryptidae.0	wtt.pPC2	0.666667	0.192982	0.140351	57	38	19	-0.000294641	-0.000263652	-0.000335056	-0.000123753	BM	-1.03903	-0.0701453	-4.87822	0.464521	0.335938	0.367996	0.32392	0.352785	0.273636	0.407557
Rhinocryptidae.0	wtt.pPC3	0.666667	0.192982	0.140351	57	38	19	-0.000416602	-0.000447315	-0.000573035	-0.000307129	BMtrop	-4.84013	4.1722	-8.1716	0.951406	0.948929	0.304682	0.950012	0.943891	0.912518	0.702278
Rhinocryptidae.0	bill.pPC2	0.666667	0.192982	0.140351	57	38	19	-6.81305e-06	-0.000410596	-1.77816e-06	9.82021e-183	BM	5.1313	0.0139347	1.19455	0.250885	0.240746	0.263259	0.230644	0.284827	0.214743	0.303294
Rhinocryptidae.0	ln.mass	0.666667	0.192982	0.140351	57	38	19	-0.0213909	-0.0198454	-0.0296783	-0.0132434	BMtrop	-11.7719	2.62912	-2.48732	0.964925	0.93601	0.357389	0.921298	0.904767	0.931627	0.8354
Strigidae.0	bill.pPC1	0.554945	0.0659341	0.379121	176	90	86	0.00142156	0.000379115	7.45488e-05	0.00110378	DDexp	-8.93601	-0.780263	-0.805198	0.490499	0.549597	0.388244	0.625312	0.490499	0.0101103	0.362797
Strigidae.0	bill.pPC2	0.554945	0.0659341	0.379121	176	90	86	-0.000109622	-9.38001e-05	-0.000119259	-4.05558e-05	DDexp	4.14784	0.378068	-0.970143	0.555783	0.631318	0.305162	0.835025	0.431097	0.920637	0.359563
Strigidae.0	bill.pPC3	0.554945	0.0659341	0.379121	176	90	86	1.05404e-05	6.17785e-05	3.89681e-05	1.4727e-05	BM	3.556	-0.345279	-0.507036	0.637718	0.634675	0.321755	0.846694	0.648798	0.553889	0.414394
Strigidae.0	ln.mass	0.554945	0.0659341	0.379121	187	100	87	3.7298e-05	-0.000181099	0.000356713	0.00159869	DDexp	-12.0856	-0.0821274	-1.33733	0.443521	0.539716	0.637423	0.698374	0.443521	0.0300963	0.336761
Strigidae.0	wtt.pPC1	0.554945	0.0659341	0.379121	177	90	87	0.000643455	3.99374e-06	0.000100583	0.00060807	DDexp	-12.4376	-0.38741	-0.907039	0.263809	0.416075	0.731333	0.628118	0.273836	0.000960584	0.356643
Strigidae.0	wtt.pPC2	0.554945	0.0659341	0.379121	177	90	87	0.000324079	0.000242381	0.000225381	0.000458991	DDexptrop	-9.18438	-0.0347241	-0.0728103	0.618304	0.59631	0.337764	0.627878	0.642648	0.222913	0.291506
Strigidae.0	wtt.pPC3	0.554945	0.0659341	0.379121	177	90	87	-0.000162233	-0.000200648	-0.000170811	-0.000131352	BM	-10.6289	1.46432	-1.91381	0.699089	0.630932	0.514142	0.549335	0.713747	0.798589	0.292078
Sturnidae.0	bill.pPC1	0.66055	0.0642202	0.275229	105	68	37	-0.00236855	-0.00462244	-0.00430455	-0.00218042	BM	-8.89245	0.811001	-0.178296	0.394341	0.383536	0.278863	0.326508	0.459768	0.851567	0.273886
Sturnidae.0	bill.pPC2	0.66055	0.0642202	0.275229	105	68	37	-0.000676643	-0.00110664	-0.00114207	-0.000763706	BM	-6.17518	-0.574251	-2.51238	0.721394	0.731911	0.292193	0.741535	0.752803	0.820193	0.381612
Sturnidae.0	bill.pPC3	0.66055	0.0642202	0.275229	105	68	37	-0.000103599	-0.000209416	-0.000191325	-7.49807e-05	BM	-0.651622	-0.414975	-2.53004	0.38002	0.289682	0.393992	0.352759	0.301849	0.523944	0.250229
Sturnidae.0	ln.mass	0.66055	0.0642202	0.275229	105	68	37	-0.00430194	-0.0123167	-0.0127158	-0.00516531	BM	2.62133	0.529506	-1.56482	0.436726	0.32988	0.281267	0.320773	0.440916	0.459873	0.264493
Sturnidae.0	wtt.pPC1	0.66055	0.0642202	0.275229	105	68	37	0.00715263	0.00746484	0.00399963	0.00804928	BMtrop	13.008	-2.70629	-1.90557	0.719428	0.715094	0.468312	0.653622	0.585933	0.508736	0.263758
Sturnidae.0	wtt.pPC2	0.66055	0.0642202	0.275229	105	68	37	0.00360134	0.00311663	0.00230297	0.00390218	BMtrop	15.4608	-2.8854	0.48699	0.99718	0.997722	0.484593	0.998456	0.998211	0.6885	0.418183
Sturnidae.0	wtt.pPC3	0.66055	0.0642202	0.275229	105	68	37	0.000221879	0.000240436	3.38091e-05	0.000246095	BM	10.1838	-2.80944	-0.496589	0.54646	0.457662	0.526638	0.403506	0.421844	0.161746	0.308374
Tinamidae.0	bill.pPC1	0.531915	0.0425532	0.425532	47	25	22	-0.00103432	-0.0029465	-0.00182965	-0.00103567	BM	-1.6979	-0.436518	-1.54461	0.681478	0.573219	0.352971	0.578332	0.676038	0.505684	0.54443
Tinamidae.0	bill.pPC2	0.531915	0.0425532	0.425532	47	25	22	1.4821e-05	2.02599e-05	4.2517e-06	4.95488e-06	MC	-0.342333	-1.26464	-0.599266	0.071987	0.360397	0.493461	0.326932	0.333537	0.128267	0.0317132
Tinamidae.0	bill.pPC3	0.531915	0.0425532	0.425532	47	25	22	2.47913e-05	3.01238e-05	2.55588e-05	2.38978e-05	BM	1.35439	-0.993071	-0.484219	0.440887	0.374071	0.398212	0.353869	0.366326	0.246185	0.302533
Tinamidae.0	ln.mass	0.531915	0.0425532	0.425532	47	25	22	-0.0024319	-0.00128937	-0.00299577	-0.000801327	MC	-0.340255	-0.266326	-0.605657	0.461773	0.572239	0.361829	0.591441	0.473107	0.280642	0.429513
Tinamidae.0	wtt.pPC1	0.531915	0.0425532	0.425532	45	23	22	-0.000627845	-0.000840287	-0.00108479	-0.000705424	MC	-0.697789	-0.147566	-0.528966	0.524684	0.44287	0.36631	0.492606	0.481847	0.372349	0.484073
Tinamidae.0	wtt.pPC2	0.531915	0.0425532	0.425532	45	23	22	-0.000273748	-0.00131455	-0.000513446	-0.000206374	BM	3.25639	-0.157369	-1.15619	0.554248	0.383685	0.529697	0.820544	0.408181	0.277642	0.449159
Tinamidae.0	wtt.pPC3	0.531915	0.0425532	0.425532	45	23	22	-6.87368e-05	-8.69632e-06	-2.95431e-05	-9.85445e-06	MC	-3.61026	0.914831	-0.265456	0.246155	0.497251	0.422359	0.599335	0.544019	0.276946	0.130153
Troglodytidae.0	bill.pPC1	0.772152	0.0126582	0.21519	78	60	18	0.000333784	0.000303135	-0.000228372	1.29791e-05	BM	4.93637	-1.6356	-2.53845	0.338004	0.288025	0.420217	0.303769	0.358933	0.47472	0.251748
Troglodytidae.0	bill.pPC2	0.772152	0.0126582	0.21519	78	60	18	3.69337e-05	0.00036449	6.93426e-05	0.000145437	BM	-0.0252137	-2.70893	-9.00277	0.30349	0.295715	0.356657	0.289894	0.320894	0.290575	0.227097
Troglodytidae.0	bill.pPC3	0.772152	0.0126582	0.21519	78	60	18	0.00011929	0.000151419	6.59468e-06	9.05604e-05	MC	0.955921	-2.55888	-9.35837	0.248226	0.352491	0.286165	0.359805	0.338772	0.238999	0.200092
Troglodytidae.0	ln.mass	0.772152	0.0126582	0.21519	79	61	18	-0.0054153	-0.00380802	-0.00659987	-0.00272447	BM	0.481563	-0.406833	-1.91266	0.510038	0.364762	0.644353	0.456394	0.412759	0.355934	0.241447
Troglodytidae.0	wtt.pPC1	0.772152	0.0126582	0.21519	78	60	18	0.00370027	0.00291367	0.000350612	0.00258443	MC	2.38573	-3.61567	-2.52025	0.649302	0.634687	0.322912	0.689482	0.641998	0.644399	0.348495
Troglodytidae.0	wtt.pPC2	0.772152	0.0126582	0.21519	78	60	18	-0.000667369	-0.000982447	-0.00145893	-0.000228962	MC	8.95468	-0.579382	-5.3241	0.327869	0.330557	0.72817	0.480432	0.442999	0.310771	0.0876684
Troglodytidae.0	wtt.pPC3	0.772152	0.0126582	0.21519	78	60	18	4.79113e-06	1.12869e-05	-0.000236182	4.2041e-06	MC	-0.195417	-3.33268	-9.10255	0.317285	0.361986	0.297725	0.314951	0.349585	0.256554	0.317285
Trogonidae.0	bill.pPC1	0.72093	0	0.27907	43	31	12	0.00128467	0.0016063	-1.63842e-05	0.00147086	BM	8.35493	-3.27942	-4.18883	0.455266	0.417219	0.344463	0.391753	0.428989	0.301812	0.397803
Trogonidae.0	bill.pPC2	0.72093	0	0.27907	43	31	12	1.28417e-05	-1.50697e-05	-6.9603e-05	-4.65695e-06	BM	6.83554	-1.37633	-7.50074	0.304409	0.31167	0.318073	0.285119	0.236847	0.150498	0.267605
Trogonidae.0	bill.pPC3	0.72093	0	0.27907	43	31	12	-3.26868e-05	-4.15579e-05	-0.000104702	-1.32109e-05	BM	0.985312	-0.760669	-4.75659	0.294795	0.282212	0.334498	0.2567	0.327178	0.23251	0.324135
Trogonidae.0	ln.mass	0.72093	0	0.27907	43	31	12	0.00142449	0.00164922	-0.0004252	0.00102336	MC	4.6844	-1.79755	-3.20612	0.198634	0.318662	0.319148	0.314768	0.272969	0.530134	0.191725
Trogonidae.0	wtt.pPC1	0.72093	0	0.27907	43	31	12	-3.41298e-05	6.89182e-05	-0.00131982	-0.000129918	BM	6.62157	-2.82266	-4.91444	0.328065	0.306064	0.377466	0.311065	0.30267	0.253284	0.204897
Trogonidae.0	wtt.pPC2	0.72093	0	0.27907	43	31	12	-4.71165e-05	-0.000815589	-0.000308881	-4.64226e-06	BM	0.039086	-1.44809	-6.84262	0.369134	0.328728	0.304355	0.392637	0.294654	0.735881	0.287128
Trogonidae.0	wtt.pPC3	0.72093	0	0.27907	43	31	12	-4.23221e-05	-0.000166861	-0.000185712	8.66057e-07	EB	3.74475	-1.97453	-7.27735	0.350024	0.335536	0.323732	0.336173	0.308785	0.119909	0.250469
Turdidae.0	bill.pPC1	0.514793	0.183432	0.301775	167	84	83	-0.00115102	-4.39711e-05	-0.000313532	-0.00183298	DDexp	-1.3598	0.910561	1.98135	0.466625	0.470255	0.307902	0.257275	0.423378	0.0845168	0.51675
Turdidae.0	bill.pPC2	0.514793	0.183432	0.301775	167	84	83	-0.000205466	-7.43934e-05	-7.33686e-05	-0.000179186	MC	-6.53721	1.50733	1.00972	0.580922	0.416547	0.85561	0.511342	0.457789	0.370587	0.0912378
Turdidae.0	bill.pPC3	0.514793	0.183432	0.301775	167	84	83	0.000229052	0.00023545	0.000286164	0.00014211	BMtrop	6.05003	-1.23656	1.72333	0.718602	0.700915	0.341638	0.90727	0.715845	0.724921	0.4377
Turdidae.0	ln.mass	0.514793	0.183432	0.301775	167	84	83	-0.00585142	-0.00783907	-0.00544969	-0.00847788	BMtrop	-15.0961	1.15424	0.611355	0.854131	0.859487	0.334221	0.877733	0.80145	0.738621	0.508256
Turdidae.0	wtt.pPC1	0.514793	0.183432	0.301775	167	84	83	-0.00110329	-0.00145725	-0.000896144	-0.00180492	BM	-13.5215	0.856709	1.23488	0.584539	0.503293	0.426693	0.655629	0.435644	0.532552	0.635339
Turdidae.0	wtt.pPC2	0.514793	0.183432	0.301775	167	84	83	0.000617655	0.000407533	0.000315397	-0.000133345	DDexptrop	3.29216	-0.583819	0.0774712	0.862937	0.763606	0.216288	0.693329	0.845268	0.138097	0.515504
Turdidae.0	wtt.pPC3	0.514793	0.183432	0.301775	167	84	83	-0.000123324	-3.10473e-05	-6.24484e-05	-0.000341418	MC	-0.371678	0.507441	1.07268	0.373565	0.344232	0.812545	0.313964	0.44301	0.0960572	0.181158
Vireonidae.0	bill.pPC1	0.576923	0.0961538	0.326923	51	29	22	-0.00204158	-0.00190537	5.34308e-05	-0.000148285	MC	-0.0467519	0.873631	0.161795	0.274168	0.466363	0.270342	0.758508	0.736834	0.550581	0.178876
Vireonidae.0	bill.pPC2	0.576923	0.0961538	0.326923	51	29	22	-0.000124035	-0.000200398	-0.000172814	-5.85691e-06	BM	-6.82422	1.41257	0.417645	0.35636	0.34116	0.288271	0.374731	0.374511	0.2531	0.283479
Vireonidae.0	bill.pPC3	0.576923	0.0961538	0.326923	51	29	22	3.9286e-05	-5.28064e-05	3.23588e-05	2.13996e-05	MC	0.275248	0.792155	0.357685	0.338081	0.370426	0.279068	0.44866	0.532935	0.237915	0.288333
Vireonidae.0	ln.mass	0.576923	0.0961538	0.326923	51	29	22	0.000657148	-0.000910337	0.000342409	0.000161991	MC	0.133127	0.2893	-0.447395	0.291641	0.347236	0.254859	0.248279	0.451292	0.22728	0.288559
Vireonidae.0	wtt.pPC1	0.576923	0.0961538	0.326923	51	29	22	0.00126701	0.000827846	0.00111172	0.00104593	BMtrop	14.2795	-0.764745	0.292742	0.710578	0.665795	0.34614	0.673819	0.681285	0.433306	0.441096
Vireonidae.0	wtt.pPC2	0.576923	0.0961538	0.326923	51	29	22	-0.000142913	-0.000190086	-0.00014657	-0.000187263	BM	0.961605	1.17787	0.461243	0.332965	0.345787	0.392045	0.390836	0.374418	0.40788	0.212795
Vireonidae.0	wtt.pPC3	0.576923	0.0961538	0.326923	51	29	22	-0.000666832	-0.000986573	-0.000695693	-0.00033961	DDexp	-10.4819	-1.42904	-1.77499	0.545656	0.827215	0.572054	0.796973	0.532969	0.823824	0.481957
Zosteropidae.0	bill.pPC1	0.888889	0.040404	0.0707071	83	72	11	0.00237058	-0.0061666	0.000745435	0.00113606	OU	1.07848	-3.50673	1.875	0.298198	0.457794	0.298198	0.435764	0.284117	0.567186	0.325367
Zosteropidae.0	bill.pPC2	0.888889	0.040404	0.0707071	83	72	11	0.000281567	-0.000635405	0.00035751	0.000314703	OU	-0.886622	-5.20199	1.64563	0.302148	0.596322	0.275193	0.599642	0.425668	0.688441	0.202569
Zosteropidae.0	bill.pPC3	0.888889	0.040404	0.0707071	83	72	11	1.55622e-11	5.98486e-07	4.44946e-06	2.18821e-11	BM	4.45815	-3.90203	-0.447065	0.301079	0.248895	0.336822	0.243481	0.25659	0.409114	0.344255
Zosteropidae.0	ln.mass	0.888889	0.040404	0.0707071	84	73	11	0.0143898	0.0140318	0.0093986	0.0127377	OU	1.66158	-4.5777	0.171816	0.418983	0.625638	0.324021	0.57375	0.512532	0.252141	0.246447
Zosteropidae.0	wtt.pPC1	0.888889	0.040404	0.0707071	83	72	11	0.00169861	-0.00454833	-0.00486913	0.000156558	OU	-1.78554	-3.51332	-2.42073	0.590945	0.346136	0.664482	0.356451	0.439617	0.166293	0.26485
Zosteropidae.0	wtt.pPC2	0.888889	0.040404	0.0707071	83	72	11	8.39926e-12	-0.000337879	-0.000300053	-1.55787e-13	OU	2.79904	-3.36367	-4.5839	0.494552	0.248902	0.494552	0.999981	0.272976	0.225379	0.247781
Zosteropidae.0	wtt.pPC3	0.888889	0.040404	0.0707071	83	72	11	-0.000234625	-0.000590409	-0.000642456	-0.000358892	MC	0.746213	-3.07345	-7.17003	0.486332	0.334969	0.4344	0.856455	0.326542	0.398717	0.461917

## Sheet: notes
family.id	clade id
trait	trait ID
proptrop.breeding	the proportion of species in clade with exclusively tropical breeding distributions
proptemp.breeding	the proportion of species in clade with exclusively temperate breeding distributions
propboth.breeding	the proportion of species whose breeding ranges overlaps both temperate and tropical regions
n_total	clade size
n_tropical	number of lineages with exclusively tropical breeding distributions
n_temperate	number of lineages with breeding distributions that include the temperate region
BM2.sig2_trop.minus.nottrop.mean	mean of the difference between tropical and temperate taxa in the estimated sigma^2 parameter from two-regime BM models
DDexp2.tiprate_trop.minus.nottrop.mean	mean of the difference between tropical and temperate taxa in the estimated sigma^2 parameter from two-regime DDexp models
DDlin2.tiprate_trop.minus.nottrop.mean	mean of the difference between tropical and temperate taxa in the estimated sigma^2 parameter from two-regime DDlin models
EB2.tiprate_trop.minus.nottrop.mean	mean of the difference between tropical and temperate taxa in the estimated sigma^2 parameter from two-regime EB models
mode.bestfit.multitrop.cons	the modal 'best-fit' model (i.e., the model most often favored by model selection for this family*trait combination)
MC2.S_trop.nottrop.prop.mean.log	==mean(log(abs(S_tropcial)/abs(S_temperate))) [estimated from two-regime MC models]
DDexp.slope_trop.nottrop.prop.mean.log	==mean(log(abs(slope_tropcial)/abs(slope_temperate))) [estimated from two-regime DDexp models]
DDlin.slope_trop.nottrop.prop.mean.log	==mean(log(abs(slope_tropcial)/abs(slope_temperate))) [estimated from two-regime DDlin models]
rel.supp.tworegime.mean	mean relative support for any two-regime model
rel.support.BMM.BMmodels.mean	mean relative support for two-regime vs. single-regime BM model
rel.support.OUM.OUmodels.mean	mean relative support for two-regime vs. single-regime OU model
rel.support.EBM.EBmodels.mean	mean relative support for two-regime vs. single-regime EB model
rel.support.DDexpM.DDexpmodels.mean	mean relative support for two-regime vs. single-regime DDexp model
rel.support.DDlinM.DDlinmodels.mean	mean relative support for two-regime vs. single-regime DDlin model
rel.support.MCM.MCmodels.mean	mean relative support for two-regime vs. single-regime MC model
