# Supplementary material for: Tempo and mode of morphological evolution are decoupled from latitude in birds
Source: PLoS Biol. 2021 Aug 24;19(8):e3001270. doi: 10.1371/journal.pbio.3001270 (PMC8384433; doi:10.1371/journal.pbio.3001270)
Supplement: S6 Data — (XLSX) [file pbio.3001270.s039.xlsx]

## Sheet: data
family.id	continent	sp1.name	sp2.name	sp1.area	sp2.area	overlap.area	ss.index
Acanthizidae.0	Southeast Asia	Gerygone_inornata	Gerygone_dorsalis	33197314866	7004775932	0	0
Acanthizidae.0	Southeast Asia	Gerygone_inornata	Gerygone_sulphurea	33197314866	1730000000000	32726791268	0.985826
Acanthizidae.0	Southeast Asia	Gerygone_dorsalis	Gerygone_sulphurea	7004775932	1730000000000	7.1796e+08	0.102496
Acanthizidae.0	Oceania	Mohoua_ochrocephala	Mohoua_novaeseelandiae	29242046763	76987829268	22966579920	0.785396
Acanthizidae.0	Oceania	Mohoua_ochrocephala	Acanthornis_magna	29242046763	45032529327	0	0
Acanthizidae.0	Oceania	Mohoua_ochrocephala	Sericornis_humilis	29242046763	41698308008	0	0
Acanthizidae.0	Oceania	Mohoua_ochrocephala	Acanthiza_ewingii	29242046763	68050509163	0	0
Acanthizidae.0	Oceania	Mohoua_ochrocephala	Gerygone_igata	29242046763	269000000000	29240931531	0.999962
Acanthizidae.0	Oceania	Mohoua_ochrocephala	Mohoua_albicilla	29242046763	36004250785	0	0
Acanthizidae.0	Oceania	Mohoua_ochrocephala	Calamanthus_fuliginosus	29242046763	198000000000	0	0
Acanthizidae.0	Oceania	Mohoua_ochrocephala	Pycnoptilus_floccosus	29242046763	245000000000	0	0
Acanthizidae.0	Oceania	Mohoua_ochrocephala	Origma_solitaria	29242046763	56963219590	0	0
Acanthizidae.0	Oceania	Mohoua_ochrocephala	Hylacola_cauta	29242046763	972000000000	0	0
Acanthizidae.0	Oceania	Mohoua_ochrocephala	Hylacola_pyrrhopygia	29242046763	768000000000	0	0
Acanthizidae.0	Oceania	Mohoua_ochrocephala	Acanthiza_inornata	29242046763	137000000000	0	0
Acanthizidae.0	Oceania	Mohoua_ochrocephala	Acanthiza_pusilla	29242046763	1130000000000	0	0
Acanthizidae.0	Oceania	Mohoua_ochrocephala	Acanthiza_iredalei	29242046763	987000000000	0	0
Acanthizidae.0	Oceania	Mohoua_ochrocephala	Acanthiza_lineata	29242046763	1040000000000	0	0
Acanthizidae.0	Oceania	Mohoua_ochrocephala	Acanthiza_chrysorrhoa	29242046763	4590000000000	0	0
Acanthizidae.0	Oceania	Mohoua_ochrocephala	Chthonicola_sagittatus	29242046763	1270000000000	0	0
Acanthizidae.0	Oceania	Mohoua_ochrocephala	Aphelocephala_leucopsis	29242046763	3740000000000	0	0
Acanthizidae.0	Oceania	Mohoua_ochrocephala	Gerygone_modesta	29242046763	3.78767e+07	0	0
Acanthizidae.0	Oceania	Mohoua_ochrocephala	Acanthiza_uropygialis	29242046763	4790000000000	0	0
Acanthizidae.0	Oceania	Mohoua_ochrocephala	Calamanthus_campestris	29242046763	1450000000000	0	0
Acanthizidae.0	Oceania	Mohoua_ochrocephala	Aphelocephala_pectoralis	29242046763	231000000000	0	0
Acanthizidae.0	Oceania	Mohoua_ochrocephala	Sericornis_frontalis	29242046763	1680000000000	0	0
Acanthizidae.0	Oceania	Mohoua_ochrocephala	Gerygone_fusca	29242046763	3750000000000	0	0
Acanthizidae.0	Oceania	Mohoua_ochrocephala	Acanthiza_reguloides	29242046763	1840000000000	0	0
Acanthizidae.0	Oceania	Mohoua_ochrocephala	Acanthiza_nana	29242046763	2020000000000	0	0
Acanthizidae.0	Oceania	Mohoua_ochrocephala	Pyrrholaemus_brunneus	29242046763	3290000000000	0	0
Acanthizidae.0	Oceania	Mohoua_ochrocephala	Aphelocephala_nigricincta	29242046763	1620000000000	0	0
Acanthizidae.0	Oceania	Mohoua_ochrocephala	Sericornis_magnirostra	29242046763	271000000000	0	0
Acanthizidae.0	Oceania	Mohoua_ochrocephala	Acanthiza_apicalis	29242046763	4120000000000	0	0
Acanthizidae.0	Oceania	Mohoua_ochrocephala	Sericornis_citreogularis	29242046763	169000000000	0	0
Acanthizidae.0	Oceania	Mohoua_ochrocephala	Gerygone_mouki	29242046763	388000000000	0	0
Acanthizidae.0	Oceania	Mohoua_ochrocephala	Acanthiza_robustirostris	29242046763	2060000000000	0	0
Acanthizidae.0	Oceania	Mohoua_ochrocephala	Smicrornis_brevirostris	29242046763	7230000000000	0	0
Acanthizidae.0	Oceania	Mohoua_ochrocephala	Gerygone_olivacea	29242046763	2360000000000	0	0
Acanthizidae.0	Oceania	Mohoua_ochrocephala	Gerygone_tenebrosa	29242046763	39187748965	0	0
Acanthizidae.0	Oceania	Mohoua_ochrocephala	Gerygone_levigaster	29242046763	342000000000	0	0
Acanthizidae.0	Oceania	Mohoua_ochrocephala	Oreoscopus_gutturalis	29242046763	102000000000	0	0
Acanthizidae.0	Oceania	Mohoua_ochrocephala	Sericornis_keri	29242046763	24710745189	0	0
Acanthizidae.0	Oceania	Mohoua_ochrocephala	Acanthiza_katherina	29242046763	58196090311	0	0
Acanthizidae.0	Oceania	Mohoua_ochrocephala	Gerygone_palpebrosa	29242046763	969000000000	0	0
Acanthizidae.0	Oceania	Mohoua_ochrocephala	Gerygone_chloronota	29242046763	1010000000000	0	0
Acanthizidae.0	Oceania	Mohoua_ochrocephala	Sericornis_beccarii	29242046763	247000000000	0	0
Acanthizidae.0	Oceania	Mohoua_ochrocephala	Gerygone_dorsalis	29242046763	7004775932	0	0
Acanthizidae.0	Oceania	Mohoua_ochrocephala	Acanthiza_murina	29242046763	84339375223	0	0
Acanthizidae.0	Oceania	Mohoua_ochrocephala	Sericornis_perspicillatus	29242046763	122000000000	0	0
Acanthizidae.0	Oceania	Mohoua_ochrocephala	Sericornis_papuensis	29242046763	86586533763	0	0
Acanthizidae.0	Oceania	Mohoua_ochrocephala	Gerygone_chrysogaster	29242046763	558000000000	0	0
Acanthizidae.0	Oceania	Mohoua_ochrocephala	Crateroscelis_murina	29242046763	532000000000	0	0
Acanthizidae.0	Oceania	Mohoua_ochrocephala	Sericornis_arfakianus	29242046763	181000000000	0	0
Acanthizidae.0	Oceania	Mohoua_ochrocephala	Gerygone_cinerea	29242046763	125000000000	0	0
Acanthizidae.0	Oceania	Mohoua_ochrocephala	Sericornis_nouhuysi	29242046763	133000000000	0	0
Acanthizidae.0	Oceania	Mohoua_ochrocephala	Gerygone_ruficollis	29242046763	108000000000	0	0
Acanthizidae.0	Oceania	Mohoua_ochrocephala	Crateroscelis_nigrorufa	29242046763	105000000000	0	0
Acanthizidae.0	Oceania	Mohoua_ochrocephala	Crateroscelis_robusta	29242046763	164000000000	0	0
Acanthizidae.0	Oceania	Mohoua_ochrocephala	Sericornis_spilodera	29242046763	283000000000	0	0
Acanthizidae.0	Oceania	Mohoua_ochrocephala	Gerygone_hypoxantha	29242046763	2524270488	0	0
Acanthizidae.0	Oceania	Mohoua_ochrocephala	Sericornis_rufescens	29242046763	8367909543	0	0
Acanthizidae.0	Oceania	Mohoua_ochrocephala	Gerygone_magnirostris	29242046763	1210000000000	0	0
Acanthizidae.0	Oceania	Mohoua_novaeseelandiae	Acanthornis_magna	76987829268	45032529327	0	0
Acanthizidae.0	Oceania	Mohoua_novaeseelandiae	Sericornis_humilis	76987829268	41698308008	0	0
Acanthizidae.0	Oceania	Mohoua_novaeseelandiae	Acanthiza_ewingii	76987829268	68050509163	0	0
Acanthizidae.0	Oceania	Mohoua_novaeseelandiae	Gerygone_igata	76987829268	269000000000	76985704588	0.999972
Acanthizidae.0	Oceania	Mohoua_novaeseelandiae	Mohoua_albicilla	76987829268	36004250785	0	0
Acanthizidae.0	Oceania	Mohoua_novaeseelandiae	Calamanthus_fuliginosus	76987829268	198000000000	0	0
Acanthizidae.0	Oceania	Mohoua_novaeseelandiae	Pycnoptilus_floccosus	76987829268	245000000000	0	0
Acanthizidae.0	Oceania	Mohoua_novaeseelandiae	Origma_solitaria	76987829268	56963219590	0	0
Acanthizidae.0	Oceania	Mohoua_novaeseelandiae	Hylacola_cauta	76987829268	972000000000	0	0
Acanthizidae.0	Oceania	Mohoua_novaeseelandiae	Hylacola_pyrrhopygia	76987829268	768000000000	0	0
Acanthizidae.0	Oceania	Mohoua_novaeseelandiae	Acanthiza_inornata	76987829268	137000000000	0	0
Acanthizidae.0	Oceania	Mohoua_novaeseelandiae	Acanthiza_pusilla	76987829268	1130000000000	0	0
Acanthizidae.0	Oceania	Mohoua_novaeseelandiae	Acanthiza_iredalei	76987829268	987000000000	0	0
Acanthizidae.0	Oceania	Mohoua_novaeseelandiae	Acanthiza_lineata	76987829268	1040000000000	0	0
Acanthizidae.0	Oceania	Mohoua_novaeseelandiae	Acanthiza_chrysorrhoa	76987829268	4590000000000	0	0
Acanthizidae.0	Oceania	Mohoua_novaeseelandiae	Chthonicola_sagittatus	76987829268	1270000000000	0	0
Acanthizidae.0	Oceania	Mohoua_novaeseelandiae	Aphelocephala_leucopsis	76987829268	3740000000000	0	0
Acanthizidae.0	Oceania	Mohoua_novaeseelandiae	Gerygone_modesta	76987829268	3.78767e+07	0	0
Acanthizidae.0	Oceania	Mohoua_novaeseelandiae	Acanthiza_uropygialis	76987829268	4790000000000	0	0
Acanthizidae.0	Oceania	Mohoua_novaeseelandiae	Calamanthus_campestris	76987829268	1450000000000	0	0
Acanthizidae.0	Oceania	Mohoua_novaeseelandiae	Aphelocephala_pectoralis	76987829268	231000000000	0	0
Acanthizidae.0	Oceania	Mohoua_novaeseelandiae	Sericornis_frontalis	76987829268	1680000000000	0	0
Acanthizidae.0	Oceania	Mohoua_novaeseelandiae	Gerygone_fusca	76987829268	3750000000000	0	0
Acanthizidae.0	Oceania	Mohoua_novaeseelandiae	Acanthiza_reguloides	76987829268	1840000000000	0	0
Acanthizidae.0	Oceania	Mohoua_novaeseelandiae	Acanthiza_nana	76987829268	2020000000000	0	0
Acanthizidae.0	Oceania	Mohoua_novaeseelandiae	Pyrrholaemus_brunneus	76987829268	3290000000000	0	0
Acanthizidae.0	Oceania	Mohoua_novaeseelandiae	Aphelocephala_nigricincta	76987829268	1620000000000	0	0
Acanthizidae.0	Oceania	Mohoua_novaeseelandiae	Sericornis_magnirostra	76987829268	271000000000	0	0
Acanthizidae.0	Oceania	Mohoua_novaeseelandiae	Acanthiza_apicalis	76987829268	4120000000000	0	0
Acanthizidae.0	Oceania	Mohoua_novaeseelandiae	Sericornis_citreogularis	76987829268	169000000000	0	0
Acanthizidae.0	Oceania	Mohoua_novaeseelandiae	Gerygone_mouki	76987829268	388000000000	0	0
Acanthizidae.0	Oceania	Mohoua_novaeseelandiae	Acanthiza_robustirostris	76987829268	2060000000000	0	0
Acanthizidae.0	Oceania	Mohoua_novaeseelandiae	Smicrornis_brevirostris	76987829268	7230000000000	0	0
Acanthizidae.0	Oceania	Mohoua_novaeseelandiae	Gerygone_olivacea	76987829268	2360000000000	0	0
Acanthizidae.0	Oceania	Mohoua_novaeseelandiae	Gerygone_tenebrosa	76987829268	39187748965	0	0
Acanthizidae.0	Oceania	Mohoua_novaeseelandiae	Gerygone_levigaster	76987829268	342000000000	0	0
Acanthizidae.0	Oceania	Mohoua_novaeseelandiae	Oreoscopus_gutturalis	76987829268	102000000000	0	0
Acanthizidae.0	Oceania	Mohoua_novaeseelandiae	Sericornis_keri	76987829268	24710745189	0	0
Acanthizidae.0	Oceania	Mohoua_novaeseelandiae	Acanthiza_katherina	76987829268	58196090311	0	0
Acanthizidae.0	Oceania	Mohoua_novaeseelandiae	Gerygone_palpebrosa	76987829268	969000000000	0	0
Acanthizidae.0	Oceania	Mohoua_novaeseelandiae	Gerygone_chloronota	76987829268	1010000000000	0	0
Acanthizidae.0	Oceania	Mohoua_novaeseelandiae	Sericornis_beccarii	76987829268	247000000000	0	0
Acanthizidae.0	Oceania	Mohoua_novaeseelandiae	Gerygone_dorsalis	76987829268	7004775932	0	0
Acanthizidae.0	Oceania	Mohoua_novaeseelandiae	Acanthiza_murina	76987829268	84339375223	0	0
Acanthizidae.0	Oceania	Mohoua_novaeseelandiae	Sericornis_perspicillatus	76987829268	122000000000	0	0
Acanthizidae.0	Oceania	Mohoua_novaeseelandiae	Sericornis_papuensis	76987829268	86586533763	0	0
Acanthizidae.0	Oceania	Mohoua_novaeseelandiae	Gerygone_chrysogaster	76987829268	558000000000	0	0
Acanthizidae.0	Oceania	Mohoua_novaeseelandiae	Crateroscelis_murina	76987829268	532000000000	0	0
Acanthizidae.0	Oceania	Mohoua_novaeseelandiae	Sericornis_arfakianus	76987829268	181000000000	0	0
Acanthizidae.0	Oceania	Mohoua_novaeseelandiae	Gerygone_cinerea	76987829268	125000000000	0	0
Acanthizidae.0	Oceania	Mohoua_novaeseelandiae	Sericornis_nouhuysi	76987829268	133000000000	0	0
Acanthizidae.0	Oceania	Mohoua_novaeseelandiae	Gerygone_ruficollis	76987829268	108000000000	0	0
Acanthizidae.0	Oceania	Mohoua_novaeseelandiae	Crateroscelis_nigrorufa	76987829268	105000000000	0	0
Acanthizidae.0	Oceania	Mohoua_novaeseelandiae	Crateroscelis_robusta	76987829268	164000000000	0	0
Acanthizidae.0	Oceania	Mohoua_novaeseelandiae	Sericornis_spilodera	76987829268	283000000000	0	0
Acanthizidae.0	Oceania	Mohoua_novaeseelandiae	Gerygone_hypoxantha	76987829268	2524270488	0	0
Acanthizidae.0	Oceania	Mohoua_novaeseelandiae	Sericornis_rufescens	76987829268	8367909543	0	0
Acanthizidae.0	Oceania	Mohoua_novaeseelandiae	Gerygone_magnirostris	76987829268	1210000000000	0	0
Acanthizidae.0	Oceania	Acanthornis_magna	Sericornis_humilis	45032529327	41698308008	32956841847	0.790364
Acanthizidae.0	Oceania	Acanthornis_magna	Acanthiza_ewingii	45032529327	68050509163	45003059163	0.999346
Acanthizidae.0	Oceania	Acanthornis_magna	Gerygone_igata	45032529327	269000000000	0	0
Acanthizidae.0	Oceania	Acanthornis_magna	Mohoua_albicilla	45032529327	36004250785	0	0
Acanthizidae.0	Oceania	Acanthornis_magna	Calamanthus_fuliginosus	45032529327	198000000000	43921720810	0.975333
Acanthizidae.0	Oceania	Acanthornis_magna	Pycnoptilus_floccosus	45032529327	245000000000	0	0
Acanthizidae.0	Oceania	Acanthornis_magna	Origma_solitaria	45032529327	56963219590	0	0
Acanthizidae.0	Oceania	Acanthornis_magna	Hylacola_cauta	45032529327	972000000000	0	0
Acanthizidae.0	Oceania	Acanthornis_magna	Hylacola_pyrrhopygia	45032529327	768000000000	0	0
Acanthizidae.0	Oceania	Acanthornis_magna	Acanthiza_inornata	45032529327	137000000000	0	0
Acanthizidae.0	Oceania	Acanthornis_magna	Acanthiza_pusilla	45032529327	1130000000000	43933855449	0.975603
Acanthizidae.0	Oceania	Acanthornis_magna	Acanthiza_iredalei	45032529327	987000000000	0	0
Acanthizidae.0	Oceania	Acanthornis_magna	Acanthiza_lineata	45032529327	1040000000000	0	0
Acanthizidae.0	Oceania	Acanthornis_magna	Acanthiza_chrysorrhoa	45032529327	4590000000000	32835077476	0.729141
Acanthizidae.0	Oceania	Acanthornis_magna	Chthonicola_sagittatus	45032529327	1270000000000	0	0
Acanthizidae.0	Oceania	Acanthornis_magna	Aphelocephala_leucopsis	45032529327	3740000000000	0	0
Acanthizidae.0	Oceania	Acanthornis_magna	Gerygone_modesta	45032529327	3.78767e+07	0	0
Acanthizidae.0	Oceania	Acanthornis_magna	Acanthiza_uropygialis	45032529327	4790000000000	0	0
Acanthizidae.0	Oceania	Acanthornis_magna	Calamanthus_campestris	45032529327	1450000000000	0	0
Acanthizidae.0	Oceania	Acanthornis_magna	Aphelocephala_pectoralis	45032529327	231000000000	0	0
Acanthizidae.0	Oceania	Acanthornis_magna	Sericornis_frontalis	45032529327	1680000000000	1216183152	0.0270068
Acanthizidae.0	Oceania	Acanthornis_magna	Gerygone_fusca	45032529327	3750000000000	0	0
Acanthizidae.0	Oceania	Acanthornis_magna	Acanthiza_reguloides	45032529327	1840000000000	0	0
Acanthizidae.0	Oceania	Acanthornis_magna	Acanthiza_nana	45032529327	2020000000000	0	0
Acanthizidae.0	Oceania	Acanthornis_magna	Pyrrholaemus_brunneus	45032529327	3290000000000	0	0
Acanthizidae.0	Oceania	Acanthornis_magna	Aphelocephala_nigricincta	45032529327	1620000000000	0	0
Acanthizidae.0	Oceania	Acanthornis_magna	Sericornis_magnirostra	45032529327	271000000000	0	0
Acanthizidae.0	Oceania	Acanthornis_magna	Acanthiza_apicalis	45032529327	4120000000000	0	0
Acanthizidae.0	Oceania	Acanthornis_magna	Sericornis_citreogularis	45032529327	169000000000	0	0
Acanthizidae.0	Oceania	Acanthornis_magna	Gerygone_mouki	45032529327	388000000000	0	0
Acanthizidae.0	Oceania	Acanthornis_magna	Acanthiza_robustirostris	45032529327	2060000000000	0	0
Acanthizidae.0	Oceania	Acanthornis_magna	Smicrornis_brevirostris	45032529327	7230000000000	0	0
Acanthizidae.0	Oceania	Acanthornis_magna	Gerygone_olivacea	45032529327	2360000000000	0	0
Acanthizidae.0	Oceania	Acanthornis_magna	Gerygone_tenebrosa	45032529327	39187748965	0	0
Acanthizidae.0	Oceania	Acanthornis_magna	Gerygone_levigaster	45032529327	342000000000	0	0
Acanthizidae.0	Oceania	Acanthornis_magna	Oreoscopus_gutturalis	45032529327	102000000000	0	0
Acanthizidae.0	Oceania	Acanthornis_magna	Sericornis_keri	45032529327	24710745189	0	0
Acanthizidae.0	Oceania	Acanthornis_magna	Acanthiza_katherina	45032529327	58196090311	0	0
Acanthizidae.0	Oceania	Acanthornis_magna	Gerygone_palpebrosa	45032529327	969000000000	0	0
Acanthizidae.0	Oceania	Acanthornis_magna	Gerygone_chloronota	45032529327	1010000000000	0	0
Acanthizidae.0	Oceania	Acanthornis_magna	Sericornis_beccarii	45032529327	247000000000	0	0
Acanthizidae.0	Oceania	Acanthornis_magna	Gerygone_dorsalis	45032529327	7004775932	0	0
Acanthizidae.0	Oceania	Acanthornis_magna	Acanthiza_murina	45032529327	84339375223	0	0
Acanthizidae.0	Oceania	Acanthornis_magna	Sericornis_perspicillatus	45032529327	122000000000	0	0
Acanthizidae.0	Oceania	Acanthornis_magna	Sericornis_papuensis	45032529327	86586533763	0	0
Acanthizidae.0	Oceania	Acanthornis_magna	Gerygone_chrysogaster	45032529327	558000000000	0	0
Acanthizidae.0	Oceania	Acanthornis_magna	Crateroscelis_murina	45032529327	532000000000	0	0
Acanthizidae.0	Oceania	Acanthornis_magna	Sericornis_arfakianus	45032529327	181000000000	0	0
Acanthizidae.0	Oceania	Acanthornis_magna	Gerygone_cinerea	45032529327	125000000000	0	0
Acanthizidae.0	Oceania	Acanthornis_magna	Sericornis_nouhuysi	45032529327	133000000000	0	0
Acanthizidae.0	Oceania	Acanthornis_magna	Gerygone_ruficollis	45032529327	108000000000	0	0
Acanthizidae.0	Oceania	Acanthornis_magna	Crateroscelis_nigrorufa	45032529327	105000000000	0	0
Acanthizidae.0	Oceania	Acanthornis_magna	Crateroscelis_robusta	45032529327	164000000000	0	0
Acanthizidae.0	Oceania	Acanthornis_magna	Sericornis_spilodera	45032529327	283000000000	0	0
Acanthizidae.0	Oceania	Acanthornis_magna	Gerygone_hypoxantha	45032529327	2524270488	0	0
Acanthizidae.0	Oceania	Acanthornis_magna	Sericornis_rufescens	45032529327	8367909543	0	0
Acanthizidae.0	Oceania	Acanthornis_magna	Gerygone_magnirostris	45032529327	1210000000000	0	0
Acanthizidae.0	Oceania	Sericornis_humilis	Acanthiza_ewingii	41698308008	68050509163	41694774576	0.999915
Acanthizidae.0	Oceania	Sericornis_humilis	Gerygone_igata	41698308008	269000000000	0	0
Acanthizidae.0	Oceania	Sericornis_humilis	Mohoua_albicilla	41698308008	36004250785	0	0
Acanthizidae.0	Oceania	Sericornis_humilis	Calamanthus_fuliginosus	41698308008	198000000000	40603049859	0.973734
Acanthizidae.0	Oceania	Sericornis_humilis	Pycnoptilus_floccosus	41698308008	245000000000	0	0
Acanthizidae.0	Oceania	Sericornis_humilis	Origma_solitaria	41698308008	56963219590	0	0
Acanthizidae.0	Oceania	Sericornis_humilis	Hylacola_cauta	41698308008	972000000000	0	0
Acanthizidae.0	Oceania	Sericornis_humilis	Hylacola_pyrrhopygia	41698308008	768000000000	0	0
Acanthizidae.0	Oceania	Sericornis_humilis	Acanthiza_inornata	41698308008	137000000000	0	0
Acanthizidae.0	Oceania	Sericornis_humilis	Acanthiza_pusilla	41698308008	1130000000000	40602931984	0.973731
Acanthizidae.0	Oceania	Sericornis_humilis	Acanthiza_iredalei	41698308008	987000000000	0	0
Acanthizidae.0	Oceania	Sericornis_humilis	Acanthiza_lineata	41698308008	1040000000000	0	0
Acanthizidae.0	Oceania	Sericornis_humilis	Acanthiza_chrysorrhoa	41698308008	4590000000000	35004779326	0.839477
Acanthizidae.0	Oceania	Sericornis_humilis	Chthonicola_sagittatus	41698308008	1270000000000	0	0
Acanthizidae.0	Oceania	Sericornis_humilis	Aphelocephala_leucopsis	41698308008	3740000000000	0	0
Acanthizidae.0	Oceania	Sericornis_humilis	Gerygone_modesta	41698308008	3.78767e+07	0	0
Acanthizidae.0	Oceania	Sericornis_humilis	Acanthiza_uropygialis	41698308008	4790000000000	0	0
Acanthizidae.0	Oceania	Sericornis_humilis	Calamanthus_campestris	41698308008	1450000000000	0	0
Acanthizidae.0	Oceania	Sericornis_humilis	Aphelocephala_pectoralis	41698308008	231000000000	0	0
Acanthizidae.0	Oceania	Sericornis_humilis	Sericornis_frontalis	41698308008	1680000000000	1224324936	0.0293615
Acanthizidae.0	Oceania	Sericornis_humilis	Gerygone_fusca	41698308008	3750000000000	0	0
Acanthizidae.0	Oceania	Sericornis_humilis	Acanthiza_reguloides	41698308008	1840000000000	0	0
Acanthizidae.0	Oceania	Sericornis_humilis	Acanthiza_nana	41698308008	2020000000000	0	0
Acanthizidae.0	Oceania	Sericornis_humilis	Pyrrholaemus_brunneus	41698308008	3290000000000	0	0
Acanthizidae.0	Oceania	Sericornis_humilis	Aphelocephala_nigricincta	41698308008	1620000000000	0	0
Acanthizidae.0	Oceania	Sericornis_humilis	Sericornis_magnirostra	41698308008	271000000000	0	0
Acanthizidae.0	Oceania	Sericornis_humilis	Acanthiza_apicalis	41698308008	4120000000000	0	0
Acanthizidae.0	Oceania	Sericornis_humilis	Sericornis_citreogularis	41698308008	169000000000	0	0
Acanthizidae.0	Oceania	Sericornis_humilis	Gerygone_mouki	41698308008	388000000000	0	0
Acanthizidae.0	Oceania	Sericornis_humilis	Acanthiza_robustirostris	41698308008	2060000000000	0	0
Acanthizidae.0	Oceania	Sericornis_humilis	Smicrornis_brevirostris	41698308008	7230000000000	0	0
Acanthizidae.0	Oceania	Sericornis_humilis	Gerygone_olivacea	41698308008	2360000000000	0	0
Acanthizidae.0	Oceania	Sericornis_humilis	Gerygone_tenebrosa	41698308008	39187748965	0	0
Acanthizidae.0	Oceania	Sericornis_humilis	Gerygone_levigaster	41698308008	342000000000	0	0
Acanthizidae.0	Oceania	Sericornis_humilis	Oreoscopus_gutturalis	41698308008	102000000000	0	0
Acanthizidae.0	Oceania	Sericornis_humilis	Sericornis_keri	41698308008	24710745189	0	0
Acanthizidae.0	Oceania	Sericornis_humilis	Acanthiza_katherina	41698308008	58196090311	0	0
Acanthizidae.0	Oceania	Sericornis_humilis	Gerygone_palpebrosa	41698308008	969000000000	0	0
Acanthizidae.0	Oceania	Sericornis_humilis	Gerygone_chloronota	41698308008	1010000000000	0	0
Acanthizidae.0	Oceania	Sericornis_humilis	Sericornis_beccarii	41698308008	247000000000	0	0
Acanthizidae.0	Oceania	Sericornis_humilis	Gerygone_dorsalis	41698308008	7004775932	0	0
Acanthizidae.0	Oceania	Sericornis_humilis	Acanthiza_murina	41698308008	84339375223	0	0
Acanthizidae.0	Oceania	Sericornis_humilis	Sericornis_perspicillatus	41698308008	122000000000	0	0
Acanthizidae.0	Oceania	Sericornis_humilis	Sericornis_papuensis	41698308008	86586533763	0	0
Acanthizidae.0	Oceania	Sericornis_humilis	Gerygone_chrysogaster	41698308008	558000000000	0	0
Acanthizidae.0	Oceania	Sericornis_humilis	Crateroscelis_murina	41698308008	532000000000	0	0
Acanthizidae.0	Oceania	Sericornis_humilis	Sericornis_arfakianus	41698308008	181000000000	0	0
Acanthizidae.0	Oceania	Sericornis_humilis	Gerygone_cinerea	41698308008	125000000000	0	0
Acanthizidae.0	Oceania	Sericornis_humilis	Sericornis_nouhuysi	41698308008	133000000000	0	0
Acanthizidae.0	Oceania	Sericornis_humilis	Gerygone_ruficollis	41698308008	108000000000	0	0
Acanthizidae.0	Oceania	Sericornis_humilis	Crateroscelis_nigrorufa	41698308008	105000000000	0	0
Acanthizidae.0	Oceania	Sericornis_humilis	Crateroscelis_robusta	41698308008	164000000000	0	0
Acanthizidae.0	Oceania	Sericornis_humilis	Sericornis_spilodera	41698308008	283000000000	0	0
Acanthizidae.0	Oceania	Sericornis_humilis	Gerygone_hypoxantha	41698308008	2524270488	0	0
Acanthizidae.0	Oceania	Sericornis_humilis	Sericornis_rufescens	41698308008	8367909543	0	0
Acanthizidae.0	Oceania	Sericornis_humilis	Gerygone_magnirostris	41698308008	1210000000000	0	0
Acanthizidae.0	Oceania	Acanthiza_ewingii	Gerygone_igata	68050509163	269000000000	0	0
Acanthizidae.0	Oceania	Acanthiza_ewingii	Mohoua_albicilla	68050509163	36004250785	0	0
Acanthizidae.0	Oceania	Acanthiza_ewingii	Calamanthus_fuliginosus	68050509163	198000000000	66899500503	0.983086
Acanthizidae.0	Oceania	Acanthiza_ewingii	Pycnoptilus_floccosus	68050509163	245000000000	0	0
Acanthizidae.0	Oceania	Acanthiza_ewingii	Origma_solitaria	68050509163	56963219590	0	0
Acanthizidae.0	Oceania	Acanthiza_ewingii	Hylacola_cauta	68050509163	972000000000	0	0
Acanthizidae.0	Oceania	Acanthiza_ewingii	Hylacola_pyrrhopygia	68050509163	768000000000	0	0
Acanthizidae.0	Oceania	Acanthiza_ewingii	Acanthiza_inornata	68050509163	137000000000	0	0
Acanthizidae.0	Oceania	Acanthiza_ewingii	Acanthiza_pusilla	68050509163	1130000000000	66017116256	0.970119
Acanthizidae.0	Oceania	Acanthiza_ewingii	Acanthiza_iredalei	68050509163	987000000000	0	0
Acanthizidae.0	Oceania	Acanthiza_ewingii	Acanthiza_lineata	68050509163	1040000000000	0	0
Acanthizidae.0	Oceania	Acanthiza_ewingii	Acanthiza_chrysorrhoa	68050509163	4590000000000	50980506042	0.749157
Acanthizidae.0	Oceania	Acanthiza_ewingii	Chthonicola_sagittatus	68050509163	1270000000000	2.26901e+07	0.000333431
Acanthizidae.0	Oceania	Acanthiza_ewingii	Aphelocephala_leucopsis	68050509163	3740000000000	0	0
Acanthizidae.0	Oceania	Acanthiza_ewingii	Gerygone_modesta	68050509163	3.78767e+07	0	0
Acanthizidae.0	Oceania	Acanthiza_ewingii	Acanthiza_uropygialis	68050509163	4790000000000	0	0
Acanthizidae.0	Oceania	Acanthiza_ewingii	Calamanthus_campestris	68050509163	1450000000000	0	0
Acanthizidae.0	Oceania	Acanthiza_ewingii	Aphelocephala_pectoralis	68050509163	231000000000	0	0
Acanthizidae.0	Oceania	Acanthiza_ewingii	Sericornis_frontalis	68050509163	1680000000000	3240243269	0.0476153
Acanthizidae.0	Oceania	Acanthiza_ewingii	Gerygone_fusca	68050509163	3750000000000	0	0
Acanthizidae.0	Oceania	Acanthiza_ewingii	Acanthiza_reguloides	68050509163	1840000000000	0	0
Acanthizidae.0	Oceania	Acanthiza_ewingii	Acanthiza_nana	68050509163	2020000000000	0	0
Acanthizidae.0	Oceania	Acanthiza_ewingii	Pyrrholaemus_brunneus	68050509163	3290000000000	0	0
Acanthizidae.0	Oceania	Acanthiza_ewingii	Aphelocephala_nigricincta	68050509163	1620000000000	0	0
Acanthizidae.0	Oceania	Acanthiza_ewingii	Sericornis_magnirostra	68050509163	271000000000	0	0
Acanthizidae.0	Oceania	Acanthiza_ewingii	Acanthiza_apicalis	68050509163	4120000000000	0	0
Acanthizidae.0	Oceania	Acanthiza_ewingii	Sericornis_citreogularis	68050509163	169000000000	0	0
Acanthizidae.0	Oceania	Acanthiza_ewingii	Gerygone_mouki	68050509163	388000000000	0	0
Acanthizidae.0	Oceania	Acanthiza_ewingii	Acanthiza_robustirostris	68050509163	2060000000000	0	0
Acanthizidae.0	Oceania	Acanthiza_ewingii	Smicrornis_brevirostris	68050509163	7230000000000	0	0
Acanthizidae.0	Oceania	Acanthiza_ewingii	Gerygone_olivacea	68050509163	2360000000000	0	0
Acanthizidae.0	Oceania	Acanthiza_ewingii	Gerygone_tenebrosa	68050509163	39187748965	0	0
Acanthizidae.0	Oceania	Acanthiza_ewingii	Gerygone_levigaster	68050509163	342000000000	0	0
Acanthizidae.0	Oceania	Acanthiza_ewingii	Oreoscopus_gutturalis	68050509163	102000000000	0	0
Acanthizidae.0	Oceania	Acanthiza_ewingii	Sericornis_keri	68050509163	24710745189	0	0
Acanthizidae.0	Oceania	Acanthiza_ewingii	Acanthiza_katherina	68050509163	58196090311	0	0
Acanthizidae.0	Oceania	Acanthiza_ewingii	Gerygone_palpebrosa	68050509163	969000000000	0	0
Acanthizidae.0	Oceania	Acanthiza_ewingii	Gerygone_chloronota	68050509163	1010000000000	0	0
Acanthizidae.0	Oceania	Acanthiza_ewingii	Sericornis_beccarii	68050509163	247000000000	0	0
Acanthizidae.0	Oceania	Acanthiza_ewingii	Gerygone_dorsalis	68050509163	7004775932	0	0
Acanthizidae.0	Oceania	Acanthiza_ewingii	Acanthiza_murina	68050509163	84339375223	0	0
Acanthizidae.0	Oceania	Acanthiza_ewingii	Sericornis_perspicillatus	68050509163	122000000000	0	0
Acanthizidae.0	Oceania	Acanthiza_ewingii	Sericornis_papuensis	68050509163	86586533763	0	0
Acanthizidae.0	Oceania	Acanthiza_ewingii	Gerygone_chrysogaster	68050509163	558000000000	0	0
Acanthizidae.0	Oceania	Acanthiza_ewingii	Crateroscelis_murina	68050509163	532000000000	0	0
Acanthizidae.0	Oceania	Acanthiza_ewingii	Sericornis_arfakianus	68050509163	181000000000	0	0
Acanthizidae.0	Oceania	Acanthiza_ewingii	Gerygone_cinerea	68050509163	125000000000	0	0
Acanthizidae.0	Oceania	Acanthiza_ewingii	Sericornis_nouhuysi	68050509163	133000000000	0	0
Acanthizidae.0	Oceania	Acanthiza_ewingii	Gerygone_ruficollis	68050509163	108000000000	0	0
Acanthizidae.0	Oceania	Acanthiza_ewingii	Crateroscelis_nigrorufa	68050509163	105000000000	0	0
Acanthizidae.0	Oceania	Acanthiza_ewingii	Crateroscelis_robusta	68050509163	164000000000	0	0
Acanthizidae.0	Oceania	Acanthiza_ewingii	Sericornis_spilodera	68050509163	283000000000	0	0
Acanthizidae.0	Oceania	Acanthiza_ewingii	Gerygone_hypoxantha	68050509163	2524270488	0	0
Acanthizidae.0	Oceania	Acanthiza_ewingii	Sericornis_rufescens	68050509163	8367909543	0	0
Acanthizidae.0	Oceania	Acanthiza_ewingii	Gerygone_magnirostris	68050509163	1210000000000	0	0
Acanthizidae.0	Oceania	Gerygone_igata	Mohoua_albicilla	269000000000	36004250785	36000157793	0.999886
Acanthizidae.0	Oceania	Gerygone_igata	Calamanthus_fuliginosus	269000000000	198000000000	0	0
Acanthizidae.0	Oceania	Gerygone_igata	Pycnoptilus_floccosus	269000000000	245000000000	0	0
Acanthizidae.0	Oceania	Gerygone_igata	Origma_solitaria	269000000000	56963219590	0	0
Acanthizidae.0	Oceania	Gerygone_igata	Hylacola_cauta	269000000000	972000000000	0	0
Acanthizidae.0	Oceania	Gerygone_igata	Hylacola_pyrrhopygia	269000000000	768000000000	0	0
Acanthizidae.0	Oceania	Gerygone_igata	Acanthiza_inornata	269000000000	137000000000	0	0
Acanthizidae.0	Oceania	Gerygone_igata	Acanthiza_pusilla	269000000000	1130000000000	0	0
Acanthizidae.0	Oceania	Gerygone_igata	Acanthiza_iredalei	269000000000	987000000000	0	0
Acanthizidae.0	Oceania	Gerygone_igata	Acanthiza_lineata	269000000000	1040000000000	0	0
Acanthizidae.0	Oceania	Gerygone_igata	Acanthiza_chrysorrhoa	269000000000	4590000000000	0	0
Acanthizidae.0	Oceania	Gerygone_igata	Chthonicola_sagittatus	269000000000	1270000000000	0	0
Acanthizidae.0	Oceania	Gerygone_igata	Aphelocephala_leucopsis	269000000000	3740000000000	0	0
Acanthizidae.0	Oceania	Gerygone_igata	Gerygone_modesta	269000000000	3.78767e+07	0	0
Acanthizidae.0	Oceania	Gerygone_igata	Acanthiza_uropygialis	269000000000	4790000000000	0	0
Acanthizidae.0	Oceania	Gerygone_igata	Calamanthus_campestris	269000000000	1450000000000	0	0
Acanthizidae.0	Oceania	Gerygone_igata	Aphelocephala_pectoralis	269000000000	231000000000	0	0
Acanthizidae.0	Oceania	Gerygone_igata	Sericornis_frontalis	269000000000	1680000000000	0	0
Acanthizidae.0	Oceania	Gerygone_igata	Gerygone_fusca	269000000000	3750000000000	0	0
Acanthizidae.0	Oceania	Gerygone_igata	Acanthiza_reguloides	269000000000	1840000000000	0	0
Acanthizidae.0	Oceania	Gerygone_igata	Acanthiza_nana	269000000000	2020000000000	0	0
Acanthizidae.0	Oceania	Gerygone_igata	Pyrrholaemus_brunneus	269000000000	3290000000000	0	0
Acanthizidae.0	Oceania	Gerygone_igata	Aphelocephala_nigricincta	269000000000	1620000000000	0	0
Acanthizidae.0	Oceania	Gerygone_igata	Sericornis_magnirostra	269000000000	271000000000	0	0
Acanthizidae.0	Oceania	Gerygone_igata	Acanthiza_apicalis	269000000000	4120000000000	0	0
Acanthizidae.0	Oceania	Gerygone_igata	Sericornis_citreogularis	269000000000	169000000000	0	0
Acanthizidae.0	Oceania	Gerygone_igata	Gerygone_mouki	269000000000	388000000000	0	0
Acanthizidae.0	Oceania	Gerygone_igata	Acanthiza_robustirostris	269000000000	2060000000000	0	0
Acanthizidae.0	Oceania	Gerygone_igata	Smicrornis_brevirostris	269000000000	7230000000000	0	0
Acanthizidae.0	Oceania	Gerygone_igata	Gerygone_olivacea	269000000000	2360000000000	0	0
Acanthizidae.0	Oceania	Gerygone_igata	Gerygone_tenebrosa	269000000000	39187748965	0	0
Acanthizidae.0	Oceania	Gerygone_igata	Gerygone_levigaster	269000000000	342000000000	0	0
Acanthizidae.0	Oceania	Gerygone_igata	Oreoscopus_gutturalis	269000000000	102000000000	0	0
Acanthizidae.0	Oceania	Gerygone_igata	Sericornis_keri	269000000000	24710745189	0	0
Acanthizidae.0	Oceania	Gerygone_igata	Acanthiza_katherina	269000000000	58196090311	0	0
Acanthizidae.0	Oceania	Gerygone_igata	Gerygone_palpebrosa	269000000000	969000000000	0	0
Acanthizidae.0	Oceania	Gerygone_igata	Gerygone_chloronota	269000000000	1010000000000	0	0
Acanthizidae.0	Oceania	Gerygone_igata	Sericornis_beccarii	269000000000	247000000000	0	0
Acanthizidae.0	Oceania	Gerygone_igata	Gerygone_dorsalis	269000000000	7004775932	0	0
Acanthizidae.0	Oceania	Gerygone_igata	Acanthiza_murina	269000000000	84339375223	0	0
Acanthizidae.0	Oceania	Gerygone_igata	Sericornis_perspicillatus	269000000000	122000000000	0	0
Acanthizidae.0	Oceania	Gerygone_igata	Sericornis_papuensis	269000000000	86586533763	0	0
Acanthizidae.0	Oceania	Gerygone_igata	Gerygone_chrysogaster	269000000000	558000000000	0	0
Acanthizidae.0	Oceania	Gerygone_igata	Crateroscelis_murina	269000000000	532000000000	0	0
Acanthizidae.0	Oceania	Gerygone_igata	Sericornis_arfakianus	269000000000	181000000000	0	0
Acanthizidae.0	Oceania	Gerygone_igata	Gerygone_cinerea	269000000000	125000000000	0	0
Acanthizidae.0	Oceania	Gerygone_igata	Sericornis_nouhuysi	269000000000	133000000000	0	0
Acanthizidae.0	Oceania	Gerygone_igata	Gerygone_ruficollis	269000000000	108000000000	0	0
Acanthizidae.0	Oceania	Gerygone_igata	Crateroscelis_nigrorufa	269000000000	105000000000	0	0
Acanthizidae.0	Oceania	Gerygone_igata	Crateroscelis_robusta	269000000000	164000000000	0	0
Acanthizidae.0	Oceania	Gerygone_igata	Sericornis_spilodera	269000000000	283000000000	0	0
Acanthizidae.0	Oceania	Gerygone_igata	Gerygone_hypoxantha	269000000000	2524270488	0	0
Acanthizidae.0	Oceania	Gerygone_igata	Sericornis_rufescens	269000000000	8367909543	0	0
Acanthizidae.0	Oceania	Gerygone_igata	Gerygone_magnirostris	269000000000	1210000000000	0	0
Acanthizidae.0	Oceania	Mohoua_albicilla	Calamanthus_fuliginosus	36004250785	198000000000	0	0
Acanthizidae.0	Oceania	Mohoua_albicilla	Pycnoptilus_floccosus	36004250785	245000000000	0	0
Acanthizidae.0	Oceania	Mohoua_albicilla	Origma_solitaria	36004250785	56963219590	0	0
Acanthizidae.0	Oceania	Mohoua_albicilla	Hylacola_cauta	36004250785	972000000000	0	0
Acanthizidae.0	Oceania	Mohoua_albicilla	Hylacola_pyrrhopygia	36004250785	768000000000	0	0
Acanthizidae.0	Oceania	Mohoua_albicilla	Acanthiza_inornata	36004250785	137000000000	0	0
Acanthizidae.0	Oceania	Mohoua_albicilla	Acanthiza_pusilla	36004250785	1130000000000	0	0
Acanthizidae.0	Oceania	Mohoua_albicilla	Acanthiza_iredalei	36004250785	987000000000	0	0
Acanthizidae.0	Oceania	Mohoua_albicilla	Acanthiza_lineata	36004250785	1040000000000	0	0
Acanthizidae.0	Oceania	Mohoua_albicilla	Acanthiza_chrysorrhoa	36004250785	4590000000000	0	0
Acanthizidae.0	Oceania	Mohoua_albicilla	Chthonicola_sagittatus	36004250785	1270000000000	0	0
Acanthizidae.0	Oceania	Mohoua_albicilla	Aphelocephala_leucopsis	36004250785	3740000000000	0	0
Acanthizidae.0	Oceania	Mohoua_albicilla	Gerygone_modesta	36004250785	3.78767e+07	0	0
Acanthizidae.0	Oceania	Mohoua_albicilla	Acanthiza_uropygialis	36004250785	4790000000000	0	0
Acanthizidae.0	Oceania	Mohoua_albicilla	Calamanthus_campestris	36004250785	1450000000000	0	0
Acanthizidae.0	Oceania	Mohoua_albicilla	Aphelocephala_pectoralis	36004250785	231000000000	0	0
Acanthizidae.0	Oceania	Mohoua_albicilla	Sericornis_frontalis	36004250785	1680000000000	0	0
Acanthizidae.0	Oceania	Mohoua_albicilla	Gerygone_fusca	36004250785	3750000000000	0	0
Acanthizidae.0	Oceania	Mohoua_albicilla	Acanthiza_reguloides	36004250785	1840000000000	0	0
Acanthizidae.0	Oceania	Mohoua_albicilla	Acanthiza_nana	36004250785	2020000000000	0	0
Acanthizidae.0	Oceania	Mohoua_albicilla	Pyrrholaemus_brunneus	36004250785	3290000000000	0	0
Acanthizidae.0	Oceania	Mohoua_albicilla	Aphelocephala_nigricincta	36004250785	1620000000000	0	0
Acanthizidae.0	Oceania	Mohoua_albicilla	Sericornis_magnirostra	36004250785	271000000000	0	0
Acanthizidae.0	Oceania	Mohoua_albicilla	Acanthiza_apicalis	36004250785	4120000000000	0	0
Acanthizidae.0	Oceania	Mohoua_albicilla	Sericornis_citreogularis	36004250785	169000000000	0	0
Acanthizidae.0	Oceania	Mohoua_albicilla	Gerygone_mouki	36004250785	388000000000	0	0
Acanthizidae.0	Oceania	Mohoua_albicilla	Acanthiza_robustirostris	36004250785	2060000000000	0	0
Acanthizidae.0	Oceania	Mohoua_albicilla	Smicrornis_brevirostris	36004250785	7230000000000	0	0
Acanthizidae.0	Oceania	Mohoua_albicilla	Gerygone_olivacea	36004250785	2360000000000	0	0
Acanthizidae.0	Oceania	Mohoua_albicilla	Gerygone_tenebrosa	36004250785	39187748965	0	0
Acanthizidae.0	Oceania	Mohoua_albicilla	Gerygone_levigaster	36004250785	342000000000	0	0
Acanthizidae.0	Oceania	Mohoua_albicilla	Oreoscopus_gutturalis	36004250785	102000000000	0	0
Acanthizidae.0	Oceania	Mohoua_albicilla	Sericornis_keri	36004250785	24710745189	0	0
Acanthizidae.0	Oceania	Mohoua_albicilla	Acanthiza_katherina	36004250785	58196090311	0	0
Acanthizidae.0	Oceania	Mohoua_albicilla	Gerygone_palpebrosa	36004250785	969000000000	0	0
Acanthizidae.0	Oceania	Mohoua_albicilla	Gerygone_chloronota	36004250785	1010000000000	0	0
Acanthizidae.0	Oceania	Mohoua_albicilla	Sericornis_beccarii	36004250785	247000000000	0	0
Acanthizidae.0	Oceania	Mohoua_albicilla	Gerygone_dorsalis	36004250785	7004775932	0	0
Acanthizidae.0	Oceania	Mohoua_albicilla	Acanthiza_murina	36004250785	84339375223	0	0
Acanthizidae.0	Oceania	Mohoua_albicilla	Sericornis_perspicillatus	36004250785	122000000000	0	0
Acanthizidae.0	Oceania	Mohoua_albicilla	Sericornis_papuensis	36004250785	86586533763	0	0
Acanthizidae.0	Oceania	Mohoua_albicilla	Gerygone_chrysogaster	36004250785	558000000000	0	0
Acanthizidae.0	Oceania	Mohoua_albicilla	Crateroscelis_murina	36004250785	532000000000	0	0
Acanthizidae.0	Oceania	Mohoua_albicilla	Sericornis_arfakianus	36004250785	181000000000	0	0
Acanthizidae.0	Oceania	Mohoua_albicilla	Gerygone_cinerea	36004250785	125000000000	0	0
Acanthizidae.0	Oceania	Mohoua_albicilla	Sericornis_nouhuysi	36004250785	133000000000	0	0
Acanthizidae.0	Oceania	Mohoua_albicilla	Gerygone_ruficollis	36004250785	108000000000	0	0
Acanthizidae.0	Oceania	Mohoua_albicilla	Crateroscelis_nigrorufa	36004250785	105000000000	0	0
Acanthizidae.0	Oceania	Mohoua_albicilla	Crateroscelis_robusta	36004250785	164000000000	0	0
Acanthizidae.0	Oceania	Mohoua_albicilla	Sericornis_spilodera	36004250785	283000000000	0	0
Acanthizidae.0	Oceania	Mohoua_albicilla	Gerygone_hypoxantha	36004250785	2524270488	0	0
Acanthizidae.0	Oceania	Mohoua_albicilla	Sericornis_rufescens	36004250785	8367909543	0	0
Acanthizidae.0	Oceania	Mohoua_albicilla	Gerygone_magnirostris	36004250785	1210000000000	0	0
Acanthizidae.0	Oceania	Calamanthus_fuliginosus	Pycnoptilus_floccosus	198000000000	245000000000	77563296396	0.392362
Acanthizidae.0	Oceania	Calamanthus_fuliginosus	Origma_solitaria	198000000000	56963219590	5382809983	0.0944962
Acanthizidae.0	Oceania	Calamanthus_fuliginosus	Hylacola_cauta	198000000000	972000000000	26556174757	0.134337
Acanthizidae.0	Oceania	Calamanthus_fuliginosus	Hylacola_pyrrhopygia	198000000000	768000000000	131000000000	0.661464
Acanthizidae.0	Oceania	Calamanthus_fuliginosus	Acanthiza_inornata	198000000000	137000000000	0	0
Acanthizidae.0	Oceania	Calamanthus_fuliginosus	Acanthiza_pusilla	198000000000	1130000000000	197000000000	0.994855
Acanthizidae.0	Oceania	Calamanthus_fuliginosus	Acanthiza_iredalei	198000000000	987000000000	43426112153	0.219676
Acanthizidae.0	Oceania	Calamanthus_fuliginosus	Acanthiza_lineata	198000000000	1040000000000	131000000000	0.661536
Acanthizidae.0	Oceania	Calamanthus_fuliginosus	Acanthiza_chrysorrhoa	198000000000	4590000000000	182000000000	0.918187
Acanthizidae.0	Oceania	Calamanthus_fuliginosus	Chthonicola_sagittatus	198000000000	1270000000000	117000000000	0.593102
Acanthizidae.0	Oceania	Calamanthus_fuliginosus	Aphelocephala_leucopsis	198000000000	3740000000000	64605850040	0.326816
Acanthizidae.0	Oceania	Calamanthus_fuliginosus	Gerygone_modesta	198000000000	3.78767e+07	0	0
Acanthizidae.0	Oceania	Calamanthus_fuliginosus	Acanthiza_uropygialis	198000000000	4790000000000	33363863769	0.168775
Acanthizidae.0	Oceania	Calamanthus_fuliginosus	Calamanthus_campestris	198000000000	1450000000000	11341874250	0.0573741
Acanthizidae.0	Oceania	Calamanthus_fuliginosus	Aphelocephala_pectoralis	198000000000	231000000000	0	0
Acanthizidae.0	Oceania	Calamanthus_fuliginosus	Sericornis_frontalis	198000000000	1680000000000	134000000000	0.677647
Acanthizidae.0	Oceania	Calamanthus_fuliginosus	Gerygone_fusca	198000000000	3750000000000	44693932197	0.226089
Acanthizidae.0	Oceania	Calamanthus_fuliginosus	Acanthiza_reguloides	198000000000	1840000000000	130000000000	0.659502
Acanthizidae.0	Oceania	Calamanthus_fuliginosus	Acanthiza_nana	198000000000	2020000000000	130000000000	0.659502
Acanthizidae.0	Oceania	Calamanthus_fuliginosus	Pyrrholaemus_brunneus	198000000000	3290000000000	1272743014	0.00643831
Acanthizidae.0	Oceania	Calamanthus_fuliginosus	Aphelocephala_nigricincta	198000000000	1620000000000	0	0
Acanthizidae.0	Oceania	Calamanthus_fuliginosus	Sericornis_magnirostra	198000000000	271000000000	45709546091	0.231227
Acanthizidae.0	Oceania	Calamanthus_fuliginosus	Acanthiza_apicalis	198000000000	4120000000000	0	0
Acanthizidae.0	Oceania	Calamanthus_fuliginosus	Sericornis_citreogularis	198000000000	169000000000	12088256311	0.0715237
Acanthizidae.0	Oceania	Calamanthus_fuliginosus	Gerygone_mouki	198000000000	388000000000	64642750718	0.327002
Acanthizidae.0	Oceania	Calamanthus_fuliginosus	Acanthiza_robustirostris	198000000000	2060000000000	0	0
Acanthizidae.0	Oceania	Calamanthus_fuliginosus	Smicrornis_brevirostris	198000000000	7230000000000	131000000000	0.661499
Acanthizidae.0	Oceania	Calamanthus_fuliginosus	Gerygone_olivacea	198000000000	2360000000000	124000000000	0.629454
Acanthizidae.0	Oceania	Calamanthus_fuliginosus	Gerygone_tenebrosa	198000000000	39187748965	0	0
Acanthizidae.0	Oceania	Calamanthus_fuliginosus	Gerygone_levigaster	198000000000	342000000000	0	0
Acanthizidae.0	Oceania	Calamanthus_fuliginosus	Oreoscopus_gutturalis	198000000000	102000000000	0	0
Acanthizidae.0	Oceania	Calamanthus_fuliginosus	Sericornis_keri	198000000000	24710745189	0	0
Acanthizidae.0	Oceania	Calamanthus_fuliginosus	Acanthiza_katherina	198000000000	58196090311	0	0
Acanthizidae.0	Oceania	Calamanthus_fuliginosus	Gerygone_palpebrosa	198000000000	969000000000	0	0
Acanthizidae.0	Oceania	Calamanthus_fuliginosus	Gerygone_chloronota	198000000000	1010000000000	0	0
Acanthizidae.0	Oceania	Calamanthus_fuliginosus	Sericornis_beccarii	198000000000	247000000000	0	0
Acanthizidae.0	Oceania	Calamanthus_fuliginosus	Gerygone_dorsalis	198000000000	7004775932	0	0
Acanthizidae.0	Oceania	Calamanthus_fuliginosus	Acanthiza_murina	198000000000	84339375223	0	0
Acanthizidae.0	Oceania	Calamanthus_fuliginosus	Sericornis_perspicillatus	198000000000	122000000000	0	0
Acanthizidae.0	Oceania	Calamanthus_fuliginosus	Sericornis_papuensis	198000000000	86586533763	0	0
Acanthizidae.0	Oceania	Calamanthus_fuliginosus	Gerygone_chrysogaster	198000000000	558000000000	0	0
Acanthizidae.0	Oceania	Calamanthus_fuliginosus	Crateroscelis_murina	198000000000	532000000000	0	0
Acanthizidae.0	Oceania	Calamanthus_fuliginosus	Sericornis_arfakianus	198000000000	181000000000	0	0
Acanthizidae.0	Oceania	Calamanthus_fuliginosus	Gerygone_cinerea	198000000000	125000000000	0	0
Acanthizidae.0	Oceania	Calamanthus_fuliginosus	Sericornis_nouhuysi	198000000000	133000000000	0	0
Acanthizidae.0	Oceania	Calamanthus_fuliginosus	Gerygone_ruficollis	198000000000	108000000000	0	0
Acanthizidae.0	Oceania	Calamanthus_fuliginosus	Crateroscelis_nigrorufa	198000000000	105000000000	0	0
Acanthizidae.0	Oceania	Calamanthus_fuliginosus	Crateroscelis_robusta	198000000000	164000000000	0	0
Acanthizidae.0	Oceania	Calamanthus_fuliginosus	Sericornis_spilodera	198000000000	283000000000	0	0
Acanthizidae.0	Oceania	Calamanthus_fuliginosus	Gerygone_hypoxantha	198000000000	2524270488	0	0
Acanthizidae.0	Oceania	Calamanthus_fuliginosus	Sericornis_rufescens	198000000000	8367909543	0	0
Acanthizidae.0	Oceania	Calamanthus_fuliginosus	Gerygone_magnirostris	198000000000	1210000000000	0	0
Acanthizidae.0	Oceania	Pycnoptilus_floccosus	Origma_solitaria	245000000000	56963219590	49084556652	0.861689
Acanthizidae.0	Oceania	Pycnoptilus_floccosus	Hylacola_cauta	245000000000	972000000000	22686293897	0.0926922
Acanthizidae.0	Oceania	Pycnoptilus_floccosus	Hylacola_pyrrhopygia	245000000000	768000000000	241000000000	0.984249
Acanthizidae.0	Oceania	Pycnoptilus_floccosus	Acanthiza_inornata	245000000000	137000000000	0	0
Acanthizidae.0	Oceania	Pycnoptilus_floccosus	Acanthiza_pusilla	245000000000	1130000000000	241000000000	0.984291
Acanthizidae.0	Oceania	Pycnoptilus_floccosus	Acanthiza_iredalei	245000000000	987000000000	0	0
Acanthizidae.0	Oceania	Pycnoptilus_floccosus	Acanthiza_lineata	245000000000	1040000000000	241000000000	0.984289
Acanthizidae.0	Oceania	Pycnoptilus_floccosus	Acanthiza_chrysorrhoa	245000000000	4590000000000	241000000000	0.984287
Acanthizidae.0	Oceania	Pycnoptilus_floccosus	Chthonicola_sagittatus	245000000000	1270000000000	241000000000	0.984289
Acanthizidae.0	Oceania	Pycnoptilus_floccosus	Aphelocephala_leucopsis	245000000000	3740000000000	180000000000	0.735105
Acanthizidae.0	Oceania	Pycnoptilus_floccosus	Gerygone_modesta	245000000000	3.78767e+07	0	0
Acanthizidae.0	Oceania	Pycnoptilus_floccosus	Acanthiza_uropygialis	245000000000	4790000000000	117000000000	0.477031
Acanthizidae.0	Oceania	Pycnoptilus_floccosus	Calamanthus_campestris	245000000000	1450000000000	0	0
Acanthizidae.0	Oceania	Pycnoptilus_floccosus	Aphelocephala_pectoralis	245000000000	231000000000	0	0
Acanthizidae.0	Oceania	Pycnoptilus_floccosus	Sericornis_frontalis	245000000000	1680000000000	241000000000	0.984287
Acanthizidae.0	Oceania	Pycnoptilus_floccosus	Gerygone_fusca	245000000000	3750000000000	174000000000	0.709962
Acanthizidae.0	Oceania	Pycnoptilus_floccosus	Acanthiza_reguloides	245000000000	1840000000000	241000000000	0.983073
Acanthizidae.0	Oceania	Pycnoptilus_floccosus	Acanthiza_nana	245000000000	2020000000000	241000000000	0.983073
Acanthizidae.0	Oceania	Pycnoptilus_floccosus	Pyrrholaemus_brunneus	245000000000	3290000000000	0	0
Acanthizidae.0	Oceania	Pycnoptilus_floccosus	Aphelocephala_nigricincta	245000000000	1620000000000	0	0
Acanthizidae.0	Oceania	Pycnoptilus_floccosus	Sericornis_magnirostra	245000000000	271000000000	96164068357	0.39291
Acanthizidae.0	Oceania	Pycnoptilus_floccosus	Acanthiza_apicalis	245000000000	4120000000000	0	0
Acanthizidae.0	Oceania	Pycnoptilus_floccosus	Sericornis_citreogularis	245000000000	169000000000	68738175882	0.406709
Acanthizidae.0	Oceania	Pycnoptilus_floccosus	Gerygone_mouki	245000000000	388000000000	153000000000	0.625067
Acanthizidae.0	Oceania	Pycnoptilus_floccosus	Acanthiza_robustirostris	245000000000	2060000000000	0	0
Acanthizidae.0	Oceania	Pycnoptilus_floccosus	Smicrornis_brevirostris	245000000000	7230000000000	241000000000	0.984269
Acanthizidae.0	Oceania	Pycnoptilus_floccosus	Gerygone_olivacea	245000000000	2360000000000	241000000000	0.983398
Acanthizidae.0	Oceania	Pycnoptilus_floccosus	Gerygone_tenebrosa	245000000000	39187748965	0	0
Acanthizidae.0	Oceania	Pycnoptilus_floccosus	Gerygone_levigaster	245000000000	342000000000	18497811706	0.0755788
Acanthizidae.0	Oceania	Pycnoptilus_floccosus	Oreoscopus_gutturalis	245000000000	102000000000	0	0
Acanthizidae.0	Oceania	Pycnoptilus_floccosus	Sericornis_keri	245000000000	24710745189	0	0
Acanthizidae.0	Oceania	Pycnoptilus_floccosus	Acanthiza_katherina	245000000000	58196090311	0	0
Acanthizidae.0	Oceania	Pycnoptilus_floccosus	Gerygone_palpebrosa	245000000000	969000000000	0	0
Acanthizidae.0	Oceania	Pycnoptilus_floccosus	Gerygone_chloronota	245000000000	1010000000000	0	0
Acanthizidae.0	Oceania	Pycnoptilus_floccosus	Sericornis_beccarii	245000000000	247000000000	0	0
Acanthizidae.0	Oceania	Pycnoptilus_floccosus	Gerygone_dorsalis	245000000000	7004775932	0	0
Acanthizidae.0	Oceania	Pycnoptilus_floccosus	Acanthiza_murina	245000000000	84339375223	0	0
Acanthizidae.0	Oceania	Pycnoptilus_floccosus	Sericornis_perspicillatus	245000000000	122000000000	0	0
Acanthizidae.0	Oceania	Pycnoptilus_floccosus	Sericornis_papuensis	245000000000	86586533763	0	0
Acanthizidae.0	Oceania	Pycnoptilus_floccosus	Gerygone_chrysogaster	245000000000	558000000000	0	0
Acanthizidae.0	Oceania	Pycnoptilus_floccosus	Crateroscelis_murina	245000000000	532000000000	0	0
Acanthizidae.0	Oceania	Pycnoptilus_floccosus	Sericornis_arfakianus	245000000000	181000000000	0	0
Acanthizidae.0	Oceania	Pycnoptilus_floccosus	Gerygone_cinerea	245000000000	125000000000	0	0
Acanthizidae.0	Oceania	Pycnoptilus_floccosus	Sericornis_nouhuysi	245000000000	133000000000	0	0
Acanthizidae.0	Oceania	Pycnoptilus_floccosus	Gerygone_ruficollis	245000000000	108000000000	0	0
Acanthizidae.0	Oceania	Pycnoptilus_floccosus	Crateroscelis_nigrorufa	245000000000	105000000000	0	0
Acanthizidae.0	Oceania	Pycnoptilus_floccosus	Crateroscelis_robusta	245000000000	164000000000	0	0
Acanthizidae.0	Oceania	Pycnoptilus_floccosus	Sericornis_spilodera	245000000000	283000000000	0	0
Acanthizidae.0	Oceania	Pycnoptilus_floccosus	Gerygone_hypoxantha	245000000000	2524270488	0	0
Acanthizidae.0	Oceania	Pycnoptilus_floccosus	Sericornis_rufescens	245000000000	8367909543	0	0
Acanthizidae.0	Oceania	Pycnoptilus_floccosus	Gerygone_magnirostris	245000000000	1210000000000	0	0
Acanthizidae.0	Oceania	Origma_solitaria	Hylacola_cauta	56963219590	972000000000	0	0
Acanthizidae.0	Oceania	Origma_solitaria	Hylacola_pyrrhopygia	56963219590	768000000000	56962435488	0.999986
Acanthizidae.0	Oceania	Origma_solitaria	Acanthiza_inornata	56963219590	137000000000	0	0
Acanthizidae.0	Oceania	Origma_solitaria	Acanthiza_pusilla	56963219590	1130000000000	56962827721	0.999993
Acanthizidae.0	Oceania	Origma_solitaria	Acanthiza_iredalei	56963219590	987000000000	0	0
Acanthizidae.0	Oceania	Origma_solitaria	Acanthiza_lineata	56963219590	1040000000000	56963195580	1
Acanthizidae.0	Oceania	Origma_solitaria	Acanthiza_chrysorrhoa	56963219590	4590000000000	56962397221	0.999986
Acanthizidae.0	Oceania	Origma_solitaria	Chthonicola_sagittatus	56963219590	1270000000000	56963195580	1
Acanthizidae.0	Oceania	Origma_solitaria	Aphelocephala_leucopsis	56963219590	3740000000000	42947881788	0.753958
Acanthizidae.0	Oceania	Origma_solitaria	Gerygone_modesta	56963219590	3.78767e+07	0	0
Acanthizidae.0	Oceania	Origma_solitaria	Acanthiza_uropygialis	56963219590	4790000000000	24037460068	0.421982
Acanthizidae.0	Oceania	Origma_solitaria	Calamanthus_campestris	56963219590	1450000000000	0	0
Acanthizidae.0	Oceania	Origma_solitaria	Aphelocephala_pectoralis	56963219590	231000000000	0	0
Acanthizidae.0	Oceania	Origma_solitaria	Sericornis_frontalis	56963219590	1680000000000	56962418830	0.999986
Acanthizidae.0	Oceania	Origma_solitaria	Gerygone_fusca	56963219590	3750000000000	56963195580	1
Acanthizidae.0	Oceania	Origma_solitaria	Acanthiza_reguloides	56963219590	1840000000000	56960097202	0.999945
Acanthizidae.0	Oceania	Origma_solitaria	Acanthiza_nana	56963219590	2020000000000	56960106558	0.999945
Acanthizidae.0	Oceania	Origma_solitaria	Pyrrholaemus_brunneus	56963219590	3290000000000	0	0
Acanthizidae.0	Oceania	Origma_solitaria	Aphelocephala_nigricincta	56963219590	1620000000000	0	0
Acanthizidae.0	Oceania	Origma_solitaria	Sericornis_magnirostra	56963219590	271000000000	37865238579	0.664731
Acanthizidae.0	Oceania	Origma_solitaria	Acanthiza_apicalis	56963219590	4120000000000	0	0
Acanthizidae.0	Oceania	Origma_solitaria	Sericornis_citreogularis	56963219590	169000000000	42352317137	0.743503
Acanthizidae.0	Oceania	Origma_solitaria	Gerygone_mouki	56963219590	388000000000	46241698094	0.811782
Acanthizidae.0	Oceania	Origma_solitaria	Acanthiza_robustirostris	56963219590	2060000000000	0	0
Acanthizidae.0	Oceania	Origma_solitaria	Smicrornis_brevirostris	56963219590	7230000000000	56962448276	0.999986
Acanthizidae.0	Oceania	Origma_solitaria	Gerygone_olivacea	56963219590	2360000000000	56962582557	0.999989
Acanthizidae.0	Oceania	Origma_solitaria	Gerygone_tenebrosa	56963219590	39187748965	0	0
Acanthizidae.0	Oceania	Origma_solitaria	Gerygone_levigaster	56963219590	342000000000	4234061539	0.0743297
Acanthizidae.0	Oceania	Origma_solitaria	Oreoscopus_gutturalis	56963219590	102000000000	0	0
Acanthizidae.0	Oceania	Origma_solitaria	Sericornis_keri	56963219590	24710745189	0	0
Acanthizidae.0	Oceania	Origma_solitaria	Acanthiza_katherina	56963219590	58196090311	0	0
Acanthizidae.0	Oceania	Origma_solitaria	Gerygone_palpebrosa	56963219590	969000000000	0	0
Acanthizidae.0	Oceania	Origma_solitaria	Gerygone_chloronota	56963219590	1010000000000	0	0
Acanthizidae.0	Oceania	Origma_solitaria	Sericornis_beccarii	56963219590	247000000000	0	0
Acanthizidae.0	Oceania	Origma_solitaria	Gerygone_dorsalis	56963219590	7004775932	0	0
Acanthizidae.0	Oceania	Origma_solitaria	Acanthiza_murina	56963219590	84339375223	0	0
Acanthizidae.0	Oceania	Origma_solitaria	Sericornis_perspicillatus	56963219590	122000000000	0	0
Acanthizidae.0	Oceania	Origma_solitaria	Sericornis_papuensis	56963219590	86586533763	0	0
Acanthizidae.0	Oceania	Origma_solitaria	Gerygone_chrysogaster	56963219590	558000000000	0	0
Acanthizidae.0	Oceania	Origma_solitaria	Crateroscelis_murina	56963219590	532000000000	0	0
Acanthizidae.0	Oceania	Origma_solitaria	Sericornis_arfakianus	56963219590	181000000000	0	0
Acanthizidae.0	Oceania	Origma_solitaria	Gerygone_cinerea	56963219590	125000000000	0	0
Acanthizidae.0	Oceania	Origma_solitaria	Sericornis_nouhuysi	56963219590	133000000000	0	0
Acanthizidae.0	Oceania	Origma_solitaria	Gerygone_ruficollis	56963219590	108000000000	0	0
Acanthizidae.0	Oceania	Origma_solitaria	Crateroscelis_nigrorufa	56963219590	105000000000	0	0
Acanthizidae.0	Oceania	Origma_solitaria	Crateroscelis_robusta	56963219590	164000000000	0	0
Acanthizidae.0	Oceania	Origma_solitaria	Sericornis_spilodera	56963219590	283000000000	0	0
Acanthizidae.0	Oceania	Origma_solitaria	Gerygone_hypoxantha	56963219590	2524270488	0	0
Acanthizidae.0	Oceania	Origma_solitaria	Sericornis_rufescens	56963219590	8367909543	0	0
Acanthizidae.0	Oceania	Origma_solitaria	Gerygone_magnirostris	56963219590	1210000000000	0	0
Acanthizidae.0	Oceania	Hylacola_cauta	Hylacola_pyrrhopygia	972000000000	768000000000	274000000000	0.356687
Acanthizidae.0	Oceania	Hylacola_cauta	Acanthiza_inornata	972000000000	137000000000	91679917078	0.667218
Acanthizidae.0	Oceania	Hylacola_cauta	Acanthiza_pusilla	972000000000	1130000000000	226000000000	0.232896
Acanthizidae.0	Oceania	Hylacola_cauta	Acanthiza_iredalei	972000000000	987000000000	523000000000	0.537845
Acanthizidae.0	Oceania	Hylacola_cauta	Acanthiza_lineata	972000000000	1040000000000	268000000000	0.275813
Acanthizidae.0	Oceania	Hylacola_cauta	Acanthiza_chrysorrhoa	972000000000	4590000000000	972000000000	0.999737
Acanthizidae.0	Oceania	Hylacola_cauta	Chthonicola_sagittatus	972000000000	1270000000000	176000000000	0.1806
Acanthizidae.0	Oceania	Hylacola_cauta	Aphelocephala_leucopsis	972000000000	3740000000000	762000000000	0.783946
Acanthizidae.0	Oceania	Hylacola_cauta	Gerygone_modesta	972000000000	3.78767e+07	0	0
Acanthizidae.0	Oceania	Hylacola_cauta	Acanthiza_uropygialis	972000000000	4790000000000	875000000000	0.900588
Acanthizidae.0	Oceania	Hylacola_cauta	Calamanthus_campestris	972000000000	1450000000000	395000000000	0.406544
Acanthizidae.0	Oceania	Hylacola_cauta	Aphelocephala_pectoralis	972000000000	231000000000	5.70628e+08	0.00246929
Acanthizidae.0	Oceania	Hylacola_cauta	Sericornis_frontalis	972000000000	1680000000000	757000000000	0.778417
Acanthizidae.0	Oceania	Hylacola_cauta	Gerygone_fusca	972000000000	3750000000000	587000000000	0.604414
Acanthizidae.0	Oceania	Hylacola_cauta	Acanthiza_reguloides	972000000000	1840000000000	368000000000	0.378336
Acanthizidae.0	Oceania	Hylacola_cauta	Acanthiza_nana	972000000000	2020000000000	406000000000	0.418242
Acanthizidae.0	Oceania	Hylacola_cauta	Pyrrholaemus_brunneus	972000000000	3290000000000	678000000000	0.697374
Acanthizidae.0	Oceania	Hylacola_cauta	Aphelocephala_nigricincta	972000000000	1620000000000	39396732192	0.0405362
Acanthizidae.0	Oceania	Hylacola_cauta	Sericornis_magnirostra	972000000000	271000000000	1360658826	0.00502679
Acanthizidae.0	Oceania	Hylacola_cauta	Acanthiza_apicalis	972000000000	4120000000000	777000000000	0.799952
Acanthizidae.0	Oceania	Hylacola_cauta	Sericornis_citreogularis	972000000000	169000000000	0	0
Acanthizidae.0	Oceania	Hylacola_cauta	Gerygone_mouki	972000000000	388000000000	2857300100	0.00737105
Acanthizidae.0	Oceania	Hylacola_cauta	Acanthiza_robustirostris	972000000000	2060000000000	21109146310	0.0217197
Acanthizidae.0	Oceania	Hylacola_cauta	Smicrornis_brevirostris	972000000000	7230000000000	971000000000	0.999039
Acanthizidae.0	Oceania	Hylacola_cauta	Gerygone_olivacea	972000000000	2360000000000	147000000000	0.151493
Acanthizidae.0	Oceania	Hylacola_cauta	Gerygone_tenebrosa	972000000000	39187748965	0	0
Acanthizidae.0	Oceania	Hylacola_cauta	Gerygone_levigaster	972000000000	342000000000	0	0
Acanthizidae.0	Oceania	Hylacola_cauta	Oreoscopus_gutturalis	972000000000	102000000000	0	0
Acanthizidae.0	Oceania	Hylacola_cauta	Sericornis_keri	972000000000	24710745189	0	0
Acanthizidae.0	Oceania	Hylacola_cauta	Acanthiza_katherina	972000000000	58196090311	0	0
Acanthizidae.0	Oceania	Hylacola_cauta	Gerygone_palpebrosa	972000000000	969000000000	0	0
Acanthizidae.0	Oceania	Hylacola_cauta	Gerygone_chloronota	972000000000	1010000000000	0	0
Acanthizidae.0	Oceania	Hylacola_cauta	Sericornis_beccarii	972000000000	247000000000	0	0
Acanthizidae.0	Oceania	Hylacola_cauta	Gerygone_dorsalis	972000000000	7004775932	0	0
Acanthizidae.0	Oceania	Hylacola_cauta	Acanthiza_murina	972000000000	84339375223	0	0
Acanthizidae.0	Oceania	Hylacola_cauta	Sericornis_perspicillatus	972000000000	122000000000	0	0
Acanthizidae.0	Oceania	Hylacola_cauta	Sericornis_papuensis	972000000000	86586533763	0	0
Acanthizidae.0	Oceania	Hylacola_cauta	Gerygone_chrysogaster	972000000000	558000000000	0	0
Acanthizidae.0	Oceania	Hylacola_cauta	Crateroscelis_murina	972000000000	532000000000	0	0
Acanthizidae.0	Oceania	Hylacola_cauta	Sericornis_arfakianus	972000000000	181000000000	0	0
Acanthizidae.0	Oceania	Hylacola_cauta	Gerygone_cinerea	972000000000	125000000000	0	0
Acanthizidae.0	Oceania	Hylacola_cauta	Sericornis_nouhuysi	972000000000	133000000000	0	0
Acanthizidae.0	Oceania	Hylacola_cauta	Gerygone_ruficollis	972000000000	108000000000	0	0
Acanthizidae.0	Oceania	Hylacola_cauta	Crateroscelis_nigrorufa	972000000000	105000000000	0	0
Acanthizidae.0	Oceania	Hylacola_cauta	Crateroscelis_robusta	972000000000	164000000000	0	0
Acanthizidae.0	Oceania	Hylacola_cauta	Sericornis_spilodera	972000000000	283000000000	0	0
Acanthizidae.0	Oceania	Hylacola_cauta	Gerygone_hypoxantha	972000000000	2524270488	0	0
Acanthizidae.0	Oceania	Hylacola_cauta	Sericornis_rufescens	972000000000	8367909543	0	0
Acanthizidae.0	Oceania	Hylacola_cauta	Gerygone_magnirostris	972000000000	1210000000000	0	0
Acanthizidae.0	Oceania	Hylacola_pyrrhopygia	Acanthiza_inornata	768000000000	137000000000	0	0
Acanthizidae.0	Oceania	Hylacola_pyrrhopygia	Acanthiza_pusilla	768000000000	1130000000000	691000000000	0.900093
Acanthizidae.0	Oceania	Hylacola_pyrrhopygia	Acanthiza_iredalei	768000000000	987000000000	190000000000	0.247367
Acanthizidae.0	Oceania	Hylacola_pyrrhopygia	Acanthiza_lineata	768000000000	1040000000000	728000000000	0.947582
Acanthizidae.0	Oceania	Hylacola_pyrrhopygia	Acanthiza_chrysorrhoa	768000000000	4590000000000	768000000000	0.999994
Acanthizidae.0	Oceania	Hylacola_pyrrhopygia	Chthonicola_sagittatus	768000000000	1270000000000	631000000000	0.822216
Acanthizidae.0	Oceania	Hylacola_pyrrhopygia	Aphelocephala_leucopsis	768000000000	3740000000000	611000000000	0.79581
Acanthizidae.0	Oceania	Hylacola_pyrrhopygia	Gerygone_modesta	768000000000	3.78767e+07	0	0
Acanthizidae.0	Oceania	Hylacola_pyrrhopygia	Acanthiza_uropygialis	768000000000	4790000000000	557000000000	0.725301
Acanthizidae.0	Oceania	Hylacola_pyrrhopygia	Calamanthus_campestris	768000000000	1450000000000	157000000000	0.204437
Acanthizidae.0	Oceania	Hylacola_pyrrhopygia	Aphelocephala_pectoralis	768000000000	231000000000	0	0
Acanthizidae.0	Oceania	Hylacola_pyrrhopygia	Sericornis_frontalis	768000000000	1680000000000	631000000000	0.822499
Acanthizidae.0	Oceania	Hylacola_pyrrhopygia	Gerygone_fusca	768000000000	3750000000000	578000000000	0.752459
Acanthizidae.0	Oceania	Hylacola_pyrrhopygia	Acanthiza_reguloides	768000000000	1840000000000	748000000000	0.974837
Acanthizidae.0	Oceania	Hylacola_pyrrhopygia	Acanthiza_nana	768000000000	2020000000000	762000000000	0.992174
Acanthizidae.0	Oceania	Hylacola_pyrrhopygia	Pyrrholaemus_brunneus	768000000000	3290000000000	98464327808	0.128248
Acanthizidae.0	Oceania	Hylacola_pyrrhopygia	Aphelocephala_nigricincta	768000000000	1620000000000	4727614896	0.00615761
Acanthizidae.0	Oceania	Hylacola_pyrrhopygia	Sericornis_magnirostra	768000000000	271000000000	125000000000	0.463248
Acanthizidae.0	Oceania	Hylacola_pyrrhopygia	Acanthiza_apicalis	768000000000	4120000000000	118000000000	0.153706
Acanthizidae.0	Oceania	Hylacola_pyrrhopygia	Sericornis_citreogularis	768000000000	169000000000	105000000000	0.62309
Acanthizidae.0	Oceania	Hylacola_pyrrhopygia	Gerygone_mouki	768000000000	388000000000	196000000000	0.50624
Acanthizidae.0	Oceania	Hylacola_pyrrhopygia	Acanthiza_robustirostris	768000000000	2060000000000	0	0
Acanthizidae.0	Oceania	Hylacola_pyrrhopygia	Smicrornis_brevirostris	768000000000	7230000000000	768000000000	0.999992
Acanthizidae.0	Oceania	Hylacola_pyrrhopygia	Gerygone_olivacea	768000000000	2360000000000	585000000000	0.761592
Acanthizidae.0	Oceania	Hylacola_pyrrhopygia	Gerygone_tenebrosa	768000000000	39187748965	0	0
Acanthizidae.0	Oceania	Hylacola_pyrrhopygia	Gerygone_levigaster	768000000000	342000000000	36602417196	0.106944
Acanthizidae.0	Oceania	Hylacola_pyrrhopygia	Oreoscopus_gutturalis	768000000000	102000000000	0	0
Acanthizidae.0	Oceania	Hylacola_pyrrhopygia	Sericornis_keri	768000000000	24710745189	0	0
Acanthizidae.0	Oceania	Hylacola_pyrrhopygia	Acanthiza_katherina	768000000000	58196090311	0	0
Acanthizidae.0	Oceania	Hylacola_pyrrhopygia	Gerygone_palpebrosa	768000000000	969000000000	0	0
Acanthizidae.0	Oceania	Hylacola_pyrrhopygia	Gerygone_chloronota	768000000000	1010000000000	0	0
Acanthizidae.0	Oceania	Hylacola_pyrrhopygia	Sericornis_beccarii	768000000000	247000000000	0	0
Acanthizidae.0	Oceania	Hylacola_pyrrhopygia	Gerygone_dorsalis	768000000000	7004775932	0	0
Acanthizidae.0	Oceania	Hylacola_pyrrhopygia	Acanthiza_murina	768000000000	84339375223	0	0
Acanthizidae.0	Oceania	Hylacola_pyrrhopygia	Sericornis_perspicillatus	768000000000	122000000000	0	0
Acanthizidae.0	Oceania	Hylacola_pyrrhopygia	Sericornis_papuensis	768000000000	86586533763	0	0
Acanthizidae.0	Oceania	Hylacola_pyrrhopygia	Gerygone_chrysogaster	768000000000	558000000000	0	0
Acanthizidae.0	Oceania	Hylacola_pyrrhopygia	Crateroscelis_murina	768000000000	532000000000	0	0
Acanthizidae.0	Oceania	Hylacola_pyrrhopygia	Sericornis_arfakianus	768000000000	181000000000	0	0
Acanthizidae.0	Oceania	Hylacola_pyrrhopygia	Gerygone_cinerea	768000000000	125000000000	0	0
Acanthizidae.0	Oceania	Hylacola_pyrrhopygia	Sericornis_nouhuysi	768000000000	133000000000	0	0
Acanthizidae.0	Oceania	Hylacola_pyrrhopygia	Gerygone_ruficollis	768000000000	108000000000	0	0
Acanthizidae.0	Oceania	Hylacola_pyrrhopygia	Crateroscelis_nigrorufa	768000000000	105000000000	0	0
Acanthizidae.0	Oceania	Hylacola_pyrrhopygia	Crateroscelis_robusta	768000000000	164000000000	0	0
Acanthizidae.0	Oceania	Hylacola_pyrrhopygia	Sericornis_spilodera	768000000000	283000000000	0	0
Acanthizidae.0	Oceania	Hylacola_pyrrhopygia	Gerygone_hypoxantha	768000000000	2524270488	0	0
Acanthizidae.0	Oceania	Hylacola_pyrrhopygia	Sericornis_rufescens	768000000000	8367909543	0	0
Acanthizidae.0	Oceania	Hylacola_pyrrhopygia	Gerygone_magnirostris	768000000000	1210000000000	0	0
Acanthizidae.0	Oceania	Acanthiza_inornata	Acanthiza_pusilla	137000000000	1130000000000	0	0
Acanthizidae.0	Oceania	Acanthiza_inornata	Acanthiza_iredalei	137000000000	987000000000	22656792795	0.164889
Acanthizidae.0	Oceania	Acanthiza_inornata	Acanthiza_lineata	137000000000	1040000000000	0	0
Acanthizidae.0	Oceania	Acanthiza_inornata	Acanthiza_chrysorrhoa	137000000000	4590000000000	137000000000	0.999993
Acanthizidae.0	Oceania	Acanthiza_inornata	Chthonicola_sagittatus	137000000000	1270000000000	0	0
Acanthizidae.0	Oceania	Acanthiza_inornata	Aphelocephala_leucopsis	137000000000	3740000000000	24956990642	0.181629
Acanthizidae.0	Oceania	Acanthiza_inornata	Gerygone_modesta	137000000000	3.78767e+07	0	0
Acanthizidae.0	Oceania	Acanthiza_inornata	Acanthiza_uropygialis	137000000000	4790000000000	94507709391	0.687798
Acanthizidae.0	Oceania	Acanthiza_inornata	Calamanthus_campestris	137000000000	1450000000000	0	0
Acanthizidae.0	Oceania	Acanthiza_inornata	Aphelocephala_pectoralis	137000000000	231000000000	0	0
Acanthizidae.0	Oceania	Acanthiza_inornata	Sericornis_frontalis	137000000000	1680000000000	137000000000	0.999993
Acanthizidae.0	Oceania	Acanthiza_inornata	Gerygone_fusca	137000000000	3750000000000	137000000000	0.999995
Acanthizidae.0	Oceania	Acanthiza_inornata	Acanthiza_reguloides	137000000000	1840000000000	0	0
Acanthizidae.0	Oceania	Acanthiza_inornata	Acanthiza_nana	137000000000	2020000000000	0	0
Acanthizidae.0	Oceania	Acanthiza_inornata	Pyrrholaemus_brunneus	137000000000	3290000000000	79599690893	0.579302
Acanthizidae.0	Oceania	Acanthiza_inornata	Aphelocephala_nigricincta	137000000000	1620000000000	0	0
Acanthizidae.0	Oceania	Acanthiza_inornata	Sericornis_magnirostra	137000000000	271000000000	0	0
Acanthizidae.0	Oceania	Acanthiza_inornata	Acanthiza_apicalis	137000000000	4120000000000	137000000000	0.999993
Acanthizidae.0	Oceania	Acanthiza_inornata	Sericornis_citreogularis	137000000000	169000000000	0	0
Acanthizidae.0	Oceania	Acanthiza_inornata	Gerygone_mouki	137000000000	388000000000	0	0
Acanthizidae.0	Oceania	Acanthiza_inornata	Acanthiza_robustirostris	137000000000	2060000000000	0	0
Acanthizidae.0	Oceania	Acanthiza_inornata	Smicrornis_brevirostris	137000000000	7230000000000	137000000000	0.999992
Acanthizidae.0	Oceania	Acanthiza_inornata	Gerygone_olivacea	137000000000	2360000000000	0	0
Acanthizidae.0	Oceania	Acanthiza_inornata	Gerygone_tenebrosa	137000000000	39187748965	0	0
Acanthizidae.0	Oceania	Acanthiza_inornata	Gerygone_levigaster	137000000000	342000000000	0	0
Acanthizidae.0	Oceania	Acanthiza_inornata	Oreoscopus_gutturalis	137000000000	102000000000	0	0
Acanthizidae.0	Oceania	Acanthiza_inornata	Sericornis_keri	137000000000	24710745189	0	0
Acanthizidae.0	Oceania	Acanthiza_inornata	Acanthiza_katherina	137000000000	58196090311	0	0
Acanthizidae.0	Oceania	Acanthiza_inornata	Gerygone_palpebrosa	137000000000	969000000000	0	0
Acanthizidae.0	Oceania	Acanthiza_inornata	Gerygone_chloronota	137000000000	1010000000000	0	0
Acanthizidae.0	Oceania	Acanthiza_inornata	Sericornis_beccarii	137000000000	247000000000	0	0
Acanthizidae.0	Oceania	Acanthiza_inornata	Gerygone_dorsalis	137000000000	7004775932	0	0
Acanthizidae.0	Oceania	Acanthiza_inornata	Acanthiza_murina	137000000000	84339375223	0	0
Acanthizidae.0	Oceania	Acanthiza_inornata	Sericornis_perspicillatus	137000000000	122000000000	0	0
Acanthizidae.0	Oceania	Acanthiza_inornata	Sericornis_papuensis	137000000000	86586533763	0	0
Acanthizidae.0	Oceania	Acanthiza_inornata	Gerygone_chrysogaster	137000000000	558000000000	0	0
Acanthizidae.0	Oceania	Acanthiza_inornata	Crateroscelis_murina	137000000000	532000000000	0	0
Acanthizidae.0	Oceania	Acanthiza_inornata	Sericornis_arfakianus	137000000000	181000000000	0	0
Acanthizidae.0	Oceania	Acanthiza_inornata	Gerygone_cinerea	137000000000	125000000000	0	0
Acanthizidae.0	Oceania	Acanthiza_inornata	Sericornis_nouhuysi	137000000000	133000000000	0	0
Acanthizidae.0	Oceania	Acanthiza_inornata	Gerygone_ruficollis	137000000000	108000000000	0	0
Acanthizidae.0	Oceania	Acanthiza_inornata	Crateroscelis_nigrorufa	137000000000	105000000000	0	0
Acanthizidae.0	Oceania	Acanthiza_inornata	Crateroscelis_robusta	137000000000	164000000000	0	0
Acanthizidae.0	Oceania	Acanthiza_inornata	Sericornis_spilodera	137000000000	283000000000	0	0
Acanthizidae.0	Oceania	Acanthiza_inornata	Gerygone_hypoxantha	137000000000	2524270488	0	0
Acanthizidae.0	Oceania	Acanthiza_inornata	Sericornis_rufescens	137000000000	8367909543	0	0
Acanthizidae.0	Oceania	Acanthiza_inornata	Gerygone_magnirostris	137000000000	1210000000000	0	0
Acanthizidae.0	Oceania	Acanthiza_pusilla	Acanthiza_iredalei	1130000000000	987000000000	155000000000	0.156789
Acanthizidae.0	Oceania	Acanthiza_pusilla	Acanthiza_lineata	1130000000000	1040000000000	962000000000	0.921241
Acanthizidae.0	Oceania	Acanthiza_pusilla	Acanthiza_chrysorrhoa	1130000000000	4590000000000	1060000000000	0.937813
Acanthizidae.0	Oceania	Acanthiza_pusilla	Chthonicola_sagittatus	1130000000000	1270000000000	931000000000	0.823003
Acanthizidae.0	Oceania	Acanthiza_pusilla	Aphelocephala_leucopsis	1130000000000	3740000000000	604000000000	0.5337
Acanthizidae.0	Oceania	Acanthiza_pusilla	Gerygone_modesta	1130000000000	3.78767e+07	0	0
Acanthizidae.0	Oceania	Acanthiza_pusilla	Acanthiza_uropygialis	1130000000000	4790000000000	667000000000	0.589682
Acanthizidae.0	Oceania	Acanthiza_pusilla	Calamanthus_campestris	1130000000000	1450000000000	117000000000	0.102993
Acanthizidae.0	Oceania	Acanthiza_pusilla	Aphelocephala_pectoralis	1130000000000	231000000000	0	0
Acanthizidae.0	Oceania	Acanthiza_pusilla	Sericornis_frontalis	1130000000000	1680000000000	879000000000	0.77672
Acanthizidae.0	Oceania	Acanthiza_pusilla	Gerygone_fusca	1130000000000	3750000000000	795000000000	0.702538
Acanthizidae.0	Oceania	Acanthiza_pusilla	Acanthiza_reguloides	1130000000000	1840000000000	1050000000000	0.931287
Acanthizidae.0	Oceania	Acanthiza_pusilla	Acanthiza_nana	1130000000000	2020000000000	1060000000000	0.935124
Acanthizidae.0	Oceania	Acanthiza_pusilla	Pyrrholaemus_brunneus	1130000000000	3290000000000	65652157089	0.0580059
Acanthizidae.0	Oceania	Acanthiza_pusilla	Aphelocephala_nigricincta	1130000000000	1620000000000	1.42345e+08	0.000125766
Acanthizidae.0	Oceania	Acanthiza_pusilla	Sericornis_magnirostra	1130000000000	271000000000	242000000000	0.894833
Acanthizidae.0	Oceania	Acanthiza_pusilla	Acanthiza_apicalis	1130000000000	4120000000000	105000000000	0.0925625
Acanthizidae.0	Oceania	Acanthiza_pusilla	Sericornis_citreogularis	1130000000000	169000000000	139000000000	0.820458
Acanthizidae.0	Oceania	Acanthiza_pusilla	Gerygone_mouki	1130000000000	388000000000	314000000000	0.811245
Acanthizidae.0	Oceania	Acanthiza_pusilla	Acanthiza_robustirostris	1130000000000	2060000000000	0	0
Acanthizidae.0	Oceania	Acanthiza_pusilla	Smicrornis_brevirostris	1130000000000	7230000000000	1060000000000	0.937989
Acanthizidae.0	Oceania	Acanthiza_pusilla	Gerygone_olivacea	1130000000000	2360000000000	894000000000	0.789764
Acanthizidae.0	Oceania	Acanthiza_pusilla	Gerygone_tenebrosa	1130000000000	39187748965	0	0
Acanthizidae.0	Oceania	Acanthiza_pusilla	Gerygone_levigaster	1130000000000	342000000000	93618781413	0.273534
Acanthizidae.0	Oceania	Acanthiza_pusilla	Oreoscopus_gutturalis	1130000000000	102000000000	0	0
Acanthizidae.0	Oceania	Acanthiza_pusilla	Sericornis_keri	1130000000000	24710745189	0	0
Acanthizidae.0	Oceania	Acanthiza_pusilla	Acanthiza_katherina	1130000000000	58196090311	0	0
Acanthizidae.0	Oceania	Acanthiza_pusilla	Gerygone_palpebrosa	1130000000000	969000000000	141000000000	0.14523
Acanthizidae.0	Oceania	Acanthiza_pusilla	Gerygone_chloronota	1130000000000	1010000000000	0	0
Acanthizidae.0	Oceania	Acanthiza_pusilla	Sericornis_beccarii	1130000000000	247000000000	0	0
Acanthizidae.0	Oceania	Acanthiza_pusilla	Gerygone_dorsalis	1130000000000	7004775932	0	0
Acanthizidae.0	Oceania	Acanthiza_pusilla	Acanthiza_murina	1130000000000	84339375223	0	0
Acanthizidae.0	Oceania	Acanthiza_pusilla	Sericornis_perspicillatus	1130000000000	122000000000	0	0
Acanthizidae.0	Oceania	Acanthiza_pusilla	Sericornis_papuensis	1130000000000	86586533763	0	0
Acanthizidae.0	Oceania	Acanthiza_pusilla	Gerygone_chrysogaster	1130000000000	558000000000	0	0
Acanthizidae.0	Oceania	Acanthiza_pusilla	Crateroscelis_murina	1130000000000	532000000000	0	0
Acanthizidae.0	Oceania	Acanthiza_pusilla	Sericornis_arfakianus	1130000000000	181000000000	0	0
Acanthizidae.0	Oceania	Acanthiza_pusilla	Gerygone_cinerea	1130000000000	125000000000	0	0
Acanthizidae.0	Oceania	Acanthiza_pusilla	Sericornis_nouhuysi	1130000000000	133000000000	0	0
Acanthizidae.0	Oceania	Acanthiza_pusilla	Gerygone_ruficollis	1130000000000	108000000000	0	0
Acanthizidae.0	Oceania	Acanthiza_pusilla	Crateroscelis_nigrorufa	1130000000000	105000000000	0	0
Acanthizidae.0	Oceania	Acanthiza_pusilla	Crateroscelis_robusta	1130000000000	164000000000	0	0
Acanthizidae.0	Oceania	Acanthiza_pusilla	Sericornis_spilodera	1130000000000	283000000000	0	0
Acanthizidae.0	Oceania	Acanthiza_pusilla	Gerygone_hypoxantha	1130000000000	2524270488	0	0
Acanthizidae.0	Oceania	Acanthiza_pusilla	Sericornis_rufescens	1130000000000	8367909543	0	0
Acanthizidae.0	Oceania	Acanthiza_pusilla	Gerygone_magnirostris	1130000000000	1210000000000	26891000592	0.0237591
Acanthizidae.0	Oceania	Acanthiza_iredalei	Acanthiza_lineata	987000000000	1040000000000	179000000000	0.18112
Acanthizidae.0	Oceania	Acanthiza_iredalei	Acanthiza_chrysorrhoa	987000000000	4590000000000	987000000000	0.999839
Acanthizidae.0	Oceania	Acanthiza_iredalei	Chthonicola_sagittatus	987000000000	1270000000000	66776035781	0.0676465
Acanthizidae.0	Oceania	Acanthiza_iredalei	Aphelocephala_leucopsis	987000000000	3740000000000	941000000000	0.953508
Acanthizidae.0	Oceania	Acanthiza_iredalei	Gerygone_modesta	987000000000	3.78767e+07	0	0
Acanthizidae.0	Oceania	Acanthiza_iredalei	Acanthiza_uropygialis	987000000000	4790000000000	884000000000	0.895839
Acanthizidae.0	Oceania	Acanthiza_iredalei	Calamanthus_campestris	987000000000	1450000000000	583000000000	0.590999
Acanthizidae.0	Oceania	Acanthiza_iredalei	Aphelocephala_pectoralis	987000000000	231000000000	14093654491	0.0609878
Acanthizidae.0	Oceania	Acanthiza_iredalei	Sericornis_frontalis	987000000000	1680000000000	524000000000	0.530403
Acanthizidae.0	Oceania	Acanthiza_iredalei	Gerygone_fusca	987000000000	3750000000000	452000000000	0.457777
Acanthizidae.0	Oceania	Acanthiza_iredalei	Acanthiza_reguloides	987000000000	1840000000000	221000000000	0.224027
Acanthizidae.0	Oceania	Acanthiza_iredalei	Acanthiza_nana	987000000000	2020000000000	244000000000	0.247032
Acanthizidae.0	Oceania	Acanthiza_iredalei	Pyrrholaemus_brunneus	987000000000	3290000000000	778000000000	0.788259
Acanthizidae.0	Oceania	Acanthiza_iredalei	Aphelocephala_nigricincta	987000000000	1620000000000	46501960641	0.0471082
Acanthizidae.0	Oceania	Acanthiza_iredalei	Sericornis_magnirostra	987000000000	271000000000	0	0
Acanthizidae.0	Oceania	Acanthiza_iredalei	Acanthiza_apicalis	987000000000	4120000000000	838000000000	0.849091
Acanthizidae.0	Oceania	Acanthiza_iredalei	Sericornis_citreogularis	987000000000	169000000000	0	0
Acanthizidae.0	Oceania	Acanthiza_iredalei	Gerygone_mouki	987000000000	388000000000	0	0
Acanthizidae.0	Oceania	Acanthiza_iredalei	Acanthiza_robustirostris	987000000000	2060000000000	337000000000	0.341255
Acanthizidae.0	Oceania	Acanthiza_iredalei	Smicrornis_brevirostris	987000000000	7230000000000	986000000000	0.999103
Acanthizidae.0	Oceania	Acanthiza_iredalei	Gerygone_olivacea	987000000000	2360000000000	117000000000	0.1187
Acanthizidae.0	Oceania	Acanthiza_iredalei	Gerygone_tenebrosa	987000000000	39187748965	7350176285	0.187563
Acanthizidae.0	Oceania	Acanthiza_iredalei	Gerygone_levigaster	987000000000	342000000000	0	0
Acanthizidae.0	Oceania	Acanthiza_iredalei	Oreoscopus_gutturalis	987000000000	102000000000	0	0
Acanthizidae.0	Oceania	Acanthiza_iredalei	Sericornis_keri	987000000000	24710745189	0	0
Acanthizidae.0	Oceania	Acanthiza_iredalei	Acanthiza_katherina	987000000000	58196090311	0	0
Acanthizidae.0	Oceania	Acanthiza_iredalei	Gerygone_palpebrosa	987000000000	969000000000	0	0
Acanthizidae.0	Oceania	Acanthiza_iredalei	Gerygone_chloronota	987000000000	1010000000000	0	0
Acanthizidae.0	Oceania	Acanthiza_iredalei	Sericornis_beccarii	987000000000	247000000000	0	0
Acanthizidae.0	Oceania	Acanthiza_iredalei	Gerygone_dorsalis	987000000000	7004775932	0	0
Acanthizidae.0	Oceania	Acanthiza_iredalei	Acanthiza_murina	987000000000	84339375223	0	0
Acanthizidae.0	Oceania	Acanthiza_iredalei	Sericornis_perspicillatus	987000000000	122000000000	0	0
Acanthizidae.0	Oceania	Acanthiza_iredalei	Sericornis_papuensis	987000000000	86586533763	0	0
Acanthizidae.0	Oceania	Acanthiza_iredalei	Gerygone_chrysogaster	987000000000	558000000000	0	0
Acanthizidae.0	Oceania	Acanthiza_iredalei	Crateroscelis_murina	987000000000	532000000000	0	0
Acanthizidae.0	Oceania	Acanthiza_iredalei	Sericornis_arfakianus	987000000000	181000000000	0	0
Acanthizidae.0	Oceania	Acanthiza_iredalei	Gerygone_cinerea	987000000000	125000000000	0	0
Acanthizidae.0	Oceania	Acanthiza_iredalei	Sericornis_nouhuysi	987000000000	133000000000	0	0
Acanthizidae.0	Oceania	Acanthiza_iredalei	Gerygone_ruficollis	987000000000	108000000000	0	0
Acanthizidae.0	Oceania	Acanthiza_iredalei	Crateroscelis_nigrorufa	987000000000	105000000000	0	0
Acanthizidae.0	Oceania	Acanthiza_iredalei	Crateroscelis_robusta	987000000000	164000000000	0	0
Acanthizidae.0	Oceania	Acanthiza_iredalei	Sericornis_spilodera	987000000000	283000000000	0	0
Acanthizidae.0	Oceania	Acanthiza_iredalei	Gerygone_hypoxantha	987000000000	2524270488	0	0
Acanthizidae.0	Oceania	Acanthiza_iredalei	Sericornis_rufescens	987000000000	8367909543	0	0
Acanthizidae.0	Oceania	Acanthiza_iredalei	Gerygone_magnirostris	987000000000	1210000000000	0	0
Acanthizidae.0	Oceania	Acanthiza_lineata	Acanthiza_chrysorrhoa	1040000000000	4590000000000	1040000000000	0.996225
Acanthizidae.0	Oceania	Acanthiza_lineata	Chthonicola_sagittatus	1040000000000	1270000000000	922000000000	0.88309
Acanthizidae.0	Oceania	Acanthiza_lineata	Aphelocephala_leucopsis	1040000000000	3740000000000	645000000000	0.61771
Acanthizidae.0	Oceania	Acanthiza_lineata	Gerygone_modesta	1040000000000	3.78767e+07	0	0
Acanthizidae.0	Oceania	Acanthiza_lineata	Acanthiza_uropygialis	1040000000000	4790000000000	701000000000	0.671828
Acanthizidae.0	Oceania	Acanthiza_lineata	Calamanthus_campestris	1040000000000	1450000000000	137000000000	0.130965
Acanthizidae.0	Oceania	Acanthiza_lineata	Aphelocephala_pectoralis	1040000000000	231000000000	0	0
Acanthizidae.0	Oceania	Acanthiza_lineata	Sericornis_frontalis	1040000000000	1680000000000	843000000000	0.807866
Acanthizidae.0	Oceania	Acanthiza_lineata	Gerygone_fusca	1040000000000	3750000000000	804000000000	0.769908
Acanthizidae.0	Oceania	Acanthiza_lineata	Acanthiza_reguloides	1040000000000	1840000000000	1030000000000	0.985413
Acanthizidae.0	Oceania	Acanthiza_lineata	Acanthiza_nana	1040000000000	2020000000000	1040000000000	0.991627
Acanthizidae.0	Oceania	Acanthiza_lineata	Pyrrholaemus_brunneus	1040000000000	3290000000000	78229297097	0.0749454
Acanthizidae.0	Oceania	Acanthiza_lineata	Aphelocephala_nigricincta	1040000000000	1620000000000	11175458332	0.0107063
Acanthizidae.0	Oceania	Acanthiza_lineata	Sericornis_magnirostra	1040000000000	271000000000	218000000000	0.803628
Acanthizidae.0	Oceania	Acanthiza_lineata	Acanthiza_apicalis	1040000000000	4120000000000	160000000000	0.153253
Acanthizidae.0	Oceania	Acanthiza_lineata	Sericornis_citreogularis	1040000000000	169000000000	139000000000	0.822164
Acanthizidae.0	Oceania	Acanthiza_lineata	Gerygone_mouki	1040000000000	388000000000	290000000000	0.747205
Acanthizidae.0	Oceania	Acanthiza_lineata	Acanthiza_robustirostris	1040000000000	2060000000000	0	0
Acanthizidae.0	Oceania	Acanthiza_lineata	Smicrornis_brevirostris	1040000000000	7230000000000	1040000000000	0.997597
Acanthizidae.0	Oceania	Acanthiza_lineata	Gerygone_olivacea	1040000000000	2360000000000	822000000000	0.78709
Acanthizidae.0	Oceania	Acanthiza_lineata	Gerygone_tenebrosa	1040000000000	39187748965	0	0
Acanthizidae.0	Oceania	Acanthiza_lineata	Gerygone_levigaster	1040000000000	342000000000	65421187193	0.191147
Acanthizidae.0	Oceania	Acanthiza_lineata	Oreoscopus_gutturalis	1040000000000	102000000000	0	0
Acanthizidae.0	Oceania	Acanthiza_lineata	Sericornis_keri	1040000000000	24710745189	0	0
Acanthizidae.0	Oceania	Acanthiza_lineata	Acanthiza_katherina	1040000000000	58196090311	0	0
Acanthizidae.0	Oceania	Acanthiza_lineata	Gerygone_palpebrosa	1040000000000	969000000000	91208795028	0.0941049
Acanthizidae.0	Oceania	Acanthiza_lineata	Gerygone_chloronota	1040000000000	1010000000000	0	0
Acanthizidae.0	Oceania	Acanthiza_lineata	Sericornis_beccarii	1040000000000	247000000000	0	0
Acanthizidae.0	Oceania	Acanthiza_lineata	Gerygone_dorsalis	1040000000000	7004775932	0	0
Acanthizidae.0	Oceania	Acanthiza_lineata	Acanthiza_murina	1040000000000	84339375223	0	0
Acanthizidae.0	Oceania	Acanthiza_lineata	Sericornis_perspicillatus	1040000000000	122000000000	0	0
Acanthizidae.0	Oceania	Acanthiza_lineata	Sericornis_papuensis	1040000000000	86586533763	0	0
Acanthizidae.0	Oceania	Acanthiza_lineata	Gerygone_chrysogaster	1040000000000	558000000000	0	0
Acanthizidae.0	Oceania	Acanthiza_lineata	Crateroscelis_murina	1040000000000	532000000000	0	0
Acanthizidae.0	Oceania	Acanthiza_lineata	Sericornis_arfakianus	1040000000000	181000000000	0	0
Acanthizidae.0	Oceania	Acanthiza_lineata	Gerygone_cinerea	1040000000000	125000000000	0	0
Acanthizidae.0	Oceania	Acanthiza_lineata	Sericornis_nouhuysi	1040000000000	133000000000	0	0
Acanthizidae.0	Oceania	Acanthiza_lineata	Gerygone_ruficollis	1040000000000	108000000000	0	0
Acanthizidae.0	Oceania	Acanthiza_lineata	Crateroscelis_nigrorufa	1040000000000	105000000000	0	0
Acanthizidae.0	Oceania	Acanthiza_lineata	Crateroscelis_robusta	1040000000000	164000000000	0	0
Acanthizidae.0	Oceania	Acanthiza_lineata	Sericornis_spilodera	1040000000000	283000000000	0	0
Acanthizidae.0	Oceania	Acanthiza_lineata	Gerygone_hypoxantha	1040000000000	2524270488	0	0
Acanthizidae.0	Oceania	Acanthiza_lineata	Sericornis_rufescens	1040000000000	8367909543	0	0
Acanthizidae.0	Oceania	Acanthiza_lineata	Gerygone_magnirostris	1040000000000	1210000000000	0	0
Acanthizidae.0	Oceania	Acanthiza_chrysorrhoa	Chthonicola_sagittatus	4590000000000	1270000000000	1170000000000	0.92325
Acanthizidae.0	Oceania	Acanthiza_chrysorrhoa	Aphelocephala_leucopsis	4590000000000	3740000000000	3040000000000	0.81224
Acanthizidae.0	Oceania	Acanthiza_chrysorrhoa	Gerygone_modesta	4590000000000	3.78767e+07	0	0
Acanthizidae.0	Oceania	Acanthiza_chrysorrhoa	Acanthiza_uropygialis	4590000000000	4790000000000	3880000000000	0.844754
Acanthizidae.0	Oceania	Acanthiza_chrysorrhoa	Calamanthus_campestris	4590000000000	1450000000000	1270000000000	0.876205
Acanthizidae.0	Oceania	Acanthiza_chrysorrhoa	Aphelocephala_pectoralis	4590000000000	231000000000	231000000000	1
Acanthizidae.0	Oceania	Acanthiza_chrysorrhoa	Sericornis_frontalis	4590000000000	1680000000000	1570000000000	0.930422
Acanthizidae.0	Oceania	Acanthiza_chrysorrhoa	Gerygone_fusca	4590000000000	3750000000000	2710000000000	0.721569
Acanthizidae.0	Oceania	Acanthiza_chrysorrhoa	Acanthiza_reguloides	4590000000000	1840000000000	1520000000000	0.824315
Acanthizidae.0	Oceania	Acanthiza_chrysorrhoa	Acanthiza_nana	4590000000000	2020000000000	1690000000000	0.834538
Acanthizidae.0	Oceania	Acanthiza_chrysorrhoa	Pyrrholaemus_brunneus	4590000000000	3290000000000	2380000000000	0.723215
Acanthizidae.0	Oceania	Acanthiza_chrysorrhoa	Aphelocephala_nigricincta	4590000000000	1620000000000	956000000000	0.59017
Acanthizidae.0	Oceania	Acanthiza_chrysorrhoa	Sericornis_magnirostra	4590000000000	271000000000	215000000000	0.794642
Acanthizidae.0	Oceania	Acanthiza_chrysorrhoa	Acanthiza_apicalis	4590000000000	4120000000000	3000000000000	0.727872
Acanthizidae.0	Oceania	Acanthiza_chrysorrhoa	Sericornis_citreogularis	4590000000000	169000000000	137000000000	0.812643
Acanthizidae.0	Oceania	Acanthiza_chrysorrhoa	Gerygone_mouki	4590000000000	388000000000	288000000000	0.741922
Acanthizidae.0	Oceania	Acanthiza_chrysorrhoa	Acanthiza_robustirostris	4590000000000	2060000000000	1410000000000	0.681848
Acanthizidae.0	Oceania	Acanthiza_chrysorrhoa	Smicrornis_brevirostris	4590000000000	7230000000000	4420000000000	0.963074
Acanthizidae.0	Oceania	Acanthiza_chrysorrhoa	Gerygone_olivacea	4590000000000	2360000000000	1080000000000	0.45992
Acanthizidae.0	Oceania	Acanthiza_chrysorrhoa	Gerygone_tenebrosa	4590000000000	39187748965	7424744503	0.189466
Acanthizidae.0	Oceania	Acanthiza_chrysorrhoa	Gerygone_levigaster	4590000000000	342000000000	62319555357	0.182084
Acanthizidae.0	Oceania	Acanthiza_chrysorrhoa	Oreoscopus_gutturalis	4590000000000	102000000000	4926764050	0.0481318
Acanthizidae.0	Oceania	Acanthiza_chrysorrhoa	Sericornis_keri	4590000000000	24710745189	0	0
Acanthizidae.0	Oceania	Acanthiza_chrysorrhoa	Acanthiza_katherina	4590000000000	58196090311	6256305032	0.107504
Acanthizidae.0	Oceania	Acanthiza_chrysorrhoa	Gerygone_palpebrosa	4590000000000	969000000000	116000000000	0.119661
Acanthizidae.0	Oceania	Acanthiza_chrysorrhoa	Gerygone_chloronota	4590000000000	1010000000000	0	0
Acanthizidae.0	Oceania	Acanthiza_chrysorrhoa	Sericornis_beccarii	4590000000000	247000000000	0	0
Acanthizidae.0	Oceania	Acanthiza_chrysorrhoa	Gerygone_dorsalis	4590000000000	7004775932	0	0
Acanthizidae.0	Oceania	Acanthiza_chrysorrhoa	Acanthiza_murina	4590000000000	84339375223	0	0
Acanthizidae.0	Oceania	Acanthiza_chrysorrhoa	Sericornis_perspicillatus	4590000000000	122000000000	0	0
Acanthizidae.0	Oceania	Acanthiza_chrysorrhoa	Sericornis_papuensis	4590000000000	86586533763	0	0
Acanthizidae.0	Oceania	Acanthiza_chrysorrhoa	Gerygone_chrysogaster	4590000000000	558000000000	0	0
Acanthizidae.0	Oceania	Acanthiza_chrysorrhoa	Crateroscelis_murina	4590000000000	532000000000	0	0
Acanthizidae.0	Oceania	Acanthiza_chrysorrhoa	Sericornis_arfakianus	4590000000000	181000000000	0	0
Acanthizidae.0	Oceania	Acanthiza_chrysorrhoa	Gerygone_cinerea	4590000000000	125000000000	0	0
Acanthizidae.0	Oceania	Acanthiza_chrysorrhoa	Sericornis_nouhuysi	4590000000000	133000000000	0	0
Acanthizidae.0	Oceania	Acanthiza_chrysorrhoa	Gerygone_ruficollis	4590000000000	108000000000	0	0
Acanthizidae.0	Oceania	Acanthiza_chrysorrhoa	Crateroscelis_nigrorufa	4590000000000	105000000000	0	0
Acanthizidae.0	Oceania	Acanthiza_chrysorrhoa	Crateroscelis_robusta	4590000000000	164000000000	0	0
Acanthizidae.0	Oceania	Acanthiza_chrysorrhoa	Sericornis_spilodera	4590000000000	283000000000	0	0
Acanthizidae.0	Oceania	Acanthiza_chrysorrhoa	Gerygone_hypoxantha	4590000000000	2524270488	0	0
Acanthizidae.0	Oceania	Acanthiza_chrysorrhoa	Sericornis_rufescens	4590000000000	8367909543	0	0
Acanthizidae.0	Oceania	Acanthiza_chrysorrhoa	Gerygone_magnirostris	4590000000000	1210000000000	2.20836e+07	1.83e-05
Acanthizidae.0	Oceania	Chthonicola_sagittatus	Aphelocephala_leucopsis	1270000000000	3740000000000	771000000000	0.607846
Acanthizidae.0	Oceania	Chthonicola_sagittatus	Gerygone_modesta	1270000000000	3.78767e+07	0	0
Acanthizidae.0	Oceania	Chthonicola_sagittatus	Acanthiza_uropygialis	1270000000000	4790000000000	918000000000	0.723422
Acanthizidae.0	Oceania	Chthonicola_sagittatus	Calamanthus_campestris	1270000000000	1450000000000	37638226291	0.0296566
Acanthizidae.0	Oceania	Chthonicola_sagittatus	Aphelocephala_pectoralis	1270000000000	231000000000	0	0
Acanthizidae.0	Oceania	Chthonicola_sagittatus	Sericornis_frontalis	1270000000000	1680000000000	783000000000	0.616681
Acanthizidae.0	Oceania	Chthonicola_sagittatus	Gerygone_fusca	1270000000000	3750000000000	1090000000000	0.862146
Acanthizidae.0	Oceania	Chthonicola_sagittatus	Acanthiza_reguloides	1270000000000	1840000000000	1220000000000	0.962577
Acanthizidae.0	Oceania	Chthonicola_sagittatus	Acanthiza_nana	1270000000000	2020000000000	1270000000000	0.9974
Acanthizidae.0	Oceania	Chthonicola_sagittatus	Pyrrholaemus_brunneus	1270000000000	3290000000000	93669077725	0.0738055
Acanthizidae.0	Oceania	Chthonicola_sagittatus	Aphelocephala_nigricincta	1270000000000	1620000000000	0	0
Acanthizidae.0	Oceania	Chthonicola_sagittatus	Sericornis_magnirostra	1270000000000	271000000000	220000000000	0.811474
Acanthizidae.0	Oceania	Chthonicola_sagittatus	Acanthiza_apicalis	1270000000000	4120000000000	408000000000	0.32168
Acanthizidae.0	Oceania	Chthonicola_sagittatus	Sericornis_citreogularis	1270000000000	169000000000	139000000000	0.822164
Acanthizidae.0	Oceania	Chthonicola_sagittatus	Gerygone_mouki	1270000000000	388000000000	290000000000	0.748578
Acanthizidae.0	Oceania	Chthonicola_sagittatus	Acanthiza_robustirostris	1270000000000	2060000000000	19628523404	0.0154661
Acanthizidae.0	Oceania	Chthonicola_sagittatus	Smicrornis_brevirostris	1270000000000	7230000000000	1270000000000	0.998591
Acanthizidae.0	Oceania	Chthonicola_sagittatus	Gerygone_olivacea	1270000000000	2360000000000	871000000000	0.686647
Acanthizidae.0	Oceania	Chthonicola_sagittatus	Gerygone_tenebrosa	1270000000000	39187748965	0	0
Acanthizidae.0	Oceania	Chthonicola_sagittatus	Gerygone_levigaster	1270000000000	342000000000	68769907749	0.200931
Acanthizidae.0	Oceania	Chthonicola_sagittatus	Oreoscopus_gutturalis	1270000000000	102000000000	0	0
Acanthizidae.0	Oceania	Chthonicola_sagittatus	Sericornis_keri	1270000000000	24710745189	0	0
Acanthizidae.0	Oceania	Chthonicola_sagittatus	Acanthiza_katherina	1270000000000	58196090311	0	0
Acanthizidae.0	Oceania	Chthonicola_sagittatus	Gerygone_palpebrosa	1270000000000	969000000000	107000000000	0.110162
Acanthizidae.0	Oceania	Chthonicola_sagittatus	Gerygone_chloronota	1270000000000	1010000000000	0	0
Acanthizidae.0	Oceania	Chthonicola_sagittatus	Sericornis_beccarii	1270000000000	247000000000	0	0
Acanthizidae.0	Oceania	Chthonicola_sagittatus	Gerygone_dorsalis	1270000000000	7004775932	0	0
Acanthizidae.0	Oceania	Chthonicola_sagittatus	Acanthiza_murina	1270000000000	84339375223	0	0
Acanthizidae.0	Oceania	Chthonicola_sagittatus	Sericornis_perspicillatus	1270000000000	122000000000	0	0
Acanthizidae.0	Oceania	Chthonicola_sagittatus	Sericornis_papuensis	1270000000000	86586533763	0	0
Acanthizidae.0	Oceania	Chthonicola_sagittatus	Gerygone_chrysogaster	1270000000000	558000000000	0	0
Acanthizidae.0	Oceania	Chthonicola_sagittatus	Crateroscelis_murina	1270000000000	532000000000	0	0
Acanthizidae.0	Oceania	Chthonicola_sagittatus	Sericornis_arfakianus	1270000000000	181000000000	0	0
Acanthizidae.0	Oceania	Chthonicola_sagittatus	Gerygone_cinerea	1270000000000	125000000000	0	0
Acanthizidae.0	Oceania	Chthonicola_sagittatus	Sericornis_nouhuysi	1270000000000	133000000000	0	0
Acanthizidae.0	Oceania	Chthonicola_sagittatus	Gerygone_ruficollis	1270000000000	108000000000	0	0
Acanthizidae.0	Oceania	Chthonicola_sagittatus	Crateroscelis_nigrorufa	1270000000000	105000000000	0	0
Acanthizidae.0	Oceania	Chthonicola_sagittatus	Crateroscelis_robusta	1270000000000	164000000000	0	0
Acanthizidae.0	Oceania	Chthonicola_sagittatus	Sericornis_spilodera	1270000000000	283000000000	0	0
Acanthizidae.0	Oceania	Chthonicola_sagittatus	Gerygone_hypoxantha	1270000000000	2524270488	0	0
Acanthizidae.0	Oceania	Chthonicola_sagittatus	Sericornis_rufescens	1270000000000	8367909543	0	0
Acanthizidae.0	Oceania	Chthonicola_sagittatus	Gerygone_magnirostris	1270000000000	1210000000000	5412081507	0.00449116
Acanthizidae.0	Oceania	Aphelocephala_leucopsis	Gerygone_modesta	3740000000000	3.78767e+07	0	0
Acanthizidae.0	Oceania	Aphelocephala_leucopsis	Acanthiza_uropygialis	3740000000000	4790000000000	3580000000000	0.957478
Acanthizidae.0	Oceania	Aphelocephala_leucopsis	Calamanthus_campestris	3740000000000	1450000000000	1280000000000	0.882198
Acanthizidae.0	Oceania	Aphelocephala_leucopsis	Aphelocephala_pectoralis	3740000000000	231000000000	231000000000	1
Acanthizidae.0	Oceania	Aphelocephala_leucopsis	Sericornis_frontalis	3740000000000	1680000000000	953000000000	0.566303
Acanthizidae.0	Oceania	Aphelocephala_leucopsis	Gerygone_fusca	3740000000000	3750000000000	1950000000000	0.521199
Acanthizidae.0	Oceania	Aphelocephala_leucopsis	Acanthiza_reguloides	3740000000000	1840000000000	1080000000000	0.585458
Acanthizidae.0	Oceania	Aphelocephala_leucopsis	Acanthiza_nana	3740000000000	2020000000000	1290000000000	0.638015
Acanthizidae.0	Oceania	Aphelocephala_leucopsis	Pyrrholaemus_brunneus	3740000000000	3290000000000	2460000000000	0.750249
Acanthizidae.0	Oceania	Aphelocephala_leucopsis	Aphelocephala_nigricincta	3740000000000	1620000000000	1090000000000	0.675598
Acanthizidae.0	Oceania	Aphelocephala_leucopsis	Sericornis_magnirostra	3740000000000	271000000000	46639225009	0.172303
Acanthizidae.0	Oceania	Aphelocephala_leucopsis	Acanthiza_apicalis	3740000000000	4120000000000	2990000000000	0.798955
Acanthizidae.0	Oceania	Aphelocephala_leucopsis	Sericornis_citreogularis	3740000000000	169000000000	41795888175	0.247298
Acanthizidae.0	Oceania	Aphelocephala_leucopsis	Gerygone_mouki	3740000000000	388000000000	97614430613	0.251819
Acanthizidae.0	Oceania	Aphelocephala_leucopsis	Acanthiza_robustirostris	3740000000000	2060000000000	1580000000000	0.766208
Acanthizidae.0	Oceania	Aphelocephala_leucopsis	Smicrornis_brevirostris	3740000000000	7230000000000	3570000000000	0.953612
Acanthizidae.0	Oceania	Aphelocephala_leucopsis	Gerygone_olivacea	3740000000000	2360000000000	474000000000	0.201019
Acanthizidae.0	Oceania	Aphelocephala_leucopsis	Gerygone_tenebrosa	3740000000000	39187748965	3202785354	0.0817293
Acanthizidae.0	Oceania	Aphelocephala_leucopsis	Gerygone_levigaster	3740000000000	342000000000	1336401650	0.00390468
Acanthizidae.0	Oceania	Aphelocephala_leucopsis	Oreoscopus_gutturalis	3740000000000	102000000000	0	0
Acanthizidae.0	Oceania	Aphelocephala_leucopsis	Sericornis_keri	3740000000000	24710745189	0	0
Acanthizidae.0	Oceania	Aphelocephala_leucopsis	Acanthiza_katherina	3740000000000	58196090311	0	0
Acanthizidae.0	Oceania	Aphelocephala_leucopsis	Gerygone_palpebrosa	3740000000000	969000000000	0	0
Acanthizidae.0	Oceania	Aphelocephala_leucopsis	Gerygone_chloronota	3740000000000	1010000000000	0	0
Acanthizidae.0	Oceania	Aphelocephala_leucopsis	Sericornis_beccarii	3740000000000	247000000000	0	0
Acanthizidae.0	Oceania	Aphelocephala_leucopsis	Gerygone_dorsalis	3740000000000	7004775932	0	0
Acanthizidae.0	Oceania	Aphelocephala_leucopsis	Acanthiza_murina	3740000000000	84339375223	0	0
Acanthizidae.0	Oceania	Aphelocephala_leucopsis	Sericornis_perspicillatus	3740000000000	122000000000	0	0
Acanthizidae.0	Oceania	Aphelocephala_leucopsis	Sericornis_papuensis	3740000000000	86586533763	0	0
Acanthizidae.0	Oceania	Aphelocephala_leucopsis	Gerygone_chrysogaster	3740000000000	558000000000	0	0
Acanthizidae.0	Oceania	Aphelocephala_leucopsis	Crateroscelis_murina	3740000000000	532000000000	0	0
Acanthizidae.0	Oceania	Aphelocephala_leucopsis	Sericornis_arfakianus	3740000000000	181000000000	0	0
Acanthizidae.0	Oceania	Aphelocephala_leucopsis	Gerygone_cinerea	3740000000000	125000000000	0	0
Acanthizidae.0	Oceania	Aphelocephala_leucopsis	Sericornis_nouhuysi	3740000000000	133000000000	0	0
Acanthizidae.0	Oceania	Aphelocephala_leucopsis	Gerygone_ruficollis	3740000000000	108000000000	0	0
Acanthizidae.0	Oceania	Aphelocephala_leucopsis	Crateroscelis_nigrorufa	3740000000000	105000000000	0	0
Acanthizidae.0	Oceania	Aphelocephala_leucopsis	Crateroscelis_robusta	3740000000000	164000000000	0	0
Acanthizidae.0	Oceania	Aphelocephala_leucopsis	Sericornis_spilodera	3740000000000	283000000000	0	0
Acanthizidae.0	Oceania	Aphelocephala_leucopsis	Gerygone_hypoxantha	3740000000000	2524270488	0	0
Acanthizidae.0	Oceania	Aphelocephala_leucopsis	Sericornis_rufescens	3740000000000	8367909543	0	0
Acanthizidae.0	Oceania	Aphelocephala_leucopsis	Gerygone_magnirostris	3740000000000	1210000000000	0	0
Acanthizidae.0	Oceania	Gerygone_modesta	Acanthiza_uropygialis	3.78767e+07	4790000000000	0	0
Acanthizidae.0	Oceania	Gerygone_modesta	Calamanthus_campestris	3.78767e+07	1450000000000	0	0
Acanthizidae.0	Oceania	Gerygone_modesta	Aphelocephala_pectoralis	3.78767e+07	231000000000	0	0
Acanthizidae.0	Oceania	Gerygone_modesta	Sericornis_frontalis	3.78767e+07	1680000000000	0	0
Acanthizidae.0	Oceania	Gerygone_modesta	Gerygone_fusca	3.78767e+07	3750000000000	0	0
Acanthizidae.0	Oceania	Gerygone_modesta	Acanthiza_reguloides	3.78767e+07	1840000000000	0	0
Acanthizidae.0	Oceania	Gerygone_modesta	Acanthiza_nana	3.78767e+07	2020000000000	0	0
Acanthizidae.0	Oceania	Gerygone_modesta	Pyrrholaemus_brunneus	3.78767e+07	3290000000000	0	0
Acanthizidae.0	Oceania	Gerygone_modesta	Aphelocephala_nigricincta	3.78767e+07	1620000000000	0	0
Acanthizidae.0	Oceania	Gerygone_modesta	Sericornis_magnirostra	3.78767e+07	271000000000	0	0
Acanthizidae.0	Oceania	Gerygone_modesta	Acanthiza_apicalis	3.78767e+07	4120000000000	0	0
Acanthizidae.0	Oceania	Gerygone_modesta	Sericornis_citreogularis	3.78767e+07	169000000000	0	0
Acanthizidae.0	Oceania	Gerygone_modesta	Gerygone_mouki	3.78767e+07	388000000000	0	0
Acanthizidae.0	Oceania	Gerygone_modesta	Acanthiza_robustirostris	3.78767e+07	2060000000000	0	0
Acanthizidae.0	Oceania	Gerygone_modesta	Smicrornis_brevirostris	3.78767e+07	7230000000000	0	0
Acanthizidae.0	Oceania	Gerygone_modesta	Gerygone_olivacea	3.78767e+07	2360000000000	0	0
Acanthizidae.0	Oceania	Gerygone_modesta	Gerygone_tenebrosa	3.78767e+07	39187748965	0	0
Acanthizidae.0	Oceania	Gerygone_modesta	Gerygone_levigaster	3.78767e+07	342000000000	0	0
Acanthizidae.0	Oceania	Gerygone_modesta	Oreoscopus_gutturalis	3.78767e+07	102000000000	0	0
Acanthizidae.0	Oceania	Gerygone_modesta	Sericornis_keri	3.78767e+07	24710745189	0	0
Acanthizidae.0	Oceania	Gerygone_modesta	Acanthiza_katherina	3.78767e+07	58196090311	0	0
Acanthizidae.0	Oceania	Gerygone_modesta	Gerygone_palpebrosa	3.78767e+07	969000000000	0	0
Acanthizidae.0	Oceania	Gerygone_modesta	Gerygone_chloronota	3.78767e+07	1010000000000	0	0
Acanthizidae.0	Oceania	Gerygone_modesta	Sericornis_beccarii	3.78767e+07	247000000000	0	0
Acanthizidae.0	Oceania	Gerygone_modesta	Gerygone_dorsalis	3.78767e+07	7004775932	0	0
Acanthizidae.0	Oceania	Gerygone_modesta	Acanthiza_murina	3.78767e+07	84339375223	0	0
Acanthizidae.0	Oceania	Gerygone_modesta	Sericornis_perspicillatus	3.78767e+07	122000000000	0	0
Acanthizidae.0	Oceania	Gerygone_modesta	Sericornis_papuensis	3.78767e+07	86586533763	0	0
Acanthizidae.0	Oceania	Gerygone_modesta	Gerygone_chrysogaster	3.78767e+07	558000000000	0	0
Acanthizidae.0	Oceania	Gerygone_modesta	Crateroscelis_murina	3.78767e+07	532000000000	0	0
Acanthizidae.0	Oceania	Gerygone_modesta	Sericornis_arfakianus	3.78767e+07	181000000000	0	0
Acanthizidae.0	Oceania	Gerygone_modesta	Gerygone_cinerea	3.78767e+07	125000000000	0	0
Acanthizidae.0	Oceania	Gerygone_modesta	Sericornis_nouhuysi	3.78767e+07	133000000000	0	0
Acanthizidae.0	Oceania	Gerygone_modesta	Gerygone_ruficollis	3.78767e+07	108000000000	0	0
Acanthizidae.0	Oceania	Gerygone_modesta	Crateroscelis_nigrorufa	3.78767e+07	105000000000	0	0
Acanthizidae.0	Oceania	Gerygone_modesta	Crateroscelis_robusta	3.78767e+07	164000000000	0	0
Acanthizidae.0	Oceania	Gerygone_modesta	Sericornis_spilodera	3.78767e+07	283000000000	0	0
Acanthizidae.0	Oceania	Gerygone_modesta	Gerygone_hypoxantha	3.78767e+07	2524270488	0	0
Acanthizidae.0	Oceania	Gerygone_modesta	Sericornis_rufescens	3.78767e+07	8367909543	0	0
Acanthizidae.0	Oceania	Gerygone_modesta	Gerygone_magnirostris	3.78767e+07	1210000000000	0	0
Acanthizidae.0	Oceania	Acanthiza_uropygialis	Calamanthus_campestris	4790000000000	1450000000000	1270000000000	0.876925
Acanthizidae.0	Oceania	Acanthiza_uropygialis	Aphelocephala_pectoralis	4790000000000	231000000000	231000000000	1
Acanthizidae.0	Oceania	Acanthiza_uropygialis	Sericornis_frontalis	4790000000000	1680000000000	1110000000000	0.660146
Acanthizidae.0	Oceania	Acanthiza_uropygialis	Gerygone_fusca	4790000000000	3750000000000	2790000000000	0.743366
Acanthizidae.0	Oceania	Acanthiza_uropygialis	Acanthiza_reguloides	4790000000000	1840000000000	1320000000000	0.715505
Acanthizidae.0	Oceania	Acanthiza_uropygialis	Acanthiza_nana	4790000000000	2020000000000	1560000000000	0.770199
Acanthizidae.0	Oceania	Acanthiza_uropygialis	Pyrrholaemus_brunneus	4790000000000	3290000000000	3030000000000	0.921804
Acanthizidae.0	Oceania	Acanthiza_uropygialis	Aphelocephala_nigricincta	4790000000000	1620000000000	1400000000000	0.867258
Acanthizidae.0	Oceania	Acanthiza_uropygialis	Sericornis_magnirostra	4790000000000	271000000000	16731030853	0.0618108
Acanthizidae.0	Oceania	Acanthiza_uropygialis	Acanthiza_apicalis	4790000000000	4120000000000	3670000000000	0.891054
Acanthizidae.0	Oceania	Acanthiza_uropygialis	Sericornis_citreogularis	4790000000000	169000000000	12916408361	0.0764237
Acanthizidae.0	Oceania	Acanthiza_uropygialis	Gerygone_mouki	4790000000000	388000000000	61773410976	0.159359
Acanthizidae.0	Oceania	Acanthiza_uropygialis	Acanthiza_robustirostris	4790000000000	2060000000000	1950000000000	0.946373
Acanthizidae.0	Oceania	Acanthiza_uropygialis	Smicrornis_brevirostris	4790000000000	7230000000000	4560000000000	0.951325
Acanthizidae.0	Oceania	Acanthiza_uropygialis	Gerygone_olivacea	4790000000000	2360000000000	653000000000	0.276915
Acanthizidae.0	Oceania	Acanthiza_uropygialis	Gerygone_tenebrosa	4790000000000	39187748965	10041682390	0.256245
Acanthizidae.0	Oceania	Acanthiza_uropygialis	Gerygone_levigaster	4790000000000	342000000000	0	0
Acanthizidae.0	Oceania	Acanthiza_uropygialis	Oreoscopus_gutturalis	4790000000000	102000000000	3.40082e+08	0.00332242
Acanthizidae.0	Oceania	Acanthiza_uropygialis	Sericornis_keri	4790000000000	24710745189	0	0
Acanthizidae.0	Oceania	Acanthiza_uropygialis	Acanthiza_katherina	4790000000000	58196090311	0	0
Acanthizidae.0	Oceania	Acanthiza_uropygialis	Gerygone_palpebrosa	4790000000000	969000000000	12858666997	0.013267
Acanthizidae.0	Oceania	Acanthiza_uropygialis	Gerygone_chloronota	4790000000000	1010000000000	0	0
Acanthizidae.0	Oceania	Acanthiza_uropygialis	Sericornis_beccarii	4790000000000	247000000000	0	0
Acanthizidae.0	Oceania	Acanthiza_uropygialis	Gerygone_dorsalis	4790000000000	7004775932	0	0
Acanthizidae.0	Oceania	Acanthiza_uropygialis	Acanthiza_murina	4790000000000	84339375223	0	0
Acanthizidae.0	Oceania	Acanthiza_uropygialis	Sericornis_perspicillatus	4790000000000	122000000000	0	0
Acanthizidae.0	Oceania	Acanthiza_uropygialis	Sericornis_papuensis	4790000000000	86586533763	0	0
Acanthizidae.0	Oceania	Acanthiza_uropygialis	Gerygone_chrysogaster	4790000000000	558000000000	0	0
Acanthizidae.0	Oceania	Acanthiza_uropygialis	Crateroscelis_murina	4790000000000	532000000000	0	0
Acanthizidae.0	Oceania	Acanthiza_uropygialis	Sericornis_arfakianus	4790000000000	181000000000	0	0
Acanthizidae.0	Oceania	Acanthiza_uropygialis	Gerygone_cinerea	4790000000000	125000000000	0	0
Acanthizidae.0	Oceania	Acanthiza_uropygialis	Sericornis_nouhuysi	4790000000000	133000000000	0	0
Acanthizidae.0	Oceania	Acanthiza_uropygialis	Gerygone_ruficollis	4790000000000	108000000000	0	0
Acanthizidae.0	Oceania	Acanthiza_uropygialis	Crateroscelis_nigrorufa	4790000000000	105000000000	0	0
Acanthizidae.0	Oceania	Acanthiza_uropygialis	Crateroscelis_robusta	4790000000000	164000000000	0	0
Acanthizidae.0	Oceania	Acanthiza_uropygialis	Sericornis_spilodera	4790000000000	283000000000	0	0
Acanthizidae.0	Oceania	Acanthiza_uropygialis	Gerygone_hypoxantha	4790000000000	2524270488	0	0
Acanthizidae.0	Oceania	Acanthiza_uropygialis	Sericornis_rufescens	4790000000000	8367909543	0	0
Acanthizidae.0	Oceania	Acanthiza_uropygialis	Gerygone_magnirostris	4790000000000	1210000000000	0	0
Acanthizidae.0	Oceania	Calamanthus_campestris	Aphelocephala_pectoralis	1450000000000	231000000000	214000000000	0.924303
Acanthizidae.0	Oceania	Calamanthus_campestris	Sericornis_frontalis	1450000000000	1680000000000	396000000000	0.272639
Acanthizidae.0	Oceania	Calamanthus_campestris	Gerygone_fusca	1450000000000	3750000000000	444000000000	0.305635
Acanthizidae.0	Oceania	Calamanthus_campestris	Acanthiza_reguloides	1450000000000	1840000000000	216000000000	0.14889
Acanthizidae.0	Oceania	Calamanthus_campestris	Acanthiza_nana	1450000000000	2020000000000	322000000000	0.221551
Acanthizidae.0	Oceania	Calamanthus_campestris	Pyrrholaemus_brunneus	1450000000000	3290000000000	1000000000000	0.689219
Acanthizidae.0	Oceania	Calamanthus_campestris	Aphelocephala_nigricincta	1450000000000	1620000000000	576000000000	0.396612
Acanthizidae.0	Oceania	Calamanthus_campestris	Sericornis_magnirostra	1450000000000	271000000000	0	0
Acanthizidae.0	Oceania	Calamanthus_campestris	Acanthiza_apicalis	1450000000000	4120000000000	1110000000000	0.76566
Acanthizidae.0	Oceania	Calamanthus_campestris	Sericornis_citreogularis	1450000000000	169000000000	0	0
Acanthizidae.0	Oceania	Calamanthus_campestris	Gerygone_mouki	1450000000000	388000000000	0	0
Acanthizidae.0	Oceania	Calamanthus_campestris	Acanthiza_robustirostris	1450000000000	2060000000000	481000000000	0.330871
Acanthizidae.0	Oceania	Calamanthus_campestris	Smicrornis_brevirostris	1450000000000	7230000000000	1260000000000	0.86562
Acanthizidae.0	Oceania	Calamanthus_campestris	Gerygone_olivacea	1450000000000	2360000000000	77658778114	0.0534651
Acanthizidae.0	Oceania	Calamanthus_campestris	Gerygone_tenebrosa	1450000000000	39187748965	17466071612	0.445702
Acanthizidae.0	Oceania	Calamanthus_campestris	Gerygone_levigaster	1450000000000	342000000000	0	0
Acanthizidae.0	Oceania	Calamanthus_campestris	Oreoscopus_gutturalis	1450000000000	102000000000	0	0
Acanthizidae.0	Oceania	Calamanthus_campestris	Sericornis_keri	1450000000000	24710745189	0	0
Acanthizidae.0	Oceania	Calamanthus_campestris	Acanthiza_katherina	1450000000000	58196090311	0	0
Acanthizidae.0	Oceania	Calamanthus_campestris	Gerygone_palpebrosa	1450000000000	969000000000	0	0
Acanthizidae.0	Oceania	Calamanthus_campestris	Gerygone_chloronota	1450000000000	1010000000000	0	0
Acanthizidae.0	Oceania	Calamanthus_campestris	Sericornis_beccarii	1450000000000	247000000000	0	0
Acanthizidae.0	Oceania	Calamanthus_campestris	Gerygone_dorsalis	1450000000000	7004775932	0	0
Acanthizidae.0	Oceania	Calamanthus_campestris	Acanthiza_murina	1450000000000	84339375223	0	0
Acanthizidae.0	Oceania	Calamanthus_campestris	Sericornis_perspicillatus	1450000000000	122000000000	0	0
Acanthizidae.0	Oceania	Calamanthus_campestris	Sericornis_papuensis	1450000000000	86586533763	0	0
Acanthizidae.0	Oceania	Calamanthus_campestris	Gerygone_chrysogaster	1450000000000	558000000000	0	0
Acanthizidae.0	Oceania	Calamanthus_campestris	Crateroscelis_murina	1450000000000	532000000000	0	0
Acanthizidae.0	Oceania	Calamanthus_campestris	Sericornis_arfakianus	1450000000000	181000000000	0	0
Acanthizidae.0	Oceania	Calamanthus_campestris	Gerygone_cinerea	1450000000000	125000000000	0	0
Acanthizidae.0	Oceania	Calamanthus_campestris	Sericornis_nouhuysi	1450000000000	133000000000	0	0
Acanthizidae.0	Oceania	Calamanthus_campestris	Gerygone_ruficollis	1450000000000	108000000000	0	0
Acanthizidae.0	Oceania	Calamanthus_campestris	Crateroscelis_nigrorufa	1450000000000	105000000000	0	0
Acanthizidae.0	Oceania	Calamanthus_campestris	Crateroscelis_robusta	1450000000000	164000000000	0	0
Acanthizidae.0	Oceania	Calamanthus_campestris	Sericornis_spilodera	1450000000000	283000000000	0	0
Acanthizidae.0	Oceania	Calamanthus_campestris	Gerygone_hypoxantha	1450000000000	2524270488	0	0
Acanthizidae.0	Oceania	Calamanthus_campestris	Sericornis_rufescens	1450000000000	8367909543	0	0
Acanthizidae.0	Oceania	Calamanthus_campestris	Gerygone_magnirostris	1450000000000	1210000000000	0	0
Acanthizidae.0	Oceania	Aphelocephala_pectoralis	Sericornis_frontalis	231000000000	1680000000000	0	0
Acanthizidae.0	Oceania	Aphelocephala_pectoralis	Gerygone_fusca	231000000000	3750000000000	15858328486	0.0686241
Acanthizidae.0	Oceania	Aphelocephala_pectoralis	Acanthiza_reguloides	231000000000	1840000000000	0	0
Acanthizidae.0	Oceania	Aphelocephala_pectoralis	Acanthiza_nana	231000000000	2020000000000	14101994022	0.0610239
Acanthizidae.0	Oceania	Aphelocephala_pectoralis	Pyrrholaemus_brunneus	231000000000	3290000000000	132000000000	0.56991
Acanthizidae.0	Oceania	Aphelocephala_pectoralis	Aphelocephala_nigricincta	231000000000	1620000000000	208000000000	0.89922
Acanthizidae.0	Oceania	Aphelocephala_pectoralis	Sericornis_magnirostra	231000000000	271000000000	0	0
Acanthizidae.0	Oceania	Aphelocephala_pectoralis	Acanthiza_apicalis	231000000000	4120000000000	173000000000	0.750727
Acanthizidae.0	Oceania	Aphelocephala_pectoralis	Sericornis_citreogularis	231000000000	169000000000	0	0
Acanthizidae.0	Oceania	Aphelocephala_pectoralis	Gerygone_mouki	231000000000	388000000000	0	0
Acanthizidae.0	Oceania	Aphelocephala_pectoralis	Acanthiza_robustirostris	231000000000	2060000000000	67583957197	0.292458
Acanthizidae.0	Oceania	Aphelocephala_pectoralis	Smicrornis_brevirostris	231000000000	7230000000000	202000000000	0.875945
Acanthizidae.0	Oceania	Aphelocephala_pectoralis	Gerygone_olivacea	231000000000	2360000000000	0	0
Acanthizidae.0	Oceania	Aphelocephala_pectoralis	Gerygone_tenebrosa	231000000000	39187748965	0	0
Acanthizidae.0	Oceania	Aphelocephala_pectoralis	Gerygone_levigaster	231000000000	342000000000	0	0
Acanthizidae.0	Oceania	Aphelocephala_pectoralis	Oreoscopus_gutturalis	231000000000	102000000000	0	0
Acanthizidae.0	Oceania	Aphelocephala_pectoralis	Sericornis_keri	231000000000	24710745189	0	0
Acanthizidae.0	Oceania	Aphelocephala_pectoralis	Acanthiza_katherina	231000000000	58196090311	0	0
Acanthizidae.0	Oceania	Aphelocephala_pectoralis	Gerygone_palpebrosa	231000000000	969000000000	0	0
Acanthizidae.0	Oceania	Aphelocephala_pectoralis	Gerygone_chloronota	231000000000	1010000000000	0	0
Acanthizidae.0	Oceania	Aphelocephala_pectoralis	Sericornis_beccarii	231000000000	247000000000	0	0
Acanthizidae.0	Oceania	Aphelocephala_pectoralis	Gerygone_dorsalis	231000000000	7004775932	0	0
Acanthizidae.0	Oceania	Aphelocephala_pectoralis	Acanthiza_murina	231000000000	84339375223	0	0
Acanthizidae.0	Oceania	Aphelocephala_pectoralis	Sericornis_perspicillatus	231000000000	122000000000	0	0
Acanthizidae.0	Oceania	Aphelocephala_pectoralis	Sericornis_papuensis	231000000000	86586533763	0	0
Acanthizidae.0	Oceania	Aphelocephala_pectoralis	Gerygone_chrysogaster	231000000000	558000000000	0	0
Acanthizidae.0	Oceania	Aphelocephala_pectoralis	Crateroscelis_murina	231000000000	532000000000	0	0
Acanthizidae.0	Oceania	Aphelocephala_pectoralis	Sericornis_arfakianus	231000000000	181000000000	0	0
Acanthizidae.0	Oceania	Aphelocephala_pectoralis	Gerygone_cinerea	231000000000	125000000000	0	0
Acanthizidae.0	Oceania	Aphelocephala_pectoralis	Sericornis_nouhuysi	231000000000	133000000000	0	0
Acanthizidae.0	Oceania	Aphelocephala_pectoralis	Gerygone_ruficollis	231000000000	108000000000	0	0
Acanthizidae.0	Oceania	Aphelocephala_pectoralis	Crateroscelis_nigrorufa	231000000000	105000000000	0	0
Acanthizidae.0	Oceania	Aphelocephala_pectoralis	Crateroscelis_robusta	231000000000	164000000000	0	0
Acanthizidae.0	Oceania	Aphelocephala_pectoralis	Sericornis_spilodera	231000000000	283000000000	0	0
Acanthizidae.0	Oceania	Aphelocephala_pectoralis	Gerygone_hypoxantha	231000000000	2524270488	0	0
Acanthizidae.0	Oceania	Aphelocephala_pectoralis	Sericornis_rufescens	231000000000	8367909543	0	0
Acanthizidae.0	Oceania	Aphelocephala_pectoralis	Gerygone_magnirostris	231000000000	1210000000000	0	0
Acanthizidae.0	Oceania	Sericornis_frontalis	Gerygone_fusca	1680000000000	3750000000000	1130000000000	0.674235
Acanthizidae.0	Oceania	Sericornis_frontalis	Acanthiza_reguloides	1680000000000	1840000000000	1040000000000	0.620992
Acanthizidae.0	Oceania	Sericornis_frontalis	Acanthiza_nana	1680000000000	2020000000000	1050000000000	0.622428
Acanthizidae.0	Oceania	Sericornis_frontalis	Pyrrholaemus_brunneus	1680000000000	3290000000000	664000000000	0.394446
Acanthizidae.0	Oceania	Sericornis_frontalis	Aphelocephala_nigricincta	1680000000000	1620000000000	18582057146	0.0114753
Acanthizidae.0	Oceania	Sericornis_frontalis	Sericornis_magnirostra	1680000000000	271000000000	269000000000	0.992042
Acanthizidae.0	Oceania	Sericornis_frontalis	Acanthiza_apicalis	1680000000000	4120000000000	758000000000	0.450577
Acanthizidae.0	Oceania	Sericornis_frontalis	Sericornis_citreogularis	1680000000000	169000000000	167000000000	0.987998
Acanthizidae.0	Oceania	Sericornis_frontalis	Gerygone_mouki	1680000000000	388000000000	353000000000	0.911591
Acanthizidae.0	Oceania	Sericornis_frontalis	Acanthiza_robustirostris	1680000000000	2060000000000	28505223732	0.0169423
Acanthizidae.0	Oceania	Sericornis_frontalis	Smicrornis_brevirostris	1680000000000	7230000000000	1680000000000	0.996321
Acanthizidae.0	Oceania	Sericornis_frontalis	Gerygone_olivacea	1680000000000	2360000000000	893000000000	0.530536
Acanthizidae.0	Oceania	Sericornis_frontalis	Gerygone_tenebrosa	1680000000000	39187748965	6351803537	0.162086
Acanthizidae.0	Oceania	Sericornis_frontalis	Gerygone_levigaster	1680000000000	342000000000	112000000000	0.327211
Acanthizidae.0	Oceania	Sericornis_frontalis	Oreoscopus_gutturalis	1680000000000	102000000000	77703071873	0.759117
Acanthizidae.0	Oceania	Sericornis_frontalis	Sericornis_keri	1680000000000	24710745189	24709914387	0.999966
Acanthizidae.0	Oceania	Sericornis_frontalis	Acanthiza_katherina	1680000000000	58196090311	41447761660	0.712209
Acanthizidae.0	Oceania	Sericornis_frontalis	Gerygone_palpebrosa	1680000000000	969000000000	206000000000	0.212543
Acanthizidae.0	Oceania	Sericornis_frontalis	Gerygone_chloronota	1680000000000	1010000000000	0	0
Acanthizidae.0	Oceania	Sericornis_frontalis	Sericornis_beccarii	1680000000000	247000000000	0	0
Acanthizidae.0	Oceania	Sericornis_frontalis	Gerygone_dorsalis	1680000000000	7004775932	0	0
Acanthizidae.0	Oceania	Sericornis_frontalis	Acanthiza_murina	1680000000000	84339375223	0	0
Acanthizidae.0	Oceania	Sericornis_frontalis	Sericornis_perspicillatus	1680000000000	122000000000	0	0
Acanthizidae.0	Oceania	Sericornis_frontalis	Sericornis_papuensis	1680000000000	86586533763	0	0
Acanthizidae.0	Oceania	Sericornis_frontalis	Gerygone_chrysogaster	1680000000000	558000000000	0	0
Acanthizidae.0	Oceania	Sericornis_frontalis	Crateroscelis_murina	1680000000000	532000000000	0	0
Acanthizidae.0	Oceania	Sericornis_frontalis	Sericornis_arfakianus	1680000000000	181000000000	0	0
Acanthizidae.0	Oceania	Sericornis_frontalis	Gerygone_cinerea	1680000000000	125000000000	0	0
Acanthizidae.0	Oceania	Sericornis_frontalis	Sericornis_nouhuysi	1680000000000	133000000000	0	0
Acanthizidae.0	Oceania	Sericornis_frontalis	Gerygone_ruficollis	1680000000000	108000000000	0	0
Acanthizidae.0	Oceania	Sericornis_frontalis	Crateroscelis_nigrorufa	1680000000000	105000000000	0	0
Acanthizidae.0	Oceania	Sericornis_frontalis	Crateroscelis_robusta	1680000000000	164000000000	0	0
Acanthizidae.0	Oceania	Sericornis_frontalis	Sericornis_spilodera	1680000000000	283000000000	0	0
Acanthizidae.0	Oceania	Sericornis_frontalis	Gerygone_hypoxantha	1680000000000	2524270488	0	0
Acanthizidae.0	Oceania	Sericornis_frontalis	Sericornis_rufescens	1680000000000	8367909543	0	0
Acanthizidae.0	Oceania	Sericornis_frontalis	Gerygone_magnirostris	1680000000000	1210000000000	82231241400	0.0682388
Acanthizidae.0	Oceania	Gerygone_fusca	Acanthiza_reguloides	3750000000000	1840000000000	1370000000000	0.741913
Acanthizidae.0	Oceania	Gerygone_fusca	Acanthiza_nana	3750000000000	2020000000000	1440000000000	0.713244
Acanthizidae.0	Oceania	Gerygone_fusca	Pyrrholaemus_brunneus	3750000000000	3290000000000	1810000000000	0.551561
Acanthizidae.0	Oceania	Gerygone_fusca	Aphelocephala_nigricincta	3750000000000	1620000000000	574000000000	0.354491
Acanthizidae.0	Oceania	Gerygone_fusca	Sericornis_magnirostra	3750000000000	271000000000	133000000000	0.490109
Acanthizidae.0	Oceania	Gerygone_fusca	Acanthiza_apicalis	3750000000000	4120000000000	2230000000000	0.595855
Acanthizidae.0	Oceania	Gerygone_fusca	Sericornis_citreogularis	3750000000000	169000000000	117000000000	0.689438
Acanthizidae.0	Oceania	Gerygone_fusca	Gerygone_mouki	3750000000000	388000000000	199000000000	0.512415
Acanthizidae.0	Oceania	Gerygone_fusca	Acanthiza_robustirostris	3750000000000	2060000000000	1200000000000	0.582871
Acanthizidae.0	Oceania	Gerygone_fusca	Smicrornis_brevirostris	3750000000000	7230000000000	3640000000000	0.970627
Acanthizidae.0	Oceania	Gerygone_fusca	Gerygone_olivacea	3750000000000	2360000000000	1020000000000	0.432652
Acanthizidae.0	Oceania	Gerygone_fusca	Gerygone_tenebrosa	3750000000000	39187748965	34496387538	0.880285
Acanthizidae.0	Oceania	Gerygone_fusca	Gerygone_levigaster	3750000000000	342000000000	87276297542	0.255002
Acanthizidae.0	Oceania	Gerygone_fusca	Oreoscopus_gutturalis	3750000000000	102000000000	32025868498	0.312876
Acanthizidae.0	Oceania	Gerygone_fusca	Sericornis_keri	3750000000000	24710745189	1.28087e+08	0.00518347
Acanthizidae.0	Oceania	Gerygone_fusca	Acanthiza_katherina	3750000000000	58196090311	18352013365	0.315348
Acanthizidae.0	Oceania	Gerygone_fusca	Gerygone_palpebrosa	3750000000000	969000000000	116000000000	0.119888
Acanthizidae.0	Oceania	Gerygone_fusca	Gerygone_chloronota	3750000000000	1010000000000	0	0
Acanthizidae.0	Oceania	Gerygone_fusca	Sericornis_beccarii	3750000000000	247000000000	0	0
Acanthizidae.0	Oceania	Gerygone_fusca	Gerygone_dorsalis	3750000000000	7004775932	0	0
Acanthizidae.0	Oceania	Gerygone_fusca	Acanthiza_murina	3750000000000	84339375223	0	0
Acanthizidae.0	Oceania	Gerygone_fusca	Sericornis_perspicillatus	3750000000000	122000000000	0	0
Acanthizidae.0	Oceania	Gerygone_fusca	Sericornis_papuensis	3750000000000	86586533763	0	0
Acanthizidae.0	Oceania	Gerygone_fusca	Gerygone_chrysogaster	3750000000000	558000000000	0	0
Acanthizidae.0	Oceania	Gerygone_fusca	Crateroscelis_murina	3750000000000	532000000000	0	0
Acanthizidae.0	Oceania	Gerygone_fusca	Sericornis_arfakianus	3750000000000	181000000000	0	0
Acanthizidae.0	Oceania	Gerygone_fusca	Gerygone_cinerea	3750000000000	125000000000	0	0
Acanthizidae.0	Oceania	Gerygone_fusca	Sericornis_nouhuysi	3750000000000	133000000000	0	0
Acanthizidae.0	Oceania	Gerygone_fusca	Gerygone_ruficollis	3750000000000	108000000000	0	0
Acanthizidae.0	Oceania	Gerygone_fusca	Crateroscelis_nigrorufa	3750000000000	105000000000	0	0
Acanthizidae.0	Oceania	Gerygone_fusca	Crateroscelis_robusta	3750000000000	164000000000	0	0
Acanthizidae.0	Oceania	Gerygone_fusca	Sericornis_spilodera	3750000000000	283000000000	0	0
Acanthizidae.0	Oceania	Gerygone_fusca	Gerygone_hypoxantha	3750000000000	2524270488	0	0
Acanthizidae.0	Oceania	Gerygone_fusca	Sericornis_rufescens	3750000000000	8367909543	0	0
Acanthizidae.0	Oceania	Gerygone_fusca	Gerygone_magnirostris	3750000000000	1210000000000	23096507392	0.0191664
Acanthizidae.0	Oceania	Acanthiza_reguloides	Acanthiza_nana	1840000000000	2020000000000	1760000000000	0.956862
Acanthizidae.0	Oceania	Acanthiza_reguloides	Pyrrholaemus_brunneus	1840000000000	3290000000000	287000000000	0.155851
Acanthizidae.0	Oceania	Acanthiza_reguloides	Aphelocephala_nigricincta	1840000000000	1620000000000	31151246732	0.0192373
Acanthizidae.0	Oceania	Acanthiza_reguloides	Sericornis_magnirostra	1840000000000	271000000000	266000000000	0.98129
Acanthizidae.0	Oceania	Acanthiza_reguloides	Acanthiza_apicalis	1840000000000	4120000000000	710000000000	0.385032
Acanthizidae.0	Oceania	Acanthiza_reguloides	Sericornis_citreogularis	1840000000000	169000000000	162000000000	0.958211
Acanthizidae.0	Oceania	Acanthiza_reguloides	Gerygone_mouki	1840000000000	388000000000	358000000000	0.924572
Acanthizidae.0	Oceania	Acanthiza_reguloides	Acanthiza_robustirostris	1840000000000	2060000000000	69766483140	0.0378462
Acanthizidae.0	Oceania	Acanthiza_reguloides	Smicrornis_brevirostris	1840000000000	7230000000000	1840000000000	0.999996
Acanthizidae.0	Oceania	Acanthiza_reguloides	Gerygone_olivacea	1840000000000	2360000000000	1160000000000	0.628777
Acanthizidae.0	Oceania	Acanthiza_reguloides	Gerygone_tenebrosa	1840000000000	39187748965	0	0
Acanthizidae.0	Oceania	Acanthiza_reguloides	Gerygone_levigaster	1840000000000	342000000000	110000000000	0.321077
Acanthizidae.0	Oceania	Acanthiza_reguloides	Oreoscopus_gutturalis	1840000000000	102000000000	89536883794	0.874727
Acanthizidae.0	Oceania	Acanthiza_reguloides	Sericornis_keri	1840000000000	24710745189	23945704467	0.96904
Acanthizidae.0	Oceania	Acanthiza_reguloides	Acanthiza_katherina	1840000000000	58196090311	56762346609	0.975364
Acanthizidae.0	Oceania	Acanthiza_reguloides	Gerygone_palpebrosa	1840000000000	969000000000	271000000000	0.279898
Acanthizidae.0	Oceania	Acanthiza_reguloides	Gerygone_chloronota	1840000000000	1010000000000	0	0
Acanthizidae.0	Oceania	Acanthiza_reguloides	Sericornis_beccarii	1840000000000	247000000000	0	0
Acanthizidae.0	Oceania	Acanthiza_reguloides	Gerygone_dorsalis	1840000000000	7004775932	0	0
Acanthizidae.0	Oceania	Acanthiza_reguloides	Acanthiza_murina	1840000000000	84339375223	0	0
Acanthizidae.0	Oceania	Acanthiza_reguloides	Sericornis_perspicillatus	1840000000000	122000000000	0	0
Acanthizidae.0	Oceania	Acanthiza_reguloides	Sericornis_papuensis	1840000000000	86586533763	0	0
Acanthizidae.0	Oceania	Acanthiza_reguloides	Gerygone_chrysogaster	1840000000000	558000000000	0	0
Acanthizidae.0	Oceania	Acanthiza_reguloides	Crateroscelis_murina	1840000000000	532000000000	0	0
Acanthizidae.0	Oceania	Acanthiza_reguloides	Sericornis_arfakianus	1840000000000	181000000000	0	0
Acanthizidae.0	Oceania	Acanthiza_reguloides	Gerygone_cinerea	1840000000000	125000000000	0	0
Acanthizidae.0	Oceania	Acanthiza_reguloides	Sericornis_nouhuysi	1840000000000	133000000000	0	0
Acanthizidae.0	Oceania	Acanthiza_reguloides	Gerygone_ruficollis	1840000000000	108000000000	0	0
Acanthizidae.0	Oceania	Acanthiza_reguloides	Crateroscelis_nigrorufa	1840000000000	105000000000	0	0
Acanthizidae.0	Oceania	Acanthiza_reguloides	Crateroscelis_robusta	1840000000000	164000000000	0	0
Acanthizidae.0	Oceania	Acanthiza_reguloides	Sericornis_spilodera	1840000000000	283000000000	0	0
Acanthizidae.0	Oceania	Acanthiza_reguloides	Gerygone_hypoxantha	1840000000000	2524270488	0	0
Acanthizidae.0	Oceania	Acanthiza_reguloides	Sericornis_rufescens	1840000000000	8367909543	0	0
Acanthizidae.0	Oceania	Acanthiza_reguloides	Gerygone_magnirostris	1840000000000	1210000000000	84304578392	0.0699593
Acanthizidae.0	Oceania	Acanthiza_nana	Pyrrholaemus_brunneus	2020000000000	3290000000000	433000000000	0.214255
Acanthizidae.0	Oceania	Acanthiza_nana	Aphelocephala_nigricincta	2020000000000	1620000000000	59911372834	0.036998
Acanthizidae.0	Oceania	Acanthiza_nana	Sericornis_magnirostra	2020000000000	271000000000	265000000000	0.979003
Acanthizidae.0	Oceania	Acanthiza_nana	Acanthiza_apicalis	2020000000000	4120000000000	941000000000	0.465524
Acanthizidae.0	Oceania	Acanthiza_nana	Sericornis_citreogularis	2020000000000	169000000000	162000000000	0.956594
Acanthizidae.0	Oceania	Acanthiza_nana	Gerygone_mouki	2020000000000	388000000000	342000000000	0.881537
Acanthizidae.0	Oceania	Acanthiza_nana	Acanthiza_robustirostris	2020000000000	2060000000000	82959774436	0.0410404
Acanthizidae.0	Oceania	Acanthiza_nana	Smicrornis_brevirostris	2020000000000	7230000000000	2000000000000	0.991007
Acanthizidae.0	Oceania	Acanthiza_nana	Gerygone_olivacea	2020000000000	2360000000000	1100000000000	0.544031
Acanthizidae.0	Oceania	Acanthiza_nana	Gerygone_tenebrosa	2020000000000	39187748965	0	0
Acanthizidae.0	Oceania	Acanthiza_nana	Gerygone_levigaster	2020000000000	342000000000	102000000000	0.298593
Acanthizidae.0	Oceania	Acanthiza_nana	Oreoscopus_gutturalis	2020000000000	102000000000	56195004374	0.548995
Acanthizidae.0	Oceania	Acanthiza_nana	Sericornis_keri	2020000000000	24710745189	23669583988	0.957866
Acanthizidae.0	Oceania	Acanthiza_nana	Acanthiza_katherina	2020000000000	58196090311	34547208203	0.593635
Acanthizidae.0	Oceania	Acanthiza_nana	Gerygone_palpebrosa	2020000000000	969000000000	212000000000	0.218432
Acanthizidae.0	Oceania	Acanthiza_nana	Gerygone_chloronota	2020000000000	1010000000000	0	0
Acanthizidae.0	Oceania	Acanthiza_nana	Sericornis_beccarii	2020000000000	247000000000	0	0
Acanthizidae.0	Oceania	Acanthiza_nana	Gerygone_dorsalis	2020000000000	7004775932	0	0
Acanthizidae.0	Oceania	Acanthiza_nana	Acanthiza_murina	2020000000000	84339375223	0	0
Acanthizidae.0	Oceania	Acanthiza_nana	Sericornis_perspicillatus	2020000000000	122000000000	0	0
Acanthizidae.0	Oceania	Acanthiza_nana	Sericornis_papuensis	2020000000000	86586533763	0	0
Acanthizidae.0	Oceania	Acanthiza_nana	Gerygone_chrysogaster	2020000000000	558000000000	0	0
Acanthizidae.0	Oceania	Acanthiza_nana	Crateroscelis_murina	2020000000000	532000000000	0	0
Acanthizidae.0	Oceania	Acanthiza_nana	Sericornis_arfakianus	2020000000000	181000000000	0	0
Acanthizidae.0	Oceania	Acanthiza_nana	Gerygone_cinerea	2020000000000	125000000000	0	0
Acanthizidae.0	Oceania	Acanthiza_nana	Sericornis_nouhuysi	2020000000000	133000000000	0	0
Acanthizidae.0	Oceania	Acanthiza_nana	Gerygone_ruficollis	2020000000000	108000000000	0	0
Acanthizidae.0	Oceania	Acanthiza_nana	Crateroscelis_nigrorufa	2020000000000	105000000000	0	0
Acanthizidae.0	Oceania	Acanthiza_nana	Crateroscelis_robusta	2020000000000	164000000000	0	0
Acanthizidae.0	Oceania	Acanthiza_nana	Sericornis_spilodera	2020000000000	283000000000	0	0
Acanthizidae.0	Oceania	Acanthiza_nana	Gerygone_hypoxantha	2020000000000	2524270488	0	0
Acanthizidae.0	Oceania	Acanthiza_nana	Sericornis_rufescens	2020000000000	8367909543	0	0
Acanthizidae.0	Oceania	Acanthiza_nana	Gerygone_magnirostris	2020000000000	1210000000000	68606802016	0.0569327
Acanthizidae.0	Oceania	Pyrrholaemus_brunneus	Aphelocephala_nigricincta	3290000000000	1620000000000	1080000000000	0.66969
Acanthizidae.0	Oceania	Pyrrholaemus_brunneus	Sericornis_magnirostra	3290000000000	271000000000	0	0
Acanthizidae.0	Oceania	Pyrrholaemus_brunneus	Acanthiza_apicalis	3290000000000	4120000000000	2960000000000	0.90203
Acanthizidae.0	Oceania	Pyrrholaemus_brunneus	Sericornis_citreogularis	3290000000000	169000000000	0	0
Acanthizidae.0	Oceania	Pyrrholaemus_brunneus	Gerygone_mouki	3290000000000	388000000000	0	0
Acanthizidae.0	Oceania	Pyrrholaemus_brunneus	Acanthiza_robustirostris	3290000000000	2060000000000	1810000000000	0.878918
Acanthizidae.0	Oceania	Pyrrholaemus_brunneus	Smicrornis_brevirostris	3290000000000	7230000000000	3170000000000	0.965064
Acanthizidae.0	Oceania	Pyrrholaemus_brunneus	Gerygone_olivacea	3290000000000	2360000000000	29915706040	0.0126864
Acanthizidae.0	Oceania	Pyrrholaemus_brunneus	Gerygone_tenebrosa	3290000000000	39187748965	21271457690	0.542809
Acanthizidae.0	Oceania	Pyrrholaemus_brunneus	Gerygone_levigaster	3290000000000	342000000000	0	0
Acanthizidae.0	Oceania	Pyrrholaemus_brunneus	Oreoscopus_gutturalis	3290000000000	102000000000	0	0
Acanthizidae.0	Oceania	Pyrrholaemus_brunneus	Sericornis_keri	3290000000000	24710745189	0	0
Acanthizidae.0	Oceania	Pyrrholaemus_brunneus	Acanthiza_katherina	3290000000000	58196090311	0	0
Acanthizidae.0	Oceania	Pyrrholaemus_brunneus	Gerygone_palpebrosa	3290000000000	969000000000	0	0
Acanthizidae.0	Oceania	Pyrrholaemus_brunneus	Gerygone_chloronota	3290000000000	1010000000000	0	0
Acanthizidae.0	Oceania	Pyrrholaemus_brunneus	Sericornis_beccarii	3290000000000	247000000000	0	0
Acanthizidae.0	Oceania	Pyrrholaemus_brunneus	Gerygone_dorsalis	3290000000000	7004775932	0	0
Acanthizidae.0	Oceania	Pyrrholaemus_brunneus	Acanthiza_murina	3290000000000	84339375223	0	0
Acanthizidae.0	Oceania	Pyrrholaemus_brunneus	Sericornis_perspicillatus	3290000000000	122000000000	0	0
Acanthizidae.0	Oceania	Pyrrholaemus_brunneus	Sericornis_papuensis	3290000000000	86586533763	0	0
Acanthizidae.0	Oceania	Pyrrholaemus_brunneus	Gerygone_chrysogaster	3290000000000	558000000000	0	0
Acanthizidae.0	Oceania	Pyrrholaemus_brunneus	Crateroscelis_murina	3290000000000	532000000000	0	0
Acanthizidae.0	Oceania	Pyrrholaemus_brunneus	Sericornis_arfakianus	3290000000000	181000000000	0	0
Acanthizidae.0	Oceania	Pyrrholaemus_brunneus	Gerygone_cinerea	3290000000000	125000000000	0	0
Acanthizidae.0	Oceania	Pyrrholaemus_brunneus	Sericornis_nouhuysi	3290000000000	133000000000	0	0
Acanthizidae.0	Oceania	Pyrrholaemus_brunneus	Gerygone_ruficollis	3290000000000	108000000000	0	0
Acanthizidae.0	Oceania	Pyrrholaemus_brunneus	Crateroscelis_nigrorufa	3290000000000	105000000000	0	0
Acanthizidae.0	Oceania	Pyrrholaemus_brunneus	Crateroscelis_robusta	3290000000000	164000000000	0	0
Acanthizidae.0	Oceania	Pyrrholaemus_brunneus	Sericornis_spilodera	3290000000000	283000000000	0	0
Acanthizidae.0	Oceania	Pyrrholaemus_brunneus	Gerygone_hypoxantha	3290000000000	2524270488	0	0
Acanthizidae.0	Oceania	Pyrrholaemus_brunneus	Sericornis_rufescens	3290000000000	8367909543	0	0
Acanthizidae.0	Oceania	Pyrrholaemus_brunneus	Gerygone_magnirostris	3290000000000	1210000000000	0	0
Acanthizidae.0	Oceania	Aphelocephala_nigricincta	Sericornis_magnirostra	1620000000000	271000000000	0	0
Acanthizidae.0	Oceania	Aphelocephala_nigricincta	Acanthiza_apicalis	1620000000000	4120000000000	1220000000000	0.753713
Acanthizidae.0	Oceania	Aphelocephala_nigricincta	Sericornis_citreogularis	1620000000000	169000000000	0	0
Acanthizidae.0	Oceania	Aphelocephala_nigricincta	Gerygone_mouki	1620000000000	388000000000	0	0
Acanthizidae.0	Oceania	Aphelocephala_nigricincta	Acanthiza_robustirostris	1620000000000	2060000000000	916000000000	0.565613
Acanthizidae.0	Oceania	Aphelocephala_nigricincta	Smicrornis_brevirostris	1620000000000	7230000000000	1370000000000	0.84812
Acanthizidae.0	Oceania	Aphelocephala_nigricincta	Gerygone_olivacea	1620000000000	2360000000000	0	0
Acanthizidae.0	Oceania	Aphelocephala_nigricincta	Gerygone_tenebrosa	1620000000000	39187748965	0	0
Acanthizidae.0	Oceania	Aphelocephala_nigricincta	Gerygone_levigaster	1620000000000	342000000000	0	0
Acanthizidae.0	Oceania	Aphelocephala_nigricincta	Oreoscopus_gutturalis	1620000000000	102000000000	0	0
Acanthizidae.0	Oceania	Aphelocephala_nigricincta	Sericornis_keri	1620000000000	24710745189	0	0
Acanthizidae.0	Oceania	Aphelocephala_nigricincta	Acanthiza_katherina	1620000000000	58196090311	0	0
Acanthizidae.0	Oceania	Aphelocephala_nigricincta	Gerygone_palpebrosa	1620000000000	969000000000	0	0
Acanthizidae.0	Oceania	Aphelocephala_nigricincta	Gerygone_chloronota	1620000000000	1010000000000	0	0
Acanthizidae.0	Oceania	Aphelocephala_nigricincta	Sericornis_beccarii	1620000000000	247000000000	0	0
Acanthizidae.0	Oceania	Aphelocephala_nigricincta	Gerygone_dorsalis	1620000000000	7004775932	0	0
Acanthizidae.0	Oceania	Aphelocephala_nigricincta	Acanthiza_murina	1620000000000	84339375223	0	0
Acanthizidae.0	Oceania	Aphelocephala_nigricincta	Sericornis_perspicillatus	1620000000000	122000000000	0	0
Acanthizidae.0	Oceania	Aphelocephala_nigricincta	Sericornis_papuensis	1620000000000	86586533763	0	0
Acanthizidae.0	Oceania	Aphelocephala_nigricincta	Gerygone_chrysogaster	1620000000000	558000000000	0	0
Acanthizidae.0	Oceania	Aphelocephala_nigricincta	Crateroscelis_murina	1620000000000	532000000000	0	0
Acanthizidae.0	Oceania	Aphelocephala_nigricincta	Sericornis_arfakianus	1620000000000	181000000000	0	0
Acanthizidae.0	Oceania	Aphelocephala_nigricincta	Gerygone_cinerea	1620000000000	125000000000	0	0
Acanthizidae.0	Oceania	Aphelocephala_nigricincta	Sericornis_nouhuysi	1620000000000	133000000000	0	0
Acanthizidae.0	Oceania	Aphelocephala_nigricincta	Gerygone_ruficollis	1620000000000	108000000000	0	0
Acanthizidae.0	Oceania	Aphelocephala_nigricincta	Crateroscelis_nigrorufa	1620000000000	105000000000	0	0
Acanthizidae.0	Oceania	Aphelocephala_nigricincta	Crateroscelis_robusta	1620000000000	164000000000	0	0
Acanthizidae.0	Oceania	Aphelocephala_nigricincta	Sericornis_spilodera	1620000000000	283000000000	0	0
Acanthizidae.0	Oceania	Aphelocephala_nigricincta	Gerygone_hypoxantha	1620000000000	2524270488	0	0
Acanthizidae.0	Oceania	Aphelocephala_nigricincta	Sericornis_rufescens	1620000000000	8367909543	0	0
Acanthizidae.0	Oceania	Aphelocephala_nigricincta	Gerygone_magnirostris	1620000000000	1210000000000	0	0
Acanthizidae.0	Oceania	Sericornis_magnirostra	Acanthiza_apicalis	271000000000	4120000000000	2.66637e+07	9.85e-05
Acanthizidae.0	Oceania	Sericornis_magnirostra	Sericornis_citreogularis	271000000000	169000000000	144000000000	0.854538
Acanthizidae.0	Oceania	Sericornis_magnirostra	Gerygone_mouki	271000000000	388000000000	239000000000	0.881887
Acanthizidae.0	Oceania	Sericornis_magnirostra	Acanthiza_robustirostris	271000000000	2060000000000	0	0
Acanthizidae.0	Oceania	Sericornis_magnirostra	Smicrornis_brevirostris	271000000000	7230000000000	269000000000	0.994049
Acanthizidae.0	Oceania	Sericornis_magnirostra	Gerygone_olivacea	271000000000	2360000000000	270000000000	0.998875
Acanthizidae.0	Oceania	Sericornis_magnirostra	Gerygone_tenebrosa	271000000000	39187748965	0	0
Acanthizidae.0	Oceania	Sericornis_magnirostra	Gerygone_levigaster	271000000000	342000000000	96071289630	0.354924
Acanthizidae.0	Oceania	Sericornis_magnirostra	Oreoscopus_gutturalis	271000000000	102000000000	25835224270	0.252396
Acanthizidae.0	Oceania	Sericornis_magnirostra	Sericornis_keri	271000000000	24710745189	21461833089	0.868522
Acanthizidae.0	Oceania	Sericornis_magnirostra	Acanthiza_katherina	271000000000	58196090311	11913561064	0.204714
Acanthizidae.0	Oceania	Sericornis_magnirostra	Gerygone_palpebrosa	271000000000	969000000000	123000000000	0.453533
Acanthizidae.0	Oceania	Sericornis_magnirostra	Gerygone_chloronota	271000000000	1010000000000	0	0
Acanthizidae.0	Oceania	Sericornis_magnirostra	Sericornis_beccarii	271000000000	247000000000	0	0
Acanthizidae.0	Oceania	Sericornis_magnirostra	Gerygone_dorsalis	271000000000	7004775932	0	0
Acanthizidae.0	Oceania	Sericornis_magnirostra	Acanthiza_murina	271000000000	84339375223	0	0
Acanthizidae.0	Oceania	Sericornis_magnirostra	Sericornis_perspicillatus	271000000000	122000000000	0	0
Acanthizidae.0	Oceania	Sericornis_magnirostra	Sericornis_papuensis	271000000000	86586533763	0	0
Acanthizidae.0	Oceania	Sericornis_magnirostra	Gerygone_chrysogaster	271000000000	558000000000	0	0
Acanthizidae.0	Oceania	Sericornis_magnirostra	Crateroscelis_murina	271000000000	532000000000	0	0
Acanthizidae.0	Oceania	Sericornis_magnirostra	Sericornis_arfakianus	271000000000	181000000000	0	0
Acanthizidae.0	Oceania	Sericornis_magnirostra	Gerygone_cinerea	271000000000	125000000000	0	0
Acanthizidae.0	Oceania	Sericornis_magnirostra	Sericornis_nouhuysi	271000000000	133000000000	0	0
Acanthizidae.0	Oceania	Sericornis_magnirostra	Gerygone_ruficollis	271000000000	108000000000	0	0
Acanthizidae.0	Oceania	Sericornis_magnirostra	Crateroscelis_nigrorufa	271000000000	105000000000	0	0
Acanthizidae.0	Oceania	Sericornis_magnirostra	Crateroscelis_robusta	271000000000	164000000000	0	0
Acanthizidae.0	Oceania	Sericornis_magnirostra	Sericornis_spilodera	271000000000	283000000000	0	0
Acanthizidae.0	Oceania	Sericornis_magnirostra	Gerygone_hypoxantha	271000000000	2524270488	0	0
Acanthizidae.0	Oceania	Sericornis_magnirostra	Sericornis_rufescens	271000000000	8367909543	0	0
Acanthizidae.0	Oceania	Sericornis_magnirostra	Gerygone_magnirostris	271000000000	1210000000000	44389828927	0.163993
Acanthizidae.0	Oceania	Acanthiza_apicalis	Sericornis_citreogularis	4120000000000	169000000000	0	0
Acanthizidae.0	Oceania	Acanthiza_apicalis	Gerygone_mouki	4120000000000	388000000000	6562913859	0.0169305
Acanthizidae.0	Oceania	Acanthiza_apicalis	Acanthiza_robustirostris	4120000000000	2060000000000	1800000000000	0.874339
Acanthizidae.0	Oceania	Acanthiza_apicalis	Smicrornis_brevirostris	4120000000000	7230000000000	3920000000000	0.951269
Acanthizidae.0	Oceania	Acanthiza_apicalis	Gerygone_olivacea	4120000000000	2360000000000	182000000000	0.0773029
Acanthizidae.0	Oceania	Acanthiza_apicalis	Gerygone_tenebrosa	4120000000000	39187748965	5359490787	0.136764
Acanthizidae.0	Oceania	Acanthiza_apicalis	Gerygone_levigaster	4120000000000	342000000000	2166828255	0.006331
Acanthizidae.0	Oceania	Acanthiza_apicalis	Oreoscopus_gutturalis	4120000000000	102000000000	0	0
Acanthizidae.0	Oceania	Acanthiza_apicalis	Sericornis_keri	4120000000000	24710745189	0	0
Acanthizidae.0	Oceania	Acanthiza_apicalis	Acanthiza_katherina	4120000000000	58196090311	0	0
Acanthizidae.0	Oceania	Acanthiza_apicalis	Gerygone_palpebrosa	4120000000000	969000000000	9762966269	0.010073
Acanthizidae.0	Oceania	Acanthiza_apicalis	Gerygone_chloronota	4120000000000	1010000000000	0	0
Acanthizidae.0	Oceania	Acanthiza_apicalis	Sericornis_beccarii	4120000000000	247000000000	0	0
Acanthizidae.0	Oceania	Acanthiza_apicalis	Gerygone_dorsalis	4120000000000	7004775932	0	0
Acanthizidae.0	Oceania	Acanthiza_apicalis	Acanthiza_murina	4120000000000	84339375223	0	0
Acanthizidae.0	Oceania	Acanthiza_apicalis	Sericornis_perspicillatus	4120000000000	122000000000	0	0
Acanthizidae.0	Oceania	Acanthiza_apicalis	Sericornis_papuensis	4120000000000	86586533763	0	0
Acanthizidae.0	Oceania	Acanthiza_apicalis	Gerygone_chrysogaster	4120000000000	558000000000	0	0
Acanthizidae.0	Oceania	Acanthiza_apicalis	Crateroscelis_murina	4120000000000	532000000000	0	0
Acanthizidae.0	Oceania	Acanthiza_apicalis	Sericornis_arfakianus	4120000000000	181000000000	0	0
Acanthizidae.0	Oceania	Acanthiza_apicalis	Gerygone_cinerea	4120000000000	125000000000	0	0
Acanthizidae.0	Oceania	Acanthiza_apicalis	Sericornis_nouhuysi	4120000000000	133000000000	0	0
Acanthizidae.0	Oceania	Acanthiza_apicalis	Gerygone_ruficollis	4120000000000	108000000000	0	0
Acanthizidae.0	Oceania	Acanthiza_apicalis	Crateroscelis_nigrorufa	4120000000000	105000000000	0	0
Acanthizidae.0	Oceania	Acanthiza_apicalis	Crateroscelis_robusta	4120000000000	164000000000	0	0
Acanthizidae.0	Oceania	Acanthiza_apicalis	Sericornis_spilodera	4120000000000	283000000000	0	0
Acanthizidae.0	Oceania	Acanthiza_apicalis	Gerygone_hypoxantha	4120000000000	2524270488	0	0
Acanthizidae.0	Oceania	Acanthiza_apicalis	Sericornis_rufescens	4120000000000	8367909543	0	0
Acanthizidae.0	Oceania	Acanthiza_apicalis	Gerygone_magnirostris	4120000000000	1210000000000	2830656742	0.00234899
Acanthizidae.0	Oceania	Sericornis_citreogularis	Gerygone_mouki	169000000000	388000000000	162000000000	0.961459
Acanthizidae.0	Oceania	Sericornis_citreogularis	Acanthiza_robustirostris	169000000000	2060000000000	0	0
Acanthizidae.0	Oceania	Sericornis_citreogularis	Smicrornis_brevirostris	169000000000	7230000000000	167000000000	0.990408
Acanthizidae.0	Oceania	Sericornis_citreogularis	Gerygone_olivacea	169000000000	2360000000000	169000000000	0.998234
Acanthizidae.0	Oceania	Sericornis_citreogularis	Gerygone_tenebrosa	169000000000	39187748965	0	0
Acanthizidae.0	Oceania	Sericornis_citreogularis	Gerygone_levigaster	169000000000	342000000000	66330925806	0.392466
Acanthizidae.0	Oceania	Sericornis_citreogularis	Oreoscopus_gutturalis	169000000000	102000000000	29961483322	0.292708
Acanthizidae.0	Oceania	Sericornis_citreogularis	Sericornis_keri	169000000000	24710745189	22179208276	0.897553
Acanthizidae.0	Oceania	Sericornis_citreogularis	Acanthiza_katherina	169000000000	58196090311	14333239255	0.246292
Acanthizidae.0	Oceania	Sericornis_citreogularis	Gerygone_palpebrosa	169000000000	969000000000	49849992671	0.294952
Acanthizidae.0	Oceania	Sericornis_citreogularis	Gerygone_chloronota	169000000000	1010000000000	0	0
Acanthizidae.0	Oceania	Sericornis_citreogularis	Sericornis_beccarii	169000000000	247000000000	0	0
Acanthizidae.0	Oceania	Sericornis_citreogularis	Gerygone_dorsalis	169000000000	7004775932	0	0
Acanthizidae.0	Oceania	Sericornis_citreogularis	Acanthiza_murina	169000000000	84339375223	0	0
Acanthizidae.0	Oceania	Sericornis_citreogularis	Sericornis_perspicillatus	169000000000	122000000000	0	0
Acanthizidae.0	Oceania	Sericornis_citreogularis	Sericornis_papuensis	169000000000	86586533763	0	0
Acanthizidae.0	Oceania	Sericornis_citreogularis	Gerygone_chrysogaster	169000000000	558000000000	0	0
Acanthizidae.0	Oceania	Sericornis_citreogularis	Crateroscelis_murina	169000000000	532000000000	0	0
Acanthizidae.0	Oceania	Sericornis_citreogularis	Sericornis_arfakianus	169000000000	181000000000	0	0
Acanthizidae.0	Oceania	Sericornis_citreogularis	Gerygone_cinerea	169000000000	125000000000	0	0
Acanthizidae.0	Oceania	Sericornis_citreogularis	Sericornis_nouhuysi	169000000000	133000000000	0	0
Acanthizidae.0	Oceania	Sericornis_citreogularis	Gerygone_ruficollis	169000000000	108000000000	0	0
Acanthizidae.0	Oceania	Sericornis_citreogularis	Crateroscelis_nigrorufa	169000000000	105000000000	0	0
Acanthizidae.0	Oceania	Sericornis_citreogularis	Crateroscelis_robusta	169000000000	164000000000	0	0
Acanthizidae.0	Oceania	Sericornis_citreogularis	Sericornis_spilodera	169000000000	283000000000	0	0
Acanthizidae.0	Oceania	Sericornis_citreogularis	Gerygone_hypoxantha	169000000000	2524270488	0	0
Acanthizidae.0	Oceania	Sericornis_citreogularis	Sericornis_rufescens	169000000000	8367909543	0	0
Acanthizidae.0	Oceania	Sericornis_citreogularis	Gerygone_magnirostris	169000000000	1210000000000	29548547912	0.174833
Acanthizidae.0	Oceania	Gerygone_mouki	Acanthiza_robustirostris	388000000000	2060000000000	0	0
Acanthizidae.0	Oceania	Gerygone_mouki	Smicrornis_brevirostris	388000000000	7230000000000	385000000000	0.994001
Acanthizidae.0	Oceania	Gerygone_mouki	Gerygone_olivacea	388000000000	2360000000000	387000000000	0.999065
Acanthizidae.0	Oceania	Gerygone_mouki	Gerygone_tenebrosa	388000000000	39187748965	0	0
Acanthizidae.0	Oceania	Gerygone_mouki	Gerygone_levigaster	388000000000	342000000000	110000000000	0.321763
Acanthizidae.0	Oceania	Gerygone_mouki	Oreoscopus_gutturalis	388000000000	102000000000	50033036553	0.488796
Acanthizidae.0	Oceania	Gerygone_mouki	Sericornis_keri	388000000000	24710745189	23918708087	0.967948
Acanthizidae.0	Oceania	Gerygone_mouki	Acanthiza_katherina	388000000000	58196090311	17708421482	0.304289
Acanthizidae.0	Oceania	Gerygone_mouki	Gerygone_palpebrosa	388000000000	969000000000	157000000000	0.404543
Acanthizidae.0	Oceania	Gerygone_mouki	Gerygone_chloronota	388000000000	1010000000000	0	0
Acanthizidae.0	Oceania	Gerygone_mouki	Sericornis_beccarii	388000000000	247000000000	1630089247	0.00660695
Acanthizidae.0	Oceania	Gerygone_mouki	Gerygone_dorsalis	388000000000	7004775932	0	0
Acanthizidae.0	Oceania	Gerygone_mouki	Acanthiza_murina	388000000000	84339375223	0	0
Acanthizidae.0	Oceania	Gerygone_mouki	Sericornis_perspicillatus	388000000000	122000000000	0	0
Acanthizidae.0	Oceania	Gerygone_mouki	Sericornis_papuensis	388000000000	86586533763	0	0
Acanthizidae.0	Oceania	Gerygone_mouki	Gerygone_chrysogaster	388000000000	558000000000	0	0
Acanthizidae.0	Oceania	Gerygone_mouki	Crateroscelis_murina	388000000000	532000000000	0	0
Acanthizidae.0	Oceania	Gerygone_mouki	Sericornis_arfakianus	388000000000	181000000000	0	0
Acanthizidae.0	Oceania	Gerygone_mouki	Gerygone_cinerea	388000000000	125000000000	0	0
Acanthizidae.0	Oceania	Gerygone_mouki	Sericornis_nouhuysi	388000000000	133000000000	0	0
Acanthizidae.0	Oceania	Gerygone_mouki	Gerygone_ruficollis	388000000000	108000000000	0	0
Acanthizidae.0	Oceania	Gerygone_mouki	Crateroscelis_nigrorufa	388000000000	105000000000	0	0
Acanthizidae.0	Oceania	Gerygone_mouki	Crateroscelis_robusta	388000000000	164000000000	0	0
Acanthizidae.0	Oceania	Gerygone_mouki	Sericornis_spilodera	388000000000	283000000000	0	0
Acanthizidae.0	Oceania	Gerygone_mouki	Gerygone_hypoxantha	388000000000	2524270488	0	0
Acanthizidae.0	Oceania	Gerygone_mouki	Sericornis_rufescens	388000000000	8367909543	0	0
Acanthizidae.0	Oceania	Gerygone_mouki	Gerygone_magnirostris	388000000000	1210000000000	89379585790	0.230575
Acanthizidae.0	Oceania	Acanthiza_robustirostris	Smicrornis_brevirostris	2060000000000	7230000000000	2000000000000	0.970755
Acanthizidae.0	Oceania	Acanthiza_robustirostris	Gerygone_olivacea	2060000000000	2360000000000	0	0
Acanthizidae.0	Oceania	Acanthiza_robustirostris	Gerygone_tenebrosa	2060000000000	39187748965	1299984224	0.0331732
Acanthizidae.0	Oceania	Acanthiza_robustirostris	Gerygone_levigaster	2060000000000	342000000000	0	0
Acanthizidae.0	Oceania	Acanthiza_robustirostris	Oreoscopus_gutturalis	2060000000000	102000000000	0	0
Acanthizidae.0	Oceania	Acanthiza_robustirostris	Sericornis_keri	2060000000000	24710745189	0	0
Acanthizidae.0	Oceania	Acanthiza_robustirostris	Acanthiza_katherina	2060000000000	58196090311	0	0
Acanthizidae.0	Oceania	Acanthiza_robustirostris	Gerygone_palpebrosa	2060000000000	969000000000	0	0
Acanthizidae.0	Oceania	Acanthiza_robustirostris	Gerygone_chloronota	2060000000000	1010000000000	0	0
Acanthizidae.0	Oceania	Acanthiza_robustirostris	Sericornis_beccarii	2060000000000	247000000000	0	0
Acanthizidae.0	Oceania	Acanthiza_robustirostris	Gerygone_dorsalis	2060000000000	7004775932	0	0
Acanthizidae.0	Oceania	Acanthiza_robustirostris	Acanthiza_murina	2060000000000	84339375223	0	0
Acanthizidae.0	Oceania	Acanthiza_robustirostris	Sericornis_perspicillatus	2060000000000	122000000000	0	0
Acanthizidae.0	Oceania	Acanthiza_robustirostris	Sericornis_papuensis	2060000000000	86586533763	0	0
Acanthizidae.0	Oceania	Acanthiza_robustirostris	Gerygone_chrysogaster	2060000000000	558000000000	0	0
Acanthizidae.0	Oceania	Acanthiza_robustirostris	Crateroscelis_murina	2060000000000	532000000000	0	0
Acanthizidae.0	Oceania	Acanthiza_robustirostris	Sericornis_arfakianus	2060000000000	181000000000	0	0
Acanthizidae.0	Oceania	Acanthiza_robustirostris	Gerygone_cinerea	2060000000000	125000000000	0	0
Acanthizidae.0	Oceania	Acanthiza_robustirostris	Sericornis_nouhuysi	2060000000000	133000000000	0	0
Acanthizidae.0	Oceania	Acanthiza_robustirostris	Gerygone_ruficollis	2060000000000	108000000000	0	0
Acanthizidae.0	Oceania	Acanthiza_robustirostris	Crateroscelis_nigrorufa	2060000000000	105000000000	0	0
Acanthizidae.0	Oceania	Acanthiza_robustirostris	Crateroscelis_robusta	2060000000000	164000000000	0	0
Acanthizidae.0	Oceania	Acanthiza_robustirostris	Sericornis_spilodera	2060000000000	283000000000	0	0
Acanthizidae.0	Oceania	Acanthiza_robustirostris	Gerygone_hypoxantha	2060000000000	2524270488	0	0
Acanthizidae.0	Oceania	Acanthiza_robustirostris	Sericornis_rufescens	2060000000000	8367909543	0	0
Acanthizidae.0	Oceania	Acanthiza_robustirostris	Gerygone_magnirostris	2060000000000	1210000000000	0	0
Acanthizidae.0	Oceania	Smicrornis_brevirostris	Gerygone_olivacea	7230000000000	2360000000000	2350000000000	0.994951
Acanthizidae.0	Oceania	Smicrornis_brevirostris	Gerygone_tenebrosa	7230000000000	39187748965	35656432196	0.909887
Acanthizidae.0	Oceania	Smicrornis_brevirostris	Gerygone_levigaster	7230000000000	342000000000	301000000000	0.879628
Acanthizidae.0	Oceania	Smicrornis_brevirostris	Oreoscopus_gutturalis	7230000000000	102000000000	102000000000	0.997576
Acanthizidae.0	Oceania	Smicrornis_brevirostris	Sericornis_keri	7230000000000	24710745189	24702083554	0.999649
Acanthizidae.0	Oceania	Smicrornis_brevirostris	Acanthiza_katherina	7230000000000	58196090311	58196090311	1
Acanthizidae.0	Oceania	Smicrornis_brevirostris	Gerygone_palpebrosa	7230000000000	969000000000	446000000000	0.459739
Acanthizidae.0	Oceania	Smicrornis_brevirostris	Gerygone_chloronota	7230000000000	1010000000000	410000000000	0.405931
Acanthizidae.0	Oceania	Smicrornis_brevirostris	Sericornis_beccarii	7230000000000	247000000000	25605978392	0.103784
Acanthizidae.0	Oceania	Smicrornis_brevirostris	Gerygone_dorsalis	7230000000000	7004775932	0	0
Acanthizidae.0	Oceania	Smicrornis_brevirostris	Acanthiza_murina	7230000000000	84339375223	0	0
Acanthizidae.0	Oceania	Smicrornis_brevirostris	Sericornis_perspicillatus	7230000000000	122000000000	0	0
Acanthizidae.0	Oceania	Smicrornis_brevirostris	Sericornis_papuensis	7230000000000	86586533763	0	0
Acanthizidae.0	Oceania	Smicrornis_brevirostris	Gerygone_chrysogaster	7230000000000	558000000000	0	0
Acanthizidae.0	Oceania	Smicrornis_brevirostris	Crateroscelis_murina	7230000000000	532000000000	0	0
Acanthizidae.0	Oceania	Smicrornis_brevirostris	Sericornis_arfakianus	7230000000000	181000000000	0	0
Acanthizidae.0	Oceania	Smicrornis_brevirostris	Gerygone_cinerea	7230000000000	125000000000	0	0
Acanthizidae.0	Oceania	Smicrornis_brevirostris	Sericornis_nouhuysi	7230000000000	133000000000	0	0
Acanthizidae.0	Oceania	Smicrornis_brevirostris	Gerygone_ruficollis	7230000000000	108000000000	0	0
Acanthizidae.0	Oceania	Smicrornis_brevirostris	Crateroscelis_nigrorufa	7230000000000	105000000000	0	0
Acanthizidae.0	Oceania	Smicrornis_brevirostris	Crateroscelis_robusta	7230000000000	164000000000	0	0
Acanthizidae.0	Oceania	Smicrornis_brevirostris	Sericornis_spilodera	7230000000000	283000000000	0	0
Acanthizidae.0	Oceania	Smicrornis_brevirostris	Gerygone_hypoxantha	7230000000000	2524270488	0	0
Acanthizidae.0	Oceania	Smicrornis_brevirostris	Sericornis_rufescens	7230000000000	8367909543	0	0
Acanthizidae.0	Oceania	Smicrornis_brevirostris	Gerygone_magnirostris	7230000000000	1210000000000	513000000000	0.425447
Acanthizidae.0	Oceania	Gerygone_olivacea	Gerygone_tenebrosa	2360000000000	39187748965	10458625422	0.266885
Acanthizidae.0	Oceania	Gerygone_olivacea	Gerygone_levigaster	2360000000000	342000000000	299000000000	0.873377
Acanthizidae.0	Oceania	Gerygone_olivacea	Oreoscopus_gutturalis	2360000000000	102000000000	102000000000	0.997575
Acanthizidae.0	Oceania	Gerygone_olivacea	Sericornis_keri	2360000000000	24710745189	24702118887	0.999651
Acanthizidae.0	Oceania	Gerygone_olivacea	Acanthiza_katherina	2360000000000	58196090311	58196090311	1
Acanthizidae.0	Oceania	Gerygone_olivacea	Gerygone_palpebrosa	2360000000000	969000000000	457000000000	0.471097
Acanthizidae.0	Oceania	Gerygone_olivacea	Gerygone_chloronota	2360000000000	1010000000000	402000000000	0.39792
Acanthizidae.0	Oceania	Gerygone_olivacea	Sericornis_beccarii	2360000000000	247000000000	25605729753	0.103783
Acanthizidae.0	Oceania	Gerygone_olivacea	Gerygone_dorsalis	2360000000000	7004775932	0	0
Acanthizidae.0	Oceania	Gerygone_olivacea	Acanthiza_murina	2360000000000	84339375223	0	0
Acanthizidae.0	Oceania	Gerygone_olivacea	Sericornis_perspicillatus	2360000000000	122000000000	0	0
Acanthizidae.0	Oceania	Gerygone_olivacea	Sericornis_papuensis	2360000000000	86586533763	0	0
Acanthizidae.0	Oceania	Gerygone_olivacea	Gerygone_chrysogaster	2360000000000	558000000000	9338459110	0.016743
Acanthizidae.0	Oceania	Gerygone_olivacea	Crateroscelis_murina	2360000000000	532000000000	9547197149	0.0179461
Acanthizidae.0	Oceania	Gerygone_olivacea	Sericornis_arfakianus	2360000000000	181000000000	0	0
Acanthizidae.0	Oceania	Gerygone_olivacea	Gerygone_cinerea	2360000000000	125000000000	0	0
Acanthizidae.0	Oceania	Gerygone_olivacea	Sericornis_nouhuysi	2360000000000	133000000000	0	0
Acanthizidae.0	Oceania	Gerygone_olivacea	Gerygone_ruficollis	2360000000000	108000000000	0	0
Acanthizidae.0	Oceania	Gerygone_olivacea	Crateroscelis_nigrorufa	2360000000000	105000000000	0	0
Acanthizidae.0	Oceania	Gerygone_olivacea	Crateroscelis_robusta	2360000000000	164000000000	0	0
Acanthizidae.0	Oceania	Gerygone_olivacea	Sericornis_spilodera	2360000000000	283000000000	2206766295	0.00779227
Acanthizidae.0	Oceania	Gerygone_olivacea	Gerygone_hypoxantha	2360000000000	2524270488	0	0
Acanthizidae.0	Oceania	Gerygone_olivacea	Sericornis_rufescens	2360000000000	8367909543	0	0
Acanthizidae.0	Oceania	Gerygone_olivacea	Gerygone_magnirostris	2360000000000	1210000000000	515000000000	0.427254
Acanthizidae.0	Oceania	Gerygone_tenebrosa	Gerygone_levigaster	39187748965	342000000000	10598613396	0.270457
Acanthizidae.0	Oceania	Gerygone_tenebrosa	Oreoscopus_gutturalis	39187748965	102000000000	0	0
Acanthizidae.0	Oceania	Gerygone_tenebrosa	Sericornis_keri	39187748965	24710745189	0	0
Acanthizidae.0	Oceania	Gerygone_tenebrosa	Acanthiza_katherina	39187748965	58196090311	0	0
Acanthizidae.0	Oceania	Gerygone_tenebrosa	Gerygone_palpebrosa	39187748965	969000000000	0	0
Acanthizidae.0	Oceania	Gerygone_tenebrosa	Gerygone_chloronota	39187748965	1010000000000	2665911768	0.0680292
Acanthizidae.0	Oceania	Gerygone_tenebrosa	Sericornis_beccarii	39187748965	247000000000	0	0
Acanthizidae.0	Oceania	Gerygone_tenebrosa	Gerygone_dorsalis	39187748965	7004775932	0	0
Acanthizidae.0	Oceania	Gerygone_tenebrosa	Acanthiza_murina	39187748965	84339375223	0	0
Acanthizidae.0	Oceania	Gerygone_tenebrosa	Sericornis_perspicillatus	39187748965	122000000000	0	0
Acanthizidae.0	Oceania	Gerygone_tenebrosa	Sericornis_papuensis	39187748965	86586533763	0	0
Acanthizidae.0	Oceania	Gerygone_tenebrosa	Gerygone_chrysogaster	39187748965	558000000000	0	0
Acanthizidae.0	Oceania	Gerygone_tenebrosa	Crateroscelis_murina	39187748965	532000000000	0	0
Acanthizidae.0	Oceania	Gerygone_tenebrosa	Sericornis_arfakianus	39187748965	181000000000	0	0
Acanthizidae.0	Oceania	Gerygone_tenebrosa	Gerygone_cinerea	39187748965	125000000000	0	0
Acanthizidae.0	Oceania	Gerygone_tenebrosa	Sericornis_nouhuysi	39187748965	133000000000	0	0
Acanthizidae.0	Oceania	Gerygone_tenebrosa	Gerygone_ruficollis	39187748965	108000000000	0	0
Acanthizidae.0	Oceania	Gerygone_tenebrosa	Crateroscelis_nigrorufa	39187748965	105000000000	0	0
Acanthizidae.0	Oceania	Gerygone_tenebrosa	Crateroscelis_robusta	39187748965	164000000000	0	0
Acanthizidae.0	Oceania	Gerygone_tenebrosa	Sericornis_spilodera	39187748965	283000000000	0	0
Acanthizidae.0	Oceania	Gerygone_tenebrosa	Gerygone_hypoxantha	39187748965	2524270488	0	0
Acanthizidae.0	Oceania	Gerygone_tenebrosa	Sericornis_rufescens	39187748965	8367909543	0	0
Acanthizidae.0	Oceania	Gerygone_tenebrosa	Gerygone_magnirostris	39187748965	1210000000000	0	0
Acanthizidae.0	Oceania	Gerygone_levigaster	Oreoscopus_gutturalis	342000000000	102000000000	15568261788	0.152094
Acanthizidae.0	Oceania	Gerygone_levigaster	Sericornis_keri	342000000000	24710745189	8582881356	0.347334
Acanthizidae.0	Oceania	Gerygone_levigaster	Acanthiza_katherina	342000000000	58196090311	1176790258	0.0202211
Acanthizidae.0	Oceania	Gerygone_levigaster	Gerygone_palpebrosa	342000000000	969000000000	119000000000	0.346445
Acanthizidae.0	Oceania	Gerygone_levigaster	Gerygone_chloronota	342000000000	1010000000000	129000000000	0.376916
Acanthizidae.0	Oceania	Gerygone_levigaster	Sericornis_beccarii	342000000000	247000000000	29103706894	0.117961
Acanthizidae.0	Oceania	Gerygone_levigaster	Gerygone_dorsalis	342000000000	7004775932	0	0
Acanthizidae.0	Oceania	Gerygone_levigaster	Acanthiza_murina	342000000000	84339375223	0	0
Acanthizidae.0	Oceania	Gerygone_levigaster	Sericornis_perspicillatus	342000000000	122000000000	0	0
Acanthizidae.0	Oceania	Gerygone_levigaster	Sericornis_papuensis	342000000000	86586533763	0	0
Acanthizidae.0	Oceania	Gerygone_levigaster	Gerygone_chrysogaster	342000000000	558000000000	16187416780	0.0472961
Acanthizidae.0	Oceania	Gerygone_levigaster	Crateroscelis_murina	342000000000	532000000000	15990929771	0.046722
Acanthizidae.0	Oceania	Gerygone_levigaster	Sericornis_arfakianus	342000000000	181000000000	0	0
Acanthizidae.0	Oceania	Gerygone_levigaster	Gerygone_cinerea	342000000000	125000000000	0	0
Acanthizidae.0	Oceania	Gerygone_levigaster	Sericornis_nouhuysi	342000000000	133000000000	0	0
Acanthizidae.0	Oceania	Gerygone_levigaster	Gerygone_ruficollis	342000000000	108000000000	0	0
Acanthizidae.0	Oceania	Gerygone_levigaster	Crateroscelis_nigrorufa	342000000000	105000000000	0	0
Acanthizidae.0	Oceania	Gerygone_levigaster	Crateroscelis_robusta	342000000000	164000000000	0	0
Acanthizidae.0	Oceania	Gerygone_levigaster	Sericornis_spilodera	342000000000	283000000000	2.56564e+08	0.000905947
Acanthizidae.0	Oceania	Gerygone_levigaster	Gerygone_hypoxantha	342000000000	2524270488	0	0
Acanthizidae.0	Oceania	Gerygone_levigaster	Sericornis_rufescens	342000000000	8367909543	0	0
Acanthizidae.0	Oceania	Gerygone_levigaster	Gerygone_magnirostris	342000000000	1210000000000	192000000000	0.56054
Acanthizidae.0	Oceania	Oreoscopus_gutturalis	Sericornis_keri	102000000000	24710745189	24710204175	0.999978
Acanthizidae.0	Oceania	Oreoscopus_gutturalis	Acanthiza_katherina	102000000000	58196090311	47862718840	0.822439
Acanthizidae.0	Oceania	Oreoscopus_gutturalis	Gerygone_palpebrosa	102000000000	969000000000	102000000000	0.992003
Acanthizidae.0	Oceania	Oreoscopus_gutturalis	Gerygone_chloronota	102000000000	1010000000000	0	0
Acanthizidae.0	Oceania	Oreoscopus_gutturalis	Sericornis_beccarii	102000000000	247000000000	0	0
Acanthizidae.0	Oceania	Oreoscopus_gutturalis	Gerygone_dorsalis	102000000000	7004775932	0	0
Acanthizidae.0	Oceania	Oreoscopus_gutturalis	Acanthiza_murina	102000000000	84339375223	0	0
Acanthizidae.0	Oceania	Oreoscopus_gutturalis	Sericornis_perspicillatus	102000000000	122000000000	0	0
Acanthizidae.0	Oceania	Oreoscopus_gutturalis	Sericornis_papuensis	102000000000	86586533763	0	0
Acanthizidae.0	Oceania	Oreoscopus_gutturalis	Gerygone_chrysogaster	102000000000	558000000000	0	0
Acanthizidae.0	Oceania	Oreoscopus_gutturalis	Crateroscelis_murina	102000000000	532000000000	0	0
Acanthizidae.0	Oceania	Oreoscopus_gutturalis	Sericornis_arfakianus	102000000000	181000000000	0	0
Acanthizidae.0	Oceania	Oreoscopus_gutturalis	Gerygone_cinerea	102000000000	125000000000	0	0
Acanthizidae.0	Oceania	Oreoscopus_gutturalis	Sericornis_nouhuysi	102000000000	133000000000	0	0
Acanthizidae.0	Oceania	Oreoscopus_gutturalis	Gerygone_ruficollis	102000000000	108000000000	0	0
Acanthizidae.0	Oceania	Oreoscopus_gutturalis	Crateroscelis_nigrorufa	102000000000	105000000000	0	0
Acanthizidae.0	Oceania	Oreoscopus_gutturalis	Crateroscelis_robusta	102000000000	164000000000	0	0
Acanthizidae.0	Oceania	Oreoscopus_gutturalis	Sericornis_spilodera	102000000000	283000000000	0	0
Acanthizidae.0	Oceania	Oreoscopus_gutturalis	Gerygone_hypoxantha	102000000000	2524270488	0	0
Acanthizidae.0	Oceania	Oreoscopus_gutturalis	Sericornis_rufescens	102000000000	8367909543	0	0
Acanthizidae.0	Oceania	Oreoscopus_gutturalis	Gerygone_magnirostris	102000000000	1210000000000	65136814998	0.636352
Acanthizidae.0	Oceania	Sericornis_keri	Acanthiza_katherina	24710745189	58196090311	13864291879	0.561063
Acanthizidae.0	Oceania	Sericornis_keri	Gerygone_palpebrosa	24710745189	969000000000	24204244419	0.979503
Acanthizidae.0	Oceania	Sericornis_keri	Gerygone_chloronota	24710745189	1010000000000	0	0
Acanthizidae.0	Oceania	Sericornis_keri	Sericornis_beccarii	24710745189	247000000000	0	0
Acanthizidae.0	Oceania	Sericornis_keri	Gerygone_dorsalis	24710745189	7004775932	0	0
Acanthizidae.0	Oceania	Sericornis_keri	Acanthiza_murina	24710745189	84339375223	0	0
Acanthizidae.0	Oceania	Sericornis_keri	Sericornis_perspicillatus	24710745189	122000000000	0	0
Acanthizidae.0	Oceania	Sericornis_keri	Sericornis_papuensis	24710745189	86586533763	0	0
Acanthizidae.0	Oceania	Sericornis_keri	Gerygone_chrysogaster	24710745189	558000000000	0	0
Acanthizidae.0	Oceania	Sericornis_keri	Crateroscelis_murina	24710745189	532000000000	0	0
Acanthizidae.0	Oceania	Sericornis_keri	Sericornis_arfakianus	24710745189	181000000000	0	0
Acanthizidae.0	Oceania	Sericornis_keri	Gerygone_cinerea	24710745189	125000000000	0	0
Acanthizidae.0	Oceania	Sericornis_keri	Sericornis_nouhuysi	24710745189	133000000000	0	0
Acanthizidae.0	Oceania	Sericornis_keri	Gerygone_ruficollis	24710745189	108000000000	0	0
Acanthizidae.0	Oceania	Sericornis_keri	Crateroscelis_nigrorufa	24710745189	105000000000	0	0
Acanthizidae.0	Oceania	Sericornis_keri	Crateroscelis_robusta	24710745189	164000000000	0	0
Acanthizidae.0	Oceania	Sericornis_keri	Sericornis_spilodera	24710745189	283000000000	0	0
Acanthizidae.0	Oceania	Sericornis_keri	Gerygone_hypoxantha	24710745189	2524270488	0	0
Acanthizidae.0	Oceania	Sericornis_keri	Sericornis_rufescens	24710745189	8367909543	0	0
Acanthizidae.0	Oceania	Sericornis_keri	Gerygone_magnirostris	24710745189	1210000000000	24203874856	0.979488
Acanthizidae.0	Oceania	Acanthiza_katherina	Gerygone_palpebrosa	58196090311	969000000000	58196090311	1
Acanthizidae.0	Oceania	Acanthiza_katherina	Gerygone_chloronota	58196090311	1010000000000	0	0
Acanthizidae.0	Oceania	Acanthiza_katherina	Sericornis_beccarii	58196090311	247000000000	0	0
Acanthizidae.0	Oceania	Acanthiza_katherina	Gerygone_dorsalis	58196090311	7004775932	0	0
Acanthizidae.0	Oceania	Acanthiza_katherina	Acanthiza_murina	58196090311	84339375223	0	0
Acanthizidae.0	Oceania	Acanthiza_katherina	Sericornis_perspicillatus	58196090311	122000000000	0	0
Acanthizidae.0	Oceania	Acanthiza_katherina	Sericornis_papuensis	58196090311	86586533763	0	0
Acanthizidae.0	Oceania	Acanthiza_katherina	Gerygone_chrysogaster	58196090311	558000000000	0	0
Acanthizidae.0	Oceania	Acanthiza_katherina	Crateroscelis_murina	58196090311	532000000000	0	0
Acanthizidae.0	Oceania	Acanthiza_katherina	Sericornis_arfakianus	58196090311	181000000000	0	0
Acanthizidae.0	Oceania	Acanthiza_katherina	Gerygone_cinerea	58196090311	125000000000	0	0
Acanthizidae.0	Oceania	Acanthiza_katherina	Sericornis_nouhuysi	58196090311	133000000000	0	0
Acanthizidae.0	Oceania	Acanthiza_katherina	Gerygone_ruficollis	58196090311	108000000000	0	0
Acanthizidae.0	Oceania	Acanthiza_katherina	Crateroscelis_nigrorufa	58196090311	105000000000	0	0
Acanthizidae.0	Oceania	Acanthiza_katherina	Crateroscelis_robusta	58196090311	164000000000	0	0
Acanthizidae.0	Oceania	Acanthiza_katherina	Sericornis_spilodera	58196090311	283000000000	0	0
Acanthizidae.0	Oceania	Acanthiza_katherina	Gerygone_hypoxantha	58196090311	2524270488	0	0
Acanthizidae.0	Oceania	Acanthiza_katherina	Sericornis_rufescens	58196090311	8367909543	0	0
Acanthizidae.0	Oceania	Acanthiza_katherina	Gerygone_magnirostris	58196090311	1210000000000	32131650460	0.552127
Acanthizidae.0	Oceania	Gerygone_palpebrosa	Gerygone_chloronota	969000000000	1010000000000	408000000000	0.420846
Acanthizidae.0	Oceania	Gerygone_palpebrosa	Sericornis_beccarii	969000000000	247000000000	194000000000	0.786691
Acanthizidae.0	Oceania	Gerygone_palpebrosa	Gerygone_dorsalis	969000000000	7004775932	0	0
Acanthizidae.0	Oceania	Gerygone_palpebrosa	Acanthiza_murina	969000000000	84339375223	33578064135	0.39813
Acanthizidae.0	Oceania	Gerygone_palpebrosa	Sericornis_perspicillatus	969000000000	122000000000	65177067558	0.532277
Acanthizidae.0	Oceania	Gerygone_palpebrosa	Sericornis_papuensis	969000000000	86586533763	36234942644	0.418482
Acanthizidae.0	Oceania	Gerygone_palpebrosa	Gerygone_chrysogaster	969000000000	558000000000	367000000000	0.658292
Acanthizidae.0	Oceania	Gerygone_palpebrosa	Crateroscelis_murina	969000000000	532000000000	341000000000	0.640583
Acanthizidae.0	Oceania	Gerygone_palpebrosa	Sericornis_arfakianus	969000000000	181000000000	126000000000	0.692474
Acanthizidae.0	Oceania	Gerygone_palpebrosa	Gerygone_cinerea	969000000000	125000000000	53698439181	0.431279
Acanthizidae.0	Oceania	Gerygone_palpebrosa	Sericornis_nouhuysi	969000000000	133000000000	66373650631	0.500589
Acanthizidae.0	Oceania	Gerygone_palpebrosa	Gerygone_ruficollis	969000000000	108000000000	51540893864	0.478202
Acanthizidae.0	Oceania	Gerygone_palpebrosa	Crateroscelis_nigrorufa	969000000000	105000000000	64498954335	0.613172
Acanthizidae.0	Oceania	Gerygone_palpebrosa	Crateroscelis_robusta	969000000000	164000000000	82432575123	0.501678
Acanthizidae.0	Oceania	Gerygone_palpebrosa	Sericornis_spilodera	969000000000	283000000000	200000000000	0.706841
Acanthizidae.0	Oceania	Gerygone_palpebrosa	Gerygone_hypoxantha	969000000000	2524270488	0	0
Acanthizidae.0	Oceania	Gerygone_palpebrosa	Sericornis_rufescens	969000000000	8367909543	3.53186e+07	0.00422072
Acanthizidae.0	Oceania	Gerygone_palpebrosa	Gerygone_magnirostris	969000000000	1210000000000	688000000000	0.70962
Acanthizidae.0	Oceania	Gerygone_chloronota	Sericornis_beccarii	1010000000000	247000000000	214000000000	0.868537
Acanthizidae.0	Oceania	Gerygone_chloronota	Gerygone_dorsalis	1010000000000	7004775932	0	0
Acanthizidae.0	Oceania	Gerygone_chloronota	Acanthiza_murina	1010000000000	84339375223	1232309009	0.0146113
Acanthizidae.0	Oceania	Gerygone_chloronota	Sericornis_perspicillatus	1010000000000	122000000000	10202022205	0.0833161
Acanthizidae.0	Oceania	Gerygone_chloronota	Sericornis_papuensis	1010000000000	86586533763	6210545589	0.0717265
Acanthizidae.0	Oceania	Gerygone_chloronota	Gerygone_chrysogaster	1010000000000	558000000000	523000000000	0.93721
Acanthizidae.0	Oceania	Gerygone_chloronota	Crateroscelis_murina	1010000000000	532000000000	484000000000	0.909774
Acanthizidae.0	Oceania	Gerygone_chloronota	Sericornis_arfakianus	1010000000000	181000000000	66770603984	0.368266
Acanthizidae.0	Oceania	Gerygone_chloronota	Gerygone_cinerea	1010000000000	125000000000	7173158123	0.0576112
Acanthizidae.0	Oceania	Gerygone_chloronota	Sericornis_nouhuysi	1010000000000	133000000000	31763506029	0.23956
Acanthizidae.0	Oceania	Gerygone_chloronota	Gerygone_ruficollis	1010000000000	108000000000	12306573780	0.114182
Acanthizidae.0	Oceania	Gerygone_chloronota	Crateroscelis_nigrorufa	1010000000000	105000000000	10650530293	0.101251
Acanthizidae.0	Oceania	Gerygone_chloronota	Crateroscelis_robusta	1010000000000	164000000000	22582513239	0.137435
Acanthizidae.0	Oceania	Gerygone_chloronota	Sericornis_spilodera	1010000000000	283000000000	217000000000	0.766504
Acanthizidae.0	Oceania	Gerygone_chloronota	Gerygone_hypoxantha	1010000000000	2524270488	0	0
Acanthizidae.0	Oceania	Gerygone_chloronota	Sericornis_rufescens	1010000000000	8367909543	2824823780	0.337578
Acanthizidae.0	Oceania	Gerygone_chloronota	Gerygone_magnirostris	1010000000000	1210000000000	846000000000	0.838151
Acanthizidae.0	Oceania	Sericornis_beccarii	Gerygone_dorsalis	247000000000	7004775932	0	0
Acanthizidae.0	Oceania	Sericornis_beccarii	Acanthiza_murina	247000000000	84339375223	5.68489e+08	0.00674049
Acanthizidae.0	Oceania	Sericornis_beccarii	Sericornis_perspicillatus	247000000000	122000000000	3209913408	0.0262142
Acanthizidae.0	Oceania	Sericornis_beccarii	Sericornis_papuensis	247000000000	86586533763	1591811934	0.0183841
Acanthizidae.0	Oceania	Sericornis_beccarii	Gerygone_chrysogaster	247000000000	558000000000	195000000000	0.792031
Acanthizidae.0	Oceania	Sericornis_beccarii	Crateroscelis_murina	247000000000	532000000000	161000000000	0.650831
Acanthizidae.0	Oceania	Sericornis_beccarii	Sericornis_arfakianus	247000000000	181000000000	9750218715	0.0537763
Acanthizidae.0	Oceania	Sericornis_beccarii	Gerygone_cinerea	247000000000	125000000000	4348027774	0.0349211
Acanthizidae.0	Oceania	Sericornis_beccarii	Sericornis_nouhuysi	247000000000	133000000000	1622957392	0.0122403
Acanthizidae.0	Oceania	Sericornis_beccarii	Gerygone_ruficollis	247000000000	108000000000	1.14253e+08	0.00106006
Acanthizidae.0	Oceania	Sericornis_beccarii	Crateroscelis_nigrorufa	247000000000	105000000000	3555534759	0.0338014
Acanthizidae.0	Oceania	Sericornis_beccarii	Crateroscelis_robusta	247000000000	164000000000	5493629407	0.0334338
Acanthizidae.0	Oceania	Sericornis_beccarii	Sericornis_spilodera	247000000000	283000000000	32624852994	0.132233
Acanthizidae.0	Oceania	Sericornis_beccarii	Gerygone_hypoxantha	247000000000	2524270488	0	0
Acanthizidae.0	Oceania	Sericornis_beccarii	Sericornis_rufescens	247000000000	8367909543	0	0
Acanthizidae.0	Oceania	Sericornis_beccarii	Gerygone_magnirostris	247000000000	1210000000000	244000000000	0.987668
Acanthizidae.0	Oceania	Gerygone_dorsalis	Acanthiza_murina	7004775932	84339375223	0	0
Acanthizidae.0	Oceania	Gerygone_dorsalis	Sericornis_perspicillatus	7004775932	122000000000	0	0
Acanthizidae.0	Oceania	Gerygone_dorsalis	Sericornis_papuensis	7004775932	86586533763	0	0
Acanthizidae.0	Oceania	Gerygone_dorsalis	Gerygone_chrysogaster	7004775932	558000000000	0	0
Acanthizidae.0	Oceania	Gerygone_dorsalis	Crateroscelis_murina	7004775932	532000000000	0	0
Acanthizidae.0	Oceania	Gerygone_dorsalis	Sericornis_arfakianus	7004775932	181000000000	0	0
Acanthizidae.0	Oceania	Gerygone_dorsalis	Gerygone_cinerea	7004775932	125000000000	0	0
Acanthizidae.0	Oceania	Gerygone_dorsalis	Sericornis_nouhuysi	7004775932	133000000000	0	0
Acanthizidae.0	Oceania	Gerygone_dorsalis	Gerygone_ruficollis	7004775932	108000000000	0	0
Acanthizidae.0	Oceania	Gerygone_dorsalis	Crateroscelis_nigrorufa	7004775932	105000000000	0	0
Acanthizidae.0	Oceania	Gerygone_dorsalis	Crateroscelis_robusta	7004775932	164000000000	0	0
Acanthizidae.0	Oceania	Gerygone_dorsalis	Sericornis_spilodera	7004775932	283000000000	0	0
Acanthizidae.0	Oceania	Gerygone_dorsalis	Gerygone_hypoxantha	7004775932	2524270488	0	0
Acanthizidae.0	Oceania	Gerygone_dorsalis	Sericornis_rufescens	7004775932	8367909543	0	0
Acanthizidae.0	Oceania	Gerygone_dorsalis	Gerygone_magnirostris	7004775932	1210000000000	0	0
Acanthizidae.0	Oceania	Acanthiza_murina	Sericornis_perspicillatus	84339375223	122000000000	66019764592	0.782787
Acanthizidae.0	Oceania	Acanthiza_murina	Sericornis_papuensis	84339375223	86586533763	63876859924	0.757379
Acanthizidae.0	Oceania	Acanthiza_murina	Gerygone_chrysogaster	84339375223	558000000000	1.40227e+08	0.00166265
Acanthizidae.0	Oceania	Acanthiza_murina	Crateroscelis_murina	84339375223	532000000000	9.84065e+06	0.000116679
Acanthizidae.0	Oceania	Acanthiza_murina	Sericornis_arfakianus	84339375223	181000000000	31466824595	0.373098
Acanthizidae.0	Oceania	Acanthiza_murina	Gerygone_cinerea	84339375223	125000000000	80587973251	0.95552
Acanthizidae.0	Oceania	Acanthiza_murina	Sericornis_nouhuysi	84339375223	133000000000	65272815694	0.773931
Acanthizidae.0	Oceania	Acanthiza_murina	Gerygone_ruficollis	84339375223	108000000000	55838456737	0.662069
Acanthizidae.0	Oceania	Acanthiza_murina	Crateroscelis_nigrorufa	84339375223	105000000000	44635159947	0.529233
Acanthizidae.0	Oceania	Acanthiza_murina	Crateroscelis_robusta	84339375223	164000000000	81532107200	0.966715
Acanthizidae.0	Oceania	Acanthiza_murina	Sericornis_spilodera	84339375223	283000000000	7003715000	0.0830421
Acanthizidae.0	Oceania	Acanthiza_murina	Gerygone_hypoxantha	84339375223	2524270488	0	0
Acanthizidae.0	Oceania	Acanthiza_murina	Sericornis_rufescens	84339375223	8367909543	0	0
Acanthizidae.0	Oceania	Acanthiza_murina	Gerygone_magnirostris	84339375223	1210000000000	16411354106	0.194587
Acanthizidae.0	Oceania	Sericornis_perspicillatus	Sericornis_papuensis	122000000000	86586533763	67432460028	0.778787
Acanthizidae.0	Oceania	Sericornis_perspicillatus	Gerygone_chrysogaster	122000000000	558000000000	5848262995	0.0477606
Acanthizidae.0	Oceania	Sericornis_perspicillatus	Crateroscelis_murina	122000000000	532000000000	3378352587	0.0275897
Acanthizidae.0	Oceania	Sericornis_perspicillatus	Sericornis_arfakianus	122000000000	181000000000	70813057585	0.578304
Acanthizidae.0	Oceania	Sericornis_perspicillatus	Gerygone_cinerea	122000000000	125000000000	90905107140	0.742388
Acanthizidae.0	Oceania	Sericornis_perspicillatus	Sericornis_nouhuysi	122000000000	133000000000	84647126223	0.691281
Acanthizidae.0	Oceania	Sericornis_perspicillatus	Gerygone_ruficollis	122000000000	108000000000	84413369757	0.783197
Acanthizidae.0	Oceania	Sericornis_perspicillatus	Crateroscelis_nigrorufa	122000000000	105000000000	77499773994	0.736767
Acanthizidae.0	Oceania	Sericornis_perspicillatus	Crateroscelis_robusta	122000000000	164000000000	109000000000	0.892288
Acanthizidae.0	Oceania	Sericornis_perspicillatus	Sericornis_spilodera	122000000000	283000000000	29837863462	0.243675
Acanthizidae.0	Oceania	Sericornis_perspicillatus	Gerygone_hypoxantha	122000000000	2524270488	0	0
Acanthizidae.0	Oceania	Sericornis_perspicillatus	Sericornis_rufescens	122000000000	8367909543	0	0
Acanthizidae.0	Oceania	Sericornis_perspicillatus	Gerygone_magnirostris	122000000000	1210000000000	53680741256	0.43839
Acanthizidae.0	Oceania	Sericornis_papuensis	Gerygone_chrysogaster	86586533763	558000000000	4531993872	0.0523406
Acanthizidae.0	Oceania	Sericornis_papuensis	Crateroscelis_murina	86586533763	532000000000	1981650713	0.0228864
Acanthizidae.0	Oceania	Sericornis_papuensis	Sericornis_arfakianus	86586533763	181000000000	26845511220	0.310043
Acanthizidae.0	Oceania	Sericornis_papuensis	Gerygone_cinerea	86586533763	125000000000	78576616863	0.907492
Acanthizidae.0	Oceania	Sericornis_papuensis	Sericornis_nouhuysi	86586533763	133000000000	70369566239	0.812708
Acanthizidae.0	Oceania	Sericornis_papuensis	Gerygone_ruficollis	86586533763	108000000000	55636158609	0.64255
Acanthizidae.0	Oceania	Sericornis_papuensis	Crateroscelis_nigrorufa	86586533763	105000000000	40487769897	0.467599
Acanthizidae.0	Oceania	Sericornis_papuensis	Crateroscelis_robusta	86586533763	164000000000	82324340022	0.950775
Acanthizidae.0	Oceania	Sericornis_papuensis	Sericornis_spilodera	86586533763	283000000000	5803749361	0.0670283
Acanthizidae.0	Oceania	Sericornis_papuensis	Gerygone_hypoxantha	86586533763	2524270488	0	0
Acanthizidae.0	Oceania	Sericornis_papuensis	Sericornis_rufescens	86586533763	8367909543	0	0
Acanthizidae.0	Oceania	Sericornis_papuensis	Gerygone_magnirostris	86586533763	1210000000000	18016383421	0.208074
Acanthizidae.0	Oceania	Gerygone_chrysogaster	Crateroscelis_murina	558000000000	532000000000	493000000000	0.92729
Acanthizidae.0	Oceania	Gerygone_chrysogaster	Sericornis_arfakianus	558000000000	181000000000	29191767333	0.161004
Acanthizidae.0	Oceania	Gerygone_chrysogaster	Gerygone_cinerea	558000000000	125000000000	3444067488	0.027661
Acanthizidae.0	Oceania	Gerygone_chrysogaster	Sericornis_nouhuysi	558000000000	133000000000	30179797844	0.227615
Acanthizidae.0	Oceania	Gerygone_chrysogaster	Gerygone_ruficollis	558000000000	108000000000	5472452570	0.0507741
Acanthizidae.0	Oceania	Gerygone_chrysogaster	Crateroscelis_nigrorufa	558000000000	105000000000	2082368475	0.0197964
Acanthizidae.0	Oceania	Gerygone_chrysogaster	Crateroscelis_robusta	558000000000	164000000000	10379332695	0.0631678
Acanthizidae.0	Oceania	Gerygone_chrysogaster	Sericornis_spilodera	558000000000	283000000000	178000000000	0.627298
Acanthizidae.0	Oceania	Gerygone_chrysogaster	Gerygone_hypoxantha	558000000000	2524270488	0	0
Acanthizidae.0	Oceania	Gerygone_chrysogaster	Sericornis_rufescens	558000000000	8367909543	6.66701e+08	0.0796736
Acanthizidae.0	Oceania	Gerygone_chrysogaster	Gerygone_magnirostris	558000000000	1210000000000	529000000000	0.948208
Acanthizidae.0	Oceania	Crateroscelis_murina	Sericornis_arfakianus	532000000000	181000000000	27646911059	0.152484
Acanthizidae.0	Oceania	Crateroscelis_murina	Gerygone_cinerea	532000000000	125000000000	2624697488	0.0210802
Acanthizidae.0	Oceania	Crateroscelis_murina	Sericornis_nouhuysi	532000000000	133000000000	26228553309	0.197815
Acanthizidae.0	Oceania	Crateroscelis_murina	Gerygone_ruficollis	532000000000	108000000000	4627686375	0.0429362
Acanthizidae.0	Oceania	Crateroscelis_murina	Crateroscelis_nigrorufa	532000000000	105000000000	1695883103	0.0161222
Acanthizidae.0	Oceania	Crateroscelis_murina	Crateroscelis_robusta	532000000000	164000000000	6873867162	0.0418338
Acanthizidae.0	Oceania	Crateroscelis_murina	Sericornis_spilodera	532000000000	283000000000	175000000000	0.617027
Acanthizidae.0	Oceania	Crateroscelis_murina	Gerygone_hypoxantha	532000000000	2524270488	0	0
Acanthizidae.0	Oceania	Crateroscelis_murina	Sericornis_rufescens	532000000000	8367909543	9.15097e+08	0.109358
Acanthizidae.0	Oceania	Crateroscelis_murina	Gerygone_magnirostris	532000000000	1210000000000	498000000000	0.935314
Acanthizidae.0	Oceania	Sericornis_arfakianus	Gerygone_cinerea	181000000000	125000000000	60627212949	0.486927
Acanthizidae.0	Oceania	Sericornis_arfakianus	Sericornis_nouhuysi	181000000000	133000000000	57819477130	0.436073
Acanthizidae.0	Oceania	Sericornis_arfakianus	Gerygone_ruficollis	181000000000	108000000000	62582394495	0.580647
Acanthizidae.0	Oceania	Sericornis_arfakianus	Crateroscelis_nigrorufa	181000000000	105000000000	78513895490	0.746408
Acanthizidae.0	Oceania	Sericornis_arfakianus	Crateroscelis_robusta	181000000000	164000000000	97829206642	0.595381
Acanthizidae.0	Oceania	Sericornis_arfakianus	Sericornis_spilodera	181000000000	283000000000	113000000000	0.624715
Acanthizidae.0	Oceania	Sericornis_arfakianus	Gerygone_hypoxantha	181000000000	2524270488	0	0
Acanthizidae.0	Oceania	Sericornis_arfakianus	Sericornis_rufescens	181000000000	8367909543	7177633601	0.857757
Acanthizidae.0	Oceania	Sericornis_arfakianus	Gerygone_magnirostris	181000000000	1210000000000	143000000000	0.790276
Acanthizidae.0	Oceania	Gerygone_cinerea	Sericornis_nouhuysi	125000000000	133000000000	88909988852	0.71408
Acanthizidae.0	Oceania	Gerygone_cinerea	Gerygone_ruficollis	125000000000	108000000000	77647141243	0.720419
Acanthizidae.0	Oceania	Gerygone_cinerea	Crateroscelis_nigrorufa	125000000000	105000000000	70324379913	0.668552
Acanthizidae.0	Oceania	Gerygone_cinerea	Crateroscelis_robusta	125000000000	164000000000	118000000000	0.95015
Acanthizidae.0	Oceania	Gerygone_cinerea	Sericornis_spilodera	125000000000	283000000000	19309766745	0.155086
Acanthizidae.0	Oceania	Gerygone_cinerea	Gerygone_hypoxantha	125000000000	2524270488	0	0
Acanthizidae.0	Oceania	Gerygone_cinerea	Sericornis_rufescens	125000000000	8367909543	4762547368	0.569144
Acanthizidae.0	Oceania	Gerygone_cinerea	Gerygone_magnirostris	125000000000	1210000000000	34766006629	0.279223
Acanthizidae.0	Oceania	Sericornis_nouhuysi	Gerygone_ruficollis	133000000000	108000000000	70145576448	0.650819
Acanthizidae.0	Oceania	Sericornis_nouhuysi	Crateroscelis_nigrorufa	133000000000	105000000000	63329309212	0.602052
Acanthizidae.0	Oceania	Sericornis_nouhuysi	Crateroscelis_robusta	133000000000	164000000000	102000000000	0.769746
Acanthizidae.0	Oceania	Sericornis_nouhuysi	Sericornis_spilodera	133000000000	283000000000	34390399067	0.259372
Acanthizidae.0	Oceania	Sericornis_nouhuysi	Gerygone_hypoxantha	133000000000	2524270488	0	0
Acanthizidae.0	Oceania	Sericornis_nouhuysi	Sericornis_rufescens	133000000000	8367909543	2122361702	0.253631
Acanthizidae.0	Oceania	Sericornis_nouhuysi	Gerygone_magnirostris	133000000000	1210000000000	60225982792	0.454223
Acanthizidae.0	Oceania	Gerygone_ruficollis	Crateroscelis_nigrorufa	108000000000	105000000000	57713625930	0.548666
Acanthizidae.0	Oceania	Gerygone_ruficollis	Crateroscelis_robusta	108000000000	164000000000	92729670523	0.860357
Acanthizidae.0	Oceania	Gerygone_ruficollis	Sericornis_spilodera	108000000000	283000000000	25511963497	0.236703
Acanthizidae.0	Oceania	Gerygone_ruficollis	Gerygone_hypoxantha	108000000000	2524270488	0	0
Acanthizidae.0	Oceania	Gerygone_ruficollis	Sericornis_rufescens	108000000000	8367909543	5747328662	0.68683
Acanthizidae.0	Oceania	Gerygone_ruficollis	Gerygone_magnirostris	108000000000	1210000000000	41116625132	0.381485
Acanthizidae.0	Oceania	Crateroscelis_nigrorufa	Crateroscelis_robusta	105000000000	164000000000	105000000000	0.999911
Acanthizidae.0	Oceania	Crateroscelis_nigrorufa	Sericornis_spilodera	105000000000	283000000000	31188082237	0.296496
Acanthizidae.0	Oceania	Crateroscelis_nigrorufa	Gerygone_hypoxantha	105000000000	2524270488	0	0
Acanthizidae.0	Oceania	Crateroscelis_nigrorufa	Sericornis_rufescens	105000000000	8367909543	0	0
Acanthizidae.0	Oceania	Crateroscelis_nigrorufa	Gerygone_magnirostris	105000000000	1210000000000	59050468425	0.561375
Acanthizidae.0	Oceania	Crateroscelis_robusta	Sericornis_spilodera	164000000000	283000000000	41203594391	0.250762
Acanthizidae.0	Oceania	Crateroscelis_robusta	Gerygone_hypoxantha	164000000000	2524270488	0	0
Acanthizidae.0	Oceania	Crateroscelis_robusta	Sericornis_rufescens	164000000000	8367909543	7639313380	0.91293
Acanthizidae.0	Oceania	Crateroscelis_robusta	Gerygone_magnirostris	164000000000	1210000000000	70290179687	0.42778
Acanthizidae.0	Oceania	Sericornis_spilodera	Gerygone_hypoxantha	283000000000	2524270488	0	0
Acanthizidae.0	Oceania	Sericornis_spilodera	Sericornis_rufescens	283000000000	8367909543	1974945287	0.236014
Acanthizidae.0	Oceania	Sericornis_spilodera	Gerygone_magnirostris	283000000000	1210000000000	273000000000	0.963073
Acanthizidae.0	Oceania	Gerygone_hypoxantha	Sericornis_rufescens	2524270488	8367909543	0	0
Acanthizidae.0	Oceania	Gerygone_hypoxantha	Gerygone_magnirostris	2524270488	1210000000000	0	0
Acanthizidae.0	Oceania	Sericornis_rufescens	Gerygone_magnirostris	8367909543	1210000000000	2154058263	0.257419
Accipitridae.3	Western Palearctic	Milvus_migrans	Hieraaetus_pennatus	65500000000000	29200000000000	27200000000000	0.932432
Accipitridae.3	Western Palearctic	Milvus_migrans	Aquila_fasciatus	65500000000000	5980000000000	5360000000000	0.896217
Accipitridae.3	Western Palearctic	Milvus_migrans	Buteo_rufinus	65500000000000	17700000000000	15800000000000	0.892695
Accipitridae.3	Western Palearctic	Milvus_migrans	Milvus_milvus	65500000000000	3630000000000	3330000000000	0.91668
Accipitridae.3	Western Palearctic	Milvus_migrans	Aquila_adalberti	65500000000000	131000000000	131000000000	0.999896
Accipitridae.3	Western Palearctic	Milvus_migrans	Aquila_nipalensis	65500000000000	30300000000000	26500000000000	0.872303
Accipitridae.3	Western Palearctic	Milvus_migrans	Accipiter_brevipes	65500000000000	6290000000000	6240000000000	0.991661
Accipitridae.3	Western Palearctic	Milvus_migrans	Circus_pygargus	65500000000000	30300000000000	1100000000000	0.0363308
Accipitridae.3	Western Palearctic	Milvus_migrans	Aquila_clanga	65500000000000	27100000000000	23700000000000	0.874796
Accipitridae.3	Western Palearctic	Milvus_migrans	Buteo_buteo	65500000000000	21400000000000	19600000000000	0.916258
Accipitridae.3	Western Palearctic	Milvus_migrans	Aquila_heliaca	65500000000000	31700000000000	26500000000000	0.835432
Accipitridae.3	Western Palearctic	Milvus_migrans	Aquila_pomarina	65500000000000	11900000000000	11800000000000	0.996064
Accipitridae.3	Western Palearctic	Milvus_migrans	Circus_aeruginosus	65500000000000	29800000000000	28800000000000	0.96691
Accipitridae.3	Western Palearctic	Milvus_migrans	Accipiter_gentilis	65500000000000	36000000000000	15000000000000	0.415703
Accipitridae.3	Western Palearctic	Milvus_migrans	Accipiter_nisus	65500000000000	36700000000000	29400000000000	0.800312
Accipitridae.3	Western Palearctic	Milvus_migrans	Circus_macrourus	65500000000000	40800000000000	33400000000000	0.819169
Accipitridae.3	Western Palearctic	Milvus_migrans	Circus_cyaneus	65500000000000	17800000000000	0	0
Accipitridae.3	Western Palearctic	Milvus_migrans	Aquila_chrysaetos	65500000000000	43400000000000	22600000000000	0.521078
Accipitridae.3	Western Palearctic	Milvus_migrans	Haliaeetus_albicilla	65500000000000	23300000000000	16100000000000	0.690375
Accipitridae.3	Western Palearctic	Milvus_migrans	Buteo_lagopus	65500000000000	37400000000000	16500000000000	0.442085
Accipitridae.3	Western Palearctic	Hieraaetus_pennatus	Aquila_fasciatus	29200000000000	5980000000000	4320000000000	0.722284
Accipitridae.3	Western Palearctic	Hieraaetus_pennatus	Buteo_rufinus	29200000000000	17700000000000	11700000000000	0.660226
Accipitridae.3	Western Palearctic	Hieraaetus_pennatus	Milvus_milvus	29200000000000	3630000000000	1540000000000	0.425292
Accipitridae.3	Western Palearctic	Hieraaetus_pennatus	Aquila_adalberti	29200000000000	131000000000	131000000000	0.999865
Accipitridae.3	Western Palearctic	Hieraaetus_pennatus	Aquila_nipalensis	29200000000000	30300000000000	17400000000000	0.596657
Accipitridae.3	Western Palearctic	Hieraaetus_pennatus	Accipiter_brevipes	29200000000000	6290000000000	3160000000000	0.502754
Accipitridae.3	Western Palearctic	Hieraaetus_pennatus	Circus_pygargus	29200000000000	30300000000000	975000000000	0.033367
Accipitridae.3	Western Palearctic	Hieraaetus_pennatus	Aquila_clanga	29200000000000	27100000000000	12400000000000	0.457149
Accipitridae.3	Western Palearctic	Hieraaetus_pennatus	Buteo_buteo	29200000000000	21400000000000	12400000000000	0.581737
Accipitridae.3	Western Palearctic	Hieraaetus_pennatus	Aquila_heliaca	29200000000000	31700000000000	12600000000000	0.431416
Accipitridae.3	Western Palearctic	Hieraaetus_pennatus	Aquila_pomarina	29200000000000	11900000000000	8460000000000	0.711921
Accipitridae.3	Western Palearctic	Hieraaetus_pennatus	Circus_aeruginosus	29200000000000	29800000000000	15800000000000	0.54186
Accipitridae.3	Western Palearctic	Hieraaetus_pennatus	Accipiter_gentilis	29200000000000	36000000000000	3660000000000	0.125254
Accipitridae.3	Western Palearctic	Hieraaetus_pennatus	Accipiter_nisus	29200000000000	36700000000000	11900000000000	0.406025
Accipitridae.3	Western Palearctic	Hieraaetus_pennatus	Circus_macrourus	29200000000000	40800000000000	22500000000000	0.768921
Accipitridae.3	Western Palearctic	Hieraaetus_pennatus	Circus_cyaneus	29200000000000	17800000000000	0	0
Accipitridae.3	Western Palearctic	Hieraaetus_pennatus	Aquila_chrysaetos	29200000000000	43400000000000	7350000000000	0.251487
Accipitridae.3	Western Palearctic	Hieraaetus_pennatus	Haliaeetus_albicilla	29200000000000	23300000000000	5250000000000	0.225707
Accipitridae.3	Western Palearctic	Hieraaetus_pennatus	Buteo_lagopus	29200000000000	37400000000000	3530000000000	0.120913
Accipitridae.3	Western Palearctic	Aquila_fasciatus	Buteo_rufinus	5980000000000	17700000000000	2720000000000	0.453904
Accipitridae.3	Western Palearctic	Aquila_fasciatus	Milvus_milvus	5980000000000	3630000000000	478000000000	0.131739
Accipitridae.3	Western Palearctic	Aquila_fasciatus	Aquila_adalberti	5980000000000	131000000000	98402845117	0.749897
Accipitridae.3	Western Palearctic	Aquila_fasciatus	Aquila_nipalensis	5980000000000	30300000000000	4020000000000	0.67186
Accipitridae.3	Western Palearctic	Aquila_fasciatus	Accipiter_brevipes	5980000000000	6290000000000	194000000000	0.0323831
Accipitridae.3	Western Palearctic	Aquila_fasciatus	Circus_pygargus	5980000000000	30300000000000	2530000000000	0.423152
Accipitridae.3	Western Palearctic	Aquila_fasciatus	Aquila_clanga	5980000000000	27100000000000	3530000000000	0.590487
Accipitridae.3	Western Palearctic	Aquila_fasciatus	Buteo_buteo	5980000000000	21400000000000	789000000000	0.131871
Accipitridae.3	Western Palearctic	Aquila_fasciatus	Aquila_heliaca	5980000000000	31700000000000	3050000000000	0.510039
Accipitridae.3	Western Palearctic	Aquila_fasciatus	Aquila_pomarina	5980000000000	11900000000000	300000000000	0.0500918
Accipitridae.3	Western Palearctic	Aquila_fasciatus	Circus_aeruginosus	5980000000000	29800000000000	2850000000000	0.475974
Accipitridae.3	Western Palearctic	Aquila_fasciatus	Accipiter_gentilis	5980000000000	36000000000000	874000000000	0.146082
Accipitridae.3	Western Palearctic	Aquila_fasciatus	Accipiter_nisus	5980000000000	36700000000000	4020000000000	0.671031
Accipitridae.3	Western Palearctic	Aquila_fasciatus	Circus_macrourus	5980000000000	40800000000000	3730000000000	0.623456
Accipitridae.3	Western Palearctic	Aquila_fasciatus	Circus_cyaneus	5980000000000	17800000000000	0	0
Accipitridae.3	Western Palearctic	Aquila_fasciatus	Aquila_chrysaetos	5980000000000	43400000000000	1440000000000	0.241239
Accipitridae.3	Western Palearctic	Aquila_fasciatus	Haliaeetus_albicilla	5980000000000	23300000000000	628000000000	0.104915
Accipitridae.3	Western Palearctic	Aquila_fasciatus	Buteo_lagopus	5980000000000	37400000000000	272000000000	0.0454706
Accipitridae.3	Western Palearctic	Buteo_rufinus	Milvus_milvus	17700000000000	3630000000000	495000000000	0.136373
Accipitridae.3	Western Palearctic	Buteo_rufinus	Aquila_adalberti	17700000000000	131000000000	0	0
Accipitridae.3	Western Palearctic	Buteo_rufinus	Aquila_nipalensis	17700000000000	30300000000000	14300000000000	0.806897
Accipitridae.3	Western Palearctic	Buteo_rufinus	Accipiter_brevipes	17700000000000	6290000000000	4370000000000	0.694695
Accipitridae.3	Western Palearctic	Buteo_rufinus	Circus_pygargus	17700000000000	30300000000000	12200000000000	0.687053
Accipitridae.3	Western Palearctic	Buteo_rufinus	Aquila_clanga	17700000000000	27100000000000	13100000000000	0.73907
Accipitridae.3	Western Palearctic	Buteo_rufinus	Buteo_buteo	17700000000000	21400000000000	3520000000000	0.198881
Accipitridae.3	Western Palearctic	Buteo_rufinus	Aquila_heliaca	17700000000000	31700000000000	14300000000000	0.805733
Accipitridae.3	Western Palearctic	Buteo_rufinus	Aquila_pomarina	17700000000000	11900000000000	3880000000000	0.326603
Accipitridae.3	Western Palearctic	Buteo_rufinus	Circus_aeruginosus	17700000000000	29800000000000	8680000000000	0.490682
Accipitridae.3	Western Palearctic	Buteo_rufinus	Accipiter_gentilis	17700000000000	36000000000000	1010000000000	0.0571131
Accipitridae.3	Western Palearctic	Buteo_rufinus	Accipiter_nisus	17700000000000	36700000000000	8220000000000	0.464445
Accipitridae.3	Western Palearctic	Buteo_rufinus	Circus_macrourus	17700000000000	40800000000000	16500000000000	0.931486
Accipitridae.3	Western Palearctic	Buteo_rufinus	Circus_cyaneus	17700000000000	17800000000000	0	0
Accipitridae.3	Western Palearctic	Buteo_rufinus	Aquila_chrysaetos	17700000000000	43400000000000	7600000000000	0.429536
Accipitridae.3	Western Palearctic	Buteo_rufinus	Haliaeetus_albicilla	17700000000000	23300000000000	3700000000000	0.209307
Accipitridae.3	Western Palearctic	Buteo_rufinus	Buteo_lagopus	17700000000000	37400000000000	3780000000000	0.213423
Accipitridae.3	Western Palearctic	Milvus_milvus	Aquila_adalberti	3630000000000	131000000000	126000000000	0.963122
Accipitridae.3	Western Palearctic	Milvus_milvus	Aquila_nipalensis	3630000000000	30300000000000	70740110550	0.0194905
Accipitridae.3	Western Palearctic	Milvus_milvus	Accipiter_brevipes	3630000000000	6290000000000	290000000000	0.0797997
Accipitridae.3	Western Palearctic	Milvus_milvus	Circus_pygargus	3630000000000	30300000000000	96581525140	0.0266104
Accipitridae.3	Western Palearctic	Milvus_milvus	Aquila_clanga	3630000000000	27100000000000	485000000000	0.133609
Accipitridae.3	Western Palearctic	Milvus_milvus	Buteo_buteo	3630000000000	21400000000000	3510000000000	0.966076
Accipitridae.3	Western Palearctic	Milvus_milvus	Aquila_heliaca	3630000000000	31700000000000	1010000000000	0.277344
Accipitridae.3	Western Palearctic	Milvus_milvus	Aquila_pomarina	3630000000000	11900000000000	1750000000000	0.482301
Accipitridae.3	Western Palearctic	Milvus_milvus	Circus_aeruginosus	3630000000000	29800000000000	2280000000000	0.627374
Accipitridae.3	Western Palearctic	Milvus_milvus	Accipiter_gentilis	3630000000000	36000000000000	3050000000000	0.841699
Accipitridae.3	Western Palearctic	Milvus_milvus	Accipiter_nisus	3630000000000	36700000000000	3530000000000	0.97172
Accipitridae.3	Western Palearctic	Milvus_milvus	Circus_macrourus	3630000000000	40800000000000	1290000000000	0.35467
Accipitridae.3	Western Palearctic	Milvus_milvus	Circus_cyaneus	3630000000000	17800000000000	0	0
Accipitridae.3	Western Palearctic	Milvus_milvus	Aquila_chrysaetos	3630000000000	43400000000000	1560000000000	0.43024
Accipitridae.3	Western Palearctic	Milvus_milvus	Haliaeetus_albicilla	3630000000000	23300000000000	1080000000000	0.297977
Accipitridae.3	Western Palearctic	Milvus_milvus	Buteo_lagopus	3630000000000	37400000000000	2140000000000	0.590396
Accipitridae.3	Western Palearctic	Aquila_adalberti	Aquila_nipalensis	131000000000	30300000000000	0	0
Accipitridae.3	Western Palearctic	Aquila_adalberti	Accipiter_brevipes	131000000000	6290000000000	0	0
Accipitridae.3	Western Palearctic	Aquila_adalberti	Circus_pygargus	131000000000	30300000000000	131000000000	0.999898
Accipitridae.3	Western Palearctic	Aquila_adalberti	Aquila_clanga	131000000000	27100000000000	16756587144	0.127697
Accipitridae.3	Western Palearctic	Aquila_adalberti	Buteo_buteo	131000000000	21400000000000	131000000000	0.999894
Accipitridae.3	Western Palearctic	Aquila_adalberti	Aquila_heliaca	131000000000	31700000000000	0	0
Accipitridae.3	Western Palearctic	Aquila_adalberti	Aquila_pomarina	131000000000	11900000000000	0	0
Accipitridae.3	Western Palearctic	Aquila_adalberti	Circus_aeruginosus	131000000000	29800000000000	61221631694	0.466551
Accipitridae.3	Western Palearctic	Aquila_adalberti	Accipiter_gentilis	131000000000	36000000000000	85187354155	0.649186
Accipitridae.3	Western Palearctic	Aquila_adalberti	Accipiter_nisus	131000000000	36700000000000	127000000000	0.966548
Accipitridae.3	Western Palearctic	Aquila_adalberti	Circus_macrourus	131000000000	40800000000000	0	0
Accipitridae.3	Western Palearctic	Aquila_adalberti	Circus_cyaneus	131000000000	17800000000000	0	0
Accipitridae.3	Western Palearctic	Aquila_adalberti	Aquila_chrysaetos	131000000000	43400000000000	87024985245	0.66319
Accipitridae.3	Western Palearctic	Aquila_adalberti	Haliaeetus_albicilla	131000000000	23300000000000	0	0
Accipitridae.3	Western Palearctic	Aquila_adalberti	Buteo_lagopus	131000000000	37400000000000	0	0
Accipitridae.3	Western Palearctic	Aquila_nipalensis	Accipiter_brevipes	30300000000000	6290000000000	4660000000000	0.739893
Accipitridae.3	Western Palearctic	Aquila_nipalensis	Circus_pygargus	30300000000000	30300000000000	16300000000000	0.53874
Accipitridae.3	Western Palearctic	Aquila_nipalensis	Aquila_clanga	30300000000000	27100000000000	15000000000000	0.553388
Accipitridae.3	Western Palearctic	Aquila_nipalensis	Buteo_buteo	30300000000000	21400000000000	8670000000000	0.40591
Accipitridae.3	Western Palearctic	Aquila_nipalensis	Aquila_heliaca	30300000000000	31700000000000	20000000000000	0.658211
Accipitridae.3	Western Palearctic	Aquila_nipalensis	Aquila_pomarina	30300000000000	11900000000000	8650000000000	0.727483
Accipitridae.3	Western Palearctic	Aquila_nipalensis	Circus_aeruginosus	30300000000000	29800000000000	13400000000000	0.448155
Accipitridae.3	Western Palearctic	Aquila_nipalensis	Accipiter_gentilis	30300000000000	36000000000000	1570000000000	0.0519027
Accipitridae.3	Western Palearctic	Aquila_nipalensis	Accipiter_nisus	30300000000000	36700000000000	12300000000000	0.405794
Accipitridae.3	Western Palearctic	Aquila_nipalensis	Circus_macrourus	30300000000000	40800000000000	22500000000000	0.742305
Accipitridae.3	Western Palearctic	Aquila_nipalensis	Circus_cyaneus	30300000000000	17800000000000	0	0
Accipitridae.3	Western Palearctic	Aquila_nipalensis	Aquila_chrysaetos	30300000000000	43400000000000	8350000000000	0.275401
Accipitridae.3	Western Palearctic	Aquila_nipalensis	Haliaeetus_albicilla	30300000000000	23300000000000	4390000000000	0.188511
Accipitridae.3	Western Palearctic	Aquila_nipalensis	Buteo_lagopus	30300000000000	37400000000000	3450000000000	0.113718
Accipitridae.3	Western Palearctic	Accipiter_brevipes	Circus_pygargus	6290000000000	30300000000000	5170000000000	0.822039
Accipitridae.3	Western Palearctic	Accipiter_brevipes	Aquila_clanga	6290000000000	27100000000000	3810000000000	0.606221
Accipitridae.3	Western Palearctic	Accipiter_brevipes	Buteo_buteo	6290000000000	21400000000000	2530000000000	0.402067
Accipitridae.3	Western Palearctic	Accipiter_brevipes	Aquila_heliaca	6290000000000	31700000000000	4890000000000	0.7773
Accipitridae.3	Western Palearctic	Accipiter_brevipes	Aquila_pomarina	6290000000000	11900000000000	3760000000000	0.597879
Accipitridae.3	Western Palearctic	Accipiter_brevipes	Circus_aeruginosus	6290000000000	29800000000000	4590000000000	0.729844
Accipitridae.3	Western Palearctic	Accipiter_brevipes	Accipiter_gentilis	6290000000000	36000000000000	1430000000000	0.228065
Accipitridae.3	Western Palearctic	Accipiter_brevipes	Accipiter_nisus	6290000000000	36700000000000	4380000000000	0.695376
Accipitridae.3	Western Palearctic	Accipiter_brevipes	Circus_macrourus	6290000000000	40800000000000	5990000000000	0.951412
Accipitridae.3	Western Palearctic	Accipiter_brevipes	Circus_cyaneus	6290000000000	17800000000000	0	0
Accipitridae.3	Western Palearctic	Accipiter_brevipes	Aquila_chrysaetos	6290000000000	43400000000000	3230000000000	0.513491
Accipitridae.3	Western Palearctic	Accipiter_brevipes	Haliaeetus_albicilla	6290000000000	23300000000000	2150000000000	0.341545
Accipitridae.3	Western Palearctic	Accipiter_brevipes	Buteo_lagopus	6290000000000	37400000000000	2310000000000	0.367864
Accipitridae.3	Western Palearctic	Circus_pygargus	Aquila_clanga	30300000000000	27100000000000	12200000000000	0.449228
Accipitridae.3	Western Palearctic	Circus_pygargus	Buteo_buteo	30300000000000	21400000000000	14300000000000	0.668503
Accipitridae.3	Western Palearctic	Circus_pygargus	Aquila_heliaca	30300000000000	31700000000000	13200000000000	0.435533
Accipitridae.3	Western Palearctic	Circus_pygargus	Aquila_pomarina	30300000000000	11900000000000	10300000000000	0.86844
Accipitridae.3	Western Palearctic	Circus_pygargus	Circus_aeruginosus	30300000000000	29800000000000	18300000000000	0.614979
Accipitridae.3	Western Palearctic	Circus_pygargus	Accipiter_gentilis	30300000000000	36000000000000	61459877102	0.00202585
Accipitridae.3	Western Palearctic	Circus_pygargus	Accipiter_nisus	30300000000000	36700000000000	13600000000000	0.448326
Accipitridae.3	Western Palearctic	Circus_pygargus	Circus_macrourus	30300000000000	40800000000000	24700000000000	0.812967
Accipitridae.3	Western Palearctic	Circus_pygargus	Circus_cyaneus	30300000000000	17800000000000	0	0
Accipitridae.3	Western Palearctic	Circus_pygargus	Aquila_chrysaetos	30300000000000	43400000000000	9350000000000	0.308133
Accipitridae.3	Western Palearctic	Circus_pygargus	Haliaeetus_albicilla	30300000000000	23300000000000	5970000000000	0.256568
Accipitridae.3	Western Palearctic	Circus_pygargus	Buteo_lagopus	30300000000000	37400000000000	7510000000000	0.247695
Accipitridae.3	Western Palearctic	Aquila_clanga	Buteo_buteo	27100000000000	21400000000000	8030000000000	0.375897
Accipitridae.3	Western Palearctic	Aquila_clanga	Aquila_heliaca	27100000000000	31700000000000	20400000000000	0.753333
Accipitridae.3	Western Palearctic	Aquila_clanga	Aquila_pomarina	27100000000000	11900000000000	3020000000000	0.254473
Accipitridae.3	Western Palearctic	Aquila_clanga	Circus_aeruginosus	27100000000000	29800000000000	13300000000000	0.491579
Accipitridae.3	Western Palearctic	Aquila_clanga	Accipiter_gentilis	27100000000000	36000000000000	8920000000000	0.328895
Accipitridae.3	Western Palearctic	Aquila_clanga	Accipiter_nisus	27100000000000	36700000000000	18400000000000	0.677844
Accipitridae.3	Western Palearctic	Aquila_clanga	Circus_macrourus	27100000000000	40800000000000	18800000000000	0.694357
Accipitridae.3	Western Palearctic	Aquila_clanga	Circus_cyaneus	27100000000000	17800000000000	0	0
Accipitridae.3	Western Palearctic	Aquila_clanga	Aquila_chrysaetos	27100000000000	43400000000000	15700000000000	0.579155
Accipitridae.3	Western Palearctic	Aquila_clanga	Haliaeetus_albicilla	27100000000000	23300000000000	12500000000000	0.535027
Accipitridae.3	Western Palearctic	Aquila_clanga	Buteo_lagopus	27100000000000	37400000000000	12300000000000	0.454336
Accipitridae.3	Western Palearctic	Buteo_buteo	Aquila_heliaca	21400000000000	31700000000000	7070000000000	0.330883
Accipitridae.3	Western Palearctic	Buteo_buteo	Aquila_pomarina	21400000000000	11900000000000	8760000000000	0.737091
Accipitridae.3	Western Palearctic	Buteo_buteo	Circus_aeruginosus	21400000000000	29800000000000	13600000000000	0.637994
Accipitridae.3	Western Palearctic	Buteo_buteo	Accipiter_gentilis	21400000000000	36000000000000	9760000000000	0.456549
Accipitridae.3	Western Palearctic	Buteo_buteo	Accipiter_nisus	21400000000000	36700000000000	12700000000000	0.591948
Accipitridae.3	Western Palearctic	Buteo_buteo	Circus_macrourus	21400000000000	40800000000000	12800000000000	0.598678
Accipitridae.3	Western Palearctic	Buteo_buteo	Circus_cyaneus	21400000000000	17800000000000	0	0
Accipitridae.3	Western Palearctic	Buteo_buteo	Aquila_chrysaetos	21400000000000	43400000000000	9840000000000	0.460388
Accipitridae.3	Western Palearctic	Buteo_buteo	Haliaeetus_albicilla	21400000000000	23300000000000	7800000000000	0.364969
Accipitridae.3	Western Palearctic	Buteo_buteo	Buteo_lagopus	21400000000000	37400000000000	9370000000000	0.438319
Accipitridae.3	Western Palearctic	Aquila_heliaca	Aquila_pomarina	31700000000000	11900000000000	4580000000000	0.385658
Accipitridae.3	Western Palearctic	Aquila_heliaca	Circus_aeruginosus	31700000000000	29800000000000	12200000000000	0.408706
Accipitridae.3	Western Palearctic	Aquila_heliaca	Accipiter_gentilis	31700000000000	36000000000000	7880000000000	0.24839
Accipitridae.3	Western Palearctic	Aquila_heliaca	Accipiter_nisus	31700000000000	36700000000000	18500000000000	0.583668
Accipitridae.3	Western Palearctic	Aquila_heliaca	Circus_macrourus	31700000000000	40800000000000	20000000000000	0.631057
Accipitridae.3	Western Palearctic	Aquila_heliaca	Circus_cyaneus	31700000000000	17800000000000	0	0
Accipitridae.3	Western Palearctic	Aquila_heliaca	Aquila_chrysaetos	31700000000000	43400000000000	17200000000000	0.543189
Accipitridae.3	Western Palearctic	Aquila_heliaca	Haliaeetus_albicilla	31700000000000	23300000000000	9680000000000	0.415666
Accipitridae.3	Western Palearctic	Aquila_heliaca	Buteo_lagopus	31700000000000	37400000000000	9790000000000	0.308401
Accipitridae.3	Western Palearctic	Aquila_pomarina	Circus_aeruginosus	11900000000000	29800000000000	8430000000000	0.709178
Accipitridae.3	Western Palearctic	Aquila_pomarina	Accipiter_gentilis	11900000000000	36000000000000	2840000000000	0.238677
Accipitridae.3	Western Palearctic	Aquila_pomarina	Accipiter_nisus	11900000000000	36700000000000	5850000000000	0.492532
Accipitridae.3	Western Palearctic	Aquila_pomarina	Circus_macrourus	11900000000000	40800000000000	9650000000000	0.812222
Accipitridae.3	Western Palearctic	Aquila_pomarina	Circus_cyaneus	11900000000000	17800000000000	0	0
Accipitridae.3	Western Palearctic	Aquila_pomarina	Aquila_chrysaetos	11900000000000	43400000000000	2940000000000	0.247727
Accipitridae.3	Western Palearctic	Aquila_pomarina	Haliaeetus_albicilla	11900000000000	23300000000000	2730000000000	0.229659
Accipitridae.3	Western Palearctic	Aquila_pomarina	Buteo_lagopus	11900000000000	37400000000000	2490000000000	0.209293
Accipitridae.3	Western Palearctic	Circus_aeruginosus	Accipiter_gentilis	29800000000000	36000000000000	7650000000000	0.256745
Accipitridae.3	Western Palearctic	Circus_aeruginosus	Accipiter_nisus	29800000000000	36700000000000	14200000000000	0.474984
Accipitridae.3	Western Palearctic	Circus_aeruginosus	Circus_macrourus	29800000000000	40800000000000	22800000000000	0.765228
Accipitridae.3	Western Palearctic	Circus_aeruginosus	Circus_cyaneus	29800000000000	17800000000000	0	0
Accipitridae.3	Western Palearctic	Circus_aeruginosus	Aquila_chrysaetos	29800000000000	43400000000000	11700000000000	0.394289
Accipitridae.3	Western Palearctic	Circus_aeruginosus	Haliaeetus_albicilla	29800000000000	23300000000000	7510000000000	0.322684
Accipitridae.3	Western Palearctic	Circus_aeruginosus	Buteo_lagopus	29800000000000	37400000000000	10500000000000	0.353939
Accipitridae.3	Western Palearctic	Accipiter_gentilis	Accipiter_nisus	36000000000000	36700000000000	20700000000000	0.575173
Accipitridae.3	Western Palearctic	Accipiter_gentilis	Circus_macrourus	36000000000000	40800000000000	4670000000000	0.12952
Accipitridae.3	Western Palearctic	Accipiter_gentilis	Circus_cyaneus	36000000000000	17800000000000	12900000000000	0.72542
Accipitridae.3	Western Palearctic	Accipiter_gentilis	Aquila_chrysaetos	36000000000000	43400000000000	28900000000000	0.802488
Accipitridae.3	Western Palearctic	Accipiter_gentilis	Haliaeetus_albicilla	36000000000000	23300000000000	16400000000000	0.705649
Accipitridae.3	Western Palearctic	Accipiter_gentilis	Buteo_lagopus	36000000000000	37400000000000	26600000000000	0.737941
Accipitridae.3	Western Palearctic	Accipiter_nisus	Circus_macrourus	36700000000000	40800000000000	15300000000000	0.415662
Accipitridae.3	Western Palearctic	Accipiter_nisus	Circus_cyaneus	36700000000000	17800000000000	0	0
Accipitridae.3	Western Palearctic	Accipiter_nisus	Aquila_chrysaetos	36700000000000	43400000000000	23000000000000	0.625852
Accipitridae.3	Western Palearctic	Accipiter_nisus	Haliaeetus_albicilla	36700000000000	23300000000000	20200000000000	0.869457
Accipitridae.3	Western Palearctic	Accipiter_nisus	Buteo_lagopus	36700000000000	37400000000000	19200000000000	0.524052
Accipitridae.3	Western Palearctic	Circus_macrourus	Circus_cyaneus	40800000000000	17800000000000	0	0
Accipitridae.3	Western Palearctic	Circus_macrourus	Aquila_chrysaetos	40800000000000	43400000000000	12100000000000	0.29567
Accipitridae.3	Western Palearctic	Circus_macrourus	Haliaeetus_albicilla	40800000000000	23300000000000	6950000000000	0.298687
Accipitridae.3	Western Palearctic	Circus_macrourus	Buteo_lagopus	40800000000000	37400000000000	7860000000000	0.210107
Accipitridae.3	Western Palearctic	Circus_cyaneus	Aquila_chrysaetos	17800000000000	43400000000000	11900000000000	0.666602
Accipitridae.3	Western Palearctic	Circus_cyaneus	Haliaeetus_albicilla	17800000000000	23300000000000	0	0
Accipitridae.3	Western Palearctic	Circus_cyaneus	Buteo_lagopus	17800000000000	37400000000000	9090000000000	0.50992
Accipitridae.3	Western Palearctic	Aquila_chrysaetos	Haliaeetus_albicilla	43400000000000	23300000000000	18300000000000	0.78609
Accipitridae.3	Western Palearctic	Aquila_chrysaetos	Buteo_lagopus	43400000000000	37400000000000	28900000000000	0.772553
Accipitridae.3	Western Palearctic	Haliaeetus_albicilla	Buteo_lagopus	23300000000000	37400000000000	18800000000000	0.806512
Accipitridae.3	Eastern Palearctic	Haliaeetus_leucogaster	Accipiter_badius	5130000000000	22900000000000	820000000000	0.159923
Accipitridae.3	Eastern Palearctic	Haliaeetus_leucogaster	Accipiter_trivirgatus	5130000000000	3370000000000	1100000000000	0.325298
Accipitridae.3	Eastern Palearctic	Haliaeetus_leucogaster	Ictinaetus_malayensis	5130000000000	3230000000000	1200000000000	0.371797
Accipitridae.3	Eastern Palearctic	Haliaeetus_leucogaster	Accipiter_virgatus	5130000000000	4400000000000	786000000000	0.178717
Accipitridae.3	Eastern Palearctic	Haliaeetus_leucogaster	Nisaetus_nipalensis	5130000000000	2150000000000	105000000000	0.0486809
Accipitridae.3	Eastern Palearctic	Haliaeetus_leucogaster	Accipiter_soloensis	5130000000000	4000000000000	1100000000000	0.275706
Accipitridae.3	Eastern Palearctic	Haliaeetus_leucogaster	Circus_spilonotus	5130000000000	9380000000000	1020000000000	0.198365
Accipitridae.3	Eastern Palearctic	Haliaeetus_leucogaster	Haliaeetus_leucoryphus	5130000000000	14100000000000	150000000000	0.0292492
Accipitridae.3	Eastern Palearctic	Haliaeetus_leucogaster	Accipiter_gularis	5130000000000	10100000000000	1710000000000	0.333498
Accipitridae.3	Eastern Palearctic	Haliaeetus_leucogaster	Buteo_hemilasius	5130000000000	9030000000000	0	0
Accipitridae.3	Eastern Palearctic	Haliaeetus_leucogaster	Butastur_indicus	5130000000000	6890000000000	1800000000000	0.350689
Accipitridae.3	Eastern Palearctic	Haliaeetus_leucogaster	Circus_melanoleucos	5130000000000	7640000000000	1220000000000	0.238433
Accipitridae.3	Eastern Palearctic	Haliaeetus_leucogaster	Haliaeetus_pelagicus	5130000000000	1510000000000	0	0
Accipitridae.3	Eastern Palearctic	Haliaeetus_leucogaster	Milvus_migrans	5130000000000	65500000000000	3430000000000	0.669219
Accipitridae.3	Eastern Palearctic	Haliaeetus_leucogaster	Hieraaetus_pennatus	5130000000000	29200000000000	193000000000	0.037633
Accipitridae.3	Eastern Palearctic	Haliaeetus_leucogaster	Aquila_fasciatus	5130000000000	5980000000000	300000000000	0.0585956
[truncated: 248,569+ more rows]

## Sheet: notes
family.id	clade ID
continent	continent on which pair occurs
sp1.name	latin name of species 1
sp2.name	latin name of species 2
sp1.area	range size of sp.1
sp2.area	range size of sp.2
overlap.area	area of range overlap
ss.index	=overlap.area/min(sp1.area,sp2.area)
