# Supplementary material for: Tempo and mode of morphological evolution are decoupled from latitude in birds
Source: PLoS Biol. 2021 Aug 24;19(8):e3001270. doi: 10.1371/journal.pbio.3001270 (PMC8384433; doi:10.1371/journal.pbio.3001270)
Supplement: S7 Data — (XLSX) [file pbio.3001270.s040.xlsx]

## Sheet: data
tree.no	sim.sig2	sim.par1	sim.par2	obs.sig2	obs.par1	obs.par2	model
1	0.121825	-2.5	-1	0.123249	-1.20753	-2.57909	EB.tworegime
1	0.121825	-2.5	-2.5	0.0213502	-0.571444	-0.310185	EB.tworegime
1	0.121825	-2.5	-5	0.12354	-5.09066	-3.20778	EB.tworegime
1	0.0271828	-1	-2.5	0.0647224	-3.89372	-2.49556	EB.tworegime
1	1.48413	-5	-2.5	0.342479	-1.50327	-2.9393	EB.tworegime
2	0.121825	-2.5	-1	0.0324214	0	-1.18676	EB.tworegime
2	0.121825	-2.5	-2.5	0.0172738	-0.0976309	-0.111308	EB.tworegime
2	0.121825	-2.5	-5	0.0947399	-3.86916	-2.03064	EB.tworegime
2	0.0271828	-1	-2.5	0.0296772	-1.73347	-0.910998	EB.tworegime
2	1.48413	-5	-2.5	0.579015	-1.77536	-3.97835	EB.tworegime
3	0.121825	-2.5	-1	0.277837	-2.35113	-3.81527	EB.tworegime
3	0.121825	-2.5	-2.5	0.131475	-1.99829	-2.62727	EB.tworegime
3	0.121825	-2.5	-5	0.320779	-5.51015	-4.7041	EB.tworegime
3	0.0271828	-1	-2.5	0.0536231	-2.87532	-2.76843	EB.tworegime
3	1.48413	-5	-2.5	1	-1.62912	-4.60794	EB.tworegime
4	0.121825	-2.5	-1	0.225621	-1.5494	-3.99636	EB.tworegime
4	0.121825	-2.5	-2.5	0.0582348	-1.93563	-0.924716	EB.tworegime
4	0.121825	-2.5	-5	0.577938	-6.17579	-6.06436	EB.tworegime
4	0.0271828	-1	-2.5	0.0361585	-2.87742	-1.37809	EB.tworegime
4	1.48413	-5	-2.5	1	-2.45761	-4.92414	EB.tworegime
5	0.121825	-2.5	-1	0.107613	0	-2.79351	EB.tworegime
5	0.121825	-2.5	-2.5	0.0876246	-1.82955	-1.74302	EB.tworegime
5	0.121825	-2.5	-5	0.0924835	-4.53218	-2.04845	EB.tworegime
5	0.0271828	-1	-2.5	0.0330825	-2.34531	-1.53396	EB.tworegime
5	1.48413	-5	-2.5	0.780686	0	-4.00107	EB.tworegime
6	0.121825	-2.5	-1	0.0916001	-0.505327	-2.16274	EB.tworegime
6	0.121825	-2.5	-2.5	0.0375868	-1.67955	-0.775721	EB.tworegime
6	0.121825	-2.5	-5	0.217672	-5.5821	-3.99703	EB.tworegime
6	0.0271828	-1	-2.5	0.0365618	-2.77924	-1.72914	EB.tworegime
6	1.48413	-5	-2.5	0.744319	-1.96694	-4.41421	EB.tworegime
7	0.121825	-2.5	-1	0.0445884	0	-1.30429	EB.tworegime
7	0.121825	-2.5	-2.5	0.172011	-2.91762	-2.78782	EB.tworegime
7	0.121825	-2.5	-5	0.0944384	-4.99973	-1.42243	EB.tworegime
7	0.0271828	-1	-2.5	0.0169741	-1.51226	-0.936815	EB.tworegime
7	1.48413	-5	-2.5	0.747318	-1.9424	-4.0211	EB.tworegime
8	0.121825	-2.5	-1	0.0570604	0	-1.82573	EB.tworegime
8	0.121825	-2.5	-2.5	0.0857938	-1.50492	-2.13745	EB.tworegime
8	0.121825	-2.5	-5	0.176589	-6.03409	-3.17242	EB.tworegime
8	0.0271828	-1	-2.5	0.0169573	-2.28626	0	EB.tworegime
8	1.48413	-5	-2.5	1	-1.77665	-4.62509	EB.tworegime
9	0.121825	-2.5	-1	0.0785089	0	-2.35229	EB.tworegime
9	0.121825	-2.5	-2.5	0.11535	-1.66529	-2.51248	EB.tworegime
9	0.121825	-2.5	-5	0.0927765	-4.68152	-2.76814	EB.tworegime
9	0.0271828	-1	-2.5	0.029368	-2.69404	-0.913375	EB.tworegime
9	1.48413	-5	-2.5	0.70379	0	-4.32929	EB.tworegime
10	0.121825	-2.5	-1	0.157121	-0.839653	-3.04481	EB.tworegime
10	0.121825	-2.5	-2.5	0.162667	-3.47195	-3.04153	EB.tworegime
10	0.121825	-2.5	-5	0.141562	-4.8605	-2.47977	EB.tworegime
10	0.0271828	-1	-2.5	0.0126384	-1.93007	-0.0921957	EB.tworegime
10	1.48413	-5	-2.5	1	-2.07535	-4.36273	EB.tworegime
11	0.121825	-2.5	-1	0.0501274	-0.105492	-0.408693	EB.tworegime
11	0.121825	-2.5	-2.5	0.131268	-3.07683	-2.3469	EB.tworegime
11	0.121825	-2.5	-5	0.0317515	-3.06769	-0.639429	EB.tworegime
11	0.0271828	-1	-2.5	0.0531089	-4.2147	-2.21764	EB.tworegime
11	1.48413	-5	-2.5	0.698403	-1.84925	-3.42832	EB.tworegime
12	0.121825	-2.5	-1	0.0725954	-0.991657	-1.93667	EB.tworegime
12	0.121825	-2.5	-2.5	0.0739923	-1.7949	-1.60318	EB.tworegime
12	0.121825	-2.5	-5	0.23133	-5.44942	-3.81884	EB.tworegime
12	0.0271828	-1	-2.5	0.016722	-1.93264	-0.191965	EB.tworegime
12	1.48413	-5	-2.5	1	-1.77167	-4.84291	EB.tworegime
13	0.121825	-2.5	-1	0.045948	0	-1.88779	EB.tworegime
13	0.121825	-2.5	-2.5	0.110138	-1.84374	-2.25424	EB.tworegime
13	0.121825	-2.5	-5	0.0633724	-3.82451	-1.04556	EB.tworegime
13	0.0271828	-1	-2.5	0.0308857	-2.70592	-0.751997	EB.tworegime
13	1.48413	-5	-2.5	1	-2.13956	-4.69713	EB.tworegime
14	0.121825	-2.5	-1	0.0618898	0	-1.01974	EB.tworegime
14	0.121825	-2.5	-2.5	0.259419	-4.18745	-4.67264	EB.tworegime
14	0.121825	-2.5	-5	0.221771	-5.744	-3.29409	EB.tworegime
14	0.0271828	-1	-2.5	0.0446942	-3.31701	-2.50854	EB.tworegime
14	1.48413	-5	-2.5	0.744032	-2.40725	-3.46172	EB.tworegime
15	0.121825	-2.5	-1	0.0741134	-1.15024	-2.2614	EB.tworegime
15	0.121825	-2.5	-2.5	0.160874	-2.81339	-5.09307	EB.tworegime
15	0.121825	-2.5	-5	0.202295	-6.01594	-3.22275	EB.tworegime
15	0.0271828	-1	-2.5	0.0257571	-2.23623	0	EB.tworegime
15	1.48413	-5	-2.5	1	-2.87747	-3.43379	EB.tworegime
16	0.121825	-2.5	-1	0.108791	-0.997185	-1.95292	EB.tworegime
16	0.121825	-2.5	-2.5	0.188973	-3.38992	-3.19972	EB.tworegime
16	0.121825	-2.5	-5	0.292723	-5.64751	-4.32564	EB.tworegime
16	0.0271828	-1	-2.5	0.0165026	-3.11125	-0.50913	EB.tworegime
16	1.48413	-5	-2.5	0.91987	-1.7791	-3.38345	EB.tworegime
17	0.121825	-2.5	-1	0.269065	-2.66795	-3.52378	EB.tworegime
17	0.121825	-2.5	-2.5	0.0201587	-0.484921	0	EB.tworegime
17	0.121825	-2.5	-5	0.0639493	-4.44358	-2.21231	EB.tworegime
17	0.0271828	-1	-2.5	0.0154493	-1.97838	0	EB.tworegime
17	1.48413	-5	-2.5	0.554979	-1.65639	-3.73635	EB.tworegime
18	0.121825	-2.5	-1	0.07704	0	-1.40696	EB.tworegime
18	0.121825	-2.5	-2.5	0.0610957	-1.2446	-2.10193	EB.tworegime
18	0.121825	-2.5	-5	0.293348	-7.15981	-3.62646	EB.tworegime
18	0.0271828	-1	-2.5	0.0109134	-0.171505	0	EB.tworegime
18	1.48413	-5	-2.5	1	-1.89903	-4.15358	EB.tworegime
19	0.121825	-2.5	-1	0.0425854	0	-0.334605	EB.tworegime
19	0.121825	-2.5	-2.5	0.0499111	-1.80979	0	EB.tworegime
19	0.121825	-2.5	-5	0.16158	-5.69902	-2.96279	EB.tworegime
19	0.0271828	-1	-2.5	0.0536793	-3.15574	-1.48342	EB.tworegime
19	1.48413	-5	-2.5	1	-2.07092	-4.38953	EB.tworegime
20	0.121825	-2.5	-1	0.0319258	0	-0.625427	EB.tworegime
20	0.121825	-2.5	-2.5	0.021966	0	-0.107268	EB.tworegime
20	0.121825	-2.5	-5	0.244648	-6.78472	-3.44514	EB.tworegime
20	0.0271828	-1	-2.5	0.0215991	-4.3	-0.614796	EB.tworegime
20	1.48413	-5	-2.5	1	-1.14882	-4.75967	EB.tworegime
21	0.121825	-2.5	-1	0.0699975	0	-1.67334	EB.tworegime
21	0.121825	-2.5	-2.5	0.0544073	0	-1.39117	EB.tworegime
21	0.121825	-2.5	-5	0.028197	0	-0.645386	EB.tworegime
21	0.0271828	-1	-2.5	0.00692009	-0.185678	0	EB.tworegime
21	1.48413	-5	-2.5	1	-2.27407	-4.38498	EB.tworegime
22	0.121825	-2.5	-1	0.0669565	0	-2.35152	EB.tworegime
22	0.121825	-2.5	-2.5	0.0416513	-1.23807	-1.41555	EB.tworegime
22	0.121825	-2.5	-5	0.0158854	-2.07985	0	EB.tworegime
22	0.0271828	-1	-2.5	0.0344566	-4.05501	-1.01731	EB.tworegime
22	1.48413	-5	-2.5	0.468444	-0.699636	-3.84915	EB.tworegime
23	0.121825	-2.5	-1	0.0965671	0	-1.77492	EB.tworegime
23	0.121825	-2.5	-2.5	0.06198	0	-1.86347	EB.tworegime
23	0.121825	-2.5	-5	0.0143693	-0.952076	-0.144258	EB.tworegime
23	0.0271828	-1	-2.5	0.0133336	-0.851739	-0.220043	EB.tworegime
23	1.48413	-5	-2.5	0.733312	-2.95217	-3.92804	EB.tworegime
24	0.121825	-2.5	-1	0.0683951	-0.128653	-2.29974	EB.tworegime
24	0.121825	-2.5	-2.5	0.360533	-4.07728	-4.41747	EB.tworegime
24	0.121825	-2.5	-5	0.0805453	-4.30459	-2.2807	EB.tworegime
24	0.0271828	-1	-2.5	0.00814007	-1.35451	-0.0605123	EB.tworegime
24	1.48413	-5	-2.5	1	-2.16124	-4.19933	EB.tworegime
25	0.121825	-2.5	-1	0.0602115	-0.530184	-0.994489	EB.tworegime
25	0.121825	-2.5	-2.5	0.0340533	-1.6084	-0.214002	EB.tworegime
25	0.121825	-2.5	-5	0.0278606	-2.91512	-1.22122	EB.tworegime
25	0.0271828	-1	-2.5	0.0220636	-2.03784	-0.369787	EB.tworegime
25	1.48413	-5	-2.5	0.74302	-1.63021	-4.03689	EB.tworegime
26	0.121825	-2.5	-1	0.156229	-1.45572	-2.94726	EB.tworegime
26	0.121825	-2.5	-2.5	0.192121	-3.19893	-2.78054	EB.tworegime
26	0.121825	-2.5	-5	0.0942011	-3.98679	-2.19424	EB.tworegime
26	0.0271828	-1	-2.5	0.0689701	-4.58863	-2.24705	EB.tworegime
26	1.48413	-5	-2.5	0.218725	-0.0030448	-2.94477	EB.tworegime
27	0.121825	-2.5	-1	0.256163	-1.44414	-3.45565	EB.tworegime
27	0.121825	-2.5	-2.5	0.154237	-5.06733	-2.9951	EB.tworegime
27	0.121825	-2.5	-5	0.105486	-5.38505	-2.49386	EB.tworegime
27	0.0271828	-1	-2.5	0.00665385	0	-0.0353594	EB.tworegime
27	1.48413	-5	-2.5	1	-2.84776	-4.33226	EB.tworegime
28	0.121825	-2.5	-1	0.0395404	0	-1.24916	EB.tworegime
28	0.121825	-2.5	-2.5	0.0914751	-1.67698	-2.51543	EB.tworegime
28	0.121825	-2.5	-5	0.0947129	-4.87911	-2.48707	EB.tworegime
28	0.0271828	-1	-2.5	0.0559055	-3.18827	-1.63327	EB.tworegime
28	1.48413	-5	-2.5	0.384685	-0.972325	-3.61594	EB.tworegime
29	0.121825	-2.5	-1	0.0624879	-0.27512	-1.82633	EB.tworegime
29	0.121825	-2.5	-2.5	0.0334484	-1.02037	-0.975199	EB.tworegime
29	0.121825	-2.5	-5	0.0642082	-4.34968	-2.23755	EB.tworegime
29	0.0271828	-1	-2.5	0.0374889	-2.6421	-1.73399	EB.tworegime
29	1.48413	-5	-2.5	0.679011	-2.15379	-4.43807	EB.tworegime
30	0.121825	-2.5	-1	0.101782	-0.350737	-2.9752	EB.tworegime
30	0.121825	-2.5	-2.5	0.0697691	-2.57034	-1.21152	EB.tworegime
30	0.121825	-2.5	-5	0.0234012	-3.01829	0	EB.tworegime
30	0.0271828	-1	-2.5	0.0202748	-2.58345	0	EB.tworegime
30	1.48413	-5	-2.5	1	-1.78347	-3.79724	EB.tworegime
31	0.121825	-2.5	-1	0.0626828	0	-1.91469	EB.tworegime
31	0.121825	-2.5	-2.5	0.0196377	-0.678915	0	EB.tworegime
31	0.121825	-2.5	-5	0.157108	-5.79476	-3.25042	EB.tworegime
31	0.0271828	-1	-2.5	0.0293947	-1.46518	-1.31906	EB.tworegime
31	1.48413	-5	-2.5	0.531853	-1.0869	-4.28724	EB.tworegime
32	0.121825	-2.5	-1	0.0722117	-0.428406	-1.33484	EB.tworegime
32	0.121825	-2.5	-2.5	0.137023	-2.90426	-2.79541	EB.tworegime
32	0.121825	-2.5	-5	0.0408099	-4.08523	0	EB.tworegime
32	0.0271828	-1	-2.5	0.0164175	-1.54388	0	EB.tworegime
32	1.48413	-5	-2.5	1	-2.40779	-3.85625	EB.tworegime
33	0.121825	-2.5	-1	0.817091	-4.57245	-4.68944	EB.tworegime
33	0.121825	-2.5	-2.5	0.0347873	0	-0.962476	EB.tworegime
33	0.121825	-2.5	-5	0.117069	-5.00883	-2.55817	EB.tworegime
33	0.0271828	-1	-2.5	0.0478335	-3.29566	-1.7321	EB.tworegime
33	1.48413	-5	-2.5	0.442348	-1.27769	-3.49224	EB.tworegime
34	0.121825	-2.5	-1	0.0733058	-1.48309	-2.32062	EB.tworegime
34	0.121825	-2.5	-2.5	0.0464514	-2.97308	-2.25156	EB.tworegime
34	0.121825	-2.5	-5	0.132046	-4.83891	-2.10939	EB.tworegime
34	0.0271828	-1	-2.5	0.00784161	-1.60409	0	EB.tworegime
34	1.48413	-5	-2.5	1	-2.30236	-4.67788	EB.tworegime
35	0.121825	-2.5	-1	0.0849039	-0.929201	-1.62976	EB.tworegime
35	0.121825	-2.5	-2.5	0.137557	-2.14735	-2.87344	EB.tworegime
35	0.121825	-2.5	-5	0.223328	-5.76842	-2.96631	EB.tworegime
35	0.0271828	-1	-2.5	0.032261	-1.97882	-1.03127	EB.tworegime
35	1.48413	-5	-2.5	0.689645	-1.44924	-4.04944	EB.tworegime
36	0.121825	-2.5	-1	0.101415	-1.02846	-2.45346	EB.tworegime
36	0.121825	-2.5	-2.5	0.196841	-3.73494	-2.93198	EB.tworegime
36	0.121825	-2.5	-5	0.0594033	-3.61122	-1.54924	EB.tworegime
36	0.0271828	-1	-2.5	0.0160802	-1.5564	-0.861957	EB.tworegime
36	1.48413	-5	-2.5	1	-1.86722	-4.66124	EB.tworegime
37	0.121825	-2.5	-1	0.0618051	0	-2.00683	EB.tworegime
37	0.121825	-2.5	-2.5	0.311531	-4.55806	-3.47304	EB.tworegime
37	0.121825	-2.5	-5	0.123884	-5.35033	-3.14188	EB.tworegime
37	0.0271828	-1	-2.5	0.0525657	-2.80604	-1.53365	EB.tworegime
37	1.48413	-5	-2.5	0.436494	-0.646892	-3.97265	EB.tworegime
38	0.121825	-2.5	-1	0.178772	-0.850031	-2.97738	EB.tworegime
38	0.121825	-2.5	-2.5	0.45194	-4.44582	-3.94016	EB.tworegime
38	0.121825	-2.5	-5	0.0564713	-3.74852	-1.28557	EB.tworegime
38	0.0271828	-1	-2.5	0.0132925	-1.60677	-0.255247	EB.tworegime
38	1.48413	-5	-2.5	0.419074	-0.812998	-3.52445	EB.tworegime
39	0.121825	-2.5	-1	0.0513368	0	-1.146	EB.tworegime
39	0.121825	-2.5	-2.5	0.156933	-2.44155	-3.05415	EB.tworegime
39	0.121825	-2.5	-5	0.039799	-4.28901	-1.5003	EB.tworegime
39	0.0271828	-1	-2.5	0.0184206	-1.35965	-0.295566	EB.tworegime
39	1.48413	-5	-2.5	0.756566	-1.61278	-4.74128	EB.tworegime
40	0.121825	-2.5	-1	0.0235054	0	0	EB.tworegime
40	0.121825	-2.5	-2.5	0.0954761	-1.99696	-1.51957	EB.tworegime
40	0.121825	-2.5	-5	0.20138	-5.55812	-4.10924	EB.tworegime
40	0.0271828	-1	-2.5	0.0321102	-2.40367	-1.27627	EB.tworegime
40	1.48413	-5	-2.5	0.624465	-1.74686	-2.72672	EB.tworegime
41	0.121825	-2.5	-1	0.0953185	0	-2.60669	EB.tworegime
41	0.121825	-2.5	-2.5	0.0780675	-1.69245	-2.09533	EB.tworegime
41	0.121825	-2.5	-5	0.0820132	-4.75349	-0.878083	EB.tworegime
41	0.0271828	-1	-2.5	0.0464334	-3.47974	-2.29383	EB.tworegime
41	1.48413	-5	-2.5	1	-1.87812	-4.61447	EB.tworegime
42	0.121825	-2.5	-1	0.0963639	0	-1.95899	EB.tworegime
42	0.121825	-2.5	-2.5	0.0184675	0	0	EB.tworegime
42	0.121825	-2.5	-5	0.158076	-5.34066	-2.73051	EB.tworegime
42	0.0271828	-1	-2.5	0.039622	-3.01092	-0.933111	EB.tworegime
42	1.48413	-5	-2.5	0.537804	-1.26174	-3.4791	EB.tworegime
43	0.121825	-2.5	-1	0.0960047	-0.221076	-2.39712	EB.tworegime
43	0.121825	-2.5	-2.5	0.426569	-5.93789	-4.1329	EB.tworegime
43	0.121825	-2.5	-5	0.136573	-4.32915	-3.66339	EB.tworegime
43	0.0271828	-1	-2.5	0.0198837	-1.40431	-0.478467	EB.tworegime
43	1.48413	-5	-2.5	0.431353	-0.0822545	-3.81292	EB.tworegime
44	0.121825	-2.5	-1	0.0602447	0	-2.07337	EB.tworegime
44	0.121825	-2.5	-2.5	0.058709	-1.37886	-1.89829	EB.tworegime
44	0.121825	-2.5	-5	0.0995663	-5.78827	-2.39795	EB.tworegime
44	0.0271828	-1	-2.5	0.0276184	-3.32358	-1.54366	EB.tworegime
44	1.48413	-5	-2.5	1	-1.30352	-4.63561	EB.tworegime
45	0.121825	-2.5	-1	0.168928	-0.656548	-3.02048	EB.tworegime
45	0.121825	-2.5	-2.5	0.0824868	-0.177658	-1.96998	EB.tworegime
45	0.121825	-2.5	-5	0.129253	-3.59062	-2.23128	EB.tworegime
45	0.0271828	-1	-2.5	0.0160577	-1.03644	-0.249623	EB.tworegime
45	1.48413	-5	-2.5	0.877366	-2.41441	-4.91527	EB.tworegime
46	0.121825	-2.5	-1	0.0446997	0	-1.20452	EB.tworegime
46	0.121825	-2.5	-2.5	0.0489508	-1.28756	-1.01836	EB.tworegime
46	0.121825	-2.5	-5	0.0510424	-4.25785	-1.02831	EB.tworegime
46	0.0271828	-1	-2.5	0.0174723	-1.99359	-0.268481	EB.tworegime
46	1.48413	-5	-2.5	0.64177	-1.52778	-3.59073	EB.tworegime
47	0.121825	-2.5	-1	0.100334	-0.723461	-1.82173	EB.tworegime
47	0.121825	-2.5	-2.5	0.189098	-3.3966	-3.16511	EB.tworegime
47	0.121825	-2.5	-5	0.0640566	-4.24814	-2.36128	EB.tworegime
47	0.0271828	-1	-2.5	0.0851066	-4.9784	-2.44156	EB.tworegime
47	1.48413	-5	-2.5	1	-2.29395	-4.30309	EB.tworegime
48	0.121825	-2.5	-1	0.0650052	-0.415823	-1.58265	EB.tworegime
48	0.121825	-2.5	-2.5	0.146172	-3.03441	-2.71035	EB.tworegime
48	0.121825	-2.5	-5	0.0629863	-3.94627	-1.87097	EB.tworegime
48	0.0271828	-1	-2.5	0.0156541	-2.69582	0	EB.tworegime
48	1.48413	-5	-2.5	0.547664	-1.19894	-3.74664	EB.tworegime
49	0.121825	-2.5	-1	0.0518011	-0.400028	-0.738993	EB.tworegime
49	0.121825	-2.5	-2.5	0.0252877	-0.535203	-0.771606	EB.tworegime
49	0.121825	-2.5	-5	0.0942046	-4.67362	-1.29855	EB.tworegime
49	0.0271828	-1	-2.5	0.0175987	-1.39671	0	EB.tworegime
49	1.48413	-5	-2.5	1	-1.99444	-4.83945	EB.tworegime
50	0.121825	-2.5	-1	0.114457	-0.616859	-2.0859	EB.tworegime
50	0.121825	-2.5	-2.5	0.214813	-3.43865	-3.48166	EB.tworegime
50	0.121825	-2.5	-5	0.155076	-4.95364	-2.31562	EB.tworegime
50	0.0271828	-1	-2.5	0.024566	-1.73444	-1.15119	EB.tworegime
50	1.48413	-5	-2.5	1	-2.23357	-5.26138	EB.tworegime
51	0.121825	-2.5	-1	0.397592	-2.75742	-4.75234	EB.tworegime
51	0.121825	-2.5	-2.5	0.133654	-2.1859	-3.18639	EB.tworegime
51	0.121825	-2.5	-5	0.094443	-4.127	-2.57272	EB.tworegime
51	0.0271828	-1	-2.5	0.0207376	-2.72185	-0.634169	EB.tworegime
51	1.48413	-5	-2.5	0.890853	-2.33861	-4.11038	EB.tworegime
52	0.121825	-2.5	-1	0.0450053	0	-0.86359	EB.tworegime
52	0.121825	-2.5	-2.5	0.044794	-1.27747	-1.28028	EB.tworegime
52	0.121825	-2.5	-5	0.215413	-5.48169	-2.98924	EB.tworegime
52	0.0271828	-1	-2.5	0.0390196	-3.00657	-3.02556	EB.tworegime
52	1.48413	-5	-2.5	0.69139	-1.80171	-3.64032	EB.tworegime
53	0.121825	-2.5	-1	0.097096	-1.96162	-2.41538	EB.tworegime
53	0.121825	-2.5	-2.5	0.0599544	-2.21297	-1.82587	EB.tworegime
53	0.121825	-2.5	-5	0.068313	-3.26714	-1.89758	EB.tworegime
53	0.0271828	-1	-2.5	0.016985	-2.0081	-0.518096	EB.tworegime
53	1.48413	-5	-2.5	0.872981	-0.3385	-4.51251	EB.tworegime
54	0.121825	-2.5	-1	0.0859959	-0.165476	-1.78105	EB.tworegime
54	0.121825	-2.5	-2.5	0.129606	-2.18567	-2.37552	EB.tworegime
54	0.121825	-2.5	-5	0.0647786	-4.04181	-2.11278	EB.tworegime
54	0.0271828	-1	-2.5	0.0441261	-2.8811	-0.98765	EB.tworegime
54	1.48413	-5	-2.5	0.746792	-1.37068	-3.89152	EB.tworegime
55	0.121825	-2.5	-1	0.0616893	0	-1.67303	EB.tworegime
55	0.121825	-2.5	-2.5	0.0316228	0	-0.924539	EB.tworegime
55	0.121825	-2.5	-5	0.124744	-4.51844	-2.58705	EB.tworegime
55	0.0271828	-1	-2.5	0.0145846	-2.5306	-0.942999	EB.tworegime
55	1.48413	-5	-2.5	0.935442	-0.858143	-4.50448	EB.tworegime
56	0.121825	-2.5	-1	0.110615	-0.721497	-2.2135	EB.tworegime
56	0.121825	-2.5	-2.5	0.0291236	-0.813542	-1.33726	EB.tworegime
56	0.121825	-2.5	-5	0.546026	-6.50323	-3.95072	EB.tworegime
56	0.0271828	-1	-2.5	0.0226973	-1.95092	-1.33868	EB.tworegime
56	1.48413	-5	-2.5	1	-2.84864	-4.68057	EB.tworegime
57	0.121825	-2.5	-1	0.0730183	0	-2.48921	EB.tworegime
57	0.121825	-2.5	-2.5	0.0386666	-1.06678	-1.02347	EB.tworegime
57	0.121825	-2.5	-5	0.0826163	-4.39172	-2.11224	EB.tworegime
57	0.0271828	-1	-2.5	0.0271093	-3.25082	-0.875375	EB.tworegime
57	1.48413	-5	-2.5	1	-1.96351	-4.39937	EB.tworegime
58	0.121825	-2.5	-1	0.128255	-0.904166	-2.34709	EB.tworegime
58	0.121825	-2.5	-2.5	0.0844663	-2.31003	-2.2752	EB.tworegime
58	0.121825	-2.5	-5	0.0115818	-3.42095	0	EB.tworegime
58	0.0271828	-1	-2.5	0.0152125	-2.27168	-0.386107	EB.tworegime
58	1.48413	-5	-2.5	0.755509	-2.3103	-4.38541	EB.tworegime
59	0.121825	-2.5	-1	0.0835697	-0.616927	-2.16097	EB.tworegime
59	0.121825	-2.5	-2.5	0.485797	-5.08261	-4.08715	EB.tworegime
59	0.121825	-2.5	-5	0.119402	-5.01766	-2.61685	EB.tworegime
59	0.0271828	-1	-2.5	0.00787312	-0.795001	0	EB.tworegime
59	1.48413	-5	-2.5	0.390853	0	-3.26762	EB.tworegime
60	0.121825	-2.5	-1	0.0683908	0	-2.04356	EB.tworegime
60	0.121825	-2.5	-2.5	0.0862534	-1.62804	-2.27181	EB.tworegime
60	0.121825	-2.5	-5	0.188353	-6.11814	-2.82451	EB.tworegime
60	0.0271828	-1	-2.5	0.0118274	-0.381244	0	EB.tworegime
60	1.48413	-5	-2.5	0.449484	-0.21852	-3.87179	EB.tworegime
61	0.121825	-2.5	-1	0.0678673	0	-2.08793	EB.tworegime
61	0.121825	-2.5	-2.5	0.0410571	-1.35163	-0.566791	EB.tworegime
61	0.121825	-2.5	-5	0.1954	-5.4794	-3.69059	EB.tworegime
61	0.0271828	-1	-2.5	0.0332624	-3.32187	-1.44211	EB.tworegime
61	1.48413	-5	-2.5	1	-2.10676	-4.51941	EB.tworegime
62	0.121825	-2.5	-1	0.075234	0	-1.93008	EB.tworegime
62	0.121825	-2.5	-2.5	0.0764086	-1.05738	-1.90563	EB.tworegime
62	0.121825	-2.5	-5	0.172463	-7.02469	-3.00424	EB.tworegime
62	0.0271828	-1	-2.5	0.0176657	-1.18396	0	EB.tworegime
62	1.48413	-5	-2.5	1	-1.09345	-4.58823	EB.tworegime
63	0.121825	-2.5	-1	0.126995	-2.84522	-2.28423	EB.tworegime
63	0.121825	-2.5	-2.5	0.159747	-3.10616	-3.52215	EB.tworegime
63	0.121825	-2.5	-5	0.082871	-5.65633	-2.74968	EB.tworegime
63	0.0271828	-1	-2.5	0.00900762	-0.700988	0	EB.tworegime
63	1.48413	-5	-2.5	0.514168	0	-3.60808	EB.tworegime
64	0.121825	-2.5	-1	0.119916	-0.7459	-2.14698	EB.tworegime
64	0.121825	-2.5	-2.5	0.269042	-3.76446	-3.91299	EB.tworegime
64	0.121825	-2.5	-5	0.0882145	-4.70498	-2.37839	EB.tworegime
64	0.0271828	-1	-2.5	0.0144866	-1.99349	-0.19079	EB.tworegime
64	1.48413	-5	-2.5	1	-1.98259	-5.1863	EB.tworegime
65	0.121825	-2.5	-1	0.0987946	-0.749808	-3.01856	EB.tworegime
65	0.121825	-2.5	-2.5	0.373994	-3.47061	-4.83947	EB.tworegime
65	0.121825	-2.5	-5	0.137531	-4.92652	-3.01315	EB.tworegime
65	0.0271828	-1	-2.5	0.0446838	-2.95665	-1.71553	EB.tworegime
65	1.48413	-5	-2.5	0.405785	-0.983074	-3.74122	EB.tworegime
66	0.121825	-2.5	-1	0.411172	-2.38455	-4.3508	EB.tworegime
66	0.121825	-2.5	-2.5	0.04199	-0.568723	0	EB.tworegime
66	0.121825	-2.5	-5	0.143594	-5.35335	-2.97431	EB.tworegime
66	0.0271828	-1	-2.5	0.0382604	-3.35246	-2.56511	EB.tworegime
66	1.48413	-5	-2.5	0.832193	-2.18491	-3.54831	EB.tworegime
67	0.121825	-2.5	-1	0.149468	-0.985995	-2.51725	EB.tworegime
67	0.121825	-2.5	-2.5	0.054301	-1.53562	-1.84772	EB.tworegime
67	0.121825	-2.5	-5	0.0328422	-3.87597	-0.775535	EB.tworegime
67	0.0271828	-1	-2.5	0.0244305	-3.00048	-0.741601	EB.tworegime
67	1.48413	-5	-2.5	0.770857	-1.84086	-4.06757	EB.tworegime
68	0.121825	-2.5	-1	0.0348541	0	-1.26945	EB.tworegime
68	0.121825	-2.5	-2.5	0.1742	-2.43638	-3.06881	EB.tworegime
68	0.121825	-2.5	-5	0.0986384	-4.74891	-2.0018	EB.tworegime
68	0.0271828	-1	-2.5	0.0289946	-2.80421	-0.655525	EB.tworegime
68	1.48413	-5	-2.5	0.55509	0	-4.13495	EB.tworegime
69	0.121825	-2.5	-1	0.0662124	0	-1.64357	EB.tworegime
69	0.121825	-2.5	-2.5	0.144543	-2.50915	-3.52775	EB.tworegime
69	0.121825	-2.5	-5	0.199241	-6.44915	-3.74444	EB.tworegime
69	0.0271828	-1	-2.5	0.0232637	-2.86873	-0.708235	EB.tworegime
69	1.48413	-5	-2.5	1	-1.73498	-4.1022	EB.tworegime
70	0.121825	-2.5	-1	0.0399807	0	-1.10932	EB.tworegime
70	0.121825	-2.5	-2.5	0.0241935	0	-0.301882	EB.tworegime
70	0.121825	-2.5	-5	0.202825	-5.71191	-3.96833	EB.tworegime
70	0.0271828	-1	-2.5	0.0161771	-1.9255	-0.739847	EB.tworegime
70	1.48413	-5	-2.5	1	-2.07816	-4.63543	EB.tworegime
71	0.121825	-2.5	-1	0.116045	-1.65484	-1.82523	EB.tworegime
71	0.121825	-2.5	-2.5	0.0460336	-1.48008	-1.50483	EB.tworegime
71	0.121825	-2.5	-5	0.0607559	-4.07499	-1.79514	EB.tworegime
71	0.0271828	-1	-2.5	0.0339644	-2.97462	-0.866765	EB.tworegime
71	1.48413	-5	-2.5	1	-0.957712	-4.48683	EB.tworegime
72	0.121825	-2.5	-1	0.0425259	0	-0.97231	EB.tworegime
72	0.121825	-2.5	-2.5	0.0223427	-0.508569	0	EB.tworegime
72	0.121825	-2.5	-5	0.032715	-3.02324	-0.0675	EB.tworegime
72	0.0271828	-1	-2.5	0.0163192	-2.95403	0	EB.tworegime
72	1.48413	-5	-2.5	1	-1.43683	-4.59098	EB.tworegime
73	0.121825	-2.5	-1	0.307089	-2.71034	-3.3957	EB.tworegime
73	0.121825	-2.5	-2.5	0.107734	-2.0021	-2.86915	EB.tworegime
73	0.121825	-2.5	-5	0.121115	-5.67927	-2.59723	EB.tworegime
73	0.0271828	-1	-2.5	0.0932778	-3.98404	-2.56264	EB.tworegime
73	1.48413	-5	-2.5	1	-1.60093	-4.59173	EB.tworegime
74	0.121825	-2.5	-1	0.0683928	0	-2.17802	EB.tworegime
74	0.121825	-2.5	-2.5	0.091334	-2.28507	-2.63573	EB.tworegime
74	0.121825	-2.5	-5	0.0580817	-3.03133	-1.4478	EB.tworegime
74	0.0271828	-1	-2.5	0.00761284	-0.971241	0	EB.tworegime
74	1.48413	-5	-2.5	1	-1.85152	-4.45618	EB.tworegime
75	0.121825	-2.5	-1	0.183097	-0.917421	-2.82894	EB.tworegime
75	0.121825	-2.5	-2.5	0.0622428	-2.36044	-1.72487	EB.tworegime
75	0.121825	-2.5	-5	0.124144	-4.86124	-2.71511	EB.tworegime
75	0.0271828	-1	-2.5	0.121334	-4.86262	-3.33323	EB.tworegime
75	1.48413	-5	-2.5	1	-2.26056	-4.91663	EB.tworegime
76	0.121825	-2.5	-1	0.0765229	0	-1.73141	EB.tworegime
76	0.121825	-2.5	-2.5	0.0192928	-0.640505	-0.336515	EB.tworegime
76	0.121825	-2.5	-5	0.0213933	-2.28678	-0.802018	EB.tworegime
76	0.0271828	-1	-2.5	0.0171808	-2.51764	-0.147198	EB.tworegime
76	1.48413	-5	-2.5	1	-2.82324	-4.64104	EB.tworegime
77	0.121825	-2.5	-1	0.0849227	-0.644892	-1.6283	EB.tworegime
77	0.121825	-2.5	-2.5	0.0131747	-0.328014	-0.269298	EB.tworegime
77	0.121825	-2.5	-5	0.191229	-5.71999	-2.69722	EB.tworegime
77	0.0271828	-1	-2.5	0.042567	-2.87323	-1.56409	EB.tworegime
77	1.48413	-5	-2.5	0.811847	-1.72142	-4.42514	EB.tworegime
78	0.121825	-2.5	-1	0.107218	-0.879975	-2.4457	EB.tworegime
78	0.121825	-2.5	-2.5	0.0472853	-0.93204	-1.60036	EB.tworegime
78	0.121825	-2.5	-5	0.0802	-4.8458	-2.77649	EB.tworegime
78	0.0271828	-1	-2.5	0.0134882	-1.46475	-0.849387	EB.tworegime
78	1.48413	-5	-2.5	1	-2.26237	-3.44827	EB.tworegime
79	0.121825	-2.5	-1	0.0641699	-0.00765995	-2.24244	EB.tworegime
79	0.121825	-2.5	-2.5	0.0454014	-1.1417	-2.08353	EB.tworegime
79	0.121825	-2.5	-5	0.272446	-6.07446	-3.51674	EB.tworegime
79	0.0271828	-1	-2.5	0.0191143	-0.991985	0	EB.tworegime
79	1.48413	-5	-2.5	0.798183	-1.68846	-4.32604	EB.tworegime
80	0.121825	-2.5	-1	0.148282	-1.66497	-3.4325	EB.tworegime
80	0.121825	-2.5	-2.5	0.324662	-3.59221	-5.11889	EB.tworegime
80	0.121825	-2.5	-5	0.0833173	-4.7748	-1.92937	EB.tworegime
80	0.0271828	-1	-2.5	0.0093522	-1.15831	0	EB.tworegime
80	1.48413	-5	-2.5	0.260787	-0.848657	-1.57608	EB.tworegime
81	0.121825	-2.5	-1	0.0618778	-0.40622	-1.63924	EB.tworegime
81	0.121825	-2.5	-2.5	0.209899	-3.3158	-2.98065	EB.tworegime
81	0.121825	-2.5	-5	0.0146297	-1.16269	-0.253874	EB.tworegime
81	0.0271828	-1	-2.5	0.00819999	-0.658322	0	EB.tworegime
81	1.48413	-5	-2.5	1	-1.50409	-4.20844	EB.tworegime
82	0.121825	-2.5	-1	0.0692816	-0.418544	-1.49926	EB.tworegime
82	0.121825	-2.5	-2.5	0.076691	-2.22034	-2.25188	EB.tworegime
82	0.121825	-2.5	-5	0.174617	-5.37097	-2.676	EB.tworegime
82	0.0271828	-1	-2.5	0.0262148	-2.42187	-1.15367	EB.tworegime
82	1.48413	-5	-2.5	0.134794	0	-2.25458	EB.tworegime
83	0.121825	-2.5	-1	0.0609119	0	-1.61769	EB.tworegime
83	0.121825	-2.5	-2.5	0.0415435	-2.19781	-0.680772	EB.tworegime
83	0.121825	-2.5	-5	0.0328274	-3.6039	-0.646901	EB.tworegime
83	0.0271828	-1	-2.5	0.017746	-2.28087	0	EB.tworegime
83	1.48413	-5	-2.5	1	-1.95133	-4.30863	EB.tworegime
84	0.121825	-2.5	-1	0.150664	0	-2.48502	EB.tworegime
84	0.121825	-2.5	-2.5	0.117235	-2.50888	-2.41396	EB.tworegime
84	0.121825	-2.5	-5	0.0315971	-2.30412	-1.04229	EB.tworegime
84	0.0271828	-1	-2.5	0.0112531	-1.00507	-0.312765	EB.tworegime
84	1.48413	-5	-2.5	0.439931	-1.55161	-3.94328	EB.tworegime
85	0.121825	-2.5	-1	0.0446317	0	-1.2672	EB.tworegime
85	0.121825	-2.5	-2.5	0.0573154	-1.76033	-1.33522	EB.tworegime
85	0.121825	-2.5	-5	0.126073	-4.86215	-3.10968	EB.tworegime
85	0.0271828	-1	-2.5	0.0154744	-1.40562	-0.183002	EB.tworegime
85	1.48413	-5	-2.5	1	-1.53172	-4.61314	EB.tworegime
86	0.121825	-2.5	-1	0.31976	-2.00417	-4.03477	EB.tworegime
86	0.121825	-2.5	-2.5	0.0307885	-1.93266	-0.812647	EB.tworegime
86	0.121825	-2.5	-5	0.0202447	-3.28799	0	EB.tworegime
86	0.0271828	-1	-2.5	0.0191422	-1.96295	-0.503836	EB.tworegime
86	1.48413	-5	-2.5	0.104403	-0.0492856	-1.44616	EB.tworegime
87	0.121825	-2.5	-1	0.059379	-0.14851	-0.993954	EB.tworegime
87	0.121825	-2.5	-2.5	0.128256	-2.369	-3.1595	EB.tworegime
87	0.121825	-2.5	-5	0.0254416	-3.19083	-0.542264	EB.tworegime
87	0.0271828	-1	-2.5	0.0110695	-1.41635	0	EB.tworegime
87	1.48413	-5	-2.5	1	-2.60353	-4.00896	EB.tworegime
88	0.121825	-2.5	-1	0.0551287	0	-0.404457	EB.tworegime
88	0.121825	-2.5	-2.5	0.0906156	-1.72469	-2.79591	EB.tworegime
88	0.121825	-2.5	-5	0.0983463	-5.14102	-2.11354	EB.tworegime
88	0.0271828	-1	-2.5	0.0249908	-2.10351	-0.902672	EB.tworegime
88	1.48413	-5	-2.5	0.700116	-1.88495	-3.4652	EB.tworegime
89	0.121825	-2.5	-1	0.129746	-1.52966	-3.10748	EB.tworegime
89	0.121825	-2.5	-2.5	0.0215801	-0.444881	-0.24856	EB.tworegime
89	0.121825	-2.5	-5	0.0783468	-4.58823	-1.69795	EB.tworegime
89	0.0271828	-1	-2.5	0.0874533	-4.35403	-2.63185	EB.tworegime
89	1.48413	-5	-2.5	1	-2.56662	-4.79611	EB.tworegime
90	0.121825	-2.5	-1	0.068049	0	-2.45427	EB.tworegime
90	0.121825	-2.5	-2.5	0.190518	-4.41582	-2.75102	EB.tworegime
90	0.121825	-2.5	-5	0.0310642	-2.4153	-0.573335	EB.tworegime
90	0.0271828	-1	-2.5	0.0224193	-2.79545	-0.655083	EB.tworegime
90	1.48413	-5	-2.5	0.486325	-0.846322	-3.77695	EB.tworegime
91	0.121825	-2.5	-1	0.0484971	0	-1.21521	EB.tworegime
91	0.121825	-2.5	-2.5	0.0497128	-1.43432	-0.752018	EB.tworegime
91	0.121825	-2.5	-5	0.189486	-5.13547	-3.24598	EB.tworegime
91	0.0271828	-1	-2.5	0.0143537	-1.48705	-0.340613	EB.tworegime
91	1.48413	-5	-2.5	1	-2.37856	-4.39331	EB.tworegime
92	0.121825	-2.5	-1	0.0587938	0	-1.56193	EB.tworegime
92	0.121825	-2.5	-2.5	0.139022	-2.88783	-2.84722	EB.tworegime
92	0.121825	-2.5	-5	0.263636	-7.00146	-3.56334	EB.tworegime
92	0.0271828	-1	-2.5	0.0530008	-4.04184	-2.28475	EB.tworegime
92	1.48413	-5	-2.5	1	-2.17486	-3.97035	EB.tworegime
93	0.121825	-2.5	-1	0.0562932	0	-1.26403	EB.tworegime
93	0.121825	-2.5	-2.5	0.0272831	-0.134743	-0.441226	EB.tworegime
93	0.121825	-2.5	-5	0.0680001	-4.91842	-2.07052	EB.tworegime
93	0.0271828	-1	-2.5	0.0511228	-3.27745	-1.86431	EB.tworegime
93	1.48413	-5	-2.5	0.423194	-2.33426	-3.3948	EB.tworegime
94	0.121825	-2.5	-1	0.203477	-1.67463	-2.46302	EB.tworegime
94	0.121825	-2.5	-2.5	0.0242813	-0.969551	-0.943434	EB.tworegime
94	0.121825	-2.5	-5	0.199658	-5.58188	-2.63087	EB.tworegime
94	0.0271828	-1	-2.5	0.010206	-1.39343	0	EB.tworegime
94	1.48413	-5	-2.5	1	-2.04554	-4.81461	EB.tworegime
95	0.121825	-2.5	-1	0.0678433	0	-0.517677	EB.tworegime
95	0.121825	-2.5	-2.5	0.0517637	-1.93198	0	EB.tworegime
95	0.121825	-2.5	-5	0.0454105	-4.26045	0	EB.tworegime
95	0.0271828	-1	-2.5	0.0250165	-2.17171	0	EB.tworegime
95	1.48413	-5	-2.5	0.833532	-1.75481	-3.5384	EB.tworegime
96	0.121825	-2.5	-1	0.185437	-1.58978	-2.76963	EB.tworegime
96	0.121825	-2.5	-2.5	0.0706922	-3.00358	-1.69204	EB.tworegime
96	0.121825	-2.5	-5	0.59019	-6.70668	-4.57414	EB.tworegime
96	0.0271828	-1	-2.5	0.0146684	-1.98911	0	EB.tworegime
96	1.48413	-5	-2.5	1	-1.41442	-3.99558	EB.tworegime
97	0.121825	-2.5	-1	0.0761621	-0.337055	-2.06579	EB.tworegime
97	0.121825	-2.5	-2.5	0.140795	-3.79632	-2.18625	EB.tworegime
97	0.121825	-2.5	-5	0.0949709	-4.50693	-1.96687	EB.tworegime
97	0.0271828	-1	-2.5	0.00592155	-0.248839	0	EB.tworegime
97	1.48413	-5	-2.5	0.63966	-1.7423	-4.12718	EB.tworegime
98	0.121825	-2.5	-1	0.609944	-4.44054	-4.73661	EB.tworegime
98	0.121825	-2.5	-2.5	0.0344144	0	-0.917199	EB.tworegime
98	0.121825	-2.5	-5	0.245704	-5.28897	-3.81034	EB.tworegime
98	0.0271828	-1	-2.5	0.0140118	-2.16563	-0.412656	EB.tworegime
98	1.48413	-5	-2.5	0.436051	0	-3.74311	EB.tworegime
99	0.121825	-2.5	-1	0.0544639	0	-1.18524	EB.tworegime
99	0.121825	-2.5	-2.5	0.0271895	-0.963171	0	EB.tworegime
99	0.121825	-2.5	-5	0.119157	-5.01767	-2.57839	EB.tworegime
99	0.0271828	-1	-2.5	0.0208972	-2.90895	0	EB.tworegime
99	1.48413	-5	-2.5	1	-2.70567	-4.30395	EB.tworegime
100	0.121825	-2.5	-1	0.0885754	0	-1.88255	EB.tworegime
100	0.121825	-2.5	-2.5	0.278256	-4.31222	-3.55605	EB.tworegime
100	0.121825	-2.5	-5	0.35749	-8.19217	-4.02671	EB.tworegime
100	0.0271828	-1	-2.5	0.0316337	-5.12304	-1.41526	EB.tworegime
100	1.48413	-5	-2.5	0.412731	0	-3.48657	EB.tworegime
1	0.00679946	-0.05	0.05	0.00620397	-0.0578584	0.0866385	DDexp.tworegime
1	0.0163515	-0.05	0	0.007984	-0.026477	0.0252195	DDexp.tworegime
1	0.0241062	-0.05	-0.025	0.0269684	-0.0451114	-0.0340146	DDexp.tworegime
1	0.0338404	-0.05	-0.05	0.0116129	-0.00273838	0.0037072	DDexp.tworegime
1	0.0557934	-0.05	-0.1	0.0257065	-0.0153065	-0.0775917	DDexp.tworegime
1	0.00412408	0.05	-0.05	0.00160746	0.0664596	0.00704438	DDexp.tworegime
1	0.0146212	0	-0.05	0.0160075	-0.0196807	-0.0540684	DDexp.tworegime
1	0.0238026	-0.025	-0.05	0.0079966	0.0221774	0.029072	DDexp.tworegime
1	0.0338404	-0.05	-0.05	0.00959596	0.00169547	-0.0289528	DDexp.tworegime
1	0.0478851	-0.1	-0.05	0.0437732	-0.116879	-0.0769689	DDexp.tworegime
2	0.00679946	-0.05	0.05	0.013741	-0.0807791	0.0290331	DDexp.tworegime
2	0.0163515	-0.05	0	0.0113636	-0.0464491	-0.0108837	DDexp.tworegime
2	0.0241062	-0.05	-0.025	0.0670994	-0.11669	-0.11376	DDexp.tworegime
2	0.0338404	-0.05	-0.05	0.0183226	-0.0180615	-0.0196296	DDexp.tworegime
2	0.0557934	-0.05	-0.1	0.0138297	0.0202728	-0.00325349	DDexp.tworegime
2	0.00412408	0.05	-0.05	0.00329841	0.0740012	-0.0278303	DDexp.tworegime
2	0.0146212	0	-0.05	0.00762887	0.0340147	0.0022899	DDexp.tworegime
2	0.0238026	-0.025	-0.05	0.0298079	-0.061601	-0.0497972	DDexp.tworegime
2	0.0338404	-0.05	-0.05	0.0650195	-0.080914	-0.0714209	DDexp.tworegime
2	0.0478851	-0.1	-0.05	0.0147774	-0.0357401	0.0129965	DDexp.tworegime
3	0.00679946	-0.05	0.05	0.00327154	-0.0348725	0.122574	DDexp.tworegime
3	0.0163515	-0.05	0	0.0298415	-0.0873875	-0.0279383	DDexp.tworegime
3	0.0241062	-0.05	-0.025	0.0264874	-0.0619894	-0.00771074	DDexp.tworegime
3	0.0338404	-0.05	-0.05	0.0422013	-0.0562326	-0.0697495	DDexp.tworegime
3	0.0557934	-0.05	-0.1	0.0174385	-0.00908169	-0.041838	DDexp.tworegime
3	0.00412408	0.05	-0.05	0.0063992	0.0233046	-0.107224	DDexp.tworegime
3	0.0146212	0	-0.05	0.0120202	-0.018053	-0.0565346	DDexp.tworegime
3	0.0238026	-0.025	-0.05	0.00700611	0.047005	0.0231251	DDexp.tworegime
3	0.0338404	-0.05	-0.05	0.0542564	-0.0680973	-0.0892857	DDexp.tworegime
3	0.0478851	-0.1	-0.05	0.0238745	-0.0559381	-0.0389839	DDexp.tworegime
4	0.00679946	-0.05	0.05	0.000595728	0.0331325	0.232163	DDexp.tworegime
4	0.0163515	-0.05	0	0.00569243	0.00703463	0.0403306	DDexp.tworegime
4	0.0241062	-0.05	-0.025	0.0323146	-0.0674369	-0.0176687	DDexp.tworegime
4	0.0338404	-0.05	-0.05	0.00419645	0.0298583	0.0781541	DDexp.tworegime
4	0.0557934	-0.05	-0.1	0.011929	0.00469878	0.00642017	DDexp.tworegime
4	0.00412408	0.05	-0.05	0.00286884	0.064755	-0.00778397	DDexp.tworegime
4	0.0146212	0	-0.05	0.0116295	0.0072483	0.0006823	DDexp.tworegime
4	0.0238026	-0.025	-0.05	0.0442452	-0.0639348	-0.0880722	DDexp.tworegime
4	0.0338404	-0.05	-0.05	0.127704	-0.13193	-0.23992	DDexp.tworegime
4	0.0478851	-0.1	-0.05	0.0285973	-0.0611676	-0.0352662	DDexp.tworegime
5	0.00679946	-0.05	0.05	0.00100501	0.0450924	0.17243	DDexp.tworegime
5	0.0163515	-0.05	0	0.0131791	-0.0291097	0.0193497	DDexp.tworegime
5	0.0241062	-0.05	-0.025	0.0227571	-0.0285849	-0.0292173	DDexp.tworegime
5	0.0338404	-0.05	-0.05	0.0320528	-0.0571555	-0.03282	DDexp.tworegime
5	0.0557934	-0.05	-0.1	0.0767273	-0.0640839	-0.0897109	DDexp.tworegime
5	0.00412408	0.05	-0.05	0.000991317	0.103893	0.0395027	DDexp.tworegime
5	0.0146212	0	-0.05	0.0105543	0.0298373	-0.00815151	DDexp.tworegime
5	0.0238026	-0.025	-0.05	0.0367675	-0.0487028	-0.0948502	DDexp.tworegime
5	0.0338404	-0.05	-0.05	0.0398661	-0.0590544	-0.0990234	DDexp.tworegime
5	0.0478851	-0.1	-0.05	0.0362168	-0.0572424	-0.034342	DDexp.tworegime
6	0.00679946	-0.05	0.05	0.00488378	-0.0469408	0.0926033	DDexp.tworegime
6	0.0163515	-0.05	0	0.0359128	-0.0816746	-0.0488076	DDexp.tworegime
6	0.0241062	-0.05	-0.025	0.0228785	-0.047253	-0.0461792	DDexp.tworegime
6	0.0338404	-0.05	-0.05	0.0430188	-0.0856681	-0.0944716	DDexp.tworegime
6	0.0557934	-0.05	-0.1	0.0239707	-0.00556687	-0.0411694	DDexp.tworegime
6	0.00412408	0.05	-0.05	0.00122923	0.102051	0.0387385	DDexp.tworegime
6	0.0146212	0	-0.05	0.0194186	-0.0179128	-0.0944916	DDexp.tworegime
6	0.0238026	-0.025	-0.05	0.013929	-0.0149059	-0.0317563	DDexp.tworegime
6	0.0338404	-0.05	-0.05	0.0138022	-0.0113914	0.0355115	DDexp.tworegime
6	0.0478851	-0.1	-0.05	0.049505	-0.092298	-0.0612575	DDexp.tworegime
7	0.00679946	-0.05	0.05	0.00415301	-0.035106	0.0827966	DDexp.tworegime
7	0.0163515	-0.05	0	0.0236343	-0.10646	-0.0243143	DDexp.tworegime
7	0.0241062	-0.05	-0.025	0.0253428	-0.035133	-0.0154874	DDexp.tworegime
7	0.0338404	-0.05	-0.05	0.0197411	-0.00826286	-0.0104923	DDexp.tworegime
7	0.0557934	-0.05	-0.1	0.0236351	-0.0363279	-0.0466618	DDexp.tworegime
7	0.00412408	0.05	-0.05	0.00480405	0.0414871	-0.0574228	DDexp.tworegime
7	0.0146212	0	-0.05	0.0164058	0.017897	-0.0309322	DDexp.tworegime
7	0.0238026	-0.025	-0.05	0.00811705	0.0310603	0.0180552	DDexp.tworegime
7	0.0338404	-0.05	-0.05	0.0142262	-0.0386143	0.0124182	DDexp.tworegime
7	0.0478851	-0.1	-0.05	0.0497827	-0.112329	-0.0743132	DDexp.tworegime
8	0.00679946	-0.05	0.05	0.00210025	0.00203366	0.0986772	DDexp.tworegime
8	0.0163515	-0.05	0	0.0082656	-0.0131318	0.00277987	DDexp.tworegime
8	0.0241062	-0.05	-0.025	0.0120833	-0.0329683	0.0365015	DDexp.tworegime
8	0.0338404	-0.05	-0.05	0.0200767	-0.0235948	-0.0219844	DDexp.tworegime
8	0.0557934	-0.05	-0.1	0.0360428	-0.0454844	-0.0886225	DDexp.tworegime
8	0.00412408	0.05	-0.05	0.00841931	0.00339977	-0.0907088	DDexp.tworegime
8	0.0146212	0	-0.05	0.0214851	-0.0595137	-0.077055	DDexp.tworegime
8	0.0238026	-0.025	-0.05	0.0481514	-0.057467	-0.121727	DDexp.tworegime
8	0.0338404	-0.05	-0.05	0.0556239	-0.052397	-0.0897377	DDexp.tworegime
8	0.0478851	-0.1	-0.05	0.0801394	-0.137309	-0.092981	DDexp.tworegime
9	0.00679946	-0.05	0.05	0.00603962	-0.0455689	0.0429289	DDexp.tworegime
9	0.0163515	-0.05	0	0.00197788	0.052294	0.14293	DDexp.tworegime
9	0.0241062	-0.05	-0.025	0.00563167	0.0130195	0.0873335	DDexp.tworegime
9	0.0338404	-0.05	-0.05	0.0865372	-0.0979543	-0.0760537	DDexp.tworegime
9	0.0557934	-0.05	-0.1	0.0382408	-0.0228445	-0.0682757	DDexp.tworegime
9	0.00412408	0.05	-0.05	0.00386605	0.0605845	-0.0244588	DDexp.tworegime
9	0.0146212	0	-0.05	0.0251778	-0.0268226	-0.135443	DDexp.tworegime
9	0.0238026	-0.025	-0.05	0.0347895	-0.0491071	-0.0994876	DDexp.tworegime
9	0.0338404	-0.05	-0.05	0.0333796	-0.0432546	-0.0584766	DDexp.tworegime
9	0.0478851	-0.1	-0.05	0.0561005	-0.102747	-0.0842752	DDexp.tworegime
10	0.00679946	-0.05	0.05	0.00807049	-0.0532933	0.0533278	DDexp.tworegime
10	0.0163515	-0.05	0	0.0123418	-0.0630502	0.013364	DDexp.tworegime
10	0.0241062	-0.05	-0.025	0.018181	-0.0482608	-0.0145167	DDexp.tworegime
10	0.0338404	-0.05	-0.05	0.0653169	-0.0939506	-0.0839337	DDexp.tworegime
10	0.0557934	-0.05	-0.1	0.0771263	-0.0722598	-0.125403	DDexp.tworegime
10	0.00412408	0.05	-0.05	0.00311968	0.0580844	-0.0613672	DDexp.tworegime
10	0.0146212	0	-0.05	0.0209827	-0.00863785	-0.0816579	DDexp.tworegime
10	0.0238026	-0.025	-0.05	0.0430029	-0.052364	-0.111317	DDexp.tworegime
10	0.0338404	-0.05	-0.05	0.00894575	0.0118785	0.0308801	DDexp.tworegime
10	0.0478851	-0.1	-0.05	0.0486416	-0.113843	-0.0562477	DDexp.tworegime
11	0.00679946	-0.05	0.05	0.00328945	-0.0295161	0.0500046	DDexp.tworegime
11	0.0163515	-0.05	0	0.0116601	-0.0354525	0.0133502	DDexp.tworegime
11	0.0241062	-0.05	-0.025	0.0325093	-0.059471	-0.0193447	DDexp.tworegime
11	0.0338404	-0.05	-0.05	0.031124	-0.033464	-0.0359046	DDexp.tworegime
11	0.0557934	-0.05	-0.1	0.0336443	-0.0367061	-0.140221	DDexp.tworegime
11	0.00412408	0.05	-0.05	0.000659921	0.138412	0.0624909	DDexp.tworegime
11	0.0146212	0	-0.05	0.00590292	0.0399634	0.0145193	DDexp.tworegime
11	0.0238026	-0.025	-0.05	0.014228	0.00133528	-0.0152947	DDexp.tworegime
11	0.0338404	-0.05	-0.05	0.00299619	0.0585184	0.101313	DDexp.tworegime
11	0.0478851	-0.1	-0.05	0.0237835	-0.0766861	0.0210936	DDexp.tworegime
12	0.00679946	-0.05	0.05	0.00777027	-0.0683321	0.0486918	DDexp.tworegime
12	0.0163515	-0.05	0	0.0252713	-0.0839574	-0.0154603	DDexp.tworegime
12	0.0241062	-0.05	-0.025	0.0109258	-0.010395	0.017275	DDexp.tworegime
12	0.0338404	-0.05	-0.05	0.0157106	-0.0099145	0.0315167	DDexp.tworegime
12	0.0557934	-0.05	-0.1	0.125797	-0.0837491	-0.147026	DDexp.tworegime
12	0.00412408	0.05	-0.05	0.00505842	0.0398476	-0.0962046	DDexp.tworegime
12	0.0146212	0	-0.05	0.0159142	0.000461481	-0.0707652	DDexp.tworegime
12	0.0238026	-0.025	-0.05	0.00872606	0.0248875	0.0590838	DDexp.tworegime
12	0.0338404	-0.05	-0.05	0.0147106	-0.0273097	-0.0150751	DDexp.tworegime
12	0.0478851	-0.1	-0.05	0.0124914	-0.0460442	0.0556934	DDexp.tworegime
13	0.00679946	-0.05	0.05	0.0106901	-0.0874644	0.0111739	DDexp.tworegime
13	0.0163515	-0.05	0	0.0108694	-0.0307423	0.0202367	DDexp.tworegime
13	0.0241062	-0.05	-0.025	0.0363649	-0.0807439	-0.041809	DDexp.tworegime
13	0.0338404	-0.05	-0.05	0.0144053	-0.0096738	0.00337417	DDexp.tworegime
13	0.0557934	-0.05	-0.1	0.048402	-0.0514157	-0.0938516	DDexp.tworegime
13	0.00412408	0.05	-0.05	0.00151295	0.0900217	0.00182221	DDexp.tworegime
13	0.0146212	0	-0.05	0.0239753	-0.0371334	-0.0737968	DDexp.tworegime
13	0.0238026	-0.025	-0.05	0.0187233	-0.0234891	-0.00254551	DDexp.tworegime
13	0.0338404	-0.05	-0.05	0.0600855	-0.0806378	-0.145615	DDexp.tworegime
13	0.0478851	-0.1	-0.05	0.0481959	-0.0926409	-0.0509227	DDexp.tworegime
14	0.00679946	-0.05	0.05	0.0171739	-0.102863	0.00411458	DDexp.tworegime
14	0.0163515	-0.05	0	0.00357193	0.0229715	0.0880947	DDexp.tworegime
14	0.0241062	-0.05	-0.025	0.0263182	-0.0533082	-0.0785622	DDexp.tworegime
14	0.0338404	-0.05	-0.05	0.0125167	-0.0126063	0.0232502	DDexp.tworegime
14	0.0557934	-0.05	-0.1	0.0656411	-0.0441648	-0.151662	DDexp.tworegime
14	0.00412408	0.05	-0.05	0.000683127	0.103742	0.0421527	DDexp.tworegime
14	0.0146212	0	-0.05	0.0125898	-0.0133564	-0.0515006	DDexp.tworegime
14	0.0238026	-0.025	-0.05	0.0106014	-0.0166809	0.00675538	DDexp.tworegime
14	0.0338404	-0.05	-0.05	0.00689816	0.0095093	0.0805089	DDexp.tworegime
14	0.0478851	-0.1	-0.05	0.0220437	-0.0771557	0.02814	DDexp.tworegime
15	0.00679946	-0.05	0.05	0.00133087	0.00562617	0.177525	DDexp.tworegime
15	0.0163515	-0.05	0	0.0150963	-0.068032	-0.00933343	DDexp.tworegime
15	0.0241062	-0.05	-0.025	0.012233	-0.0107363	0.0219885	DDexp.tworegime
15	0.0338404	-0.05	-0.05	0.0463261	-0.071868	-0.0807598	DDexp.tworegime
15	0.0557934	-0.05	-0.1	0.157547	-0.0961929	-0.134108	DDexp.tworegime
15	0.00412408	0.05	-0.05	0.00571674	0.0343227	-0.0783185	DDexp.tworegime
15	0.0146212	0	-0.05	0.00419782	0.0526565	0.0463471	DDexp.tworegime
15	0.0238026	-0.025	-0.05	0.00132666	0.0923754	0.0781513	DDexp.tworegime
15	0.0338404	-0.05	-0.05	0.0363442	-0.0605152	-0.0710566	DDexp.tworegime
15	0.0478851	-0.1	-0.05	0.0458464	-0.102615	-0.0987313	DDexp.tworegime
16	0.00679946	-0.05	0.05	0.00546821	-0.0519339	0.0842827	DDexp.tworegime
16	0.0163515	-0.05	0	0.0174967	-0.0455171	-0.00663027	DDexp.tworegime
16	0.0241062	-0.05	-0.025	0.0227768	-0.0597807	-0.0511117	DDexp.tworegime
16	0.0338404	-0.05	-0.05	0.0440146	-0.0740667	-0.0281523	DDexp.tworegime
16	0.0557934	-0.05	-0.1	0.0337807	-0.0390339	-0.0661972	DDexp.tworegime
16	0.00412408	0.05	-0.05	0.00474188	0.0597858	-0.047102	DDexp.tworegime
16	0.0146212	0	-0.05	0.0166678	-0.00458062	-0.117654	DDexp.tworegime
16	0.0238026	-0.025	-0.05	0.0255709	-0.0242178	-0.0936888	DDexp.tworegime
16	0.0338404	-0.05	-0.05	0.0654853	-0.0659855	-0.116396	DDexp.tworegime
16	0.0478851	-0.1	-0.05	0.0390117	-0.0907926	-0.027306	DDexp.tworegime
17	0.00679946	-0.05	0.05	0.00997273	-0.0680082	0.0101923	DDexp.tworegime
17	0.0163515	-0.05	0	0.00289785	0.0235701	0.0907037	DDexp.tworegime
17	0.0241062	-0.05	-0.025	0.0444664	-0.0679211	-0.0442659	DDexp.tworegime
17	0.0338404	-0.05	-0.05	0.0213784	-0.0063114	0.00242077	DDexp.tworegime
17	0.0557934	-0.05	-0.1	0.126876	-0.0718033	-0.153479	DDexp.tworegime
17	0.00412408	0.05	-0.05	0.0053505	0.037298	-0.0592211	DDexp.tworegime
17	0.0146212	0	-0.05	0.0187294	0.0149465	-0.047274	DDexp.tworegime
17	0.0238026	-0.025	-0.05	0.0302547	-0.0352267	-0.077332	DDexp.tworegime
17	0.0338404	-0.05	-0.05	0.0353127	-0.0455762	-0.034338	DDexp.tworegime
17	0.0478851	-0.1	-0.05	0.00305441	0.0324361	0.13843	DDexp.tworegime
18	0.00679946	-0.05	0.05	0.00663486	-0.0688879	0.0353982	DDexp.tworegime
18	0.0163515	-0.05	0	0.0151431	-0.0376009	-0.00538817	DDexp.tworegime
18	0.0241062	-0.05	-0.025	0.0266787	-0.0463842	-0.0764059	DDexp.tworegime
18	0.0338404	-0.05	-0.05	0.0193848	-0.0264794	-0.0435472	DDexp.tworegime
18	0.0557934	-0.05	-0.1	0.029997	-0.022328	-0.0968633	DDexp.tworegime
18	0.00412408	0.05	-0.05	0.00518335	0.052011	-0.0907276	DDexp.tworegime
18	0.0146212	0	-0.05	0.0141088	0.00248543	-0.0654811	DDexp.tworegime
18	0.0238026	-0.025	-0.05	0.0413792	-0.056626	-0.103629	DDexp.tworegime
18	0.0338404	-0.05	-0.05	0.0347318	-0.0520251	-0.0357163	DDexp.tworegime
18	0.0478851	-0.1	-0.05	0.0768306	-0.115009	-0.0665553	DDexp.tworegime
19	0.00679946	-0.05	0.05	0.00341201	-0.0152833	0.097226	DDexp.tworegime
19	0.0163515	-0.05	0	0.0102509	-0.0189782	0.00950079	DDexp.tworegime
19	0.0241062	-0.05	-0.025	0.0117641	-0.0258875	0.0296688	DDexp.tworegime
19	0.0338404	-0.05	-0.05	0.0326011	-0.0611832	-0.0433573	DDexp.tworegime
19	0.0557934	-0.05	-0.1	0.0684968	-0.0650943	-0.0800339	DDexp.tworegime
19	0.00412408	0.05	-0.05	0.00351354	0.0365781	-0.0419323	DDexp.tworegime
19	0.0146212	0	-0.05	0.00602384	0.0446377	-0.0225303	DDexp.tworegime
19	0.0238026	-0.025	-0.05	0.0229159	-0.0211916	-0.0688933	DDexp.tworegime
19	0.0338404	-0.05	-0.05	0.010522	-0.0240843	0.0199001	DDexp.tworegime
19	0.0478851	-0.1	-0.05	0.0602691	-0.145959	-0.111868	DDexp.tworegime
20	0.00679946	-0.05	0.05	0.00751635	-0.051719	-0.00500838	DDexp.tworegime
20	0.0163515	-0.05	0	0.0160147	-0.0474966	-0.0156807	DDexp.tworegime
20	0.0241062	-0.05	-0.025	0.0172466	-0.0359078	-0.0236367	DDexp.tworegime
20	0.0338404	-0.05	-0.05	0.0233742	-0.0465781	-0.0534726	DDexp.tworegime
20	0.0557934	-0.05	-0.1	0.0325649	-0.0328224	-0.106317	DDexp.tworegime
20	0.00412408	0.05	-0.05	0.00389156	0.038638	-0.0966723	DDexp.tworegime
20	0.0146212	0	-0.05	0.0116058	0.0202954	-0.0175809	DDexp.tworegime
20	0.0238026	-0.025	-0.05	0.0308627	-0.0416504	-0.0695049	DDexp.tworegime
20	0.0338404	-0.05	-0.05	0.0285147	-0.0602537	-0.0100273	DDexp.tworegime
20	0.0478851	-0.1	-0.05	0.0697517	-0.116007	-0.128457	DDexp.tworegime
21	0.00679946	-0.05	0.05	0.013578	-0.0735916	0.00846397	DDexp.tworegime
21	0.0163515	-0.05	0	0.0206354	-0.0737211	-0.0190153	DDexp.tworegime
21	0.0241062	-0.05	-0.025	0.0248363	-0.0548612	-0.0590293	DDexp.tworegime
21	0.0338404	-0.05	-0.05	0.0278054	-0.0902201	-0.025244	DDexp.tworegime
21	0.0557934	-0.05	-0.1	0.0317717	-0.0413716	-0.0796163	DDexp.tworegime
21	0.00412408	0.05	-0.05	0.0057231	0.0295936	-0.0859422	DDexp.tworegime
21	0.0146212	0	-0.05	0.0046225	0.0526317	0.0205368	DDexp.tworegime
21	0.0238026	-0.025	-0.05	0.0140763	-0.0193992	-0.0312022	DDexp.tworegime
21	0.0338404	-0.05	-0.05	0.0280702	-0.0525162	-0.0681388	DDexp.tworegime
21	0.0478851	-0.1	-0.05	0.0131753	-0.0650583	-0.0074931	DDexp.tworegime
22	0.00679946	-0.05	0.05	0.00919975	-0.0415562	0.0246372	DDexp.tworegime
22	0.0163515	-0.05	0	0.00853355	-0.0328552	-0.00301087	DDexp.tworegime
22	0.0241062	-0.05	-0.025	0.0900723	-0.106754	-0.0898633	DDexp.tworegime
22	0.0338404	-0.05	-0.05	0.0287157	-0.0508975	-0.0157215	DDexp.tworegime
22	0.0557934	-0.05	-0.1	0.0630077	-0.0689276	-0.0972189	DDexp.tworegime
22	0.00412408	0.05	-0.05	0.00412627	0.0493123	-0.0897058	DDexp.tworegime
22	0.0146212	0	-0.05	0.00499096	0.047004	0.0407118	DDexp.tworegime
22	0.0238026	-0.025	-0.05	0.00865936	0.0315542	0.03202	DDexp.tworegime
22	0.0338404	-0.05	-0.05	0.0220715	-0.0416157	-0.0233721	DDexp.tworegime
22	0.0478851	-0.1	-0.05	0.0305212	-0.0727389	0.00671005	DDexp.tworegime
23	0.00679946	-0.05	0.05	0.0091358	-0.0656867	-0.00331093	DDexp.tworegime
23	0.0163515	-0.05	0	0.0251441	-0.0731702	-0.0248366	DDexp.tworegime
23	0.0241062	-0.05	-0.025	0.0296842	-0.0382226	-0.0281407	DDexp.tworegime
23	0.0338404	-0.05	-0.05	0.0224243	-0.0257373	-0.0187778	DDexp.tworegime
23	0.0557934	-0.05	-0.1	0.0178457	0.0290671	-0.044392	DDexp.tworegime
23	0.00412408	0.05	-0.05	0.0111782	-0.0046778	-0.109297	DDexp.tworegime
23	0.0146212	0	-0.05	0.0160246	-0.00695332	-0.0625351	DDexp.tworegime
23	0.0238026	-0.025	-0.05	0.028982	-0.051434	-0.158846	DDexp.tworegime
23	0.0338404	-0.05	-0.05	0.0589205	-0.0733196	-0.107135	DDexp.tworegime
23	0.0478851	-0.1	-0.05	0.020376	-0.0752745	-0.0337221	DDexp.tworegime
24	0.00679946	-0.05	0.05	0.00538907	-0.0577245	0.0779585	DDexp.tworegime
24	0.0163515	-0.05	0	0.00324423	0.0265719	0.0980508	DDexp.tworegime
24	0.0241062	-0.05	-0.025	0.023103	-0.061706	-0.0352388	DDexp.tworegime
24	0.0338404	-0.05	-0.05	0.0584564	-0.109257	-0.113679	DDexp.tworegime
24	0.0557934	-0.05	-0.1	0.109568	-0.0901944	-0.118999	DDexp.tworegime
24	0.00412408	0.05	-0.05	0.00204107	0.0929567	-0.0137362	DDexp.tworegime
24	0.0146212	0	-0.05	0.011188	0.0101172	-0.0230638	DDexp.tworegime
24	0.0238026	-0.025	-0.05	0.0264304	-0.0363527	-0.0489769	DDexp.tworegime
24	0.0338404	-0.05	-0.05	0.0188111	-0.0222099	-0.0121414	DDexp.tworegime
24	0.0478851	-0.1	-0.05	0.0591288	-0.105894	-0.0780595	DDexp.tworegime
25	0.00679946	-0.05	0.05	0.00645746	-0.0305791	0.0600045	DDexp.tworegime
25	0.0163515	-0.05	0	0.00310048	0.0301527	0.0946293	DDexp.tworegime
25	0.0241062	-0.05	-0.025	0.00436527	-0.0133427	0.0612522	DDexp.tworegime
25	0.0338404	-0.05	-0.05	0.0300297	-0.0515174	-0.0289767	DDexp.tworegime
25	0.0557934	-0.05	-0.1	0.0589825	-0.0337512	-0.0826026	DDexp.tworegime
25	0.00412408	0.05	-0.05	0.0034244	0.0726639	-0.0593333	DDexp.tworegime
25	0.0146212	0	-0.05	0.038305	-0.0579361	-0.142679	DDexp.tworegime
25	0.0238026	-0.025	-0.05	0.0288392	-0.0473559	-0.0777671	DDexp.tworegime
25	0.0338404	-0.05	-0.05	0.0382751	-0.0477627	-0.0619163	DDexp.tworegime
25	0.0478851	-0.1	-0.05	0.0625894	-0.159229	-0.0437401	DDexp.tworegime
26	0.00679946	-0.05	0.05	0.00951148	-0.0494031	-0.0105218	DDexp.tworegime
26	0.0163515	-0.05	0	0.00923443	-0.0244411	0.0432874	DDexp.tworegime
26	0.0241062	-0.05	-0.025	0.00928815	0.00493326	0.0316652	DDexp.tworegime
26	0.0338404	-0.05	-0.05	0.0149327	-0.00487331	-0.00515399	DDexp.tworegime
26	0.0557934	-0.05	-0.1	0.0906045	-0.0758165	-0.124668	DDexp.tworegime
26	0.00412408	0.05	-0.05	0.00488001	0.0629486	-0.0856401	DDexp.tworegime
26	0.0146212	0	-0.05	0.00884059	0.0276859	-0.0248531	DDexp.tworegime
26	0.0238026	-0.025	-0.05	0.0565045	-0.0528242	-0.127504	DDexp.tworegime
26	0.0338404	-0.05	-0.05	0.0130166	-0.00847531	-0.00549947	DDexp.tworegime
26	0.0478851	-0.1	-0.05	0.0951011	-0.120056	-0.0862157	DDexp.tworegime
27	0.00679946	-0.05	0.05	0.00393709	-0.0277655	0.0719898	DDexp.tworegime
27	0.0163515	-0.05	0	0.0389568	-0.100159	-0.0362007	DDexp.tworegime
27	0.0241062	-0.05	-0.025	0.0168225	-0.0211234	0.0134158	DDexp.tworegime
27	0.0338404	-0.05	-0.05	0.0272453	-0.06048	-0.0551229	DDexp.tworegime
27	0.0557934	-0.05	-0.1	0.0210911	-0.00286047	-0.0395316	DDexp.tworegime
27	0.00412408	0.05	-0.05	0.000933581	0.0882614	0.00978397	DDexp.tworegime
27	0.0146212	0	-0.05	0.0131803	-0.00208597	-0.0184713	DDexp.tworegime
27	0.0238026	-0.025	-0.05	0.0229325	-0.0324728	-0.046937	DDexp.tworegime
27	0.0338404	-0.05	-0.05	0.0321685	-0.0635999	-0.0512024	DDexp.tworegime
27	0.0478851	-0.1	-0.05	0.0417684	-0.0917924	-0.0670492	DDexp.tworegime
28	0.00679946	-0.05	0.05	0.0065182	-0.0419534	0.0677424	DDexp.tworegime
28	0.0163515	-0.05	0	0.00297749	0.0330901	0.131627	DDexp.tworegime
28	0.0241062	-0.05	-0.025	0.00397259	0.0286572	0.118101	DDexp.tworegime
28	0.0338404	-0.05	-0.05	0.0226416	-0.0232798	-0.0166003	DDexp.tworegime
28	0.0557934	-0.05	-0.1	0.0292049	-0.0353226	-0.084026	DDexp.tworegime
28	0.00412408	0.05	-0.05	0.00222367	0.0843749	-0.0443177	DDexp.tworegime
28	0.0146212	0	-0.05	0.00428256	0.0656012	0.0384425	DDexp.tworegime
28	0.0238026	-0.025	-0.05	0.0209295	-0.0353111	-0.0364577	DDexp.tworegime
28	0.0338404	-0.05	-0.05	0.0547555	-0.0581731	-0.0658392	DDexp.tworegime
28	0.0478851	-0.1	-0.05	0.0983064	-0.134581	-0.0811369	DDexp.tworegime
29	0.00679946	-0.05	0.05	0.00429459	-0.0145302	0.064814	DDexp.tworegime
29	0.0163515	-0.05	0	0.00782375	-0.00182417	0.0403021	DDexp.tworegime
29	0.0241062	-0.05	-0.025	0.00837253	-0.026655	0.0623512	DDexp.tworegime
29	0.0338404	-0.05	-0.05	0.0209444	-0.022578	-0.0156157	DDexp.tworegime
29	0.0557934	-0.05	-0.1	0.0256171	-0.00331336	-0.0316047	DDexp.tworegime
29	0.00412408	0.05	-0.05	0.00380646	0.0342043	-0.0505642	DDexp.tworegime
29	0.0146212	0	-0.05	0.0185488	-0.00406272	-0.0568397	DDexp.tworegime
29	0.0238026	-0.025	-0.05	0.0277782	-0.0459481	-0.0649491	DDexp.tworegime
29	0.0338404	-0.05	-0.05	0.0203498	-0.0287081	-0.0569421	DDexp.tworegime
29	0.0478851	-0.1	-0.05	0.067287	-0.116964	-0.0705258	DDexp.tworegime
30	0.00679946	-0.05	0.05	0.00205117	-0.00212805	0.151329	DDexp.tworegime
30	0.0163515	-0.05	0	0.0106254	-0.0354882	0.0363066	DDexp.tworegime
30	0.0241062	-0.05	-0.025	0.0137835	-0.0335326	-0.00753642	DDexp.tworegime
30	0.0338404	-0.05	-0.05	0.102411	-0.0975621	-0.131798	DDexp.tworegime
30	0.0557934	-0.05	-0.1	0.0632679	-0.0541562	-0.09232	DDexp.tworegime
30	0.00412408	0.05	-0.05	0.00272045	0.0548517	-0.0186425	DDexp.tworegime
30	0.0146212	0	-0.05	0.00761815	-0.00964335	-0.0433787	DDexp.tworegime
30	0.0238026	-0.025	-0.05	0.0147133	0.00360327	1.38405e-05	DDexp.tworegime
30	0.0338404	-0.05	-0.05	0.0347139	-0.0419732	-0.0638532	DDexp.tworegime
30	0.0478851	-0.1	-0.05	0.0468004	-0.102803	-0.0812496	DDexp.tworegime
31	0.00679946	-0.05	0.05	0.00748415	-0.0332645	0.0971161	DDexp.tworegime
31	0.0163515	-0.05	0	0.0213464	-0.0301434	-0.0506164	DDexp.tworegime
31	0.0241062	-0.05	-0.025	0.0206364	-0.0464569	-0.00928677	DDexp.tworegime
31	0.0338404	-0.05	-0.05	0.00802567	-0.00101867	0.0114364	DDexp.tworegime
31	0.0557934	-0.05	-0.1	0.0341647	-0.0420436	-0.0175879	DDexp.tworegime
31	0.00412408	0.05	-0.05	0.00771028	0.0179833	-0.0717297	DDexp.tworegime
31	0.0146212	0	-0.05	0.00865929	0.0292222	0.0298799	DDexp.tworegime
31	0.0238026	-0.025	-0.05	0.0142856	-0.0168986	0.0199104	DDexp.tworegime
31	0.0338404	-0.05	-0.05	0.0511301	-0.0833335	-0.114676	DDexp.tworegime
31	0.0478851	-0.1	-0.05	0.0623759	-0.104176	-0.0328729	DDexp.tworegime
32	0.00679946	-0.05	0.05	0.00313784	-0.0273337	0.0893382	DDexp.tworegime
32	0.0163515	-0.05	0	0.0386983	-0.102703	-0.0413662	DDexp.tworegime
32	0.0241062	-0.05	-0.025	0.00963836	-0.0420762	0.0494005	DDexp.tworegime
32	0.0338404	-0.05	-0.05	0.0131424	-0.00600294	0.012872	DDexp.tworegime
32	0.0557934	-0.05	-0.1	0.0230058	-0.0057803	-0.00749092	DDexp.tworegime
32	0.00412408	0.05	-0.05	0.00307828	0.0734532	-0.0541306	DDexp.tworegime
32	0.0146212	0	-0.05	0.00962341	0.00817636	-0.0353939	DDexp.tworegime
32	0.0238026	-0.025	-0.05	0.0149391	-0.016185	-0.00174311	DDexp.tworegime
32	0.0338404	-0.05	-0.05	0.0152136	-0.0176233	-0.00165403	DDexp.tworegime
32	0.0478851	-0.1	-0.05	0.0374352	-0.0843837	-0.0512552	DDexp.tworegime
33	0.00679946	-0.05	0.05	0.00104512	0.0343359	0.133156	DDexp.tworegime
33	0.0163515	-0.05	0	0.00769174	-0.0266099	0.0542171	DDexp.tworegime
33	0.0241062	-0.05	-0.025	0.031618	-0.0645585	-0.0540488	DDexp.tworegime
33	0.0338404	-0.05	-0.05	0.0568896	-0.0646915	-0.100235	DDexp.tworegime
33	0.0557934	-0.05	-0.1	0.0626214	-0.050608	-0.0742834	DDexp.tworegime
33	0.00412408	0.05	-0.05	0.000680026	0.12645	0.0615324	DDexp.tworegime
33	0.0146212	0	-0.05	0.00483599	0.0359189	0.00247904	DDexp.tworegime
33	0.0238026	-0.025	-0.05	0.0116907	-0.0103414	0.0188004	DDexp.tworegime
33	0.0338404	-0.05	-0.05	0.0262167	-0.0466098	-0.0607755	DDexp.tworegime
33	0.0478851	-0.1	-0.05	0.0241906	-0.0522788	-0.0231517	DDexp.tworegime
34	0.00679946	-0.05	0.05	0.00577513	-0.0447028	0.0529168	DDexp.tworegime
34	0.0163515	-0.05	0	0.00956416	-0.0309782	0.0375542	DDexp.tworegime
34	0.0241062	-0.05	-0.025	0.0133399	-0.0273374	0.024862	DDexp.tworegime
34	0.0338404	-0.05	-0.05	0.0194619	-0.0264571	0.00913391	DDexp.tworegime
34	0.0557934	-0.05	-0.1	0.0685692	-0.0731284	-0.0888331	DDexp.tworegime
34	0.00412408	0.05	-0.05	0.00203964	0.0879725	0.00371822	DDexp.tworegime
34	0.0146212	0	-0.05	0.00894229	0.0146555	0.0114283	DDexp.tworegime
34	0.0238026	-0.025	-0.05	0.0251873	-0.0296348	-0.0470193	DDexp.tworegime
34	0.0338404	-0.05	-0.05	0.0653519	-0.0849962	-0.112194	DDexp.tworegime
34	0.0478851	-0.1	-0.05	0.0417533	-0.120276	-0.0718359	DDexp.tworegime
35	0.00679946	-0.05	0.05	0.00852583	-0.0729551	0.0688337	DDexp.tworegime
35	0.0163515	-0.05	0	0.0517409	-0.101195	-0.100277	DDexp.tworegime
35	0.0241062	-0.05	-0.025	0.00686817	0.00666722	0.0452369	DDexp.tworegime
35	0.0338404	-0.05	-0.05	0.0216202	-0.0304787	-0.0531909	DDexp.tworegime
35	0.0557934	-0.05	-0.1	0.093616	-0.064815	-0.103108	DDexp.tworegime
35	0.00412408	0.05	-0.05	0.000596988	0.114903	0.095395	DDexp.tworegime
35	0.0146212	0	-0.05	0.0229007	-0.0374067	-0.0692649	DDexp.tworegime
35	0.0238026	-0.025	-0.05	0.0232928	-0.040988	-0.0624693	DDexp.tworegime
35	0.0338404	-0.05	-0.05	0.0213255	-0.0375715	-0.00999614	DDexp.tworegime
35	0.0478851	-0.1	-0.05	0.0795884	-0.128955	-0.0714252	DDexp.tworegime
36	0.00679946	-0.05	0.05	0.0138551	-0.0812755	0.0225505	DDexp.tworegime
36	0.0163515	-0.05	0	0.018725	-0.068007	-0.0175051	DDexp.tworegime
36	0.0241062	-0.05	-0.025	0.0496391	-0.0762166	-0.0644847	DDexp.tworegime
36	0.0338404	-0.05	-0.05	0.0240992	-0.026986	-0.0060801	DDexp.tworegime
36	0.0557934	-0.05	-0.1	0.0384748	-0.0443559	-0.100668	DDexp.tworegime
36	0.00412408	0.05	-0.05	0.0072092	0.0149278	-0.110922	DDexp.tworegime
36	0.0146212	0	-0.05	0.024549	-0.0291334	-0.130791	DDexp.tworegime
36	0.0238026	-0.025	-0.05	0.0114981	-0.000485788	0.00153968	DDexp.tworegime
36	0.0338404	-0.05	-0.05	0.0256038	-0.0266791	-0.0496632	DDexp.tworegime
36	0.0478851	-0.1	-0.05	0.0287382	-0.0785464	0.00825922	DDexp.tworegime
37	0.00679946	-0.05	0.05	0.00497409	-0.0488307	0.0794779	DDexp.tworegime
37	0.0163515	-0.05	0	0.00949024	-0.0357798	0.0218457	DDexp.tworegime
37	0.0241062	-0.05	-0.025	0.00988526	-0.0121472	0.0416199	DDexp.tworegime
37	0.0338404	-0.05	-0.05	0.0646858	-0.0682123	-0.1061	DDexp.tworegime
37	0.0557934	-0.05	-0.1	0.106724	-0.0838854	-0.144805	DDexp.tworegime
37	0.00412408	0.05	-0.05	0.00351809	0.0567063	-0.0371831	DDexp.tworegime
37	0.0146212	0	-0.05	0.011123	-0.0162094	-0.027698	DDexp.tworegime
37	0.0238026	-0.025	-0.05	0.00514437	0.0427662	0.0475379	DDexp.tworegime
37	0.0338404	-0.05	-0.05	0.038402	-0.0433107	-0.0819316	DDexp.tworegime
37	0.0478851	-0.1	-0.05	0.0388835	-0.064492	-0.02679	DDexp.tworegime
38	0.00679946	-0.05	0.05	0.0118351	-0.0605253	0.0317157	DDexp.tworegime
38	0.0163515	-0.05	0	0.010941	-0.0367498	-0.0239604	DDexp.tworegime
38	0.0241062	-0.05	-0.025	0.00623742	0.0230487	0.0357806	DDexp.tworegime
38	0.0338404	-0.05	-0.05	0.0492653	-0.0646711	-0.068202	DDexp.tworegime
38	0.0557934	-0.05	-0.1	0.024255	-0.0144993	-0.087118	DDexp.tworegime
38	0.00412408	0.05	-0.05	0.00104699	0.109779	0.0713022	DDexp.tworegime
38	0.0146212	0	-0.05	0.0182817	7.33768e-05	-0.0828311	DDexp.tworegime
38	0.0238026	-0.025	-0.05	0.0158674	0.0161472	-0.029573	DDexp.tworegime
38	0.0338404	-0.05	-0.05	0.0285954	-0.0402145	-0.0530838	DDexp.tworegime
38	0.0478851	-0.1	-0.05	0.0754737	-0.128897	-0.126702	DDexp.tworegime
39	0.00679946	-0.05	0.05	0.00646427	-0.0440985	0.0526521	DDexp.tworegime
39	0.0163515	-0.05	0	0.0170981	-0.0406354	-0.0168177	DDexp.tworegime
39	0.0241062	-0.05	-0.025	0.0117113	-0.0408685	0.0353268	DDexp.tworegime
39	0.0338404	-0.05	-0.05	0.0161622	-0.0199042	-0.0256925	DDexp.tworegime
39	0.0557934	-0.05	-0.1	0.0436241	-0.0528968	-0.123534	DDexp.tworegime
39	0.00412408	0.05	-0.05	0.00136741	0.0960101	0.0359971	DDexp.tworegime
39	0.0146212	0	-0.05	0.0122569	0.0107818	-0.0434053	DDexp.tworegime
39	0.0238026	-0.025	-0.05	0.0318709	-0.0366253	-0.126041	DDexp.tworegime
39	0.0338404	-0.05	-0.05	0.0106779	-0.0132139	0.0296789	DDexp.tworegime
39	0.0478851	-0.1	-0.05	0.0301607	-0.0670121	-0.0190517	DDexp.tworegime
40	0.00679946	-0.05	0.05	0.00349633	-0.0101279	0.0998644	DDexp.tworegime
40	0.0163515	-0.05	0	0.0330435	-0.0806756	-0.0763441	DDexp.tworegime
40	0.0241062	-0.05	-0.025	0.0215889	-0.0533854	-0.0203977	DDexp.tworegime
40	0.0338404	-0.05	-0.05	0.0317107	-0.0233178	-0.0473228	DDexp.tworegime
40	0.0557934	-0.05	-0.1	0.063005	-0.0627097	-0.161227	DDexp.tworegime
40	0.00412408	0.05	-0.05	0.00280123	0.0730441	-0.0315263	DDexp.tworegime
40	0.0146212	0	-0.05	0.0113127	0.00910917	-0.0238824	DDexp.tworegime
40	0.0238026	-0.025	-0.05	0.00922798	0.019589	0.00119814	DDexp.tworegime
40	0.0338404	-0.05	-0.05	0.0164502	-0.0195114	-0.0288852	DDexp.tworegime
40	0.0478851	-0.1	-0.05	0.016221	-0.0303974	0.0426585	DDexp.tworegime
41	0.00679946	-0.05	0.05	0.00571489	-0.0343986	0.0838228	DDexp.tworegime
41	0.0163515	-0.05	0	0.00583046	-0.0106575	0.0675813	DDexp.tworegime
41	0.0241062	-0.05	-0.025	0.00673076	-0.000382776	0.0565167	DDexp.tworegime
41	0.0338404	-0.05	-0.05	0.0228471	-0.0498687	-0.0191121	DDexp.tworegime
41	0.0557934	-0.05	-0.1	0.0559793	-0.0545748	-0.0769144	DDexp.tworegime
41	0.00412408	0.05	-0.05	0.00911627	0.0268925	-0.0965734	DDexp.tworegime
41	0.0146212	0	-0.05	0.0192384	-0.0302394	-0.036683	DDexp.tworegime
41	0.0238026	-0.025	-0.05	0.00287735	0.0708158	0.0701373	DDexp.tworegime
41	0.0338404	-0.05	-0.05	0.0241881	-0.0390011	-0.0576499	DDexp.tworegime
41	0.0478851	-0.1	-0.05	0.0363276	-0.0743261	-0.013393	DDexp.tworegime
42	0.00679946	-0.05	0.05	0.00376749	-0.0060502	0.0767001	DDexp.tworegime
42	0.0163515	-0.05	0	0.0155736	-0.0689229	0.0145121	DDexp.tworegime
42	0.0241062	-0.05	-0.025	0.00766478	-0.0139751	0.0462306	DDexp.tworegime
42	0.0338404	-0.05	-0.05	0.0148871	-0.00458367	-0.00137505	DDexp.tworegime
42	0.0557934	-0.05	-0.1	0.0323434	-0.0251382	-0.089658	DDexp.tworegime
42	0.00412408	0.05	-0.05	0.00870793	0.0252053	-0.0764525	DDexp.tworegime
42	0.0146212	0	-0.05	0.00774865	0.0283637	-0.0270742	DDexp.tworegime
42	0.0238026	-0.025	-0.05	0.0310755	-0.0309509	-0.0350827	DDexp.tworegime
42	0.0338404	-0.05	-0.05	0.0449773	-0.0605518	-0.0581632	DDexp.tworegime
42	0.0478851	-0.1	-0.05	0.0499658	-0.119642	-0.0313203	DDexp.tworegime
43	0.00679946	-0.05	0.05	0.0220165	-0.120892	-0.0226954	DDexp.tworegime
43	0.0163515	-0.05	0	0.00260327	0.0393062	0.137716	DDexp.tworegime
43	0.0241062	-0.05	-0.025	0.0324373	-0.0565339	-0.0432644	DDexp.tworegime
43	0.0338404	-0.05	-0.05	0.0223376	-0.0246349	-0.0252879	DDexp.tworegime
43	0.0557934	-0.05	-0.1	0.179619	-0.0922877	-0.191173	DDexp.tworegime
43	0.00412408	0.05	-0.05	0.00374616	0.0192933	-0.0354955	DDexp.tworegime
43	0.0146212	0	-0.05	0.0108488	0.027052	-0.0604447	DDexp.tworegime
43	0.0238026	-0.025	-0.05	0.010636	0.00359756	-0.0249032	DDexp.tworegime
43	0.0338404	-0.05	-0.05	0.0253396	-0.0630156	-0.0400801	DDexp.tworegime
43	0.0478851	-0.1	-0.05	0.0436956	-0.101362	-0.0444086	DDexp.tworegime
44	0.00679946	-0.05	0.05	0.021083	-0.109456	-0.0503118	DDexp.tworegime
44	0.0163515	-0.05	0	0.0121456	-0.0387169	0.00646971	DDexp.tworegime
44	0.0241062	-0.05	-0.025	0.0432352	-0.0625214	-0.0551982	DDexp.tworegime
44	0.0338404	-0.05	-0.05	0.0168239	-0.0143442	-0.0119676	DDexp.tworegime
44	0.0557934	-0.05	-0.1	0.0471806	-0.0491531	-0.0912594	DDexp.tworegime
44	0.00412408	0.05	-0.05	0.00206494	0.0885881	-0.0312712	DDexp.tworegime
44	0.0146212	0	-0.05	0.0223633	-0.0379382	-0.0815363	DDexp.tworegime
44	0.0238026	-0.025	-0.05	0.019278	-0.0167303	-0.0434515	DDexp.tworegime
44	0.0338404	-0.05	-0.05	0.0400566	-0.0809949	-0.0812173	DDexp.tworegime
44	0.0478851	-0.1	-0.05	0.0316748	-0.0849856	-0.0280081	DDexp.tworegime
45	0.00679946	-0.05	0.05	0.0051518	-0.0239367	0.085535	DDexp.tworegime
45	0.0163515	-0.05	0	0.00271009	0.0107855	0.0923083	DDexp.tworegime
45	0.0241062	-0.05	-0.025	0.0200538	-0.0383247	-0.00832343	DDexp.tworegime
45	0.0338404	-0.05	-0.05	0.0155754	-0.0145799	-0.00268628	DDexp.tworegime
45	0.0557934	-0.05	-0.1	0.0481931	-0.0460376	-0.105206	DDexp.tworegime
45	0.00412408	0.05	-0.05	0.00124165	0.100138	0.0375837	DDexp.tworegime
45	0.0146212	0	-0.05	0.0107179	0.0101493	-0.00898579	DDexp.tworegime
45	0.0238026	-0.025	-0.05	0.0607414	-0.0476248	-0.162894	DDexp.tworegime
45	0.0338404	-0.05	-0.05	0.0390141	-0.054111	-0.0661974	DDexp.tworegime
45	0.0478851	-0.1	-0.05	0.0324112	-0.0692467	-0.0260139	DDexp.tworegime
46	0.00679946	-0.05	0.05	0.00270227	-0.00636624	0.0976739	DDexp.tworegime
46	0.0163515	-0.05	0	0.0351712	-0.0791379	-0.0488677	DDexp.tworegime
46	0.0241062	-0.05	-0.025	0.0523192	-0.107376	-0.0479649	DDexp.tworegime
46	0.0338404	-0.05	-0.05	0.0600469	-0.0709524	-0.0927997	DDexp.tworegime
46	0.0557934	-0.05	-0.1	0.049174	-0.0548577	-0.125363	DDexp.tworegime
46	0.00412408	0.05	-0.05	0.000751388	0.14045	0.0687873	DDexp.tworegime
46	0.0146212	0	-0.05	0.0471923	-0.0651288	-0.153149	DDexp.tworegime
46	0.0238026	-0.025	-0.05	0.0138159	-0.00616855	-0.0435807	DDexp.tworegime
46	0.0338404	-0.05	-0.05	0.0344905	-0.0603025	-0.0757056	DDexp.tworegime
46	0.0478851	-0.1	-0.05	0.0344095	-0.080736	-0.0475627	DDexp.tworegime
47	0.00679946	-0.05	0.05	0.00188962	0.0105859	0.159525	DDexp.tworegime
47	0.0163515	-0.05	0	0.00251947	0.0147841	0.130482	DDexp.tworegime
47	0.0241062	-0.05	-0.025	0.0103834	-0.0136337	0.0107465	DDexp.tworegime
47	0.0338404	-0.05	-0.05	0.00415837	0.0368278	0.0702093	DDexp.tworegime
47	0.0557934	-0.05	-0.1	0.0681528	-0.0566559	-0.150067	DDexp.tworegime
47	0.00412408	0.05	-0.05	0.00388047	0.0502146	-0.0883331	DDexp.tworegime
47	0.0146212	0	-0.05	0.00649939	0.0399116	-0.0513984	DDexp.tworegime
47	0.0238026	-0.025	-0.05	0.0110505	0.0305634	-0.0383101	DDexp.tworegime
47	0.0338404	-0.05	-0.05	0.058644	-0.0764541	-0.0759433	DDexp.tworegime
47	0.0478851	-0.1	-0.05	0.0150512	-0.0577931	-0.0200749	DDexp.tworegime
48	0.00679946	-0.05	0.05	0.00107747	0.0249417	0.163534	DDexp.tworegime
48	0.0163515	-0.05	0	0.0166552	-0.0522027	-0.00880615	DDexp.tworegime
48	0.0241062	-0.05	-0.025	0.0241696	-0.0453632	-0.00949732	DDexp.tworegime
48	0.0338404	-0.05	-0.05	0.0143877	-0.0255171	0.01375	DDexp.tworegime
48	0.0557934	-0.05	-0.1	0.0591282	-0.0604272	-0.103678	DDexp.tworegime
48	0.00412408	0.05	-0.05	0.000681252	0.105611	0.0274611	DDexp.tworegime
48	0.0146212	0	-0.05	0.0335774	-0.0450848	-0.0639227	DDexp.tworegime
48	0.0238026	-0.025	-0.05	0.0529371	-0.0590311	-0.15623	DDexp.tworegime
48	0.0338404	-0.05	-0.05	0.0227734	-0.032959	0.00450844	DDexp.tworegime
48	0.0478851	-0.1	-0.05	0.0217286	-0.0880267	-0.0055805	DDexp.tworegime
49	0.00679946	-0.05	0.05	0.00568575	-0.048009	0.0293356	DDexp.tworegime
49	0.0163515	-0.05	0	0.00303801	-0.00384832	0.060087	DDexp.tworegime
49	0.0241062	-0.05	-0.025	0.0456074	-0.0741481	-0.0722384	DDexp.tworegime
49	0.0338404	-0.05	-0.05	0.0210616	-0.0258239	-0.0206274	DDexp.tworegime
49	0.0557934	-0.05	-0.1	0.0305471	-0.0309506	-0.0579043	DDexp.tworegime
49	0.00412408	0.05	-0.05	0.00477558	0.0483895	-0.0643751	DDexp.tworegime
49	0.0146212	0	-0.05	0.00729011	0.0340461	-0.00762254	DDexp.tworegime
49	0.0238026	-0.025	-0.05	0.0209579	-0.0167153	-0.0211042	DDexp.tworegime
49	0.0338404	-0.05	-0.05	0.0148719	-0.0253688	0.00714916	DDexp.tworegime
49	0.0478851	-0.1	-0.05	0.0349767	-0.105148	-0.0277844	DDexp.tworegime
50	0.00679946	-0.05	0.05	0.00410515	-0.0172789	0.101609	DDexp.tworegime
50	0.0163515	-0.05	0	0.043249	-0.107611	-0.0903967	DDexp.tworegime
50	0.0241062	-0.05	-0.025	0.00745918	-0.0266118	0.0114404	DDexp.tworegime
50	0.0338404	-0.05	-0.05	0.0101948	0.0184911	0.0383439	DDexp.tworegime
50	0.0557934	-0.05	-0.1	0.077654	-0.0822231	-0.11717	DDexp.tworegime
50	0.00412408	0.05	-0.05	0.00336372	0.0657804	-0.0295037	DDexp.tworegime
50	0.0146212	0	-0.05	0.015803	-0.0113612	-0.0360487	DDexp.tworegime
50	0.0238026	-0.025	-0.05	0.0244573	-0.00684946	-0.0686111	DDexp.tworegime
50	0.0338404	-0.05	-0.05	0.0162846	-0.00984063	0.0155587	DDexp.tworegime
50	0.0478851	-0.1	-0.05	0.0498271	-0.0924747	-0.0840331	DDexp.tworegime
51	0.00679946	-0.05	0.05	0.00980212	-0.0707479	0.010369	DDexp.tworegime
51	0.0163515	-0.05	0	0.00900746	-0.0236472	0.00141743	DDexp.tworegime
51	0.0241062	-0.05	-0.025	0.0202465	-0.0645148	-0.0243316	DDexp.tworegime
51	0.0338404	-0.05	-0.05	0.00944918	0.0283245	-0.0332942	DDexp.tworegime
51	0.0557934	-0.05	-0.1	0.107528	-0.0668397	-0.13946	DDexp.tworegime
51	0.00412408	0.05	-0.05	0.00963831	0.0129749	-0.108089	DDexp.tworegime
51	0.0146212	0	-0.05	0.0128929	0.00418897	-0.0411037	DDexp.tworegime
51	0.0238026	-0.025	-0.05	0.00519861	0.0349239	0.0443325	DDexp.tworegime
51	0.0338404	-0.05	-0.05	0.0462376	-0.0601317	-0.0883723	DDexp.tworegime
51	0.0478851	-0.1	-0.05	0.03034	-0.073479	-0.0284872	DDexp.tworegime
52	0.00679946	-0.05	0.05	0.00109398	0.00819764	0.158668	DDexp.tworegime
52	0.0163515	-0.05	0	0.0107329	-0.0408121	0.0315477	DDexp.tworegime
52	0.0241062	-0.05	-0.025	0.0174021	-0.0413487	-0.00296559	DDexp.tworegime
52	0.0338404	-0.05	-0.05	0.0351543	-0.0666011	-0.11109	DDexp.tworegime
52	0.0557934	-0.05	-0.1	0.0342449	-0.0337821	-0.0703141	DDexp.tworegime
52	0.00412408	0.05	-0.05	0.0021535	0.0906687	-0.00107617	DDexp.tworegime
52	0.0146212	0	-0.05	0.015237	-0.0118123	-0.0786261	DDexp.tworegime
52	0.0238026	-0.025	-0.05	0.0124586	-0.00241471	-0.000387098	DDexp.tworegime
52	0.0338404	-0.05	-0.05	0.0492017	-0.0647983	-0.107174	DDexp.tworegime
52	0.0478851	-0.1	-0.05	0.0212778	-0.0659801	-0.0322282	DDexp.tworegime
53	0.00679946	-0.05	0.05	0.00588245	-0.034569	0.0691454	DDexp.tworegime
53	0.0163515	-0.05	0	0.00735566	-0.017174	0.0629779	DDexp.tworegime
53	0.0241062	-0.05	-0.025	0.0325638	-0.0641955	-0.0523843	DDexp.tworegime
53	0.0338404	-0.05	-0.05	0.0192007	-0.0136767	-0.0483859	DDexp.tworegime
53	0.0557934	-0.05	-0.1	0.00923045	0.0108375	-0.0121105	DDexp.tworegime
53	0.00412408	0.05	-0.05	0.00328363	0.0658175	-0.0121539	DDexp.tworegime
53	0.0146212	0	-0.05	0.0108721	0.0328507	-0.0197897	DDexp.tworegime
53	0.0238026	-0.025	-0.05	0.0223434	-0.0288877	-0.0662687	DDexp.tworegime
53	0.0338404	-0.05	-0.05	0.0637331	-0.0942348	-0.102159	DDexp.tworegime
53	0.0478851	-0.1	-0.05	0.0298251	-0.0796354	-0.0247579	DDexp.tworegime
54	0.00679946	-0.05	0.05	0.00681782	-0.0668647	0.0829733	DDexp.tworegime
54	0.0163515	-0.05	0	0.00559942	0.00484102	0.0501831	DDexp.tworegime
54	0.0241062	-0.05	-0.025	0.0177485	-0.0339622	-0.012719	DDexp.tworegime
54	0.0338404	-0.05	-0.05	0.0278673	-0.0426501	-0.046988	DDexp.tworegime
54	0.0557934	-0.05	-0.1	0.028472	-0.0204782	-0.0687225	DDexp.tworegime
54	0.00412408	0.05	-0.05	0.00201435	0.0355327	-0.0169641	DDexp.tworegime
54	0.0146212	0	-0.05	0.0123934	0.0156739	-0.0967936	DDexp.tworegime
54	0.0238026	-0.025	-0.05	0.0323028	-0.077964	-0.050488	DDexp.tworegime
54	0.0338404	-0.05	-0.05	0.0418996	-0.0489722	-0.0693037	DDexp.tworegime
54	0.0478851	-0.1	-0.05	0.0960199	-0.15015	-0.0984469	DDexp.tworegime
55	0.00679946	-0.05	0.05	0.0197526	-0.0937836	-0.0156507	DDexp.tworegime
55	0.0163515	-0.05	0	0.0194166	-0.075458	-0.0019726	DDexp.tworegime
55	0.0241062	-0.05	-0.025	0.00795376	-0.0121996	0.0266441	DDexp.tworegime
55	0.0338404	-0.05	-0.05	0.0478283	-0.0619082	-0.0554002	DDexp.tworegime
55	0.0557934	-0.05	-0.1	0.0476023	-0.0515689	-0.116673	DDexp.tworegime
55	0.00412408	0.05	-0.05	0.0025911	0.0742416	-0.0534	DDexp.tworegime
55	0.0146212	0	-0.05	0.0066734	0.0322625	0.00736132	DDexp.tworegime
55	0.0238026	-0.025	-0.05	0.0196167	-0.0337126	-0.0469692	DDexp.tworegime
55	0.0338404	-0.05	-0.05	0.0409855	-0.0552982	-0.0480449	DDexp.tworegime
55	0.0478851	-0.1	-0.05	0.0476676	-0.105351	-0.0306444	DDexp.tworegime
56	0.00679946	-0.05	0.05	0.00747388	-0.0458267	0.0511121	DDexp.tworegime
56	0.0163515	-0.05	0	0.00390207	0.00694712	0.0893314	DDexp.tworegime
56	0.0241062	-0.05	-0.025	0.0218021	-0.0467495	-0.0186203	DDexp.tworegime
56	0.0338404	-0.05	-0.05	0.0192929	-0.00423322	-0.0353918	DDexp.tworegime
56	0.0557934	-0.05	-0.1	0.0492243	-0.0465336	-0.103798	DDexp.tworegime
56	0.00412408	0.05	-0.05	0.00745626	0.0153065	-0.0692421	DDexp.tworegime
56	0.0146212	0	-0.05	0.00905808	0.00810368	-0.0320022	DDexp.tworegime
56	0.0238026	-0.025	-0.05	0.0227354	-0.0230734	-0.0547696	DDexp.tworegime
56	0.0338404	-0.05	-0.05	0.0112365	0.000965428	0.0229473	DDexp.tworegime
56	0.0478851	-0.1	-0.05	0.0384904	-0.0991006	0.00973687	DDexp.tworegime
57	0.00679946	-0.05	0.05	0.00623186	-0.0519683	0.0586177	DDexp.tworegime
57	0.0163515	-0.05	0	0.016672	-0.0582378	0.0171719	DDexp.tworegime
57	0.0241062	-0.05	-0.025	0.00813761	-0.00889568	0.0397707	DDexp.tworegime
57	0.0338404	-0.05	-0.05	0.0276283	-0.0179101	-0.0551702	DDexp.tworegime
57	0.0557934	-0.05	-0.1	0.0444501	-0.0326039	-0.0949679	DDexp.tworegime
57	0.00412408	0.05	-0.05	0.00541763	0.039378	-0.0615976	DDexp.tworegime
57	0.0146212	0	-0.05	0.013528	-0.00320229	-0.0420249	DDexp.tworegime
57	0.0238026	-0.025	-0.05	0.0282708	-0.0392041	-0.0693706	DDexp.tworegime
57	0.0338404	-0.05	-0.05	0.0254589	-0.0554654	-0.0233753	DDexp.tworegime
57	0.0478851	-0.1	-0.05	0.0188201	-0.0853911	-0.000787987	DDexp.tworegime
58	0.00679946	-0.05	0.05	0.0124162	-0.0760119	-0.038212	DDexp.tworegime
58	0.0163515	-0.05	0	0.0577922	-0.0894852	-0.115914	DDexp.tworegime
58	0.0241062	-0.05	-0.025	0.0150572	-0.0502676	-0.0115046	DDexp.tworegime
58	0.0338404	-0.05	-0.05	0.0192569	-0.00401485	-0.0193112	DDexp.tworegime
58	0.0557934	-0.05	-0.1	0.0263954	-0.0186635	-0.0333751	DDexp.tworegime
58	0.00412408	0.05	-0.05	0.00209095	0.0766053	-0.0214587	DDexp.tworegime
58	0.0146212	0	-0.05	0.022533	-0.0391523	-0.0967657	DDexp.tworegime
58	0.0238026	-0.025	-0.05	0.0151668	-0.0137958	-0.0495734	DDexp.tworegime
58	0.0338404	-0.05	-0.05	0.0384716	-0.0504224	-0.0787793	DDexp.tworegime
58	0.0478851	-0.1	-0.05	0.0579169	-0.109679	-0.00862412	DDexp.tworegime
59	0.00679946	-0.05	0.05	0.0078894	-0.0528784	0.0350962	DDexp.tworegime
59	0.0163515	-0.05	0	0.0120374	-0.0320368	0.0254165	DDexp.tworegime
59	0.0241062	-0.05	-0.025	0.0106725	-0.0245808	0.0245728	DDexp.tworegime
59	0.0338404	-0.05	-0.05	0.0178657	0.00274111	0.00553818	DDexp.tworegime
59	0.0557934	-0.05	-0.1	0.0346529	-0.0466378	-0.0785035	DDexp.tworegime
59	0.00412408	0.05	-0.05	0.00396726	0.0380487	-0.0863055	DDexp.tworegime
59	0.0146212	0	-0.05	0.0234144	-0.0187504	-0.0839655	DDexp.tworegime
59	0.0238026	-0.025	-0.05	0.00596261	0.0282232	0.0308902	DDexp.tworegime
59	0.0338404	-0.05	-0.05	0.0178656	-0.0305451	-0.0577078	DDexp.tworegime
59	0.0478851	-0.1	-0.05	0.0459513	-0.0941785	-0.00725194	DDexp.tworegime
60	0.00679946	-0.05	0.05	0.00345305	-0.000645491	0.0836849	DDexp.tworegime
60	0.0163515	-0.05	0	0.00432515	-0.0104058	0.0867837	DDexp.tworegime
60	0.0241062	-0.05	-0.025	0.0191009	-0.0309969	0.00779185	DDexp.tworegime
60	0.0338404	-0.05	-0.05	0.00323956	0.0411632	0.102751	DDexp.tworegime
60	0.0557934	-0.05	-0.1	0.033046	-0.0277732	-0.0690874	DDexp.tworegime
60	0.00412408	0.05	-0.05	0.00188658	0.0617921	-0.00454338	DDexp.tworegime
60	0.0146212	0	-0.05	0.0116498	-0.000572613	-0.0575174	DDexp.tworegime
60	0.0238026	-0.025	-0.05	0.0143231	-0.0314127	-0.036589	DDexp.tworegime
60	0.0338404	-0.05	-0.05	0.0583371	-0.0714799	-0.0853186	DDexp.tworegime
60	0.0478851	-0.1	-0.05	0.0267727	-0.0851034	0.00773779	DDexp.tworegime
61	0.00679946	-0.05	0.05	0.00796281	-0.0482705	0.0313546	DDexp.tworegime
61	0.0163515	-0.05	0	0.0161084	-0.0552958	-0.0186622	DDexp.tworegime
61	0.0241062	-0.05	-0.025	0.0357786	-0.0672888	-0.0342478	DDexp.tworegime
61	0.0338404	-0.05	-0.05	0.0061657	0.0140658	0.0646308	DDexp.tworegime
61	0.0557934	-0.05	-0.1	0.0179782	-0.00484042	-0.0706037	DDexp.tworegime
61	0.00412408	0.05	-0.05	0.00606693	0.0262595	-0.074999	DDexp.tworegime
61	0.0146212	0	-0.05	0.0107877	0.029656	-0.0617597	DDexp.tworegime
61	0.0238026	-0.025	-0.05	0.0197573	-0.0444567	0.00201445	DDexp.tworegime
61	0.0338404	-0.05	-0.05	0.0145923	-0.00366222	0.00288135	DDexp.tworegime
61	0.0478851	-0.1	-0.05	0.0537133	-0.106368	-0.0716047	DDexp.tworegime
62	0.00679946	-0.05	0.05	0.0167636	-0.0924903	-0.0263098	DDexp.tworegime
62	0.0163515	-0.05	0	0.00343899	-0.0176865	0.113773	DDexp.tworegime
62	0.0241062	-0.05	-0.025	0.0261829	-0.0651993	-0.0119092	DDexp.tworegime
62	0.0338404	-0.05	-0.05	0.0185303	-0.0600501	-0.0167109	DDexp.tworegime
62	0.0557934	-0.05	-0.1	0.0522162	-0.0586631	-0.0640491	DDexp.tworegime
62	0.00412408	0.05	-0.05	0.0115377	0.00926533	-0.115571	DDexp.tworegime
62	0.0146212	0	-0.05	0.00878421	-0.00233071	-0.0262359	DDexp.tworegime
62	0.0238026	-0.025	-0.05	0.00494718	0.0515727	0.0714193	DDexp.tworegime
62	0.0338404	-0.05	-0.05	0.0686943	-0.0884181	-0.112173	DDexp.tworegime
62	0.0478851	-0.1	-0.05	0.0300651	-0.0870403	-0.0275981	DDexp.tworegime
63	0.00679946	-0.05	0.05	0.0152105	-0.0779342	-0.00955428	DDexp.tworegime
63	0.0163515	-0.05	0	0.0117384	-0.0336556	0.0518626	DDexp.tworegime
63	0.0241062	-0.05	-0.025	0.0212452	-0.0279368	-0.00581135	DDexp.tworegime
63	0.0338404	-0.05	-0.05	0.0189938	-0.0224517	0.0362089	DDexp.tworegime
63	0.0557934	-0.05	-0.1	0.0289891	-0.0250729	-0.0534073	DDexp.tworegime
63	0.00412408	0.05	-0.05	0.00113273	0.0950405	0.053676	DDexp.tworegime
63	0.0146212	0	-0.05	0.0306059	-0.0359835	-0.0901563	DDexp.tworegime
63	0.0238026	-0.025	-0.05	0.0155554	0.00157346	-0.00631999	DDexp.tworegime
63	0.0338404	-0.05	-0.05	0.0216569	-0.0321858	-0.0348196	DDexp.tworegime
63	0.0478851	-0.1	-0.05	0.0359386	-0.104743	-0.0169464	DDexp.tworegime
64	0.00679946	-0.05	0.05	0.00185031	0.0111406	0.135278	DDexp.tworegime
64	0.0163515	-0.05	0	0.00420896	0.0215848	0.0934555	DDexp.tworegime
64	0.0241062	-0.05	-0.025	0.0129099	-0.0527006	-0.0124127	DDexp.tworegime
64	0.0338404	-0.05	-0.05	0.0188643	-0.00966868	-0.00112177	DDexp.tworegime
64	0.0557934	-0.05	-0.1	0.100326	-0.130492	-0.115172	DDexp.tworegime
64	0.00412408	0.05	-0.05	0.00768428	-0.000103732	-0.0854583	DDexp.tworegime
64	0.0146212	0	-0.05	0.00692054	0.0247995	0.0176951	DDexp.tworegime
64	0.0238026	-0.025	-0.05	0.0204166	-0.0219139	-0.0587191	DDexp.tworegime
64	0.0338404	-0.05	-0.05	0.0267916	-0.0377738	-0.0408338	DDexp.tworegime
64	0.0478851	-0.1	-0.05	0.0347934	-0.0752242	-0.0370849	DDexp.tworegime
65	0.00679946	-0.05	0.05	0.00263555	0.00581089	0.107947	DDexp.tworegime
65	0.0163515	-0.05	0	0.0136649	-0.051521	0.0227792	DDexp.tworegime
65	0.0241062	-0.05	-0.025	0.0056427	0.0326822	0.0452105	DDexp.tworegime
65	0.0338404	-0.05	-0.05	0.0106388	-0.0146888	-0.0365584	DDexp.tworegime
65	0.0557934	-0.05	-0.1	0.0563294	-0.0747294	-0.10193	DDexp.tworegime
65	0.00412408	0.05	-0.05	0.00308271	0.0609494	-0.0254778	DDexp.tworegime
65	0.0146212	0	-0.05	0.0266	-0.028659	-0.106171	DDexp.tworegime
65	0.0238026	-0.025	-0.05	0.0350444	-0.0576168	-0.0607399	DDexp.tworegime
65	0.0338404	-0.05	-0.05	0.0296479	-0.0523184	-0.0322946	DDexp.tworegime
65	0.0478851	-0.1	-0.05	0.0436639	-0.0986288	-0.0321321	DDexp.tworegime
66	0.00679946	-0.05	0.05	0.00479182	-0.0290375	0.0358354	DDexp.tworegime
66	0.0163515	-0.05	0	0.0181216	-0.0703863	-0.0106627	DDexp.tworegime
66	0.0241062	-0.05	-0.025	0.00750745	-0.00903953	0.030643	DDexp.tworegime
66	0.0338404	-0.05	-0.05	0.0307749	-0.0541494	-0.0539581	DDexp.tworegime
66	0.0557934	-0.05	-0.1	0.0175698	0.00149029	0.0126023	DDexp.tworegime
66	0.00412408	0.05	-0.05	0.00059284	0.132724	0.0868492	DDexp.tworegime
66	0.0146212	0	-0.05	0.0121037	0.00260614	-0.0570871	DDexp.tworegime
66	0.0238026	-0.025	-0.05	0.0265945	-0.0299178	-0.0863969	DDexp.tworegime
66	0.0338404	-0.05	-0.05	0.0752473	-0.0890966	-0.142576	DDexp.tworegime
66	0.0478851	-0.1	-0.05	0.0401581	-0.0948024	-0.0621473	DDexp.tworegime
67	0.00679946	-0.05	0.05	0.0104138	-0.0662146	0.0328015	DDexp.tworegime
67	0.0163515	-0.05	0	0.0134542	-0.0438826	-0.00593405	DDexp.tworegime
67	0.0241062	-0.05	-0.025	0.0469064	-0.0914008	-0.0800935	DDexp.tworegime
67	0.0338404	-0.05	-0.05	0.0260311	-0.0164273	-0.0200003	DDexp.tworegime
67	0.0557934	-0.05	-0.1	0.12656	-0.0961236	-0.166015	DDexp.tworegime
67	0.00412408	0.05	-0.05	0.00491002	0.0380788	-0.0364876	DDexp.tworegime
67	0.0146212	0	-0.05	0.00481353	0.0593002	0.0462207	DDexp.tworegime
67	0.0238026	-0.025	-0.05	0.0124587	0.00791041	-0.0370568	DDexp.tworegime
67	0.0338404	-0.05	-0.05	0.015986	-0.0139002	0.0203356	DDexp.tworegime
67	0.0478851	-0.1	-0.05	0.0739528	-0.104521	-0.0871923	DDexp.tworegime
68	0.00679946	-0.05	0.05	0.0022932	0.0060115	0.10368	DDexp.tworegime
68	0.0163515	-0.05	0	0.0168679	-0.0378102	-0.000950862	DDexp.tworegime
68	0.0241062	-0.05	-0.025	0.0328526	-0.0897468	-0.0742629	DDexp.tworegime
68	0.0338404	-0.05	-0.05	0.0712935	-0.0752247	-0.114134	DDexp.tworegime
68	0.0557934	-0.05	-0.1	0.0241369	-0.0231341	-0.050327	DDexp.tworegime
68	0.00412408	0.05	-0.05	0.00166259	0.0818185	0.0133705	DDexp.tworegime
68	0.0146212	0	-0.05	0.0204932	-0.00948264	-0.0469843	DDexp.tworegime
68	0.0238026	-0.025	-0.05	0.00437981	0.046506	0.0581543	DDexp.tworegime
68	0.0338404	-0.05	-0.05	0.00723792	0.032318	0.019046	DDexp.tworegime
68	0.0478851	-0.1	-0.05	0.0950968	-0.133772	-0.0855659	DDexp.tworegime
69	0.00679946	-0.05	0.05	0.001858	0.00289686	0.118228	DDexp.tworegime
69	0.0163515	-0.05	0	0.0119556	-0.0539534	-0.022625	DDexp.tworegime
69	0.0241062	-0.05	-0.025	0.0335438	-0.0509823	-0.0339414	DDexp.tworegime
69	0.0338404	-0.05	-0.05	0.0171535	-0.0261619	-0.0146087	DDexp.tworegime
69	0.0557934	-0.05	-0.1	0.0341747	-0.0313154	-0.106669	DDexp.tworegime
69	0.00412408	0.05	-0.05	0.00299545	0.0549799	-0.0632725	DDexp.tworegime
69	0.0146212	0	-0.05	0.010797	-0.00445751	-0.0253335	DDexp.tworegime
69	0.0238026	-0.025	-0.05	0.0268109	-0.041155	-0.0572824	DDexp.tworegime
69	0.0338404	-0.05	-0.05	0.0696272	-0.0914893	-0.107867	DDexp.tworegime
69	0.0478851	-0.1	-0.05	0.0392943	-0.0807077	-0.0550294	DDexp.tworegime
70	0.00679946	-0.05	0.05	0.00195269	0.00768308	0.133198	DDexp.tworegime
70	0.0163515	-0.05	0	0.0103034	-0.02673	0.0326018	DDexp.tworegime
70	0.0241062	-0.05	-0.025	0.0197276	-0.0430279	0.00118412	DDexp.tworegime
70	0.0338404	-0.05	-0.05	0.0315226	-0.054261	-0.0250777	DDexp.tworegime
70	0.0557934	-0.05	-0.1	0.0517508	-0.0333922	-0.100243	DDexp.tworegime
70	0.00412408	0.05	-0.05	0.00247355	0.0809	-0.0198413	DDexp.tworegime
70	0.0146212	0	-0.05	0.0219423	-0.0490458	-0.0823856	DDexp.tworegime
70	0.0238026	-0.025	-0.05	0.0311647	-0.04289	-0.0878603	DDexp.tworegime
70	0.0338404	-0.05	-0.05	0.0475475	-0.0669224	-0.0602126	DDexp.tworegime
70	0.0478851	-0.1	-0.05	0.0579292	-0.169668	-0.0583085	DDexp.tworegime
71	0.00679946	-0.05	0.05	0.00811566	-0.0755253	0.0167903	DDexp.tworegime
71	0.0163515	-0.05	0	0.0109476	-0.0452124	0.0296463	DDexp.tworegime
71	0.0241062	-0.05	-0.025	0.0023758	0.0287722	0.0948931	DDexp.tworegime
71	0.0338404	-0.05	-0.05	0.0360582	-0.0751298	-0.0569478	DDexp.tworegime
71	0.0557934	-0.05	-0.1	0.0787499	-0.0758319	-0.117177	DDexp.tworegime
71	0.00412408	0.05	-0.05	0.0013477	0.0784684	0.0310614	DDexp.tworegime
71	0.0146212	0	-0.05	0.00143152	0.10554	0.0891852	DDexp.tworegime
71	0.0238026	-0.025	-0.05	0.0440032	-0.0789546	-0.059878	DDexp.tworegime
71	0.0338404	-0.05	-0.05	0.0485883	-0.0842314	-0.0637341	DDexp.tworegime
71	0.0478851	-0.1	-0.05	0.0437683	-0.117512	-0.0559368	DDexp.tworegime
72	0.00679946	-0.05	0.05	0.0061813	-0.0389483	0.0465274	DDexp.tworegime
72	0.0163515	-0.05	0	0.0274784	-0.0549586	-0.0677711	DDexp.tworegime
72	0.0241062	-0.05	-0.025	0.0118168	-0.0178547	0.0399761	DDexp.tworegime
72	0.0338404	-0.05	-0.05	0.0236902	-0.0171631	-0.0381076	DDexp.tworegime
72	0.0557934	-0.05	-0.1	0.0320825	-0.0319383	-0.0643082	DDexp.tworegime
72	0.00412408	0.05	-0.05	0.00842932	-0.0161725	-0.0887382	DDexp.tworegime
72	0.0146212	0	-0.05	0.0139132	0.017939	-0.05953	DDexp.tworegime
72	0.0238026	-0.025	-0.05	0.0762559	-0.122059	-0.131973	DDexp.tworegime
72	0.0338404	-0.05	-0.05	0.0211615	-0.0300079	-0.0272774	DDexp.tworegime
72	0.0478851	-0.1	-0.05	0.0294496	-0.0865335	-0.0201374	DDexp.tworegime
73	0.00679946	-0.05	0.05	0.00457813	-0.0183065	0.0545023	DDexp.tworegime
73	0.0163515	-0.05	0	0.0212048	-0.0810786	0.0250885	DDexp.tworegime
73	0.0241062	-0.05	-0.025	0.0205203	-0.0475026	-0.0101799	DDexp.tworegime
73	0.0338404	-0.05	-0.05	0.0376307	-0.0745398	-0.0709628	DDexp.tworegime
73	0.0557934	-0.05	-0.1	0.0401966	-0.0407931	-0.128572	DDexp.tworegime
73	0.00412408	0.05	-0.05	0.0028303	0.0807958	-0.0458221	DDexp.tworegime
73	0.0146212	0	-0.05	0.010673	0.00999871	-0.0607501	DDexp.tworegime
73	0.0238026	-0.025	-0.05	0.00716678	0.0169773	0.0354547	DDexp.tworegime
73	0.0338404	-0.05	-0.05	0.0774061	-0.0734456	-0.0995837	DDexp.tworegime
73	0.0478851	-0.1	-0.05	0.0286519	-0.05389	-0.00427234	DDexp.tworegime
74	0.00679946	-0.05	0.05	0.012096	-0.0927716	-0.013345	DDexp.tworegime
74	0.0163515	-0.05	0	0.0128438	-0.0361135	0.0168624	DDexp.tworegime
74	0.0241062	-0.05	-0.025	0.0149804	-0.0198211	0.0144109	DDexp.tworegime
74	0.0338404	-0.05	-0.05	0.0168133	-0.00692183	0.0196931	DDexp.tworegime
74	0.0557934	-0.05	-0.1	0.0640113	-0.0604556	-0.0956209	DDexp.tworegime
74	0.00412408	0.05	-0.05	0.00217552	0.0763649	-0.0228132	DDexp.tworegime
74	0.0146212	0	-0.05	0.00512065	0.0307783	-0.00767435	DDexp.tworegime
74	0.0238026	-0.025	-0.05	0.0276355	-0.0243882	-0.0536949	DDexp.tworegime
74	0.0338404	-0.05	-0.05	0.0150356	-0.0296551	-0.0329299	DDexp.tworegime
74	0.0478851	-0.1	-0.05	0.0436464	-0.103416	-0.045358	DDexp.tworegime
75	0.00679946	-0.05	0.05	0.0183545	-0.0982788	-0.0187067	DDexp.tworegime
75	0.0163515	-0.05	0	0.0280504	-0.0653474	-0.00701898	DDexp.tworegime
75	0.0241062	-0.05	-0.025	0.0172889	-0.0266958	-0.0214538	DDexp.tworegime
75	0.0338404	-0.05	-0.05	0.0508714	-0.0616076	-0.112344	DDexp.tworegime
75	0.0557934	-0.05	-0.1	0.00358977	0.0755752	0.0733826	DDexp.tworegime
75	0.00412408	0.05	-0.05	0.000652051	0.118586	0.0823216	DDexp.tworegime
75	0.0146212	0	-0.05	0.00399359	0.0695123	0.0264729	DDexp.tworegime
75	0.0238026	-0.025	-0.05	0.0411342	-0.0380963	-0.0995248	DDexp.tworegime
75	0.0338404	-0.05	-0.05	0.031315	-0.0687946	-0.0414796	DDexp.tworegime
75	0.0478851	-0.1	-0.05	0.0651623	-0.113744	-0.061357	DDexp.tworegime
76	0.00679946	-0.05	0.05	0.00427467	-0.0257643	0.0655984	DDexp.tworegime
76	0.0163515	-0.05	0	0.00967672	-0.0224008	0.0269172	DDexp.tworegime
76	0.0241062	-0.05	-0.025	0.0209581	-0.0392799	0.00717405	DDexp.tworegime
76	0.0338404	-0.05	-0.05	0.0803817	-0.0752184	-0.114215	DDexp.tworegime
76	0.0557934	-0.05	-0.1	0.0450222	-0.0395933	-0.0728304	DDexp.tworegime
76	0.00412408	0.05	-0.05	0.0100287	-0.000189799	-0.110809	DDexp.tworegime
76	0.0146212	0	-0.05	0.00891196	0.0215943	-0.0192706	DDexp.tworegime
76	0.0238026	-0.025	-0.05	0.0146024	-0.0112141	-0.0250508	DDexp.tworegime
76	0.0338404	-0.05	-0.05	0.00934224	-0.0181158	0.0126217	DDexp.tworegime
76	0.0478851	-0.1	-0.05	0.0423581	-0.11534	-0.045325	DDexp.tworegime
77	0.00679946	-0.05	0.05	0.0026376	0.000290665	0.0967961	DDexp.tworegime
77	0.0163515	-0.05	0	0.00745738	-0.032463	0.0722512	DDexp.tworegime
77	0.0241062	-0.05	-0.025	0.0185849	-0.0357731	-0.0596999	DDexp.tworegime
77	0.0338404	-0.05	-0.05	0.0136173	-0.0330335	-0.0253156	DDexp.tworegime
77	0.0557934	-0.05	-0.1	0.0346077	-0.0258741	-0.07217	DDexp.tworegime
77	0.00412408	0.05	-0.05	0.0033648	0.0347329	-0.0496088	DDexp.tworegime
77	0.0146212	0	-0.05	0.010742	0.0207921	-0.100963	DDexp.tworegime
77	0.0238026	-0.025	-0.05	0.00912812	0.00301313	0.00637481	DDexp.tworegime
77	0.0338404	-0.05	-0.05	0.0335796	-0.0563414	-0.0602972	DDexp.tworegime
77	0.0478851	-0.1	-0.05	0.0842981	-0.110915	-0.0969192	DDexp.tworegime
78	0.00679946	-0.05	0.05	0.0019355	0.0162955	0.137765	DDexp.tworegime
78	0.0163515	-0.05	0	0.0152033	-0.037012	0.0313161	DDexp.tworegime
78	0.0241062	-0.05	-0.025	0.032506	-0.0585436	-0.070312	DDexp.tworegime
78	0.0338404	-0.05	-0.05	0.0273948	-0.0399238	-0.00210793	DDexp.tworegime
78	0.0557934	-0.05	-0.1	0.0722137	-0.0518209	-0.116834	DDexp.tworegime
78	0.00412408	0.05	-0.05	0.00738752	0.00779258	-0.093711	DDexp.tworegime
78	0.0146212	0	-0.05	0.00687263	0.0266787	6.49687e-05	DDexp.tworegime
78	0.0238026	-0.025	-0.05	0.0290491	-0.0302191	-0.0890428	DDexp.tworegime
78	0.0338404	-0.05	-0.05	0.035118	-0.0290549	-0.0369494	DDexp.tworegime
78	0.0478851	-0.1	-0.05	0.0187697	-0.0453965	-0.0406918	DDexp.tworegime
79	0.00679946	-0.05	0.05	0.00603347	-0.0409518	0.0984073	DDexp.tworegime
79	0.0163515	-0.05	0	0.0307299	-0.0923368	-0.0311127	DDexp.tworegime
79	0.0241062	-0.05	-0.025	0.0115412	-0.0181618	-0.00101023	DDexp.tworegime
79	0.0338404	-0.05	-0.05	0.0243025	-0.0476552	-0.0645452	DDexp.tworegime
79	0.0557934	-0.05	-0.1	0.0991611	-0.0623378	-0.125411	DDexp.tworegime
79	0.00412408	0.05	-0.05	0.00579932	0.0483385	-0.0876926	DDexp.tworegime
79	0.0146212	0	-0.05	0.0126667	0.00224638	-0.0724804	DDexp.tworegime
79	0.0238026	-0.025	-0.05	0.00372659	0.0555371	0.0522511	DDexp.tworegime
79	0.0338404	-0.05	-0.05	0.038763	-0.0377343	-0.0651768	DDexp.tworegime
79	0.0478851	-0.1	-0.05	0.0159776	-0.0483616	0.00901521	DDexp.tworegime
80	0.00679946	-0.05	0.05	0.00710521	-0.0391954	0.00396545	DDexp.tworegime
80	0.0163515	-0.05	0	0.00447689	-0.015575	0.0777545	DDexp.tworegime
80	0.0241062	-0.05	-0.025	0.00794995	0.00416179	0.0220097	DDexp.tworegime
80	0.0338404	-0.05	-0.05	0.0449484	-0.0640136	-0.122382	DDexp.tworegime
80	0.0557934	-0.05	-0.1	0.0733214	-0.111168	-0.102981	DDexp.tworegime
80	0.00412408	0.05	-0.05	0.00781067	0.00937198	-0.0626936	DDexp.tworegime
80	0.0146212	0	-0.05	0.00760112	0.00101669	-0.0105998	DDexp.tworegime
80	0.0238026	-0.025	-0.05	0.012879	0.0149536	-0.047465	DDexp.tworegime
80	0.0338404	-0.05	-0.05	0.0289007	-0.0426798	-0.0508753	DDexp.tworegime
80	0.0478851	-0.1	-0.05	0.0185381	-0.0568687	0.0247746	DDexp.tworegime
81	0.00679946	-0.05	0.05	0.00330166	-0.0300231	0.0863902	DDexp.tworegime
81	0.0163515	-0.05	0	0.00695537	-0.0135153	0.0364128	DDexp.tworegime
81	0.0241062	-0.05	-0.025	0.0110256	-0.0504165	-0.0111778	DDexp.tworegime
81	0.0338404	-0.05	-0.05	0.0535314	-0.0828634	-0.118263	DDexp.tworegime
81	0.0557934	-0.05	-0.1	0.108108	-0.0791393	-0.147166	DDexp.tworegime
81	0.00412408	0.05	-0.05	0.00483792	0.0454116	-0.0728989	DDexp.tworegime
81	0.0146212	0	-0.05	0.0203871	0.000516231	-0.0735196	DDexp.tworegime
81	0.0238026	-0.025	-0.05	0.0124471	0.00599449	-0.0432581	DDexp.tworegime
81	0.0338404	-0.05	-0.05	0.0560931	-0.0972256	-0.15535	DDexp.tworegime
81	0.0478851	-0.1	-0.05	0.0648803	-0.106109	-0.138459	DDexp.tworegime
82	0.00679946	-0.05	0.05	0.00552155	-0.0463884	0.107669	DDexp.tworegime
82	0.0163515	-0.05	0	0.0198527	-0.060356	0.00873396	DDexp.tworegime
82	0.0241062	-0.05	-0.025	0.00343462	0.0418274	0.107017	DDexp.tworegime
82	0.0338404	-0.05	-0.05	0.0773229	-0.0894772	-0.086941	DDexp.tworegime
82	0.0557934	-0.05	-0.1	0.0501186	-0.0634399	-0.160167	DDexp.tworegime
82	0.00412408	0.05	-0.05	0.00106815	0.114343	0.0343464	DDexp.tworegime
82	0.0146212	0	-0.05	0.0113799	0.00944475	-0.0308916	DDexp.tworegime
82	0.0238026	-0.025	-0.05	0.0202158	-0.011057	-0.0561635	DDexp.tworegime
82	0.0338404	-0.05	-0.05	0.0285111	-0.0299405	-0.103935	DDexp.tworegime
82	0.0478851	-0.1	-0.05	0.0361805	-0.107513	-0.0361155	DDexp.tworegime
83	0.00679946	-0.05	0.05	0.00853877	-0.0638892	0.0428686	DDexp.tworegime
83	0.0163515	-0.05	0	0.0112191	-0.0520478	-0.00113275	DDexp.tworegime
83	0.0241062	-0.05	-0.025	0.0203252	-0.0439548	-0.0299161	DDexp.tworegime
83	0.0338404	-0.05	-0.05	0.0157045	0.00782865	0.0199756	DDexp.tworegime
83	0.0557934	-0.05	-0.1	0.111853	-0.109067	-0.160877	DDexp.tworegime
83	0.00412408	0.05	-0.05	0.00447098	0.0497793	-0.0778512	DDexp.tworegime
83	0.0146212	0	-0.05	0.00810383	0.00296128	-0.0087858	DDexp.tworegime
83	0.0238026	-0.025	-0.05	0.0314125	-0.0372543	-0.0663438	DDexp.tworegime
83	0.0338404	-0.05	-0.05	0.01896	-0.0604473	-0.040931	DDexp.tworegime
83	0.0478851	-0.1	-0.05	0.0595198	-0.120851	-0.0533387	DDexp.tworegime
84	0.00679946	-0.05	0.05	0.0028446	-0.0175525	0.121253	DDexp.tworegime
84	0.0163515	-0.05	0	0.00914474	-0.0185631	0.023278	DDexp.tworegime
84	0.0241062	-0.05	-0.025	0.00736453	-0.00949912	0.0776876	DDexp.tworegime
84	0.0338404	-0.05	-0.05	0.00671163	0.00886061	0.0486801	DDexp.tworegime
84	0.0557934	-0.05	-0.1	0.0676109	-0.0649405	-0.10831	DDexp.tworegime
84	0.00412408	0.05	-0.05	0.00843387	0.0164624	-0.0818518	DDexp.tworegime
84	0.0146212	0	-0.05	0.0106335	-0.00452981	-0.0692231	DDexp.tworegime
84	0.0238026	-0.025	-0.05	0.0121979	0.0114415	0.0114544	DDexp.tworegime
84	0.0338404	-0.05	-0.05	0.0189242	-0.0275377	-0.0598499	DDexp.tworegime
84	0.0478851	-0.1	-0.05	0.0257198	-0.0729134	0.0222007	DDexp.tworegime
85	0.00679946	-0.05	0.05	0.0129521	-0.0650254	-0.0192492	DDexp.tworegime
85	0.0163515	-0.05	0	0.0215188	-0.0644046	-0.0212704	DDexp.tworegime
85	0.0241062	-0.05	-0.025	0.00952828	-0.013547	0.0934355	DDexp.tworegime
85	0.0338404	-0.05	-0.05	0.00181702	0.0674478	0.149348	DDexp.tworegime
85	0.0557934	-0.05	-0.1	0.0330288	-0.0211918	-0.0879094	DDexp.tworegime
85	0.00412408	0.05	-0.05	0.00335944	0.063735	-0.029941	DDexp.tworegime
85	0.0146212	0	-0.05	0.0272605	-0.0360011	-0.0605871	DDexp.tworegime
85	0.0238026	-0.025	-0.05	0.0204692	0.00783502	-0.0403488	DDexp.tworegime
85	0.0338404	-0.05	-0.05	0.0103166	-0.0168528	0.0177646	DDexp.tworegime
85	0.0478851	-0.1	-0.05	0.035482	-0.104804	-0.0362543	DDexp.tworegime
86	0.00679946	-0.05	0.05	0.00195702	0.0143419	0.116337	DDexp.tworegime
86	0.0163515	-0.05	0	0.0282742	-0.089517	-0.0172613	DDexp.tworegime
86	0.0241062	-0.05	-0.025	0.0155249	-0.0552352	-0.00370511	DDexp.tworegime
86	0.0338404	-0.05	-0.05	0.051651	-0.0557209	-0.10462	DDexp.tworegime
86	0.0557934	-0.05	-0.1	0.0735827	-0.0752686	-0.121003	DDexp.tworegime
86	0.00412408	0.05	-0.05	0.00388933	0.0605732	-0.0317046	DDexp.tworegime
86	0.0146212	0	-0.05	0.0229629	-0.0399579	-0.0872391	DDexp.tworegime
86	0.0238026	-0.025	-0.05	0.0464142	-0.0725933	-0.0784185	DDexp.tworegime
86	0.0338404	-0.05	-0.05	0.0252289	-0.0688815	-0.052159	DDexp.tworegime
86	0.0478851	-0.1	-0.05	0.0559503	-0.121593	-0.0603036	DDexp.tworegime
87	0.00679946	-0.05	0.05	0.00886377	-0.0482891	0.035978	DDexp.tworegime
87	0.0163515	-0.05	0	0.0150627	-0.0480142	-0.00316437	DDexp.tworegime
87	0.0241062	-0.05	-0.025	0.00421695	0.0090512	0.0782402	DDexp.tworegime
87	0.0338404	-0.05	-0.05	0.0155512	-0.0118175	0.00540905	DDexp.tworegime
87	0.0557934	-0.05	-0.1	0.0447844	-0.0491069	-0.0562694	DDexp.tworegime
87	0.00412408	0.05	-0.05	0.00567628	0.0402027	-0.0599119	DDexp.tworegime
87	0.0146212	0	-0.05	0.00512014	0.0539634	-0.016446	DDexp.tworegime
87	0.0238026	-0.025	-0.05	0.0125314	0.00884496	0.00361606	DDexp.tworegime
87	0.0338404	-0.05	-0.05	0.0489968	-0.0909559	-0.0423128	DDexp.tworegime
87	0.0478851	-0.1	-0.05	0.0948208	-0.12715	-0.110912	DDexp.tworegime
88	0.00679946	-0.05	0.05	0.00829772	-0.0420224	0.0415979	DDexp.tworegime
88	0.0163515	-0.05	0	0.0169193	-0.0636885	0.0173169	DDexp.tworegime
88	0.0241062	-0.05	-0.025	0.0312207	-0.0573914	-0.0168487	DDexp.tworegime
88	0.0338404	-0.05	-0.05	0.0232125	-0.0331041	-0.0504713	DDexp.tworegime
88	0.0557934	-0.05	-0.1	0.106832	-0.0857973	-0.150053	DDexp.tworegime
88	0.00412408	0.05	-0.05	0.00205059	0.0654827	-0.0381084	DDexp.tworegime
88	0.0146212	0	-0.05	0.0634442	-0.0527204	-0.1236	DDexp.tworegime
88	0.0238026	-0.025	-0.05	0.0219611	-0.0294508	-0.0604997	DDexp.tworegime
88	0.0338404	-0.05	-0.05	0.0110509	-0.00472899	0.0266035	DDexp.tworegime
88	0.0478851	-0.1	-0.05	0.0682302	-0.127502	-0.103776	DDexp.tworegime
89	0.00679946	-0.05	0.05	0.00667013	-0.0519655	0.0531715	DDexp.tworegime
89	0.0163515	-0.05	0	0.0184297	-0.0864338	0.00782728	DDexp.tworegime
89	0.0241062	-0.05	-0.025	0.0221268	-0.0602801	-0.0355677	DDexp.tworegime
89	0.0338404	-0.05	-0.05	0.0704405	-0.104231	-0.0945213	DDexp.tworegime
89	0.0557934	-0.05	-0.1	0.026898	-0.0295407	-0.0682896	DDexp.tworegime
89	0.00412408	0.05	-0.05	0.007675	0.0210255	-0.0918049	DDexp.tworegime
89	0.0146212	0	-0.05	0.00751086	0.0329666	0.00969193	DDexp.tworegime
89	0.0238026	-0.025	-0.05	0.0165702	-0.050256	-0.011832	DDexp.tworegime
89	0.0338404	-0.05	-0.05	0.0249733	-0.0509095	-0.0366535	DDexp.tworegime
89	0.0478851	-0.1	-0.05	0.0492774	-0.12717	-0.0452651	DDexp.tworegime
90	0.00679946	-0.05	0.05	0.00644913	-0.0559276	0.0714862	DDexp.tworegime
90	0.0163515	-0.05	0	0.0378847	-0.0880993	-0.0567147	DDexp.tworegime
90	0.0241062	-0.05	-0.025	0.0204741	-0.0317252	-0.0357014	DDexp.tworegime
90	0.0338404	-0.05	-0.05	0.0133258	0.00557763	-0.0148634	DDexp.tworegime
90	0.0557934	-0.05	-0.1	0.0249046	-0.0274446	-0.0332802	DDexp.tworegime
90	0.00412408	0.05	-0.05	0.00376141	0.0626262	-0.0226445	DDexp.tworegime
90	0.0146212	0	-0.05	0.0133832	0.0138971	-0.0524569	DDexp.tworegime
90	0.0238026	-0.025	-0.05	0.0365433	-0.0695338	-0.0631926	DDexp.tworegime
90	0.0338404	-0.05	-0.05	0.0133948	-0.00760029	0.0350698	DDexp.tworegime
90	0.0478851	-0.1	-0.05	0.056033	-0.134614	-0.0751102	DDexp.tworegime
91	0.00679946	-0.05	0.05	0.00579775	-0.0555435	0.0571442	DDexp.tworegime
91	0.0163515	-0.05	0	0.0144841	-0.0814872	0.0122677	DDexp.tworegime
91	0.0241062	-0.05	-0.025	0.0129873	-0.0265979	0.00584823	DDexp.tworegime
91	0.0338404	-0.05	-0.05	0.0238646	-0.00993334	-0.0399975	DDexp.tworegime
91	0.0557934	-0.05	-0.1	0.0692405	-0.0533384	-0.0886478	DDexp.tworegime
91	0.00412408	0.05	-0.05	0.000653574	0.128895	0.0830362	DDexp.tworegime
91	0.0146212	0	-0.05	0.0149014	0.00113219	-0.0723505	DDexp.tworegime
91	0.0238026	-0.025	-0.05	0.0155983	-0.0151994	-0.034371	DDexp.tworegime
91	0.0338404	-0.05	-0.05	0.0245778	-0.0303913	-0.0224363	DDexp.tworegime
91	0.0478851	-0.1	-0.05	0.0513783	-0.115715	-0.025581	DDexp.tworegime
92	0.00679946	-0.05	0.05	0.00805957	-0.0472009	0.0429001	DDexp.tworegime
92	0.0163515	-0.05	0	0.00970158	-0.0202701	0.0604108	DDexp.tworegime
92	0.0241062	-0.05	-0.025	0.0247721	-0.0497249	-0.0427953	DDexp.tworegime
92	0.0338404	-0.05	-0.05	0.0132161	-0.00171098	0.00977297	DDexp.tworegime
92	0.0557934	-0.05	-0.1	0.0524658	-0.0353048	-0.072949	DDexp.tworegime
92	0.00412408	0.05	-0.05	0.00363091	0.0341349	-0.00652342	DDexp.tworegime
92	0.0146212	0	-0.05	0.00865151	0.0049724	-0.00230276	DDexp.tworegime
92	0.0238026	-0.025	-0.05	0.0273468	-0.032974	-0.0537483	DDexp.tworegime
92	0.0338404	-0.05	-0.05	0.0444739	-0.0568406	-0.133175	DDexp.tworegime
92	0.0478851	-0.1	-0.05	0.0306708	-0.0930811	-0.00615189	DDexp.tworegime
93	0.00679946	-0.05	0.05	0.0207755	-0.100188	-0.0739366	DDexp.tworegime
93	0.0163515	-0.05	0	0.0155715	-0.0410575	-0.00791131	DDexp.tworegime
93	0.0241062	-0.05	-0.025	0.0353294	-0.0835213	-0.0497394	DDexp.tworegime
93	0.0338404	-0.05	-0.05	0.0653354	-0.107541	-0.0898995	DDexp.tworegime
93	0.0557934	-0.05	-0.1	0.0305224	-0.0278725	-0.060641	DDexp.tworegime
93	0.00412408	0.05	-0.05	0.011965	-0.0217351	-0.153849	DDexp.tworegime
93	0.0146212	0	-0.05	0.0161872	-0.0133718	-0.02937	DDexp.tworegime
93	0.0238026	-0.025	-0.05	0.0382983	-0.0410695	-0.0969471	DDexp.tworegime
93	0.0338404	-0.05	-0.05	0.00975692	0.0149311	-0.0237278	DDexp.tworegime
93	0.0478851	-0.1	-0.05	0.0774881	-0.146636	-0.0504812	DDexp.tworegime
94	0.00679946	-0.05	0.05	0.0112245	-0.0678089	0.0209779	DDexp.tworegime
94	0.0163515	-0.05	0	0.00530455	0.00306101	0.0857228	DDexp.tworegime
94	0.0241062	-0.05	-0.025	0.0651823	-0.0829172	-0.148197	DDexp.tworegime
94	0.0338404	-0.05	-0.05	0.00945168	-0.0146179	0.0398256	DDexp.tworegime
94	0.0557934	-0.05	-0.1	0.049388	-0.071933	-0.0768601	DDexp.tworegime
94	0.00412408	0.05	-0.05	0.00559719	0.0284303	-0.0693482	DDexp.tworegime
94	0.0146212	0	-0.05	0.00634349	0.03977	0.0201956	DDexp.tworegime
94	0.0238026	-0.025	-0.05	0.00932907	0.00915196	-0.023174	DDexp.tworegime
94	0.0338404	-0.05	-0.05	0.0123529	-0.00982436	0.0296109	DDexp.tworegime
94	0.0478851	-0.1	-0.05	0.0908114	-0.129489	-0.0860158	DDexp.tworegime
95	0.00679946	-0.05	0.05	0.026083	-0.114042	-0.0561254	DDexp.tworegime
95	0.0163515	-0.05	0	0.0109455	-0.0756183	0.0231487	DDexp.tworegime
95	0.0241062	-0.05	-0.025	0.0104245	-0.0191184	-0.000536468	DDexp.tworegime
95	0.0338404	-0.05	-0.05	0.0156957	-0.00373516	-0.00129534	DDexp.tworegime
95	0.0557934	-0.05	-0.1	0.05252	-0.0490518	-0.101961	DDexp.tworegime
95	0.00412408	0.05	-0.05	0.00143796	0.0881706	0.0331797	DDexp.tworegime
95	0.0146212	0	-0.05	0.0118712	0.0156669	-0.0232315	DDexp.tworegime
95	0.0238026	-0.025	-0.05	0.0218357	-0.0532952	-0.0511611	DDexp.tworegime
95	0.0338404	-0.05	-0.05	0.0176763	-0.0421659	0.0305156	DDexp.tworegime
95	0.0478851	-0.1	-0.05	0.0526094	-0.0982513	-0.10609	DDexp.tworegime
96	0.00679946	-0.05	0.05	0.00402581	-0.0279593	0.0739705	DDexp.tworegime
96	0.0163515	-0.05	0	0.0218052	-0.061536	-0.0516842	DDexp.tworegime
96	0.0241062	-0.05	-0.025	0.0161848	-0.0212013	0.00654883	DDexp.tworegime
96	0.0338404	-0.05	-0.05	0.0249422	-0.0554093	-0.0683731	DDexp.tworegime
96	0.0557934	-0.05	-0.1	0.066308	-0.0702766	-0.12319	DDexp.tworegime
96	0.00412408	0.05	-0.05	0.00395652	0.0527102	-0.045451	DDexp.tworegime
96	0.0146212	0	-0.05	0.010554	0.0223403	-0.0250373	DDexp.tworegime
96	0.0238026	-0.025	-0.05	0.036873	-0.0549448	-0.0945121	DDexp.tworegime
96	0.0338404	-0.05	-0.05	0.0259618	-0.0327504	-0.0453428	DDexp.tworegime
96	0.0478851	-0.1	-0.05	0.0533352	-0.141691	-0.120659	DDexp.tworegime
97	0.00679946	-0.05	0.05	0.00056155	0.044588	0.219788	DDexp.tworegime
97	0.0163515	-0.05	0	0.00999795	-0.0253309	0.0360998	DDexp.tworegime
97	0.0241062	-0.05	-0.025	0.0193882	-0.0515553	-0.0560813	DDexp.tworegime
97	0.0338404	-0.05	-0.05	0.0301426	-0.0424839	-0.0545417	DDexp.tworegime
97	0.0557934	-0.05	-0.1	0.0779419	-0.0692227	-0.145165	DDexp.tworegime
97	0.00412408	0.05	-0.05	0.00196418	0.0822168	-0.00780146	DDexp.tworegime
97	0.0146212	0	-0.05	0.00483994	0.0312328	0.0237361	DDexp.tworegime
97	0.0238026	-0.025	-0.05	0.0474167	-0.0751027	-0.11498	DDexp.tworegime
97	0.0338404	-0.05	-0.05	0.0236161	0.00703267	-0.019089	DDexp.tworegime
97	0.0478851	-0.1	-0.05	0.0570477	-0.0780089	-0.0885606	DDexp.tworegime
98	0.00679946	-0.05	0.05	0.00214141	-0.019233	0.133672	DDexp.tworegime
98	0.0163515	-0.05	0	0.0175768	-0.0474796	-0.0156387	DDexp.tworegime
98	0.0241062	-0.05	-0.025	0.0215051	-0.0297813	-0.00603697	DDexp.tworegime
98	0.0338404	-0.05	-0.05	0.0132346	-0.0179288	-0.0318764	DDexp.tworegime
98	0.0557934	-0.05	-0.1	0.0670242	-0.0819766	-0.106047	DDexp.tworegime
98	0.00412408	0.05	-0.05	0.0038763	0.0402835	-0.037187	DDexp.tworegime
98	0.0146212	0	-0.05	0.0198829	-0.0166514	-0.121966	DDexp.tworegime
98	0.0238026	-0.025	-0.05	0.0338689	-0.0690448	-0.048891	DDexp.tworegime
98	0.0338404	-0.05	-0.05	0.0130669	-0.0255267	0.00745553	DDexp.tworegime
98	0.0478851	-0.1	-0.05	0.0450338	-0.123785	-0.0609744	DDexp.tworegime
99	0.00679946	-0.05	0.05	0.0175744	-0.110413	-0.0102464	DDexp.tworegime
99	0.0163515	-0.05	0	0.0115276	-0.0171916	0.0224836	DDexp.tworegime
99	0.0241062	-0.05	-0.025	0.039629	-0.086769	-0.0484504	DDexp.tworegime
99	0.0338404	-0.05	-0.05	0.0763153	-0.10349	-0.0949694	DDexp.tworegime
99	0.0557934	-0.05	-0.1	0.15145	-0.115065	-0.15693	DDexp.tworegime
99	0.00412408	0.05	-0.05	0.00480972	0.056667	-0.0362081	DDexp.tworegime
99	0.0146212	0	-0.05	0.00182078	0.0616365	0.0869388	DDexp.tworegime
99	0.0238026	-0.025	-0.05	0.025734	-0.0286	-0.0866179	DDexp.tworegime
99	0.0338404	-0.05	-0.05	0.0733069	-0.0841867	-0.113074	DDexp.tworegime
99	0.0478851	-0.1	-0.05	0.0198151	-0.056837	-0.00136724	DDexp.tworegime
100	0.00679946	-0.05	0.05	0.00691506	-0.053036	0.0276246	DDexp.tworegime
100	0.0163515	-0.05	0	0.0124312	-0.0343433	0.00375603	DDexp.tworegime
100	0.0241062	-0.05	-0.025	0.0175573	-0.0113449	0.00572477	DDexp.tworegime
100	0.0338404	-0.05	-0.05	0.0303813	-0.0451604	-0.0394036	DDexp.tworegime
100	0.0557934	-0.05	-0.1	0.0555563	-0.0399271	-0.125572	DDexp.tworegime
100	0.00412408	0.05	-0.05	0.00103963	0.106442	0.0287827	DDexp.tworegime
100	0.0146212	0	-0.05	0.0172384	-0.0123596	-0.0528037	DDexp.tworegime
100	0.0238026	-0.025	-0.05	0.0232833	-0.0349903	-0.0456443	DDexp.tworegime
100	0.0338404	-0.05	-0.05	0.0406902	-0.0533346	-0.02733	DDexp.tworegime
100	0.0478851	-0.1	-0.05	0.025091	-0.0881122	0.0150723	DDexp.tworegime
1	0.25	-0.005	0.0025	0.0885252	0.00179891	0.00014504	DDlin.tworegime
1	0.275	-0.005	0	0.398143	-0.00835713	-0.00208843	DDlin.tworegime
1	0.3	-0.005	-0.0025	0.220543	-0.00324138	-0.00615553	DDlin.tworegime
1	0.325	-0.005	-0.005	0.110086	0.0049064	0.0228354	DDlin.tworegime
1	0.285	-0.005	-0.001	0.0101939	0.00480012	0.0144343	DDlin.tworegime
1	0.175	0.005	-0.005	0.327404	-0.00332895	-0.0163702	DDlin.tworegime
1	0.25	0	-0.005	0.233574	0.00106552	-0.00929371	DDlin.tworegime
1	0.2875	-0.0025	-0.005	0.0769445	0.00995484	-0.00109237	DDlin.tworegime
1	0.325	-0.005	-0.005	0.63331	-0.0153875	-0.0276062	DDlin.tworegime
1	0.265	-0.001	-0.005	0.190032	0.000103352	0.0172425	DDlin.tworegime
2	0.25	-0.005	0.0025	0.352026	-0.0107258	-0.00529232	DDlin.tworegime
2	0.275	-0.005	0	0.0918276	0.00474016	0.0103268	DDlin.tworegime
2	0.3	-0.005	-0.0025	0.27439	-0.00412584	-0.00548729	DDlin.tworegime
2	0.325	-0.005	-0.005	0.400547	-0.0083051	-0.00562399	DDlin.tworegime
2	0.285	-0.005	-0.001	0.205489	-0.0014023	0.0108682	DDlin.tworegime
2	0.175	0.005	-0.005	0.275214	0.00677134	-0.0136264	DDlin.tworegime
2	0.25	0	-0.005	0.199565	0.00287894	-0.00348954	DDlin.tworegime
2	0.2875	-0.0025	-0.005	0.494476	-0.0087236	-0.018771	DDlin.tworegime
2	0.325	-0.005	-0.005	0.137677	0.000549881	0.00325873	DDlin.tworegime
2	0.265	-0.001	-0.005	0.204966	0.000859216	-0.00135984	DDlin.tworegime
3	0.25	-0.005	0.0025	0.324734	-0.00821193	0.000675806	DDlin.tworegime
3	0.275	-0.005	0	0.415507	-0.0120886	-0.0046705	DDlin.tworegime
3	0.3	-0.005	-0.0025	0.466927	-0.0135682	-0.0186662	DDlin.tworegime
3	0.325	-0.005	-0.005	0.325924	-0.00661384	-0.00504628	DDlin.tworegime
3	0.285	-0.005	-0.001	0.406363	-0.00902046	-0.00732853	DDlin.tworegime
3	0.175	0.005	-0.005	0.0926889	0.00561469	0.00397161	DDlin.tworegime
3	0.25	0	-0.005	0.195453	0.00100913	-0.00334878	DDlin.tworegime
3	0.2875	-0.0025	-0.005	0.166058	-0.00198396	0.00348864	DDlin.tworegime
3	0.325	-0.005	-0.005	0.198922	0.00439607	0.000908986	DDlin.tworegime
3	0.265	-0.001	-0.005	0.45324	-0.00580175	-0.0183569	DDlin.tworegime
4	0.25	-0.005	0.0025	0.157997	-0.00386915	-0.00448892	DDlin.tworegime
4	0.275	-0.005	0	0.565536	-0.0171251	-0.0158444	DDlin.tworegime
4	0.3	-0.005	-0.0025	0.117504	0.00131144	0.0171055	DDlin.tworegime
4	0.325	-0.005	-0.005	0.228145	-0.00329298	-0.00681652	DDlin.tworegime
4	0.285	-0.005	-0.001	0.384338	-0.0102679	-0.0101995	DDlin.tworegime
4	0.175	0.005	-0.005	0.352213	-0.00964793	-0.017567	DDlin.tworegime
4	0.25	0	-0.005	0.489206	-0.00240726	-0.023996	DDlin.tworegime
4	0.2875	-0.0025	-0.005	0.252045	-0.00111906	-0.0065408	DDlin.tworegime
4	0.325	-0.005	-0.005	0.150424	0.0021629	0.00585368	DDlin.tworegime
4	0.265	-0.001	-0.005	0.0803662	0.0112632	0.00165952	DDlin.tworegime
5	0.25	-0.005	0.0025	0.260962	-0.00739055	0.000158804	DDlin.tworegime
5	0.275	-0.005	0	0.133342	0.000782398	0.00751281	DDlin.tworegime
5	0.3	-0.005	-0.0025	0.0701824	0.0041225	0.0168182	DDlin.tworegime
5	0.325	-0.005	-0.005	0.311452	-0.0047944	-0.00422163	DDlin.tworegime
5	0.285	-0.005	-0.001	0.214255	0.000265967	0.000838556	DDlin.tworegime
5	0.175	0.005	-0.005	0.086101	0.00957077	-0.00170473	DDlin.tworegime
5	0.25	0	-0.005	0.408641	-0.00917874	-0.0143705	DDlin.tworegime
5	0.2875	-0.0025	-0.005	0.400781	-0.00772522	-0.0134265	DDlin.tworegime
5	0.325	-0.005	-0.005	0.308887	-0.00379257	-0.00151084	DDlin.tworegime
5	0.265	-0.001	-0.005	0.309422	-0.00469486	-0.0142807	DDlin.tworegime
6	0.25	-0.005	0.0025	0.308058	-0.00758751	-0.00273102	DDlin.tworegime
6	0.275	-0.005	0	0.336409	-0.00756364	0.000284251	DDlin.tworegime
6	0.3	-0.005	-0.0025	0.0226784	0.00919982	0.0114263	DDlin.tworegime
6	0.325	-0.005	-0.005	0.294402	-0.0065105	-0.0015144	DDlin.tworegime
6	0.285	-0.005	-0.001	0.255144	-0.00325287	0.0014426	DDlin.tworegime
6	0.175	0.005	-0.005	3.22703e-06	0.0139514	0.00805584	DDlin.tworegime
6	0.25	0	-0.005	0.0782152	0.00592913	0.00543444	DDlin.tworegime
6	0.2875	-0.0025	-0.005	0.597108	-0.0196187	-0.0259977	DDlin.tworegime
6	0.325	-0.005	-0.005	0.310362	0.000636085	-0.00772448	DDlin.tworegime
6	0.265	-0.001	-0.005	0.298518	-0.0055509	0.00139219	DDlin.tworegime
7	0.25	-0.005	0.0025	0.264972	-0.00646729	0.00742488	DDlin.tworegime
7	0.275	-0.005	0	0.205121	-0.0026017	0.00594761	DDlin.tworegime
7	0.3	-0.005	-0.0025	0.73211	-0.020822	-0.0332777	DDlin.tworegime
7	0.325	-0.005	-0.005	0.0586869	0.0167928	0.0186549	DDlin.tworegime
7	0.285	-0.005	-0.001	0.296552	-0.00497985	-0.00699293	DDlin.tworegime
7	0.175	0.005	-0.005	0.210153	0.00741324	-0.00631536	DDlin.tworegime
7	0.25	0	-0.005	0.211878	0.00126801	-0.00864898	DDlin.tworegime
7	0.2875	-0.0025	-0.005	0.256631	-0.00402565	-0.00496187	DDlin.tworegime
7	0.325	-0.005	-0.005	0.512967	-0.0130471	-0.0148622	DDlin.tworegime
7	0.265	-0.001	-0.005	0.613985	-0.0204662	-0.0239855	DDlin.tworegime
8	0.25	-0.005	0.0025	0.20912	-0.00472605	0.00153655	DDlin.tworegime
8	0.275	-0.005	0	0.141766	-0.00370606	0.00978091	DDlin.tworegime
8	0.3	-0.005	-0.0025	0.267125	-0.00615049	-0.00341862	DDlin.tworegime
8	0.325	-0.005	-0.005	0.434032	-0.00986272	-0.0130641	DDlin.tworegime
8	0.285	-0.005	-0.001	1.37228e-07	0.00758347	0.0200621	DDlin.tworegime
8	0.175	0.005	-0.005	0.173382	0.00392059	-0.0029237	DDlin.tworegime
8	0.25	0	-0.005	0.57345	-0.00654669	-0.0270458	DDlin.tworegime
8	0.2875	-0.0025	-0.005	0.0478977	0.00445267	0.00750192	DDlin.tworegime
8	0.325	-0.005	-0.005	0.601041	-0.0189164	-0.0178655	DDlin.tworegime
8	0.265	-0.001	-0.005	0.457751	0.00188289	-0.0154279	DDlin.tworegime
9	0.25	-0.005	0.0025	1.84404e-06	0.00613252	0.0264752	DDlin.tworegime
9	0.275	-0.005	0	0.368333	-0.00780822	-0.0167236	DDlin.tworegime
9	0.3	-0.005	-0.0025	0.284636	-0.00726758	-0.00855723	DDlin.tworegime
9	0.325	-0.005	-0.005	0.300714	-0.0037301	-0.00489877	DDlin.tworegime
9	0.285	-0.005	-0.001	0.225022	-0.00250597	0.011969	DDlin.tworegime
9	0.175	0.005	-0.005	2.16887e-07	0.0146018	0.015804	DDlin.tworegime
9	0.25	0	-0.005	0.284225	-0.00409697	-0.0119376	DDlin.tworegime
9	0.2875	-0.0025	-0.005	0.0984331	0.00613963	0.0132228	DDlin.tworegime
9	0.325	-0.005	-0.005	0.263212	-0.0065548	0.0120928	DDlin.tworegime
9	0.265	-0.001	-0.005	0.0909492	0.0110046	0.0022383	DDlin.tworegime
10	0.25	-0.005	0.0025	0.246135	-0.00112217	0.0128387	DDlin.tworegime
10	0.275	-0.005	0	0.278421	-0.00588938	0.00235065	DDlin.tworegime
10	0.3	-0.005	-0.0025	0.153284	-0.000466671	0.00941144	DDlin.tworegime
10	0.325	-0.005	-0.005	0.125546	-8.33076e-05	0.00825402	DDlin.tworegime
10	0.285	-0.005	-0.001	0.288229	-0.00544714	0.00130293	DDlin.tworegime
10	0.175	0.005	-0.005	0.0463811	0.0154384	0.00251943	DDlin.tworegime
10	0.25	0	-0.005	0.161081	0.00349514	0.00431222	DDlin.tworegime
10	0.2875	-0.0025	-0.005	0.206673	0.00246747	0.000125052	DDlin.tworegime
10	0.325	-0.005	-0.005	0.184001	5.58487e-06	0.00119876	DDlin.tworegime
10	0.265	-0.001	-0.005	0.364396	-0.0082602	-0.0132624	DDlin.tworegime
11	0.25	-0.005	0.0025	0.177806	-0.00180659	-0.00111382	DDlin.tworegime
11	0.275	-0.005	0	0.317086	-0.00867843	-0.0123354	DDlin.tworegime
11	0.3	-0.005	-0.0025	0.322916	-0.00530525	-0.00897334	DDlin.tworegime
11	0.325	-0.005	-0.005	0.09861	0.00618154	0.0092002	DDlin.tworegime
11	0.285	-0.005	-0.001	0.139712	0.00121716	0.00735021	DDlin.tworegime
11	0.175	0.005	-0.005	0.0335551	0.00501634	0.00460947	DDlin.tworegime
11	0.25	0	-0.005	0.149992	0.00360149	-0.00398597	DDlin.tworegime
11	0.2875	-0.0025	-0.005	0.674203	-0.0204207	-0.0308224	DDlin.tworegime
11	0.325	-0.005	-0.005	0.449235	-0.0116733	-0.0181413	DDlin.tworegime
11	0.265	-0.001	-0.005	0.155612	0.00314106	0.00526195	DDlin.tworegime
12	0.25	-0.005	0.0025	0.583468	-0.0167821	-0.0190153	DDlin.tworegime
12	0.275	-0.005	0	0.322497	-0.00959953	0.00413466	DDlin.tworegime
12	0.3	-0.005	-0.0025	0.164919	-0.00267612	0.00220392	DDlin.tworegime
12	0.325	-0.005	-0.005	0.149045	0.00269368	0.00741075	DDlin.tworegime
12	0.285	-0.005	-0.001	0.151978	-0.000766731	0.00421212	DDlin.tworegime
12	0.175	0.005	-0.005	0.297812	-0.00349188	-0.0147006	DDlin.tworegime
12	0.25	0	-0.005	0.0428234	0.00746424	0.0042702	DDlin.tworegime
12	0.2875	-0.0025	-0.005	0.394152	-0.00708265	-0.0102234	DDlin.tworegime
12	0.325	-0.005	-0.005	0.275769	0.00115622	-0.00205577	DDlin.tworegime
12	0.265	-0.001	-0.005	0.107885	0.000909107	0.00621177	DDlin.tworegime
13	0.25	-0.005	0.0025	1.28328e-08	0.00387521	0.0289935	DDlin.tworegime
13	0.275	-0.005	0	0.303335	-0.00838317	-0.00512291	DDlin.tworegime
13	0.3	-0.005	-0.0025	0.285232	-0.00263355	-0.0025675	DDlin.tworegime
13	0.325	-0.005	-0.005	0.526224	-0.0151074	-0.0131646	DDlin.tworegime
13	0.285	-0.005	-0.001	0.400969	-0.00863795	0.000895136	DDlin.tworegime
13	0.175	0.005	-0.005	0.248272	0.00788636	-0.0122346	DDlin.tworegime
13	0.25	0	-0.005	0.240555	-0.00468961	-0.00343997	DDlin.tworegime
13	0.2875	-0.0025	-0.005	0.275882	-0.000916049	-0.00261949	DDlin.tworegime
13	0.325	-0.005	-0.005	0.150642	0.00427828	0.0142655	DDlin.tworegime
13	0.265	-0.001	-0.005	0.255494	-0.00142004	-0.00351165	DDlin.tworegime
14	0.25	-0.005	0.0025	0.171406	0.00143117	0.00629611	DDlin.tworegime
14	0.275	-0.005	0	0.10617	0.000771899	0.00847974	DDlin.tworegime
14	0.3	-0.005	-0.0025	0.438619	-0.00911024	-0.000704696	DDlin.tworegime
14	0.325	-0.005	-0.005	0.236017	-0.00313738	-0.00335726	DDlin.tworegime
14	0.285	-0.005	-0.001	0.10456	3.24628e-05	0.00737417	DDlin.tworegime
14	0.175	0.005	-0.005	0.126006	0.00546188	-0.00488547	DDlin.tworegime
14	0.25	0	-0.005	0.16591	0.00753016	0.00448745	DDlin.tworegime
14	0.2875	-0.0025	-0.005	0.442257	-0.0100903	-0.0180506	DDlin.tworegime
14	0.325	-0.005	-0.005	2.11309e-08	0.008497	0.0254368	DDlin.tworegime
14	0.265	-0.001	-0.005	0.157709	0.00433055	-0.000286579	DDlin.tworegime
15	0.25	-0.005	0.0025	0.390025	-0.0117562	-0.00518485	DDlin.tworegime
15	0.275	-0.005	0	0.0963732	-0.000245637	0.0120219	DDlin.tworegime
15	0.3	-0.005	-0.0025	0.118965	0.00324063	0.0109015	DDlin.tworegime
15	0.325	-0.005	-0.005	0.278727	-0.00348256	0.000282749	DDlin.tworegime
15	0.285	-0.005	-0.001	0.0478731	0.00470629	0.00470799	DDlin.tworegime
15	0.175	0.005	-0.005	0.300214	-0.00540199	-0.0142806	DDlin.tworegime
15	0.25	0	-0.005	0.22165	0.0012261	-0.00336267	DDlin.tworegime
15	0.2875	-0.0025	-0.005	0.0728426	0.00981142	0.00428767	DDlin.tworegime
15	0.325	-0.005	-0.005	0.538718	-0.0142576	-0.011533	DDlin.tworegime
15	0.265	-0.001	-0.005	0.309435	-0.007838	-0.0127372	DDlin.tworegime
16	0.25	-0.005	0.0025	0.229287	-0.00318221	0.0196203	DDlin.tworegime
16	0.275	-0.005	0	0.25482	0.00131675	0.000742824	DDlin.tworegime
16	0.3	-0.005	-0.0025	1.35876e-08	0.00810161	0.0176595	DDlin.tworegime
16	0.325	-0.005	-0.005	0.143988	0.00272713	0.00682759	DDlin.tworegime
16	0.285	-0.005	-0.001	0.427231	-0.0111151	-0.0100812	DDlin.tworegime
16	0.175	0.005	-0.005	0.0827357	0.0166882	0.00233187	DDlin.tworegime
16	0.25	0	-0.005	0.436886	-0.00595751	-0.0172989	DDlin.tworegime
16	0.2875	-0.0025	-0.005	0.174238	0.00534164	-0.000414427	DDlin.tworegime
16	0.325	-0.005	-0.005	0.291279	-0.00744703	0.0112523	DDlin.tworegime
16	0.265	-0.001	-0.005	5.33514e-08	0.0131493	0.0160652	DDlin.tworegime
17	0.25	-0.005	0.0025	1.62838e-08	0.00741299	0.0333551	DDlin.tworegime
17	0.275	-0.005	0	0.454074	-0.015132	-0.00833265	DDlin.tworegime
17	0.3	-0.005	-0.0025	0.320505	-0.00516501	-0.00313355	DDlin.tworegime
17	0.325	-0.005	-0.005	0.492903	-0.00829164	-0.00455791	DDlin.tworegime
17	0.285	-0.005	-0.001	0.465054	-0.0153277	-0.00733469	DDlin.tworegime
17	0.175	0.005	-0.005	0.0348384	0.00495739	0.00380939	DDlin.tworegime
17	0.25	0	-0.005	0.169103	0.003371	0.00113225	DDlin.tworegime
17	0.2875	-0.0025	-0.005	1.32465e-07	0.00973753	0.0217265	DDlin.tworegime
17	0.325	-0.005	-0.005	0.478093	-0.0137825	-0.0109803	DDlin.tworegime
17	0.265	-0.001	-0.005	0.0500531	0.0154432	0.011508	DDlin.tworegime
18	0.25	-0.005	0.0025	0.182607	-0.00332099	0.0103424	DDlin.tworegime
18	0.275	-0.005	0	0.487088	-0.00797657	-0.0204273	DDlin.tworegime
18	0.3	-0.005	-0.0025	6.77892e-08	0.0107922	0.0105853	DDlin.tworegime
18	0.325	-0.005	-0.005	0.295857	-0.00634038	0.00537764	DDlin.tworegime
18	0.285	-0.005	-0.001	0.444778	-0.0124662	-0.00819337	DDlin.tworegime
18	0.175	0.005	-0.005	0.271499	-0.00288944	-0.0115831	DDlin.tworegime
18	0.25	0	-0.005	0.120759	0.00976043	-0.00028096	DDlin.tworegime
18	0.2875	-0.0025	-0.005	0.138043	0.00322544	0.00589567	DDlin.tworegime
18	0.325	-0.005	-0.005	6.02894e-07	0.00646842	0.0275965	DDlin.tworegime
18	0.265	-0.001	-0.005	0.365254	-0.0082362	-0.0142882	DDlin.tworegime
19	0.25	-0.005	0.0025	1.86622e-08	0.00490435	0.0205351	DDlin.tworegime
19	0.275	-0.005	0	0.0875814	0.00371154	0.00562955	DDlin.tworegime
19	0.3	-0.005	-0.0025	0.284725	-0.00697977	-0.00801712	DDlin.tworegime
19	0.325	-0.005	-0.005	0.419487	-0.0103326	-0.0161705	DDlin.tworegime
19	0.285	-0.005	-0.001	0.138072	-0.000417635	-0.00268073	DDlin.tworegime
19	0.175	0.005	-0.005	0.196198	0.00724345	-0.0070072	DDlin.tworegime
19	0.25	0	-0.005	0.17455	0.00241518	0.000831539	DDlin.tworegime
19	0.2875	-0.0025	-0.005	0.0212427	0.00672558	0.00385012	DDlin.tworegime
19	0.325	-0.005	-0.005	8.98414e-08	0.00702729	0.0391217	DDlin.tworegime
19	0.265	-0.001	-0.005	0.138061	0.00753881	0.00176792	DDlin.tworegime
20	0.25	-0.005	0.0025	0.185853	-0.0031921	0.0243564	DDlin.tworegime
20	0.275	-0.005	0	0.389614	-0.0104377	-0.0181724	DDlin.tworegime
20	0.3	-0.005	-0.0025	0.338106	-0.00606172	-0.00448327	DDlin.tworegime
20	0.325	-0.005	-0.005	0.27231	-0.000865004	0.00525843	DDlin.tworegime
20	0.285	-0.005	-0.001	0.211001	-0.00131266	-0.00178223	DDlin.tworegime
20	0.175	0.005	-0.005	1.92126e-07	0.0123276	0.0057788	DDlin.tworegime
20	0.25	0	-0.005	0.337223	-0.00672592	-0.0127234	DDlin.tworegime
20	0.2875	-0.0025	-0.005	0.398827	-0.00618049	-0.0197499	DDlin.tworegime
20	0.325	-0.005	-0.005	0.172922	-0.00160008	0.00498497	DDlin.tworegime
20	0.265	-0.001	-0.005	0.0585222	0.00915585	0.00878682	DDlin.tworegime
21	0.25	-0.005	0.0025	0.12538	-0.000139843	0.0104373	DDlin.tworegime
21	0.275	-0.005	0	0.126726	0.000580652	0.0116031	DDlin.tworegime
21	0.3	-0.005	-0.0025	0.484436	-0.0139083	-0.0154424	DDlin.tworegime
21	0.325	-0.005	-0.005	0.278754	-0.0031188	-0.00287673	DDlin.tworegime
21	0.285	-0.005	-0.001	0.314763	-0.00807893	0.000915519	DDlin.tworegime
21	0.175	0.005	-0.005	0.146671	0.00422666	-0.00561353	DDlin.tworegime
21	0.25	0	-0.005	0.577053	-0.0139869	-0.0237675	DDlin.tworegime
21	0.2875	-0.0025	-0.005	0.139678	-0.000502205	0.00672071	DDlin.tworegime
21	0.325	-0.005	-0.005	0.320526	-0.0062654	0.0010265	DDlin.tworegime
21	0.265	-0.001	-0.005	0.255061	-0.000674735	-0.0121458	DDlin.tworegime
22	0.25	-0.005	0.0025	0.350495	-0.0110664	-0.00780458	DDlin.tworegime
22	0.275	-0.005	0	0.225653	-0.00522491	0.000171023	DDlin.tworegime
22	0.3	-0.005	-0.0025	0.416074	-0.0111423	-0.00571855	DDlin.tworegime
22	0.325	-0.005	-0.005	0.651805	-0.0217268	-0.0203796	DDlin.tworegime
22	0.285	-0.005	-0.001	0.484705	-0.0161568	-0.00994653	DDlin.tworegime
22	0.175	0.005	-0.005	2.48702e-08	0.0116166	0.00540982	DDlin.tworegime
22	0.25	0	-0.005	0.39945	-0.0100261	-0.0149766	DDlin.tworegime
22	0.2875	-0.0025	-0.005	0.435711	-0.0086752	-0.00724625	DDlin.tworegime
22	0.325	-0.005	-0.005	0.41187	-0.00576355	-0.00179284	DDlin.tworegime
22	0.265	-0.001	-0.005	0.119005	0.00117764	0.00168601	DDlin.tworegime
23	0.25	-0.005	0.0025	5.1299e-08	0.00617128	0.0216615	DDlin.tworegime
23	0.275	-0.005	0	0.347414	-0.00748807	0.00342313	DDlin.tworegime
23	0.3	-0.005	-0.0025	2.54869e-07	0.00568707	0.0223305	DDlin.tworegime
23	0.325	-0.005	-0.005	0.370927	-0.00132704	-0.0101539	DDlin.tworegime
23	0.285	-0.005	-0.001	0.0393544	0.00810777	0.0107546	DDlin.tworegime
23	0.175	0.005	-0.005	1.57554e-08	0.0126977	0.00590657	DDlin.tworegime
23	0.25	0	-0.005	0.00359026	0.0120718	0.00703645	DDlin.tworegime
23	0.2875	-0.0025	-0.005	0.203348	0.000506425	-0.00535138	DDlin.tworegime
23	0.325	-0.005	-0.005	0.349101	-0.0056746	-0.00224959	DDlin.tworegime
23	0.265	-0.001	-0.005	0.197698	0.00417086	-0.00387965	DDlin.tworegime
24	0.25	-0.005	0.0025	0.429767	-0.0107114	-0.0127286	DDlin.tworegime
24	0.275	-0.005	0	0.259459	-0.00732622	0.000883797	DDlin.tworegime
24	0.3	-0.005	-0.0025	0.316108	-0.00374094	-0.00832144	DDlin.tworegime
24	0.325	-0.005	-0.005	0.429698	-0.00286349	-0.0147379	DDlin.tworegime
24	0.285	-0.005	-0.001	0.107855	0.0045676	0.0163293	DDlin.tworegime
24	0.175	0.005	-0.005	0.462519	-0.0118137	-0.021544	DDlin.tworegime
24	0.25	0	-0.005	0.21662	-0.000939247	-0.000964487	DDlin.tworegime
24	0.2875	-0.0025	-0.005	0.386721	-0.00761651	-0.00838895	DDlin.tworegime
24	0.325	-0.005	-0.005	0.330012	-0.00700424	-0.00110307	DDlin.tworegime
24	0.265	-0.001	-0.005	0.194905	-0.00281094	-0.000550929	DDlin.tworegime
25	0.25	-0.005	0.0025	0.190017	-0.0025662	0.00145893	DDlin.tworegime
25	0.275	-0.005	0	0.458286	-0.0138165	-0.0084467	DDlin.tworegime
25	0.3	-0.005	-0.0025	0.473198	-0.0111544	-0.0101642	DDlin.tworegime
25	0.325	-0.005	-0.005	0.033581	0.00475488	0.0170169	DDlin.tworegime
25	0.285	-0.005	-0.001	0.201016	-0.000388042	0.00226415	DDlin.tworegime
25	0.175	0.005	-0.005	0.429514	-0.0109426	-0.0213932	DDlin.tworegime
25	0.25	0	-0.005	0.354527	-0.00695456	-0.016992	DDlin.tworegime
25	0.2875	-0.0025	-0.005	0.260116	-0.00553603	-0.00287902	DDlin.tworegime
25	0.325	-0.005	-0.005	0.336084	-0.00772973	-0.005357	DDlin.tworegime
25	0.265	-0.001	-0.005	0.44498	-0.00764107	-0.0207723	DDlin.tworegime
26	0.25	-0.005	0.0025	0.404538	-0.0113447	-0.0111896	DDlin.tworegime
26	0.275	-0.005	0	0.436275	-0.00906112	-0.00160725	DDlin.tworegime
26	0.3	-0.005	-0.0025	0.213868	-0.00164509	0.0123923	DDlin.tworegime
26	0.325	-0.005	-0.005	0.584071	-0.0130473	-0.0233845	DDlin.tworegime
26	0.285	-0.005	-0.001	0.348063	-0.00815884	-0.0109542	DDlin.tworegime
26	0.175	0.005	-0.005	0.157364	0.000300486	-0.00573117	DDlin.tworegime
26	0.25	0	-0.005	0.167485	0.00118444	0.00395237	DDlin.tworegime
26	0.2875	-0.0025	-0.005	0.249284	-0.0036934	-0.00691948	DDlin.tworegime
26	0.325	-0.005	-0.005	0.376859	-0.00799684	-0.0161951	DDlin.tworegime
26	0.265	-0.001	-0.005	0.348613	-0.00442923	-0.014248	DDlin.tworegime
27	0.25	-0.005	0.0025	0.398479	-0.0076462	-0.00909453	DDlin.tworegime
27	0.275	-0.005	0	0.117355	0.00170533	0.00623169	DDlin.tworegime
27	0.3	-0.005	-0.0025	0.208633	0.00039411	0.0050167	DDlin.tworegime
27	0.325	-0.005	-0.005	0.210818	-0.00127116	0.00450904	DDlin.tworegime
27	0.285	-0.005	-0.001	0.212843	0.00404022	-0.00317303	DDlin.tworegime
27	0.175	0.005	-0.005	0.13119	0.0038238	-0.000371165	DDlin.tworegime
27	0.25	0	-0.005	4.60624e-07	0.0138261	0.0068518	DDlin.tworegime
27	0.2875	-0.0025	-0.005	0.216561	0.00328687	-0.00575345	DDlin.tworegime
27	0.325	-0.005	-0.005	0.140542	0.00578932	0.00743493	DDlin.tworegime
27	0.265	-0.001	-0.005	0.187606	0.000773243	-0.00588307	DDlin.tworegime
28	0.25	-0.005	0.0025	0.032207	0.00456561	0.0102371	DDlin.tworegime
28	0.275	-0.005	0	0.048275	0.00717887	0.016799	DDlin.tworegime
28	0.3	-0.005	-0.0025	0.0552968	0.00701076	0.0116447	DDlin.tworegime
28	0.325	-0.005	-0.005	0.300675	-0.00110021	0.00159496	DDlin.tworegime
28	0.285	-0.005	-0.001	0.180552	0.00105165	0.00658934	DDlin.tworegime
28	0.175	0.005	-0.005	0.0761146	0.011233	0.000543254	DDlin.tworegime
28	0.25	0	-0.005	0.352712	-0.00585544	-0.0167958	DDlin.tworegime
28	0.2875	-0.0025	-0.005	0.449344	-0.0112837	-0.0185818	DDlin.tworegime
28	0.325	-0.005	-0.005	0.0953883	0.00217435	0.00459549	DDlin.tworegime
28	0.265	-0.001	-0.005	0.301662	-0.00117324	-0.00897783	DDlin.tworegime
29	0.25	-0.005	0.0025	0.236416	-0.0011582	0.00922184	DDlin.tworegime
29	0.275	-0.005	0	0.155457	0.00183488	0.00471292	DDlin.tworegime
29	0.3	-0.005	-0.0025	0.368924	-0.00977578	-0.00609601	DDlin.tworegime
29	0.325	-0.005	-0.005	0.247623	-0.00250539	-0.000406552	DDlin.tworegime
29	0.285	-0.005	-0.001	0.158082	-0.00134745	0.0105493	DDlin.tworegime
29	0.175	0.005	-0.005	0.0562369	0.00439008	0.00373136	DDlin.tworegime
29	0.25	0	-0.005	0.248111	-0.0019893	-0.00705305	DDlin.tworegime
29	0.2875	-0.0025	-0.005	0.452246	-0.00905786	-0.00818895	DDlin.tworegime
29	0.325	-0.005	-0.005	0.0057104	0.00827004	0.025277	DDlin.tworegime
29	0.265	-0.001	-0.005	0.0241413	0.0112704	0.0123551	DDlin.tworegime
30	0.25	-0.005	0.0025	0.0992839	-0.000335913	0.00797147	DDlin.tworegime
30	0.275	-0.005	0	0.0771929	0.00219275	0.0165439	DDlin.tworegime
30	0.3	-0.005	-0.0025	0.538619	-0.0125487	-0.0216418	DDlin.tworegime
30	0.325	-0.005	-0.005	0.183915	-0.00256565	0.00262481	DDlin.tworegime
30	0.285	-0.005	-0.001	0.246825	-0.00349702	0.00731108	DDlin.tworegime
30	0.175	0.005	-0.005	0.0374197	0.0143958	0.00373596	DDlin.tworegime
30	0.25	0	-0.005	0.0676474	0.0081022	0.00667423	DDlin.tworegime
30	0.2875	-0.0025	-0.005	0.376022	-0.00212582	-0.00864571	DDlin.tworegime
30	0.325	-0.005	-0.005	0.279883	-0.00509779	-0.0104246	DDlin.tworegime
30	0.265	-0.001	-0.005	0.0409195	0.00980948	0.00922842	DDlin.tworegime
31	0.25	-0.005	0.0025	0.332732	-0.00712547	-0.00497642	DDlin.tworegime
31	0.275	-0.005	0	0.399438	-0.00893934	-0.0192448	DDlin.tworegime
31	0.3	-0.005	-0.0025	0.110009	0.00294652	0.0169396	DDlin.tworegime
31	0.325	-0.005	-0.005	0.354831	-0.00551555	-0.00651723	DDlin.tworegime
31	0.285	-0.005	-0.001	0.405728	-0.00954053	-0.00604076	DDlin.tworegime
31	0.175	0.005	-0.005	4.28633e-08	0.0147352	0.00926292	DDlin.tworegime
31	0.25	0	-0.005	0.0195777	0.0117314	0.00392193	DDlin.tworegime
31	0.2875	-0.0025	-0.005	0.213151	0.0025767	0.00285073	DDlin.tworegime
31	0.325	-0.005	-0.005	0.274711	-0.00177724	-0.0100227	DDlin.tworegime
31	0.265	-0.001	-0.005	0.287057	-0.00116857	-0.0115832	DDlin.tworegime
32	0.25	-0.005	0.0025	0.137399	-0.00250807	0.00816448	DDlin.tworegime
32	0.275	-0.005	0	0.696291	-0.0203205	-0.0231219	DDlin.tworegime
32	0.3	-0.005	-0.0025	3.6464e-07	0.00935273	0.0140137	DDlin.tworegime
32	0.325	-0.005	-0.005	0.124849	0.00803625	0.0112119	DDlin.tworegime
32	0.285	-0.005	-0.001	4.14721e-08	0.00791551	0.0235215	DDlin.tworegime
32	0.175	0.005	-0.005	0.127402	0.0061273	-0.00158818	DDlin.tworegime
32	0.25	0	-0.005	0.0421181	0.0112897	0.00660093	DDlin.tworegime
32	0.2875	-0.0025	-0.005	0.0995543	0.00352222	0.00563399	DDlin.tworegime
32	0.325	-0.005	-0.005	0.452391	-0.00934675	-0.0136001	DDlin.tworegime
32	0.265	-0.001	-0.005	0.100416	0.00590011	0.00377711	DDlin.tworegime
33	0.25	-0.005	0.0025	0.376015	-0.00785243	-0.00815466	DDlin.tworegime
33	0.275	-0.005	0	0.282588	-0.00381626	0.000550088	DDlin.tworegime
33	0.3	-0.005	-0.0025	0.236051	-0.00427605	-0.000467854	DDlin.tworegime
33	0.325	-0.005	-0.005	0.158584	0.0055325	0.00185353	DDlin.tworegime
33	0.285	-0.005	-0.001	0.266032	-0.0042592	0.0119624	DDlin.tworegime
33	0.175	0.005	-0.005	0.0464835	0.00567137	0.00577486	DDlin.tworegime
33	0.25	0	-0.005	0.0411975	0.00856928	0.00771286	DDlin.tworegime
33	0.2875	-0.0025	-0.005	0.114218	0.00512036	0.0176243	DDlin.tworegime
33	0.325	-0.005	-0.005	0.195524	0.000966298	-0.0030221	DDlin.tworegime
33	0.265	-0.001	-0.005	0.177416	-0.00227557	0.00202048	DDlin.tworegime
34	0.25	-0.005	0.0025	0.133058	0.00201592	0.00456788	DDlin.tworegime
34	0.275	-0.005	0	0.204993	-0.00221862	0.0172668	DDlin.tworegime
34	0.3	-0.005	-0.0025	0.16484	0.00382927	0.0186066	DDlin.tworegime
34	0.325	-0.005	-0.005	1.20849e-06	0.0199984	0.0198344	DDlin.tworegime
34	0.285	-0.005	-0.001	0.0990339	0.00126822	0.0109309	DDlin.tworegime
34	0.175	0.005	-0.005	4.76682e-07	0.0148114	0.00530424	DDlin.tworegime
34	0.25	0	-0.005	0.0126165	0.0076813	0.0136031	DDlin.tworegime
34	0.2875	-0.0025	-0.005	0.216066	-0.00162586	0.00136363	DDlin.tworegime
34	0.325	-0.005	-0.005	0.35791	-0.00753523	-0.00929601	DDlin.tworegime
34	0.265	-0.001	-0.005	0.175726	-0.000533486	-0.00160009	DDlin.tworegime
35	0.25	-0.005	0.0025	0.128328	-0.000594263	0.00226679	DDlin.tworegime
35	0.275	-0.005	0	0.25019	-0.00643492	-0.00339679	DDlin.tworegime
35	0.3	-0.005	-0.0025	0.107691	-0.000543176	0.00719554	DDlin.tworegime
35	0.325	-0.005	-0.005	0.246344	-0.00295449	-0.00118115	DDlin.tworegime
35	0.285	-0.005	-0.001	0.24586	-0.00275254	0.00686576	DDlin.tworegime
35	0.175	0.005	-0.005	0.0107533	0.00932754	0.00511712	DDlin.tworegime
35	0.25	0	-0.005	0.137273	0.0031233	0.000873177	DDlin.tworegime
35	0.2875	-0.0025	-0.005	0.277981	-0.00042506	-0.00767729	DDlin.tworegime
35	0.325	-0.005	-0.005	0.147802	-0.000956057	0.0179767	DDlin.tworegime
35	0.265	-0.001	-0.005	0.498042	-0.0114768	-0.0117876	DDlin.tworegime
36	0.25	-0.005	0.0025	0.0951167	0.000207507	0.00898363	DDlin.tworegime
36	0.275	-0.005	0	0.0634699	0.00443983	0.0176709	DDlin.tworegime
36	0.3	-0.005	-0.0025	0.29806	-0.00517384	-0.00573212	DDlin.tworegime
36	0.325	-0.005	-0.005	0.479084	-0.00923707	-0.0235333	DDlin.tworegime
36	0.285	-0.005	-0.001	0.28297	-0.00447608	-0.00808713	DDlin.tworegime
36	0.175	0.005	-0.005	0.236465	-0.000311849	-0.0103863	DDlin.tworegime
36	0.25	0	-0.005	0.406218	-0.00842148	-0.015955	DDlin.tworegime
36	0.2875	-0.0025	-0.005	9.51421e-08	0.014747	0.0193411	DDlin.tworegime
36	0.325	-0.005	-0.005	0.0686712	0.0163169	0.0119852	DDlin.tworegime
36	0.265	-0.001	-0.005	0.290762	-0.00245874	-0.0125925	DDlin.tworegime
37	0.25	-0.005	0.0025	0.19791	0.000429573	0.00697393	DDlin.tworegime
37	0.275	-0.005	0	0.292549	-0.00590642	-0.00424016	DDlin.tworegime
37	0.3	-0.005	-0.0025	1.58718e-07	0.00702537	0.0144562	DDlin.tworegime
37	0.325	-0.005	-0.005	0.164577	0.0025846	0.00262982	DDlin.tworegime
37	0.285	-0.005	-0.001	0.269432	-0.00653733	0.00367221	DDlin.tworegime
37	0.175	0.005	-0.005	0.0736431	0.015358	-0.00124537	DDlin.tworegime
37	0.25	0	-0.005	0.0935985	0.0132539	0.00400478	DDlin.tworegime
37	0.2875	-0.0025	-0.005	0.0230466	0.00797326	0.014157	DDlin.tworegime
37	0.325	-0.005	-0.005	0.315517	0.00484006	-0.00665312	DDlin.tworegime
37	0.265	-0.001	-0.005	0.420099	-0.0140033	-0.00854106	DDlin.tworegime
38	0.25	-0.005	0.0025	0.0439782	0.00462676	0.00575233	DDlin.tworegime
38	0.275	-0.005	0	0.261923	-0.00561864	0.0010702	DDlin.tworegime
38	0.3	-0.005	-0.0025	0.355355	-0.00285219	-0.0064904	DDlin.tworegime
38	0.325	-0.005	-0.005	0.381449	-0.00581133	-0.00370976	DDlin.tworegime
38	0.285	-0.005	-0.001	0.153816	-0.00213556	0.00558761	DDlin.tworegime
38	0.175	0.005	-0.005	6.11331e-08	0.0084634	0.0118032	DDlin.tworegime
38	0.25	0	-0.005	0.0572098	0.0119634	0.00589023	DDlin.tworegime
38	0.2875	-0.0025	-0.005	0.216018	-0.00408093	0.0046032	DDlin.tworegime
38	0.325	-0.005	-0.005	0.219916	-0.00300326	0.00168407	DDlin.tworegime
38	0.265	-0.001	-0.005	0.502856	-0.0141226	-0.0242996	DDlin.tworegime
39	0.25	-0.005	0.0025	0.0898937	0.00011357	0.0247246	DDlin.tworegime
39	0.275	-0.005	0	0.274606	-0.00470323	-0.00978794	DDlin.tworegime
39	0.3	-0.005	-0.0025	0.161957	-0.000741142	0.00787874	DDlin.tworegime
39	0.325	-0.005	-0.005	0.256339	-0.00185662	0.00435772	DDlin.tworegime
39	0.285	-0.005	-0.001	0.574178	-0.0165516	-0.0211483	DDlin.tworegime
39	0.175	0.005	-0.005	0.121661	0.0045824	-0.00230766	DDlin.tworegime
39	0.25	0	-0.005	0.246824	-0.00247629	-0.00670946	DDlin.tworegime
39	0.2875	-0.0025	-0.005	0.276083	-0.00518382	-0.00918613	DDlin.tworegime
39	0.325	-0.005	-0.005	0.380798	-0.0021986	-0.00773468	DDlin.tworegime
39	0.265	-0.001	-0.005	0.207436	0.000182724	0.0101871	DDlin.tworegime
40	0.25	-0.005	0.0025	0.312401	-0.00692172	-0.00144715	DDlin.tworegime
40	0.275	-0.005	0	0.271181	-0.0031835	0.0130195	DDlin.tworegime
40	0.3	-0.005	-0.0025	0.741571	-0.0231157	-0.0370786	DDlin.tworegime
40	0.325	-0.005	-0.005	0.210089	0.00599859	-1.34171e-05	DDlin.tworegime
40	0.285	-0.005	-0.001	0.0609838	0.00213918	0.00878862	DDlin.tworegime
40	0.175	0.005	-0.005	0.0257398	0.00995357	0.0161682	DDlin.tworegime
40	0.25	0	-0.005	0.547398	-0.0161264	-0.0273699	DDlin.tworegime
40	0.2875	-0.0025	-0.005	0.316619	-0.00173145	-0.0116404	DDlin.tworegime
40	0.325	-0.005	-0.005	0.560208	-0.0134223	-0.0273453	DDlin.tworegime
40	0.265	-0.001	-0.005	0.319861	-0.00215076	-0.00424564	DDlin.tworegime
41	0.25	-0.005	0.0025	0.252394	-0.00412462	0.00167216	DDlin.tworegime
41	0.275	-0.005	0	0.120234	0.000224416	0.00983799	DDlin.tworegime
41	0.3	-0.005	-0.0025	0.357866	-0.0106823	-0.0125845	DDlin.tworegime
41	0.325	-0.005	-0.005	0.181461	0.00394441	0.00154292	DDlin.tworegime
41	0.285	-0.005	-0.001	0.159591	-0.00243632	0.00618453	DDlin.tworegime
41	0.175	0.005	-0.005	0.237781	0.00834601	-0.00743314	DDlin.tworegime
41	0.25	0	-0.005	0.293014	0.00483509	-0.0110881	DDlin.tworegime
41	0.2875	-0.0025	-0.005	0.0145814	0.00529847	0.00811675	DDlin.tworegime
41	0.325	-0.005	-0.005	0.3232	-0.00333774	-0.00900971	DDlin.tworegime
41	0.265	-0.001	-0.005	0.415949	-0.0073483	0.00462379	DDlin.tworegime
42	0.25	-0.005	0.0025	0.431202	-0.0143734	-0.00407128	DDlin.tworegime
42	0.275	-0.005	0	0.199351	-0.00141581	0.00376604	DDlin.tworegime
42	0.3	-0.005	-0.0025	0.0164317	0.011857	0.014032	DDlin.tworegime
42	0.325	-0.005	-0.005	0.38843	-0.0110038	-0.00612374	DDlin.tworegime
42	0.285	-0.005	-0.001	0.193012	-0.00318066	0.00257882	DDlin.tworegime
42	0.175	0.005	-0.005	0.0580921	0.00727689	0.00258219	DDlin.tworegime
42	0.25	0	-0.005	0.0963832	0.00174171	0.00543695	DDlin.tworegime
42	0.2875	-0.0025	-0.005	0.0924539	0.00546593	0.00490712	DDlin.tworegime
42	0.325	-0.005	-0.005	0.229333	-0.00679875	0.00181038	DDlin.tworegime
42	0.265	-0.001	-0.005	0.0554836	0.016058	0.00610852	DDlin.tworegime
43	0.25	-0.005	0.0025	0.0315387	0.00717325	0.0169317	DDlin.tworegime
43	0.275	-0.005	0	0.111458	0.0013281	0.0104672	DDlin.tworegime
43	0.3	-0.005	-0.0025	0.274165	-0.00196269	0.00164947	DDlin.tworegime
43	0.325	-0.005	-0.005	0.412653	-0.0115082	-0.00455211	DDlin.tworegime
43	0.285	-0.005	-0.001	0.324164	-0.00461961	-0.00663477	DDlin.tworegime
43	0.175	0.005	-0.005	0.185446	0.000784804	-0.0044165	DDlin.tworegime
43	0.25	0	-0.005	0.1041	0.00179522	0.00408798	DDlin.tworegime
43	0.2875	-0.0025	-0.005	0.641577	-0.0190183	-0.0262744	DDlin.tworegime
43	0.325	-0.005	-0.005	0.67558	-0.018735	-0.0313411	DDlin.tworegime
43	0.265	-0.001	-0.005	0.126079	0.00287325	-0.000960231	DDlin.tworegime
44	0.25	-0.005	0.0025	6.59543e-09	0.0110029	0.0235228	DDlin.tworegime
44	0.275	-0.005	0	0.178971	0.000578372	0.000455685	DDlin.tworegime
44	0.3	-0.005	-0.0025	0.0325371	0.00810679	0.0125158	DDlin.tworegime
44	0.325	-0.005	-0.005	0.461964	-0.00875691	-0.0132374	DDlin.tworegime
44	0.285	-0.005	-0.001	0.338353	-0.00642649	-0.00418854	DDlin.tworegime
44	0.175	0.005	-0.005	0.151851	0.007014	-0.00375682	DDlin.tworegime
44	0.25	0	-0.005	0.787368	-0.0250776	-0.0374937	DDlin.tworegime
44	0.2875	-0.0025	-0.005	0.319136	-0.00849065	-0.00617835	DDlin.tworegime
44	0.325	-0.005	-0.005	0.446837	-0.0114789	-0.0180866	DDlin.tworegime
44	0.265	-0.001	-0.005	0.00469217	0.0121244	0.0220471	DDlin.tworegime
45	0.25	-0.005	0.0025	0.434515	-0.012628	-0.010364	DDlin.tworegime
45	0.275	-0.005	0	0.206368	-0.00137305	0.00191652	DDlin.tworegime
45	0.3	-0.005	-0.0025	0.257927	-0.0027521	-0.00520971	DDlin.tworegime
45	0.325	-0.005	-0.005	0.143995	0.00249353	0.013525	DDlin.tworegime
45	0.285	-0.005	-0.001	0.369058	-0.00814492	-0.00642996	DDlin.tworegime
45	0.175	0.005	-0.005	0.0750109	0.00706782	-0.00083622	DDlin.tworegime
45	0.25	0	-0.005	0.337205	-0.00334581	-0.0141683	DDlin.tworegime
45	0.2875	-0.0025	-0.005	3.24643e-08	0.0119557	0.0174526	DDlin.tworegime
45	0.325	-0.005	-0.005	0.455393	-0.0118155	-0.00918246	DDlin.tworegime
45	0.265	-0.001	-0.005	0.362287	-0.00275244	-0.0131267	DDlin.tworegime
46	0.25	-0.005	0.0025	0.250084	-0.00593523	0.00569977	DDlin.tworegime
46	0.275	-0.005	0	0.28705	-0.00464723	-0.00411281	DDlin.tworegime
46	0.3	-0.005	-0.0025	0.0612358	0.00838518	0.0157436	DDlin.tworegime
46	0.325	-0.005	-0.005	0.138446	0.00745053	0.00962484	DDlin.tworegime
46	0.285	-0.005	-0.001	0.113943	0.00109264	0.00360145	DDlin.tworegime
46	0.175	0.005	-0.005	0.314401	0.00395465	-0.0148862	DDlin.tworegime
46	0.25	0	-0.005	0.0115613	0.0105949	0.014441	DDlin.tworegime
46	0.2875	-0.0025	-0.005	0.1668	0.00980153	0.00167322	DDlin.tworegime
46	0.325	-0.005	-0.005	1.02638e-08	0.01115	0.010088	DDlin.tworegime
46	0.265	-0.001	-0.005	0.227808	0.00137226	-0.00860821	DDlin.tworegime
47	0.25	-0.005	0.0025	0.264263	-0.00665558	0.00298763	DDlin.tworegime
47	0.275	-0.005	0	0.330898	-0.00905705	-0.00834326	DDlin.tworegime
47	0.3	-0.005	-0.0025	0.37355	-0.010046	-0.00968739	DDlin.tworegime
47	0.325	-0.005	-0.005	0.710006	-0.0204103	-0.0199776	DDlin.tworegime
47	0.285	-0.005	-0.001	0.19689	-0.00420439	0.006626	DDlin.tworegime
47	0.175	0.005	-0.005	6.58256e-09	0.0123071	0.00493933	DDlin.tworegime
47	0.25	0	-0.005	0.478612	-0.00971872	-0.0214688	DDlin.tworegime
47	0.2875	-0.0025	-0.005	0.322188	-0.00539234	-0.012784	DDlin.tworegime
47	0.325	-0.005	-0.005	0.500286	-0.0130897	-0.0112994	DDlin.tworegime
47	0.265	-0.001	-0.005	0.55618	-0.0102901	-0.0199619	DDlin.tworegime
48	0.25	-0.005	0.0025	0.232099	-0.000405518	0.000690145	DDlin.tworegime
48	0.275	-0.005	0	0.117247	0.0012359	0.0210711	DDlin.tworegime
48	0.3	-0.005	-0.0025	0.170258	-0.00270751	0.00507531	DDlin.tworegime
48	0.325	-0.005	-0.005	0.243412	-0.00158239	-0.00511877	DDlin.tworegime
48	0.285	-0.005	-0.001	0.236116	-0.00520786	0.00325609	DDlin.tworegime
48	0.175	0.005	-0.005	0.0764069	0.00488893	0.00175115	DDlin.tworegime
48	0.25	0	-0.005	0.439478	-0.00283793	-0.0146191	DDlin.tworegime
48	0.2875	-0.0025	-0.005	0.037495	0.00549566	0.00615509	DDlin.tworegime
48	0.325	-0.005	-0.005	0.371253	-0.00746229	-0.00874283	DDlin.tworegime
48	0.265	-0.001	-0.005	0.0969047	0.0126027	0.0056303	DDlin.tworegime
49	0.25	-0.005	0.0025	0.219771	-0.00457488	-0.0073891	DDlin.tworegime
49	0.275	-0.005	0	0.295468	-0.00854128	-0.0063656	DDlin.tworegime
49	0.3	-0.005	-0.0025	0.197934	-0.00430031	0.00416372	DDlin.tworegime
49	0.325	-0.005	-0.005	0.143063	-0.00161605	-0.000422676	DDlin.tworegime
49	0.285	-0.005	-0.001	0.316485	-0.00714757	-0.00433797	DDlin.tworegime
49	0.175	0.005	-0.005	0.344139	-0.00765706	-0.0163876	DDlin.tworegime
49	0.25	0	-0.005	0.215465	-0.00110223	-0.00590152	DDlin.tworegime
49	0.2875	-0.0025	-0.005	0.0891565	0.00665956	0.00646769	DDlin.tworegime
49	0.325	-0.005	-0.005	0.0303446	0.00735726	0.00812009	DDlin.tworegime
49	0.265	-0.001	-0.005	0.333624	-0.00359354	-0.00861911	DDlin.tworegime
50	0.25	-0.005	0.0025	0.152134	-0.00199455	0.0165003	DDlin.tworegime
50	0.275	-0.005	0	0.631036	-0.0158088	-0.031285	DDlin.tworegime
50	0.3	-0.005	-0.0025	0.246371	-0.00255391	-0.00297148	DDlin.tworegime
50	0.325	-0.005	-0.005	0.121186	0.00129872	0.000453829	DDlin.tworegime
50	0.285	-0.005	-0.001	1.73497e-08	0.00942917	0.0305269	DDlin.tworegime
50	0.175	0.005	-0.005	1.80216e-07	0.0224956	0.00809724	DDlin.tworegime
50	0.25	0	-0.005	0.220383	0.00110469	-0.0099041	DDlin.tworegime
50	0.2875	-0.0025	-0.005	0.12923	0.00308455	0.00513942	DDlin.tworegime
50	0.325	-0.005	-0.005	1.06831e-05	0.0171472	0.0178072	DDlin.tworegime
[truncated: 1,301 more rows]

## Sheet: notes
tree.no	tree ID
sim.sig2	simulated sigma^2 parameter
sim.par1	simulated parameter for regime 1 (see details in Table S1)
sim.par2	simulated parameter for regime 2 (see details in Table S1)
obs.sig2	estimated sigma^2 parameter
obs.par1	estimated parameter for regime 1 (see details in Table S1)
obs.par2	estimated parameter for regime 2 (see details in Table S1)
model	generating model
