# Supplementary material for: Tempo and mode of morphological evolution are decoupled from latitude in birds
Source: PLoS Biol. 2021 Aug 24;19(8):e3001270. doi: 10.1371/journal.pbio.3001270 (PMC8384433; doi:10.1371/journal.pbio.3001270)
Supplement: S8 Data — BM, Brownian motion; EB, early burst; OU, Ornstein–Uhlenbeck. (XLSX) [file pbio.3001270.s041.xlsx]

## Sheet: data
generating.model	tree	parameter.set	sim.sig2	sim.par1	sim.par2	sim.alpha	bm1.lnL	bm1.AICc	bm1.sig2	bm1.anc	bm1.conv	ou1.lnL	ou1.AICc	ou1.sig2	ou1.alpha	ou1.anc	eb1.lnL	eb1.AICc	eb1.sig2	eb1.r	eb1.anc	mc1.lnL	mc1.AICc	mc1.sig2	mc1.S	mc1.anc	ddexp1.lnL	ddexp1.AICc	ddexp1.sig2	ddexp1.r	ddexp1.anc	ddlin1.lnL	ddlin1.AICc	ddlin1.sig2	ddlin1.b	ddlin1.anc	bm2.lnL	bm2.AICc	bm2.sig2_temp	bm2.sig2_trop	bm2.anc	ou2.lnL	ou2.AICc	ou2.sig2	ou2.alpha	ou2.anc_temp	ou2.anc_trop	eb2.lnL	eb2.AICc
EB.tworegime	1	1	0.121825	-2.5	-1	NA	60.42	-116.585	0.0323969	0.154535	0	60.42	-114.318	0.0324042	5.41e-08	0.154535	60.8731	-115.224	0.129544	-1.57954	0.167195	61.6647	-116.808	0.0229977	-1.47325	0.132319	62.1025	-117.683	0.0887001	-0.0324311	0.158251	63.1417	-119.762	0.0952315	-0.00176202	0.157113	9.64305	-12.7644	0.0923926	0.520676	0.172134	21.4157	-33.9425	1.28361	23.9573	0.196236	0.0513964	61.5885	-114.288
EB.tworegime	1	2	0.121825	-2.5	-2.5	NA	78.9387	-153.622	0.0154475	0.0485725	0	78.9387	-151.356	0.0154489	3.98e-07	0.0485725	78.9427	-151.364	0.0183382	-0.192311	0.0487717	79.2989	-152.076	0.0125998	-0.967973	0.049127	79.583	-152.644	0.0305068	-0.0211418	0.0502033	79.719	-152.916	0.0296779	-0.000411104	0.05014	34.0386	-61.5554	0.0566507	0.137555	0.048923	56.6044	-104.32	1.70728	139.175	0.040074	0.0456952	79.1368	-149.385
EB.tworegime	1	3	0.121825	-2.5	-5	NA	88.9486	-173.642	0.0103542	0.131996	0	88.9486	-171.375	0.010355	1.84e-07	0.131996	90.0428	-173.564	0.0499231	-1.82053	0.144162	90.8211	-175.12	0.00743986	-1.29205	0.114154	90.2105	-173.899	0.0223383	-0.0246021	0.134424	90.3207	-174.12	0.0207279	-0.000303818	0.133764	23.0541	-39.5865	0.048498	0.328721	0.119472	32.5586	-56.2284	0.872337	25.5412	0.12365	0.055724	103.193	-197.498
EB.tworegime	1	4	0.0271828	-1	-2.5	NA	93.6511	-183.047	0.00857657	0.0110834	0	93.6511	-180.78	0.00857874	2.84e-07	0.0110834	93.9741	-181.427	0.0252295	-1.22744	0.00835851	94.5736	-182.626	0.00663874	-1.114	0.0173814	94.2534	-181.985	0.0148626	-0.017083	0.0110296	94.2359	-181.95	0.0136259	-0.000149148	0.011106	44.1935	-81.8652	0.0333982	0.100376	0.0198448	54.5554	-100.222	0.249352	17.0019	-0.00359055	0.0509635	102.104	-195.319
EB.tworegime	1	5	1.48413	-5	-2.5	NA	39.4815	-74.7077	0.0748872	0.457234	0	39.4815	-72.4413	0.074875	2.76e-09	0.457234	41.2333	-75.9448	0.481885	-2.17683	0.411443	42.1371	-77.7525	0.0505857	-1.43926	0.510811	40.8844	-75.2472	0.157156	-0.0239287	0.449707	40.8687	-75.2157	0.140856	-0.00195714	0.451785	-19.4869	45.4955	0.712248	0.863593	0.620062	-14.7708	38.4304	1.47695	4.77823	0.64955	0.607628	42.0834	-75.2778
EB.tworegime	2	1	0.121825	-2.5	-1	NA	56.1558	-108.056	0.0236222	-0.212192	0	56.2273	-105.933	0.0259871	0.264002	-0.21407	56.1558	-105.79	0.0236319	-7.11e-08	-0.212192	56.165	-105.808	0.0228467	-0.0941729	-0.212303	56.1583	-105.795	0.0247653	-0.00143005	-0.212002	56.1597	-105.798	0.0253223	-5.14e-05	-0.211913	7.60155	-8.68136	0.0758343	0.333843	-0.181422	56.2543	-103.62	0.0260188	0.270166	-0.220505	-0.12241	58.1006	-107.312
EB.tworegime	2	2	0.121825	-2.5	-2.5	NA	65.8345	-127.414	0.0160443	-0.00709065	0	65.8381	-125.155	0.016391	0.0578895	-0.00683542	65.8345	-125.147	0.0160412	-2.47e-06	-0.00709066	65.9219	-125.322	0.0144651	-0.280992	-0.00658327	65.8869	-125.252	0.0198917	-0.00662302	-0.00772656	65.9131	-125.304	0.0213581	-0.000159509	-0.0079317	27.7419	-48.962	0.0607481	0.0885678	0.0279406	65.9318	-122.975	0.016288	0.0510748	0.00339181	-0.786747	65.8376	-122.786
EB.tworegime	2	3	0.121825	-2.5	-5	NA	61.4597	-118.664	0.0191163	-0.00217419	0	61.4597	-116.398	0.0191138	1.94e-08	-0.00217419	63.4412	-120.361	0.0814649	-1.91425	-0.00144692	64.2716	-122.022	0.0110937	-1.15077	-0.0149618	63.3912	-120.261	0.0474185	-0.0305146	-0.00306213	63.2689	-120.016	0.0373088	-0.00055788	-0.00312864	-4.22672	14.9752	0.0524714	1.05235	-0.108931	62.8554	-116.822	0.0180718	1.04e-07	-0.0452619	1.61653e+06	72.6955	-136.502
EB.tworegime	2	4	0.0271828	-1	-2.5	NA	71.4686	-138.682	0.0128039	0.0636076	0	71.4694	-136.417	0.0128025	3.16e-11	0.0636076	71.8469	-137.172	0.0277382	-0.979713	0.0572798	72.3245	-138.127	0.00939248	-0.752592	0.0718146	72.2232	-137.925	0.0256426	-0.0223	0.0587407	72.3373	-138.153	0.0240614	-0.000336493	0.059515	-0.751133	8.02401	0.0314486	1.21149	0.0905255	72.8006	-136.712	0.0121418	1.02e-06	0.0291295	131827	73.9109	-138.933
EB.tworegime	2	5	1.48413	-5	-2.5	NA	18.9865	-33.7176	0.104481	0.397017	0	18.9865	-31.4512	0.104486	5.79e-08	0.397017	21.8036	-37.0854	0.49565	-2.09246	0.421627	22.699	-38.8763	0.056957	-1.21806	0.384721	21.4628	-36.404	0.272323	-0.0327497	0.411556	21.2419	-35.9621	0.209414	-0.00323993	0.407326	-62.4198	131.361	2.10746	3.45108	0.431631	19.5774	-30.2659	0.102053	8.29e-08	0.463106	-3.09628e+06	25.058	-41.2271
EB.tworegime	3	1	0.121825	-2.5	-1	NA	41.2452	-78.2351	0.0374391	-0.149904	0	41.2452	-75.9687	0.0374438	1.04e-08	-0.149904	45.9267	-85.3316	0.329258	-3.03438	-0.158311	47.215	-87.9083	0.0143627	-1.72619	-0.142243	47.8474	-89.1731	0.216528	-0.0634485	-0.156001	48.6201	-90.7185	0.103279	-0.00198899	-0.154183	-11.0992	28.7201	0.125934	0.637339	-0.0693209	42.4155	-75.9421	0.0357315	3.02e-07	-0.24652	657225	48.2843	-87.6798
EB.tworegime	3	2	0.121825	-2.5	-2.5	NA	48.0633	-91.8712	0.0285113	-0.010816	0	48.0633	-89.6048	0.0285093	1.08e-08	-0.010816	52.8925	-99.2633	0.159708	-2.45127	-0.0321727	53.9051	-101.289	0.0129115	-1.36652	0.0209097	52.4232	-98.3247	0.0918618	-0.0417412	-0.0248693	51.8913	-97.2609	0.0606492	-0.00100762	-0.0196991	-10.8451	28.212	0.189879	0.451617	0.0609323	52.0961	-95.3032	0.0242595	4.97e-08	0.141332	-6.28558e+06	53.0916	-97.2943
EB.tworegime	3	3	0.121825	-2.5	-5	NA	57.287	-110.319	0.0197109	0.0878959	0	57.287	-108.052	0.0197103	7.05e-09	0.0878959	78.9858	-151.45	0.321466	-4.76204	0.066506	80.9909	-155.46	0.00259239	-2.49865	0.117856	75.7905	-145.059	0.118155	-0.0802188	0.0724278	70.0534	-133.585	0.0395293	-0.000742117	0.0802119	-22.2144	50.9505	0.215754	0.924819	0.102318	57.3076	-105.726	0.0196943	4.26e-08	0.0784936	452735	80.7804	-152.672
EB.tworegime	3	4	0.0271828	-1	-2.5	NA	80.7846	-157.314	0.00770122	0.0723751	0	80.7846	-155.047	0.00770007	1.55e-08	0.0723751	84.3277	-162.134	0.0556094	-2.71615	0.0709446	85.4854	-164.449	0.00332182	-1.57815	0.0693608	85.1915	-163.861	0.0311568	-0.0490792	0.0714152	85.0793	-163.637	0.0175565	-0.000305058	0.0716207	26.085	-45.6482	0.0560955	0.0825909	0.0897266	81.8154	-154.742	0.00738869	5.08e-08	0.113552	-1.66229e+06	84.6902	-160.492
EB.tworegime	3	5	1.48413	-5	-2.5	NA	-0.654996	5.56531	0.200114	0.242781	0	-0.654997	7.83173	0.200088	2.45e-08	0.242781	6.97359	-7.42544	4.48806	-4.43436	0.321695	8.88649	-11.2512	0.0473578	-2.45481	0.14509	9.82655	-13.1314	1.78512	-0.0827517	0.30416	8.76637	-11.011	0.493661	-0.00944446	0.272976	-37.945	82.4118	0.195128	2.96886	0.118213	0.93183	7.02523	0.187813	5.19e-08	-0.016226	1.02506e+07	15.2374	-21.5858
EB.tworegime	4	1	0.121825	-2.5	-1	NA	37.5907	-70.926	0.0551945	0.144883	0	37.5907	-68.6596	0.0551925	1.42e-08	0.144883	41.7535	-76.9852	0.312085	-2.29466	0.193898	42.7002	-78.8787	0.0298693	-1.29445	0.10484	40.2742	-74.0267	0.124764	-0.0285904	0.157022	39.8279	-73.1341	0.0975774	-0.00134759	0.151752	-45.2005	96.9227	2.51901	0.959744	0.0150485	37.6763	-66.4637	0.0550086	4.81e-08	0.110561	1.95764e+06	42.8553	-76.8218
EB.tworegime	4	2	0.121825	-2.5	-2.5	NA	55.9828	-107.71	0.0264531	0.103938	0	55.9828	-105.444	0.026444	3.29e-06	0.103938	56.1619	-105.802	0.0456628	-0.662678	0.0949115	56.4928	-106.464	0.0218781	-0.556505	0.111297	56.0117	-105.502	0.0294727	-0.00332783	0.102416	56.0071	-105.492	0.0288773	-7.41e-05	0.102705	7.58891	-8.65608	0.194481	0.174515	0.103365	55.9828	-103.077	0.0264492	8.94e-08	0.103699	7317.92	58.7528	-108.617
EB.tworegime	4	3	0.121825	-2.5	-5	NA	56.8068	-109.358	0.0255887	-0.0794483	0	56.8049	-107.088	0.0256103	0.000359719	-0.079441	62.0498	-117.578	0.398293	-3.59391	-0.106353	63.5933	-120.665	0.00990698	-2.06717	-0.0584351	63.9379	-121.354	0.128029	-0.0598056	-0.0967568	64.1759	-121.83	0.0661217	-0.00125208	-0.0884743	-3.29598	13.1137	0.220098	0.344917	-0.127254	56.9048	-104.921	0.0254938	9.05e-08	-0.0544481	-758121	70.5028	-132.117
EB.tworegime	4	4	0.0271828	-1	-2.5	NA	77.7052	-151.155	0.0110914	-0.0937789	0	77.7052	-148.889	0.0110945	5.78e-07	-0.0937789	78.968	-151.414	0.0394574	-1.58848	-0.0955805	79.6543	-152.787	0.00749994	-1.00494	-0.0916033	79.2228	-151.924	0.0249936	-0.0270189	-0.0966506	79.2926	-152.063	0.0215031	-0.000314987	-0.0962541	17.1292	-27.7366	0.113275	0.135526	-0.107083	77.7606	-146.632	0.0110711	1.07e-07	-0.106162	318341	81.1392	-153.39
EB.tworegime	4	5	1.48413	-5	-2.5	NA	7.07515	-9.89498	0.187078	0.202998	0	7.07515	-7.62856	0.187059	3.59e-08	0.202998	17.7052	-28.8887	3.72943	-4.16829	0.312405	19.4677	-32.4137	0.0534786	-2.28776	0.107437	16.9651	-27.4084	0.811278	-0.0587441	0.222669	15.7024	-24.8831	0.4325	-0.00805183	0.206945	-66.9239	140.369	5.23206	2.61	-0.0987371	7.09581	-5.30274	0.186906	6.69e-08	0.171937	1.27447e+06	18.4137	-27.9385
EB.tworegime	5	1	0.121825	-2.5	-1	NA	36.0395	-67.8238	0.0565298	0.224782	0	37.1303	-67.7389	0.0732904	0.934979	0.232511	36.0395	-65.5574	0.0565178	-9.12e-07	0.224782	36.0395	-65.5574	0.0565229	-6.92e-07	0.224782	37.0481	-67.5745	0.0231685	0.0253365	0.228779	37.1751	-67.8286	0.0132921	0.00132092	0.23134	-6.79409	20.1099	0.468441	0.231773	0.188395	38.8024	-68.7159	0.0802858	1.48722	0.487585	0.184248	50.339	-91.7891
EB.tworegime	5	2	0.121825	-2.5	-2.5	NA	54.2214	-104.187	0.0273151	-0.144733	0	54.2214	-101.921	0.027323	5.31e-07	-0.144733	55.135	-103.748	0.0821965	-1.3909	-0.122919	55.7495	-104.977	0.0189395	-0.905152	-0.164451	55.1908	-103.86	0.0538867	-0.0221405	-0.1349	55.3427	-104.164	0.0546864	-0.000813614	-0.136078	2.52811	1.46552	0.433166	0.127414	-0.193783	54.4607	-100.032	0.0270534	6.57e-08	-1.83489e+06	-0.128809	55.5776	-102.266
EB.tworegime	5	3	0.121825	-2.5	-5	NA	66.9885	-129.722	0.0163892	-0.224944	0	66.9885	-127.455	0.0163911	6.37e-08	-0.224944	71.8191	-137.116	0.128536	-2.77736	-0.226705	72.994	-139.466	0.00744654	-1.57041	-0.205797	71.5503	-136.579	0.0535099	-0.0426389	-0.226308	71.4758	-136.43	0.0387534	-0.00068999	-0.225516	-36.71	79.9417	0.715781	1.36414	-0.15973	72.1182	-135.347	0.0133504	1.06e-07	3.88587e+06	-0.279379	73.9168	-138.945
EB.tworegime	5	4	0.0271828	-1	-2.5	NA	79.1861	-154.117	0.0100579	-0.0733134	0	79.1861	-151.85	0.0100631	4.42e-08	-0.0733134	81.1506	-155.779	0.0415652	-1.83484	-0.0441508	81.9273	-157.333	0.00623391	-1.08407	-0.0904496	80.3912	-154.261	0.0196625	-0.0221482	-0.0629472	80.2412	-153.961	0.0166697	-0.000203833	-0.06607	8.74028	-10.9588	0.079078	0.291909	-0.0927035	79.5748	-150.261	0.00990871	1.01e-07	-924689	-0.061014	80.8147	-152.74
EB.tworegime	5	5	1.48413	-5	-2.5	NA	-10.6602	25.5758	0.366035	-0.0880324	0	-10.6554	27.8326	0.371638	0.0449681	-0.0856033	-10.6602	27.8422	0.365992	-6.8e-07	-0.0880325	-10.6315	27.7847	0.35284	-0.111168	-0.079668	-10.4202	27.3621	0.261328	0.00985946	-0.0792114	-10.4577	27.4372	0.270534	0.00286252	-0.0799402	-94.4835	195.489	4.98854	17.9354	0.211963	-3.37969	15.6483	0.510636	2.12022	1.27618	-0.288729	13.4516	-18.0144
EB.tworegime	6	1	0.121825	-2.5	-1	NA	42.654	-81.0528	0.0377737	-0.0374473	0	43.9519	-81.3821	0.0377517	1.89e-15	-0.0380359	43.2942	-80.0666	0.0848366	-1.04653	-0.0448648	43.7575	-80.9934	0.0278603	-0.688275	-0.0302801	43.012	-79.5022	0.055328	-0.0120863	-0.0405397	42.9628	-79.4039	0.0507417	-0.000396592	-0.0398007	-14.8441	36.2099	0.938107	0.1758	0.0122866	5.0218	-1.15472	15.8903	165.897	0.0513889	0.0269554	48.3474	-87.8059
EB.tworegime	6	2	0.121825	-2.5	-2.5	NA	62.8397	-121.424	0.016853	-0.0885042	0	63.446	-120.37	0.016849	3.35e-15	-0.0881131	63.476	-120.43	0.0391984	-1.09095	-0.0874359	63.9676	-121.413	0.0121708	-0.738121	-0.0907314	63.9047	-121.288	0.0346352	-0.0234738	-0.0874429	64.0073	-121.493	0.0308067	-0.000420526	-0.0876517	6.72114	-6.92053	0.2331	0.117122	-0.114573	27.8618	-46.8348	0.700057	17.7374	-0.0895903	-0.122986	65.1556	-121.422
EB.tworegime	6	3	0.121825	-2.5	-5	NA	74.0429	-143.83	0.0107638	0.111993	0	74.0426	-141.564	0.0107612	3.04e-05	0.111993	82.4667	-158.412	0.153433	-3.83406	0.0984557	84.1177	-161.714	0.00302714	-2.11468	0.121954	83.8014	-161.081	0.065729	-0.0694547	0.105772	84.2963	-162.071	0.0328842	-0.000650608	0.109428	4.28484	-2.04794	0.264885	0.125889	0.112884	25.489	-42.0892	0.95911	22.3656	0.11134	0.134832	86.878	-164.867
EB.tworegime	6	4	0.0271828	-1	-2.5	NA	80.0961	-155.937	0.00844819	-0.0428155	0	80.0961	-153.67	0.00844959	8.03e-08	-0.0428155	83.052	-159.582	0.0461888	-2.30133	-0.0420576	84.044	-161.566	0.00423614	-1.35282	-0.0397371	84.3208	-162.12	0.0328161	-0.0476268	-0.0430202	84.8731	-163.224	0.0214663	-0.000390066	-0.0432231	18.5518	-30.5819	0.119911	0.0852478	-0.0287232	31.6728	-54.4566	0.300428	8.1437	-8.28e-05	-0.0394975	85.1746	-161.46
EB.tworegime	6	5	1.48413	-5	-2.5	NA	14.0818	-23.9083	0.118435	-0.523659	0	14.0818	-21.6419	0.118431	5.49e-08	-0.523659	22.6648	-38.8079	1.09215	-3.27125	-0.439565	24.0467	-41.5717	0.038853	-1.7784	-0.577546	21.7271	-36.9325	0.484946	-0.0537097	-0.479131	20.3263	-34.1308	0.257961	-0.00452016	-0.501086	-54.7437	116.009	1.75089	1.94474	-0.705346	-39.4949	87.8787	5.87512	9.45409	-0.714561	-0.656376	31.8407	-54.7924
EB.tworegime	7	1	0.121825	-2.5	-1	NA	47.5157	-90.7761	0.0308959	0.0385269	0	47.5157	-88.5096	0.0308987	5.88e-07	0.0385269	47.669	-88.8163	0.0480812	-0.549771	0.0393229	47.9489	-89.3761	0.0258346	-0.472644	0.0316631	47.5639	-88.6061	0.0360036	-0.00462985	0.0391254	47.5566	-88.5915	0.035036	-0.000123774	0.03903	-7.85272	22.2272	0.47601	0.178809	-0.0613837	13.7454	-18.6019	104.814	1551.33	-0.0120488	-0.0363316	49.435	-89.981
EB.tworegime	7	2	0.121825	-2.5	-2.5	NA	49.0894	-93.9235	0.0290071	-0.0261576	0	49.0894	-91.6571	0.029008	5.6e-07	-0.0261575	52.2603	-97.9988	0.181535	-2.43074	-0.0342911	53.3042	-100.087	0.0146927	-1.42596	-0.0452305	52.1218	-97.7219	0.0820045	-0.035424	-0.029204	52.0004	-97.4791	0.0621886	-0.00100902	-0.0281084	-20.6222	47.7662	0.468591	0.474022	-0.0649518	1.21072	6.46744	3.2024	28.1952	-0.0648144	-0.0581263	53.2714	-97.6539
EB.tworegime	7	3	0.121825	-2.5	-5	NA	53.0402	-101.825	0.0247683	-0.0589435	0	53.0402	-99.5586	0.0247655	2.8e-06	-0.0589435	53.1268	-99.7319	0.0359162	-0.459373	-0.0601529	53.39	-100.258	0.0207625	-0.475268	-0.0531101	53.2171	-99.9124	0.0344808	-0.0101369	-0.0604655	53.2594	-99.9971	0.0363576	-0.000342034	-0.0607062	-13.1643	32.8503	0.130963	0.711124	-0.00485922	19.0252	-29.1615	15.7663	288.14	-0.0476892	0.0184469	70.8906	-132.892
EB.tworegime	7	4	0.0271828	-1	-2.5	NA	81.9326	-159.61	0.00780168	-0.0034405	0	81.9326	-157.344	0.00779753	3.17e-07	-0.0034405	82.1897	-157.858	0.0152287	-0.834448	-0.00410691	82.6075	-158.693	0.00599243	-0.683597	-0.00140387	82.3088	-158.096	0.0123033	-0.0141776	-0.00434568	82.3337	-158.146	0.0120518	-0.000126221	-0.00435624	20.9319	-35.3422	0.101955	0.0802802	0.032438	50.2042	-91.5195	4.13184	262.854	0.005672	0.0265366	83.4825	-158.076
EB.tworegime	7	5	1.48413	-5	-2.5	NA	13.696	-23.1366	0.119495	0.742756	0	13.696	-20.8702	0.119507	9.68e-09	0.742756	16.0983	-25.6749	0.598374	-2.11215	0.746042	17.0103	-27.4988	0.066605	-1.26909	0.785957	15.9657	-25.4096	0.288492	-0.0295686	0.740594	15.4915	-24.4614	0.208326	-0.002759	0.740854	-44.6482	95.8181	1.28646	1.19062	1.00682	-28.6383	66.1655	4.6424	11.7032	0.99914	0.867582	18.5721	-28.2554
EB.tworegime	8	1	0.121825	-2.5	-1	NA	39.7241	-75.193	0.037843	0.0961111	0	39.9395	-73.3573	0.0443599	0.452408	0.102017	39.7241	-72.9265	0.0378459	-1.9e-07	0.0961111	39.7242	-72.9266	0.037844	-2.99e-07	0.0961111	39.9314	-73.3412	0.0235179	0.0134552	0.0991045	39.9824	-73.4431	0.0194855	0.000539207	0.100694	7.09165	-7.66157	0.100311	0.189476	0.152693	40.112	-71.335	0.0447843	0.497885	0.127893	-0.0441245	42.8277	-76.7666
EB.tworegime	8	2	0.121825	-2.5	-2.5	NA	48.1179	-91.9804	0.0270453	0.0960353	0	48.1179	-89.714	0.027054	1.39e-07	0.0960353	49.2329	-91.9441	0.0959693	-1.63702	0.102777	49.9692	-93.4166	0.0167308	-1.09074	0.0696358	49.3622	-92.2026	0.0619871	-0.0261357	0.0988364	49.5707	-92.6197	0.0597217	-0.000939221	0.0982123	-8.12499	22.7717	0.145485	0.426484	-0.0315553	48.5264	-88.164	0.0266112	4.71e-08	0.0596331	2.24709e+06	49.1864	-89.484
EB.tworegime	8	3	0.121825	-2.5	-5	NA	57.0493	-109.843	0.018926	0.00908306	0	57.0493	-107.577	0.0189239	4.07e-08	0.00908306	58.6515	-110.781	0.1105	-2.29278	0.00653983	59.6878	-112.854	0.00966222	-1.49222	0.00144331	59.1057	-111.69	0.0599927	-0.0370481	0.00395809	59.6397	-112.758	0.0511563	-0.000915064	0.0039372	13.533	-20.5442	0.0535014	0.200127	0.0181936	57.6564	-106.424	0.018469	9.63e-08	-0.027959	1.1179e+06	77.2721	-145.655
EB.tworegime	8	4	0.0271828	-1	-2.5	NA	71.159	-138.063	0.010764	-0.0137802	0	71.3174	-136.113	0.0124056	0.399802	-0.0167573	71.159	-135.796	0.0107605	-6e-08	-0.0137802	71.159	-135.796	0.0107623	-9.52e-06	-0.0137803	71.2715	-136.021	0.00731263	0.0110051	-0.0151847	71.3487	-136.176	0.00561012	0.000152189	-0.0165016	42.3252	-78.1288	0.0206379	0.053668	-0.0601272	71.3194	-133.75	0.0124659	0.413158	-0.0183946	-0.00616706	79.8349	-150.781
EB.tworegime	8	5	1.48413	-5	-2.5	NA	1.39156	1.47219	0.175339	0.00516044	0	1.39156	3.73861	0.175339	2.12e-08	0.00516044	3.83928	-1.15683	1.07206	-2.3941	-0.0551026	4.88823	-3.25471	0.0871708	-1.47366	0.0926733	3.96918	-1.41661	0.558383	-0.0378274	-0.03476	4.23481	-1.94787	0.450997	-0.00793585	-0.0262592	-50.3731	107.268	0.416488	3.80042	0.239495	1.86478	5.15934	0.172041	4.8e-08	0.104838	-6.03675e+06	7.68825	-6.48761
EB.tworegime	9	1	0.121825	-2.5	-1	NA	49.279	-94.3028	0.0350578	-0.189023	0	49.6571	-92.7924	0.0406459	0.559158	-0.182529	49.279	-92.0364	0.0350615	-3.55e-07	-0.189023	49.2791	-92.0364	0.0350694	-1.37e-06	-0.189023	49.7623	-93.0028	0.0201285	0.0158192	-0.189878	49.7424	-92.9631	0.0189203	0.00048062	-0.189063	-2.44091	11.4036	0.252746	0.289993	-0.150744	24.5426	-40.1964	113.739	2592.11	-0.210501	-0.190019	60.7213	-112.554
EB.tworegime	9	2	0.121825	-2.5	-2.5	NA	54.5413	-104.827	0.0284031	-0.00242208	0	54.5413	-102.561	0.0284002	2.41e-07	-0.00242208	54.7354	-102.949	0.0589104	-0.871122	-0.00158519	55.1965	-103.871	0.0220587	-0.801272	-0.000894968	54.8637	-103.206	0.0429303	-0.0128696	-0.00263391	54.8523	-103.183	0.0406153	-0.000365545	-0.00260137	11.5332	-16.5447	0.486388	0.0893427	-0.0219566	37.6176	-66.3464	3.16075	121.418	0.0800911	-0.0414041	59.076	-109.263
EB.tworegime	9	3	0.121825	-2.5	-5	NA	74.6377	-145.02	0.0127099	0.20176	0	74.6377	-142.754	0.0127217	1e-06	0.20176	77.5366	-148.551	0.094336	-2.52326	0.191977	78.6056	-150.69	0.00698563	-1.50864	0.21269	77.1601	-147.799	0.0318851	-0.0312551	0.199924	76.9207	-147.32	0.0252558	-0.000382546	0.200839	1.35055	3.82065	0.237249	0.239058	0.230045	26.6759	-44.4628	69.9695	1737.01	0.225104	0.232529	77.9568	-147.025
EB.tworegime	9	4	0.0271828	-1	-2.5	NA	74.4562	-144.657	0.012807	-0.0121058	0	74.4562	-142.391	0.0128048	4.17e-06	-0.0121058	74.7742	-143.027	0.0284229	-0.957451	-0.00936532	75.2368	-143.952	0.0100078	-0.762684	-0.0138547	74.6862	-142.851	0.0178872	-0.0103469	-0.0112591	74.6599	-142.798	0.016809	-0.000120293	-0.0114133	14.65	-22.7782	0.0958384	0.166923	-0.028247	41.8997	-74.9105	75.6949	3454.3	-0.0223626	-0.036917	75.0533	-141.218
EB.tworegime	9	5	1.48413	-5	-2.5	NA	-0.907963	6.07124	0.261026	0.234932	0	2.68928	1.14317	0.420809	2.40353	0.270382	-0.907963	8.33767	0.261005	-5.09e-08	0.234932	-0.908056	8.33785	0.261094	-8.52e-08	0.234932	1.94096	2.63982	0.0415587	0.0493567	0.240514	2.50801	1.50573	4.89e-08	0.00760278	0.262799	-18.3861	43.2939	1.53507	0.303577	0.259222	-8.62927	26.1474	2.48283	14.0772	0.293135	0.264008	30.7157	-52.5425
EB.tworegime	10	1	0.121825	-2.5	-1	NA	42.3764	-80.4974	0.0435473	-0.213146	0	42.3764	-78.231	0.0435582	4.25e-08	-0.213146	43.7746	-81.0275	0.204337	-1.93994	-0.200058	44.6086	-82.6954	0.0262497	-1.28442	-0.228938	45.1066	-83.6915	0.135728	-0.0382863	-0.206018	45.135	-83.7483	0.093902	-0.00152022	-0.208225	-5.03853	16.5988	0.389844	0.239113	-0.246559	43.511	-78.1331	0.0416254	2.37e-07	-942464	-0.140027	54.254	-99.6192
EB.tworegime	10	2	0.121825	-2.5	-2.5	NA	67.0025	-129.75	0.0162532	0.121149	0	67.0025	-127.483	0.0162641	9.34e-07	0.121149	73.4006	-140.28	0.174524	-3.20696	0.109268	74.7033	-142.885	0.00659468	-1.78751	0.126998	73.145	-139.768	0.0648811	-0.050438	0.113321	72.5632	-138.605	0.0373024	-0.000659348	0.11618	3.0103	0.501143	0.0919521	0.353575	0.144137	67.6282	-126.367	0.0158641	1.44e-07	-710234	0.154496	73.3456	-137.802
EB.tworegime	10	3	0.121825	-2.5	-5	NA	67.3078	-130.36	0.0160714	-0.0295677	0	67.3078	-128.094	0.016068	3.76e-07	-0.0295677	72.9444	-139.367	0.297905	-3.84953	-0.0412192	74.5706	-142.619	0.00564798	-2.2272	-0.024675	75.2419	-143.962	0.0783546	-0.0591767	-0.0364414	74.1331	-141.745	0.0371891	-0.000672909	-0.0333955	12.2424	-17.9631	0.0717891	0.226896	-0.00214644	67.4004	-125.912	0.0160097	5.08e-08	-771376	-0.0167496	79.7196	-150.55
EB.tworegime	10	4	0.0271828	-1	-2.5	NA	83.7875	-163.32	0.00830994	0.0678829	0	83.7875	-161.053	0.0083131	8.1e-07	0.0678829	84.0325	-161.543	0.015937	-0.79485	0.0682273	84.3971	-162.272	0.006652	-0.632498	0.0699314	83.9891	-161.456	0.0113562	-0.00964438	0.0682537	83.9682	-161.415	0.0107413	-7.3e-05	0.0682032	37.2444	-67.967	0.0267134	0.0828818	0.0569723	83.7875	-158.686	0.00831291	1.3e-07	167.071	0.0678758	88.7575	-168.626
EB.tworegime	10	5	1.48413	-5	-2.5	NA	19.0529	-33.8506	0.110721	0.444241	0	19.0529	-31.5842	0.110733	1.03e-07	0.444241	22.2516	-37.9815	1.92715	-3.64927	0.424099	23.8732	-41.2246	0.041418	-2.32279	0.504177	26.547	-46.5723	0.800042	-0.0713432	0.431606	27.581	-48.6403	0.335619	-0.00660774	0.436458	-2.74503	12.0118	0.107156	0.466499	0.568288	19.8267	-30.7644	0.10735	6.94e-08	4.25579e+06	0.347629	33.2318	-57.5748
EB.tworegime	11	1	0.121825	-2.5	-1	NA	39.0529	-73.8504	0.041656	-0.208558	0	39.0529	-71.584	0.0416475	3.89e-06	-0.208558	39.0848	-71.6478	0.050667	-0.249059	-0.209533	39.2465	-71.9712	0.0366521	-0.307303	-0.208662	39.1054	-71.6891	0.050331	-0.00583001	-0.209347	39.1154	-71.709	0.051636	-0.000301258	-0.209435	-35.8148	78.1513	0.755254	0.9057	-0.132441	4.26658	0.355723	554.486	5617.16	-0.232467	-0.175404	39.1751	-69.4613
EB.tworegime	11	2	0.121825	-2.5	-2.5	NA	53.4127	-102.57	0.0234509	0.11706	0	53.4127	-100.304	0.0234497	2.77e-08	0.11706	56.1779	-105.834	0.115715	-2.19321	0.114915	57.1198	-107.718	0.0118549	-1.28163	0.110114	56.8045	-107.087	0.0884819	-0.0457009	0.118761	58.5082	-110.495	0.0743074	-0.00145969	0.120449	-8.54798	23.6177	0.338284	0.234609	0.123381	14.4324	-19.9759	2.05712	29.9413	0.0466308	0.0564265	57.7495	-106.61
EB.tworegime	11	3	0.121825	-2.5	-5	NA	68.0543	-131.853	0.0130583	-0.0802419	0	68.0543	-129.587	0.0130536	2.13e-07	-0.0802419	68.1117	-129.702	0.0164751	-0.29657	-0.0813014	68.2773	-130.033	0.0115298	-0.295054	-0.0802635	68.0585	-129.595	0.0136561	-0.00136595	-0.0803628	68.058	-129.594	0.0135761	-1.59e-05	-0.0803461	13.2531	-19.9845	0.0402219	0.264303	-0.101914	30.6007	-52.3125	0.933544	25.7534	-0.149557	-0.0689273	76.2775	-143.666
EB.tworegime	11	4	0.0271828	-1	-2.5	NA	79.0606	-153.866	0.00840566	-0.00655955	0	79.0606	-151.599	0.00840619	2.18e-08	-0.00655955	81.2208	-155.92	0.0314357	-1.79981	0.000323785	81.9862	-157.451	0.00484747	-1.05484	-0.0077699	80.9013	-155.281	0.0196653	-0.0285363	-0.0038695	80.6456	-154.769	0.015115	-0.000208287	-0.00514419	-8.04583	22.6134	0.648621	0.111385	-0.0316448	38.3379	-67.7868	199.605	7900.94	0.038503	-0.0168917	87.688	-166.487
EB.tworegime	11	5	1.48413	-5	-2.5	NA	5.40239	-6.54945	0.160033	-0.107805	0	5.40238	-4.28303	0.160068	4.95e-08	-0.107805	13.1907	-19.8597	0.913448	-2.64877	-0.045939	14.2896	-22.0574	0.061697	-1.42325	-0.172077	10.8032	-15.0846	0.475455	-0.0406297	-0.0771443	9.37653	-12.2313	0.294797	-0.00450985	-0.0910181	-81.1252	168.772	4.94003	5.24144	-0.275825	-50.1756	109.24	122.371	139.304	-0.373211	-0.318636	15.2831	-21.6774
EB.tworegime	12	1	0.121825	-2.5	-1	NA	46.8542	-89.453	0.0276468	0.186475	0	46.8542	-87.1866	0.027648	2.9e-08	0.186475	47.9645	-89.4073	0.0799194	-1.4138	0.189278	48.5653	-90.6089	0.0179174	-0.890979	0.182433	47.9443	-89.3669	0.0572699	-0.0232426	0.187211	47.8826	-89.2435	0.0492854	-0.000644368	0.186827	-32.8211	72.164	0.593092	0.757338	0.144244	10.1749	-11.4609	13.6848	174.99	0.165047	0.173782	48.695	-88.5011
EB.tworegime	12	2	0.121825	-2.5	-2.5	NA	51.1562	-98.057	0.0232806	0.193673	0	51.1562	-95.7906	0.0232765	9.43e-08	0.193673	52.5796	-98.6375	0.0798833	-1.65262	0.19675	53.2806	-100.039	0.0140123	-1.02277	0.193414	52.6762	-98.8306	0.0560486	-0.0284092	0.19515	52.6303	-98.7389	0.0458807	-0.000671224	0.194741	-15.7047	37.9311	0.130452	0.815716	0.230344	18.3911	-27.8933	182.057	3243.94	0.236052	0.141171	53.0735	-97.258
EB.tworegime	12	3	0.121825	-2.5	-5	NA	62.4516	-120.648	0.0148151	0.0586731	0	62.4516	-118.381	0.0148163	1.01e-08	0.0586731	68.8712	-131.221	0.171908	-3.51882	0.0713568	70.356	-134.19	0.00458194	-1.97814	0.0576627	69.4692	-132.417	0.0825735	-0.0617961	0.0621201	70.123	-133.724	0.0422499	-0.000822983	0.0592987	-8.82425	24.1702	0.117469	0.535428	0.053294	25.9513	-43.0138	4.07867	97.4548	0.0553446	0.0589393	76.6214	-144.354
EB.tworegime	12	4	0.0271828	-1	-2.5	NA	73.1927	-142.13	0.00964192	-0.0905415	0	73.1927	-139.864	0.00964269	1.5e-07	-0.0905415	73.3896	-140.257	0.0150532	-0.575442	-0.090605	73.6584	-140.795	0.00790566	-0.45048	-0.0897154	73.3131	-140.104	0.0123685	-0.00755443	-0.0904721	73.3102	-140.099	0.0121472	-7.43e-05	-0.0904665	3.5416	-0.561452	0.043025	0.499149	-0.101404	37.2997	-65.7105	9.88486	375.147	-0.0935154	-0.0640212	79.1833	-149.478
EB.tworegime	12	5	1.48413	-5	-2.5	NA	0.657125	2.94107	0.175475	0.114289	0	0.657124	5.20749	0.175438	1.03e-07	0.114289	4.40135	-2.28095	0.982707	-2.4134	0.138455	5.39805	-4.27436	0.0815552	-1.36963	0.101591	4.14588	-1.77001	0.519279	-0.0372582	0.124125	3.57976	-0.637779	0.351486	-0.00544293	0.120157	-76.3999	159.321	1.30102	10.286	0.140368	-46.4339	101.757	256.44	341.444	-0.0222605	0.0941835	13.5866	-18.2844
EB.tworegime	13	1	0.121825	-2.5	-1	NA	50.3589	-96.4626	0.031129	0.141242	0	50.3589	-94.1961	0.0311333	4.43e-08	0.141242	50.4294	-94.3371	0.0443345	-0.432803	0.141218	50.6865	-94.8512	0.0261726	-0.487317	0.14206	50.784	-95.0462	0.0534075	-0.0171363	0.14254	50.9469	-95.3721	0.0551016	-0.000715563	0.142949	-24.5421	55.606	0.901931	0.42799	0.0687644	51.462	-94.0352	0.0302571	0.0448024	0.070251	5.51349	53.3006	-97.7123
EB.tworegime	13	2	0.121825	-2.5	-2.5	NA	49.7004	-95.1454	0.0319586	-0.032615	0	49.7004	-92.879	0.0319663	7.74e-08	-0.032615	51.1516	-95.7815	0.119537	-1.68566	-0.036151	51.88	-97.2383	0.0204346	-1.06077	-0.0336195	51.2423	-95.9628	0.0710089	-0.0266305	-0.0364755	51.1059	-95.6902	0.0571329	-0.000776727	-0.0357352	-21.9564	50.4345	0.653749	0.48397	0.0394489	53.6793	-98.4697	0.0272607	1.34e-07	0.0998795	-3.35139e+06	51.55	-94.211
EB.tworegime	13	3	0.121825	-2.5	-5	NA	60.5478	-116.84	0.020713	0.127333	0	60.5478	-114.574	0.0207126	8.13e-08	0.127333	60.8242	-115.127	0.0442528	-0.938529	0.12868	61.2975	-116.073	0.0153979	-0.795575	0.124126	61.703	-116.884	0.0492932	-0.0283173	0.129859	62.2765	-118.031	0.0502421	-0.00086184	0.130062	-15.8301	38.182	0.811804	0.231373	0.0642125	60.596	-112.303	0.0206714	7e-07	0.139532	-59090	73.5053	-138.122
EB.tworegime	13	4	0.0271828	-1	-2.5	NA	72.8125	-141.37	0.0126812	0.0469612	0	72.8125	-139.103	0.012682	3.66e-07	0.0469612	73.0619	-139.602	0.0236614	-0.771264	0.0440919	73.4301	-140.338	0.010134	-0.602284	0.048963	72.856	-139.19	0.0145939	-0.00433973	0.0461025	72.8469	-139.172	0.0141218	-4.41e-05	0.0462958	13.6026	-20.6834	0.18494	0.0990116	0.116844	72.8435	-136.798	0.0126656	2.83e-07	0.0546181	-91836.1	80.078	-151.267
EB.tworegime	13	5	1.48413	-5	-2.5	NA	6.53585	-8.81638	0.179668	0.747063	0	6.53585	-6.54996	0.179684	6.28e-08	0.747063	13.8829	-21.244	3.8386	-4.16401	0.690498	15.6779	-24.8341	0.0536505	-2.34288	0.806217	14.9283	-23.3348	0.922779	-0.0623761	0.708532	13.4121	-20.3024	0.402911	-0.00731191	0.726275	-72.6413	151.804	5.31957	3.42302	0.774031	7.23239	-5.5759	0.174725	7.08e-08	0.611311	6.50157e+06	14.3744	-19.86
EB.tworegime	14	1	0.121825	-2.5	-1	NA	31.1351	-58.015	0.0481889	-0.00275	0	31.9733	-57.4249	0.0694607	1.03426	0.0120607	31.1351	-55.7485	0.0481941	-5.57e-07	-0.00275001	31.1351	-55.7485	0.0481986	-1.29e-07	-0.00274995	31.7836	-57.0454	0.0186418	0.0258796	0.0037621	32.0809	-57.64	4.94e-10	0.00143621	0.0210041	1.34929	3.82316	0.152217	0.164638	0.0517778	32.222	-55.5552	0.0708958	1.1209	0.0506545	-0.0691305	32.0898	-55.2908
EB.tworegime	14	2	0.121825	-2.5	-2.5	NA	52.6171	-100.979	0.0204068	-0.0377312	0	52.6171	-98.7125	0.0204106	8.9e-08	-0.0377312	55.9199	-105.318	0.276367	-3.55673	-0.068771	57.5472	-108.573	0.00638131	-2.20934	-0.015375	57.7862	-109.051	0.156934	-0.0681152	-0.0590826	60.0105	-113.499	0.0687615	-0.00135939	-0.04887	-0.424306	7.37035	0.602374	0.0472786	0.0750552	53.3312	-97.7734	0.019835	8.28e-08	0.0231019	-1.74364e+06	57.9863	-107.084
EB.tworegime	14	3	0.121825	-2.5	-5	NA	43.6717	-83.0882	0.029183	-0.0358623	0	43.6717	-80.8217	0.0291841	5.33e-08	-0.0358623	48.0809	-89.6401	0.329515	-3.37337	0.0367397	49.5825	-92.6433	0.00963656	-2.01407	-0.104166	48.428	-90.3342	0.167612	-0.0583569	0.00576985	52.9961	-99.4705	0.10216	-0.00204061	-0.0114349	4.02967	-1.5376	0.40667	0.0501176	-0.210297	44.5335	-80.1781	0.0281987	1.07e-07	-0.115666	1.77248e+06	65.2591	-121.629
EB.tworegime	14	4	0.0271828	-1	-2.5	NA	73.8855	-143.516	0.00871824	-0.103057	0	73.8855	-141.249	0.00871488	1.77e-07	-0.103057	75.0457	-143.57	0.0436993	-2.1315	-0.0985592	76.0441	-145.566	0.0043609	-1.4411	-0.110567	75.6538	-144.786	0.029513	-0.0382724	-0.0999548	76.9113	-147.301	0.0314861	-0.00061184	-0.100448	44.9466	-83.3716	0.0424485	0.0186056	-0.14784	74.0431	-139.197	0.00866183	4.65e-08	-0.0842705	-960319	79.8094	-150.73
EB.tworegime	14	5	1.48413	-5	-2.5	NA	5.56258	-6.86983	0.134043	0.28927	0	5.56258	-4.60341	0.134034	3.89e-08	0.28927	8.10424	-9.68673	0.942888	-2.64854	0.397024	9.28638	-12.051	0.0579579	-1.62346	0.175619	8.44569	-10.3696	0.538758	-0.0449098	0.355092	9.92102	-13.3203	0.498018	-0.00981348	0.336897	-44.7698	96.0614	1.16833	0.873489	0.218813	6.95482	-5.02076	0.126777	5.3e-08	0.5055	-9.68598e+06	8.15913	-7.42937
EB.tworegime	15	1	0.121825	-2.5	-1	NA	51.5448	-98.8342	0.0332985	-0.223067	0	51.5448	-96.5678	0.0332965	5.74e-06	-0.223067	51.6695	-96.8173	0.0653213	-0.799017	-0.225512	52.1495	-97.7773	0.0252254	-0.913078	-0.216776	52.1628	-97.8039	0.0643927	-0.0205041	-0.225003	52.339	-98.1563	0.0647941	-0.000912277	-0.22481	-5.67178	17.8653	0.310502	0.346023	-0.204626	51.6723	-94.4557	0.0331306	6.63e-07	-0.243778	131889	51.9588	-95.0288
EB.tworegime	15	2	0.121825	-2.5	-2.5	NA	56.2337	-108.212	0.0276022	0.0401981	0	56.2337	-105.946	0.0276078	2.9e-07	0.0401981	56.6065	-106.691	0.098156	-1.51494	0.0410724	57.399	-108.276	0.0179692	-1.35521	0.0378535	57.803	-109.084	0.0708773	-0.0303434	0.0414405	57.9167	-109.312	0.058396	-0.000904193	0.0412447	-19.8064	46.1345	2.07136	0.147515	0.0281782	57.6197	-106.35	0.0261124	2.81e-07	0.101584	-922419	59.6508	-110.413
EB.tworegime	15	3	0.121825	-2.5	-5	NA	48.0318	-91.8082	0.0383292	-0.259769	0	48.0318	-89.5418	0.0383311	1.8e-07	-0.259769	48.7037	-90.8856	0.101773	-1.18301	-0.238315	49.2245	-91.9273	0.02909	-0.824194	-0.288921	48.3859	-90.25	0.0574354	-0.0124765	-0.255384	48.3882	-90.2546	0.0562762	-0.00053095	-0.25599	-47.4476	101.417	8.89546	0.293428	-0.444642	48.0688	-87.2487	0.0382637	6.09e-08	-0.247789	-830703	72.2721	-135.655
EB.tworegime	15	4	0.0271828	-1	-2.5	NA	68.6548	-133.054	0.0167897	-0.0912477	0	70.4828	-134.444	0.0257423	1.87067	-0.097765	68.6548	-130.788	0.0167959	-3.52e-07	-0.0912477	68.6546	-130.788	0.0167952	-2.73e-07	-0.0912478	69.8282	-133.135	0.00452182	0.0362423	-0.0911921	70.7185	-134.915	2.13e-09	0.000509866	-0.0964725	27.866	-49.2102	0.141009	0.0523795	-0.105357	70.4928	-132.097	0.0260392	1.91997	-0.100668	-0.0907921	78.1972	-147.505
EB.tworegime	15	5	1.48413	-5	-2.5	NA	-2.44318	9.14168	0.288609	0.0819634	0	-2.44319	11.4081	0.288577	3.87e-06	0.0819636	-1.64214	9.80603	1.80639	-2.20813	0.0380272	-0.525223	7.57218	0.157492	-1.84049	0.163921	0.373994	5.77375	1.21	-0.0471632	0.0601625	0.750693	5.02035	0.737746	-0.0131049	0.0679299	-87.4682	181.458	23.3433	3.06713	0.284377	-2.00263	12.8941	0.283624	4.11e-08	-0.0310007	1.16268e+07	6.76085	-4.63282
EB.tworegime	16	1	0.121825	-2.5	-1	NA	43.5818	-82.9084	0.0418511	-0.18697	0	43.5818	-80.6419	0.0418657	7.88e-08	-0.18697	44.4908	-82.4598	0.130129	-1.42082	-0.175666	45.113	-83.7042	0.0289823	-0.939397	-0.215789	44.298	-82.0742	0.0734151	-0.0180503	-0.180014	44.1903	-81.8589	0.0634545	-0.000660757	-0.181861	-16.8467	40.2152	0.610334	0.371839	-0.223159	2.95199	2.98491	3.57723	32.7924	-0.247283	-0.310611	44.7009	-80.5128
EB.tworegime	16	2	0.121825	-2.5	-2.5	NA	56.3519	-108.448	0.0251219	0.175839	0	56.3519	-106.182	0.0251227	1.23e-07	0.175839	58.8926	-111.264	0.4079	-3.54814	0.168524	60.4996	-114.478	0.00975046	-2.2499	0.195975	61.7065	-116.891	0.172213	-0.067412	0.169636	62.8113	-119.101	0.0683381	-0.00131194	0.172874	-10.9939	28.5096	0.410664	0.341206	0.16511	30.9206	-52.9523	6.6272	194.624	0.170904	0.217898	61.3486	-113.808
EB.tworegime	16	3	0.121825	-2.5	-5	NA	60.8523	-117.449	0.020979	0.0663036	0	60.8524	-115.183	0.020982	1.35e-09	0.0663036	66.6717	-126.822	0.894855	-4.92782	0.0844857	68.8717	-131.222	0.00537567	-2.9237	0.0239246	69.5756	-132.629	0.166802	-0.0767074	0.0814081	68.8973	-131.273	0.0519012	-0.000987983	0.074223	15.6814	-24.8411	0.0499067	0.236891	-0.0699554	24.7639	-40.6389	0.383023	7.20937	-0.0686132	-0.0142332	76.2754	-143.662
EB.tworegime	16	4	0.0271828	-1	-2.5	NA	85.8664	-167.477	0.00771442	-0.0158314	0	85.8664	-165.211	0.0077232	0.00390742	-0.0158457	85.8664	-165.211	0.00771439	-3.89e-05	-0.0158313	85.9641	-165.407	0.00705005	-0.274901	-0.018746	85.8874	-165.253	0.00862414	-0.00339913	-0.0155631	85.888	-165.254	0.00861966	-2.73e-05	-0.0155676	25.3872	-44.2527	0.0668812	0.105771	-0.0759561	47.9857	-87.0825	0.92026	52.15	-0.0668678	-0.0491759	94.8393	-180.79
EB.tworegime	16	5	1.48413	-5	-2.5	NA	5.80179	-7.34825	0.189744	-0.881607	0	5.80179	-5.08183	0.189736	1.26e-08	-0.881607	9.2434	-11.9651	1.46199	-2.66446	-0.857488	10.3696	-14.2174	0.0935942	-1.5572	-0.967388	8.82648	-11.1312	0.540063	-0.0361062	-0.861403	8.34003	-10.1583	0.370154	-0.00564191	-0.867734	-48.4985	103.519	2.13653	1.33553	-1.33471	-41.4533	91.7955	3.59816	4.24807	-1.23848	-1.16368	9.70228	-10.5157
EB.tworegime	17	1	0.121825	-2.5	-1	NA	67.0693	-129.883	0.0230736	-0.0911091	0	67.0693	-127.617	0.0230784	2.61e-08	-0.0911091	72.7826	-139.044	0.261986	-3.04917	-0.138448	73.9832	-141.445	0.0117202	-1.74986	-0.0178585	70.5166	-134.512	0.0583147	-0.0326713	-0.104041	69.8089	-133.096	0.0421251	-0.000609073	-0.0993196	17.7366	-28.9515	0.100011	0.230411	0.0686858	69.4554	-130.022	0.0209767	5.77e-08	-5.36244e+06	0.0639236	74.643	-140.397
EB.tworegime	17	2	0.121825	-2.5	-2.5	NA	74.2562	-144.257	0.0173128	0.110068	0	75.0232	-143.525	0.0225798	1.30944	0.102173	74.2562	-141.991	0.017312	-7.14e-09	0.110068	74.2562	-141.991	0.0173094	-1.12e-06	0.110068	74.4306	-142.339	0.011328	0.0123855	0.109289	74.6284	-142.735	0.00326005	0.000444427	0.105292	41.7884	-77.0551	0.159424	0.0325327	0.0549523	75.1398	-141.391	0.0223422	1.28318	0.0698885	0.11867	74.7688	-140.649
EB.tworegime	17	3	0.121825	-2.5	-5	NA	96.4987	-188.742	0.00711449	-0.0536887	0	96.4987	-186.476	0.00711159	4.6e-08	-0.0536887	100.126	-193.73	0.0982573	-3.17998	-0.0453639	101.43	-196.339	0.0037236	-1.94909	-0.0576326	99.9525	-193.383	0.0201015	-0.0361984	-0.0534294	99.7202	-192.919	0.0155886	-0.000260064	-0.0536786	45.8007	-85.0797	0.0532089	0.054598	-0.019875	96.6401	-184.391	0.00707206	2.05e-07	208990	-0.0751129	108.645	-208.401
EB.tworegime	17	4	0.0271828	-1	-2.5	NA	86.3352	-168.415	0.0106766	0.0404434	0	87.4806	-168.439	0.0143617	1.5305	0.03859	86.3352	-166.149	0.0106788	-1.6e-07	0.0404434	86.3352	-166.149	0.010678	-1.18e-06	0.0404434	86.9947	-167.468	0.00510825	0.0209646	0.0403772	86.9791	-167.436	0.00417694	0.000195729	0.040185	52.7167	-98.9116	0.0743361	0.0268917	0.0182184	87.6132	-166.337	0.0144354	1.58167	0.0599273	0.0264745	94.0705	-179.252
EB.tworegime	17	5	1.48413	-5	-2.5	NA	38.2782	-72.3011	0.0730075	-0.236277	0	38.2783	-70.0348	0.0729928	7.6e-11	-0.236277	39.995	-73.4683	0.328734	-1.79869	-0.28554	40.7079	-74.894	0.0516232	-1.11322	-0.153586	38.7889	-71.0561	0.109862	-0.012993	-0.245462	38.6813	-70.8409	0.0987735	-0.000789985	-0.242901	-3.61006	13.7419	0.205066	0.588452	0.0344735	43.4392	-77.9895	0.0593863	1.84e-07	-4.28124e+06	0.158435	49.7002	-90.5115
EB.tworegime	18	1	0.121825	-2.5	-1	NA	35.2816	-66.3079	0.0461674	-0.0281293	0	35.4318	-64.3419	0.0516068	0.306577	-0.0255497	35.4393	-64.3568	0.0461625	-1.01e-12	-0.0281331	35.2806	-64.0394	0.046173	-1.48e-06	-0.0281293	35.4601	-64.3984	0.0328533	0.00965666	-0.0262691	35.4429	-64.3641	0.0330194	0.000382308	-0.0262833	-9.04103	24.6038	0.756509	0.136899	0.107367	10.4351	-11.9814	6.58139	82.3531	0.0482321	0.0552525	38.5729	-68.2569
EB.tworegime	18	2	0.121825	-2.5	-2.5	NA	56.2359	-108.217	0.0199636	-0.0118521	0	56.2359	-105.95	0.0199746	3.49e-08	-0.0118521	56.5681	-106.615	0.0414644	-0.931564	-0.0103665	57.0233	-107.525	0.014681	-0.730508	-0.022288	56.7941	-107.066	0.0352639	-0.0175438	-0.0104552	56.8063	-107.091	0.0323893	-0.000364347	-0.0106215	-5.36128	17.2443	0.869066	0.0950197	-0.0636527	20.0446	-31.2003	7.13465	132.253	-0.0793561	-0.0388659	58.9479	-109.007
EB.tworegime	18	3	0.121825	-2.5	-5	NA	49.3982	-94.541	0.0262457	0.0873051	0	49.4012	-92.2807	0.0262408	1.56e-11	0.0873053	66.4406	-126.359	0.496502	-4.64678	0.114089	68.4373	-130.353	0.00434648	-2.51868	-0.0449279	65.1901	-123.858	0.165054	-0.0763719	0.110496	64.5432	-122.565	0.0636653	-0.00126476	0.101222	-23.1436	52.809	0.590885	0.419652	-0.21236	-12.2212	33.3312	2.87904	13.6888	-0.195093	-0.125663	66.7532	-124.617
EB.tworegime	18	4	0.0271828	-1	-2.5	NA	72.2054	-140.155	0.010541	0.109027	0	72.2157	-137.91	0.0109455	0.097944	0.108802	72.2054	-137.889	0.010541	-2.71e-06	0.109027	72.2707	-138.02	0.00960594	-0.246323	0.107073	72.2078	-137.894	0.0110706	-0.0014322	0.109104	72.2081	-137.894	0.0111041	-1.64e-05	0.109109	35.9284	-65.335	0.15092	0.0196718	0.0933169	56.99	-105.091	1.44178	116.878	0.0551104	0.102288	72.2337	-135.579
EB.tworegime	18	5	1.48413	-5	-2.5	NA	-0.415242	5.0858	0.192508	-0.101791	0	-0.415242	7.35222	0.192528	1.03e-07	-0.101791	0.362691	5.79636	0.604851	-1.47826	-0.130482	1.04215	4.43743	0.123495	-1.00545	-0.0608919	0.345447	5.83085	0.375541	-0.020787	-0.122068	0.325711	5.87032	0.332703	-0.00410537	-0.118536	-40.1041	86.73	1.79923	0.62129	0.0199535	-24.2674	57.4237	25.7009	80.1981	0.175543	0.0266425	13.8401	-18.7914
EB.tworegime	19	1	0.121825	-2.5	-1	NA	51.5426	-98.8299	0.0389566	-0.0111649	0	53.005	-99.4883	0.0565315	1.45372	-0.0208601	51.5426	-96.5635	0.0389454	-2.28e-06	-0.0111649	51.5425	-96.5632	0.0388299	-1.41e-08	-0.011165	52.4252	-98.3286	0.014803	0.0285991	-0.0152002	53.1409	-99.7602	1.85e-09	0.00126053	-0.0225339	-9.29467	25.1111	0.189736	0.854922	-0.0269996	35.5895	-62.2901	9.25149	327.081	-0.0335644	-0.0306179	51.6521	-94.4154
EB.tworegime	19	2	0.121825	-2.5	-2.5	NA	54.8888	-105.522	0.0340901	-0.161078	0	54.8888	-103.256	0.0340839	1.88e-06	-0.161078	54.8932	-103.265	0.037659	-0.119526	-0.160998	55.0479	-103.574	0.0303974	-0.357897	-0.162968	54.9041	-103.287	0.0374171	-0.00294214	-0.161041	54.904	-103.286	0.0372377	-9.85e-05	-0.161042	-1.77585	10.0734	0.360936	0.304763	-0.193624	23.0971	-37.3054	1.41991	26.6393	-0.218056	-0.15199	60.7717	-112.655
EB.tworegime	19	3	0.121825	-2.5	-5	NA	60.623	-116.991	0.0270995	0.0733962	0	60.623	-114.724	0.0270997	1.64e-07	0.0733962	62.1946	-117.867	0.146116	-2.11097	0.0834277	63.15	-119.778	0.0156409	-1.40862	0.0461266	62.8473	-119.173	0.0798615	-0.037265	0.0784803	62.9074	-119.293	0.0548029	-0.000874921	0.0767471	-11.8042	30.1301	0.194286	1.00004	-0.0525118	20.1223	-31.3558	5.87205	109.546	-0.0807755	0.07063	83.5261	-158.163
EB.tworegime	19	4	0.0271828	-1	-2.5	NA	71.1975	-138.14	0.0177521	-0.0137852	0	71.1975	-135.873	0.0177472	1.54e-07	-0.0137852	71.5849	-136.648	0.0399467	-0.992792	-0.00997697	72.0586	-137.595	0.0135792	-0.756509	-0.0250634	71.5209	-136.52	0.0264585	-0.0129602	-0.0121462	71.4906	-136.459	0.0244374	-0.000209869	-0.012504	6.28354	-6.04535	0.0931651	0.489066	-0.0619073	36.343	-63.7971	8.63892	314.765	-0.0885895	-0.0343494	80.5301	-152.171
EB.tworegime	19	5	1.48413	-5	-2.5	NA	12.0173	-19.7792	0.189339	-0.668135	0	12.0173	-17.5128	0.189367	1.3e-06	-0.668135	16.5429	-26.564	4.41211	-4.0572	-0.667676	18.3259	-30.13	0.0660207	-2.41542	-0.642392	19.4609	-32.4	1.48644	-0.0764364	-0.662389	21.6602	-36.7987	0.517438	-0.0102938	-0.665347	-68.2303	142.982	2.4907	7.68415	-0.529874	-38.1024	85.0936	51.0866	92.1491	-0.681003	-0.486549	17.5102	-26.1315
EB.tworegime	20	1	0.121825	-2.5	-1	NA	58.0326	-111.81	0.0239997	-0.0812981	0	60.2476	-113.974	0.0367493	1.4928	-0.0726992	58.0326	-109.544	0.0240087	-2.54e-07	-0.0812981	58.0327	-109.544	0.0240051	-1.82e-08	-0.0812981	60.1689	-113.816	0.00538814	0.0421117	-0.0741172	60.4271	-114.332	3.92e-08	0.000725403	-0.0729694	4.38698	-2.25222	0.394367	0.142972	-0.079782	42.5809	-76.2728	2.57768	120.387	-0.0857335	-0.0729823	58.9435	-108.998
EB.tworegime	20	2	0.121825	-2.5	-2.5	NA	61.6216	-118.988	0.0207986	-0.114231	0	61.7005	-116.879	0.0228329	0.250859	-0.114962	61.6216	-116.721	0.020798	-3.89e-07	-0.114231	61.6231	-116.724	0.0205074	-0.039377	-0.113983	61.6281	-116.735	0.0192974	0.0022916	-0.114338	61.6311	-116.741	0.0185541	6.9e-05	-0.114398	19.9957	-33.4698	0.308084	0.0615727	-0.069178	40.3636	-71.8383	1.14803	47.6373	-0.0779453	-0.103287	61.6433	-114.398
EB.tworegime	20	3	0.121825	-2.5	-5	NA	66.7449	-129.234	0.0169422	0.160148	0	66.7449	-126.968	0.0169399	6.23e-09	0.160148	75.3249	-144.128	0.250738	-3.90733	0.180326	76.9729	-147.424	0.00460465	-2.14278	0.134889	76.1276	-145.733	0.110489	-0.0717343	0.173752	75.0278	-143.534	0.0389819	-0.000733796	0.1665	-25.9102	58.3421	0.400343	0.916659	0.206053	15.8631	-22.8373	650.926	10483.2	0.20162	0.0770247	81.8844	-154.88
EB.tworegime	20	4	0.0271828	-1	-2.5	NA	81.3269	-158.398	0.00945365	0.0498221	0	81.3269	-156.132	0.00945636	3.39e-08	0.0498221	82.048	-157.574	0.020479	-1.00685	0.0425198	82.4768	-158.432	0.00704591	-0.649515	0.0670579	82.3904	-158.259	0.0199674	-0.0246136	0.0431436	82.8849	-159.248	0.0248755	-0.000446368	0.0426189	11.526	-16.5302	0.257726	0.116318	0.156655	35.537	-62.1852	0.744353	24.1885	0.148984	0.147013	93.0894	-177.29
EB.tworegime	20	5	1.48413	-5	-2.5	NA	3.26889	-2.28245	0.21464	-0.395429	0	3.26889	-0.0160312	0.214637	5e-08	-0.395429	7.06394	-7.60614	1.47088	-2.64508	-0.42458	8.16107	-9.80041	0.0970889	-1.48423	-0.395061	5.58765	-4.65355	0.541342	-0.0318335	-0.410136	4.85943	-3.19711	0.352591	-0.00445031	-0.403505	-69.4263	145.374	7.847	2.68037	-0.467024	-35.4982	79.8853	45.7193	93.5702	-0.169756	-0.38586	29.3839	-49.8789
EB.tworegime	21	1	0.121825	-2.5	-1	NA	49.1605	-94.0657	0.0360751	-0.400126	0	49.5887	-92.6558	0.0460778	0.8815	-0.387698	49.1605	-91.7993	0.036071	-7.71e-07	-0.400126	49.1605	-91.7993	0.0360708	-4.64e-06	-0.400126	49.1849	-91.8481	0.0306646	0.00486682	-0.398969	49.2228	-91.9239	0.0192517	0.000524126	-0.395031	10.4381	-14.3544	0.229032	0.149063	-0.383906	35.3386	-61.7884	2.88894	100.216	-0.300289	-0.391574	55.7309	-102.573
EB.tworegime	21	2	0.121825	-2.5	-2.5	NA	55.0136	-105.772	0.0285461	-0.260428	0	55.0136	-103.506	0.0285409	4.07e-06	-0.260428	55.0153	-103.509	0.0306542	-0.0848298	-0.260141	55.1837	-103.846	0.0250047	-0.430993	-0.26307	55.1313	-103.741	0.0378183	-0.00871917	-0.259207	55.159	-103.796	0.0392906	-0.000322759	-0.25911	-18.588	43.6977	0.683576	0.49064	-0.285924	28.9241	-48.9593	93.6733	2544.28	-0.326678	-0.261548	58.2516	-107.614
EB.tworegime	21	3	0.121825	-2.5	-5	NA	63.4342	-122.613	0.0203787	0.17875	0	64.2454	-121.969	0.0277079	1.1636	0.18671	63.4342	-120.347	0.0203757	-4.57e-07	0.17875	63.4341	-120.346	0.0203742	-2.21e-06	0.17875	63.7057	-120.89	0.0115621	0.0166159	0.18049	64.1532	-121.785	6.87e-09	0.000660859	0.190198	14.0398	-21.5578	0.152986	0.144528	0.183677	43.7932	-78.6975	62.8533	3094.3	0.192628	0.177359	64.4572	-120.025
EB.tworegime	21	4	0.0271828	-1	-2.5	NA	90.8585	-177.462	0.00680386	-0.122469	0	91.7524	-176.983	0.00910078	1.11533	-0.127311	90.8585	-175.195	0.00680474	-4.49e-08	-0.122469	90.8586	-175.195	0.00680617	-1.21e-06	-0.122469	91.3586	-176.196	0.0034978	0.0192451	-0.124288	91.5382	-176.555	0.00119687	0.000176207	-0.127584	54.5015	-102.481	0.0661457	0.0198995	-0.145908	74.7695	-140.65	0.356259	59.0004	-0.155288	-0.128307	90.8691	-172.849
EB.tworegime	21	5	1.48413	-5	-2.5	NA	10.1146	-15.9739	0.171976	0.606169	0	10.1146	-13.7075	0.171979	7.03e-08	0.606169	10.9415	-15.3613	0.656254	-1.64033	0.565718	11.6682	-16.8146	0.11466	-1.13709	0.664429	11.1486	-15.7755	0.350581	-0.0231891	0.584028	11.1181	-15.7146	0.304173	-0.00401329	0.589807	-31.0352	68.5921	1.07007	0.824924	0.92498	-19.3371	47.5631	2.41289	7.75759	1.09134	0.739688	29.7892	-50.6895
EB.tworegime	22	1	0.121825	-2.5	-1	NA	45.5501	-86.845	0.033076	-0.0121517	0	45.9409	-85.3601	0.0396856	0.591919	-0.0202624	45.5501	-84.5785	0.0330762	-4.9e-07	-0.0121517	45.5499	-84.578	0.0332191	-1.15e-07	-0.0121518	45.9664	-85.4111	0.0177514	0.0175186	-0.0153405	46.0198	-85.518	0.0151167	0.000529045	-0.0168291	-9.53654	25.5948	0.0972429	0.573648	-0.0368898	48.9111	-88.9333	0.0479618	1.61291	0.153743	-0.11424	57.0218	-105.155
EB.tworegime	22	2	0.121825	-2.5	-2.5	NA	65.6571	-127.059	0.0147965	-0.183193	0	65.6571	-124.792	0.0147964	7.38e-07	-0.183193	66.1315	-125.741	0.0403973	-1.24506	-0.184612	66.7237	-126.926	0.0103578	-0.947535	-0.178432	66.3142	-126.107	0.0269905	-0.0186955	-0.184267	66.3613	-126.201	0.0257278	-0.000319736	-0.184166	8.35182	-10.1819	0.0388074	0.313541	-0.166924	67.002	-125.115	0.0140221	2.29e-07	716180	-0.247435	66.2966	-123.704
EB.tworegime	22	3	0.121825	-2.5	-5	NA	72.4794	-140.703	0.0112647	0.0162275	0	72.4795	-138.437	0.0113179	0.0140755	0.0162681	72.4794	-138.437	0.0112649	-1.74e-05	0.0162275	72.672	-138.822	0.00938231	-0.53908	0.0192967	72.6568	-138.792	0.0172208	-0.012801	0.0163447	72.8082	-139.095	0.0199184	-0.000248168	0.0165723	13.3964	-20.271	0.040576	0.223793	0.0164258	72.6407	-136.393	0.0116113	0.107295	-0.439392	0.0354576	78.1864	-147.484
EB.tworegime	22	4	0.0271828	-1	-2.5	NA	76.7305	-149.206	0.00950405	0.0675685	0	76.7305	-146.939	0.00950005	7.27e-06	0.0675685	76.7863	-147.051	0.0150921	-0.56361	0.066283	77.2023	-147.883	0.00708128	-0.835645	0.0721308	77.1521	-147.782	0.0183901	-0.0202025	0.0668197	77.4503	-148.379	0.0194907	-0.000285346	0.0670459	28.7688	-51.0158	0.0202892	0.126377	0.073769	77.8087	-146.729	0.0108514	0.524065	-0.15224	0.111727	85.007	-161.125
EB.tworegime	22	5	1.48413	-5	-2.5	NA	11.6346	-19.014	0.128422	-0.0757317	0	11.6346	-16.7475	0.128432	1.21e-08	-0.0757317	12.3858	-18.2498	0.635932	-1.99052	-0.103306	13.3769	-20.2321	0.0697238	-1.58901	-0.0189897	13.5327	-20.5436	0.50486	-0.043861	-0.0949697	17.7645	-29.0073	0.489575	-0.00977926	-0.089966	-24.0141	54.5499	0.734548	0.439767	0.00830609	11.6489	-14.4088	0.128356	4.04e-08	1.24473e+06	-0.0954455	31.4999	-54.111
EB.tworegime	23	1	0.121825	-2.5	-1	NA	43.5927	-82.93	0.0450339	-0.318449	0	43.609	-80.6962	0.0467056	0.132461	-0.320053	43.5927	-80.6636	0.0450283	-8.02e-07	-0.318449	43.6433	-80.7648	0.042248	-0.240853	-0.323735	43.5997	-80.6777	0.0420945	0.001954	-0.318599	43.5989	-80.6761	0.0423615	7.81e-05	-0.318589	1.77041	2.98091	0.685608	0.137024	-0.336562	14.4416	-19.9943	3.02395	44.6106	-0.403602	-0.370208	48.6822	-88.4756
EB.tworegime	23	2	0.121825	-2.5	-2.5	NA	53.617	-102.979	0.0301562	-0.138068	0	54.7057	-102.89	0.0437927	1.60697	-0.139454	53.617	-100.712	0.0301555	-2.2e-07	-0.138068	53.6169	-100.712	0.0301547	-1.27e-06	-0.138068	54.0462	-101.571	0.0138282	0.0217764	-0.134395	54.8002	-103.079	1.18e-09	0.000926246	-0.139693	35.4052	-64.2888	0.125095	0.0437393	-0.0885153	41.4934	-74.098	0.184709	6.95849	-0.0693055	-0.144745	60.9296	-112.97
EB.tworegime	23	3	0.121825	-2.5	-5	NA	77.012	-149.769	0.0118338	0.0658342	0	77.0121	-147.502	0.0118546	0.00812455	0.0658288	77.012	-147.502	0.0118305	-1.05e-05	0.0658342	77.1891	-147.856	0.0102363	-0.528108	0.0658806	77.0269	-147.532	0.0133435	-0.00353714	0.0661909	77.0373	-147.553	0.0144311	-7.52e-05	0.0663924	37.5879	-68.6541	0.0827985	0.0477101	0.0636733	58.7417	-108.595	0.346173	29.5656	0.0565425	0.0565633	77.1737	-145.459
EB.tworegime	23	4	0.0271828	-1	-2.5	NA	79.7566	-155.258	0.0105978	0.0538307	0	79.8295	-153.137	0.0115662	0.324983	0.053563	79.7566	-152.991	0.0105991	-6.01e-07	0.0538307	79.7766	-153.031	0.0101418	-0.169592	0.0529598	79.7651	-153.008	0.0097996	0.00226785	0.053764	79.7653	-153.009	0.00976949	2.41e-05	0.0537553	34.0758	-61.63	0.100693	0.0533455	0.0479987	58.7517	-108.614	0.683545	59.8651	0.0323761	0.0397029	79.8143	-150.74
EB.tworegime	23	5	1.48413	-5	-2.5	NA	23.1961	-42.1368	0.10182	-0.116723	0	23.1961	-39.8704	0.101807	3.92e-08	-0.116723	23.5878	-40.6539	0.26406	-1.13243	-0.143991	24.1101	-41.6985	0.0771567	-0.909511	-0.0592513	23.5877	-40.6537	0.161438	-0.0140456	-0.126969	23.5364	-40.551	0.14566	-0.00128616	-0.124133	-38.7715	84.0647	2.08079	0.925537	0.0341265	-19.7688	48.4265	10.536	39.3973	-0.0290165	0.123181	36.4515	-64.014
EB.tworegime	24	1	0.121825	-2.5	-1	NA	45.2114	-86.1674	0.0335804	0.0360346	0	45.2114	-83.901	0.0335832	6.08e-08	0.0360346	45.2344	-83.9471	0.0403254	-0.225686	0.0372375	45.3952	-84.2686	0.0298114	-0.323043	0.0319126	45.2307	-83.9396	0.0370445	-0.00293981	0.0367125	45.2304	-83.9391	0.0369335	-9.93e-05	0.0366937	-4.82693	16.1756	0.200688	0.289837	-0.0335725	12.6495	-16.4101	1.61346	22.1524	-0.0585041	-0.0209339	53.2955	-97.702
EB.tworegime	24	2	0.121825	-2.5	-2.5	NA	55.2079	-106.16	0.0225195	-0.0295058	0	55.2079	-103.894	0.0225177	1.01e-08	-0.0295058	66.9116	-127.301	0.399563	-4.21304	-0.00798398	68.722	-130.922	0.00540146	-2.31632	-0.0302409	67.995	-129.468	0.134209	-0.0715204	-0.0228414	67.0057	-127.49	0.0579718	-0.00113265	-0.0276821	-47.7127	101.947	2.31675	0.942048	0.027569	-8.89351	26.6759	197.6	1182.42	0.0495749	-0.00426896	66.9632	-125.037
EB.tworegime	24	3	0.121825	-2.5	-5	NA	68.9973	-133.739	0.0129677	-0.141281	0	68.9973	-131.473	0.0129712	1.33e-08	-0.141281	75.4214	-144.321	0.0989217	-2.86121	-0.122365	76.6267	-146.732	0.00529162	-1.59344	-0.155532	75.6502	-144.779	0.0569909	-0.0538291	-0.133487	76.2905	-146.059	0.0373318	-0.000719522	-0.13753	-2.85099	12.2237	0.293609	0.191867	-0.135765	15.6527	-22.4165	87.852	1403.14	-0.152795	-0.153997	83.4348	-157.981
EB.tworegime	24	4	0.0271828	-1	-2.5	NA	89.6166	-174.978	0.0056865	-0.0527735	0	89.6166	-172.711	0.00568404	5.01e-05	-0.0527732	89.6219	-172.722	0.00624613	-0.115769	-0.0530706	89.7516	-172.982	0.00509967	-0.298492	-0.0513828	89.8505	-173.179	0.008971	-0.0139624	-0.0537172	90.5388	-174.556	0.0228841	-0.000448026	-0.0543968	36.3639	-66.206	0.0343604	0.0606352	-0.0461774	63.4979	-118.107	0.427567	45.8386	-0.0296002	-0.0526573	92.5791	-176.269
EB.tworegime	24	5	1.48413	-5	-2.5	NA	13.5885	-22.9217	0.118963	0.133007	0	13.5885	-20.6553	0.119006	1.88e-10	0.133007	16.946	-27.3703	0.865508	-2.64509	0.144069	18.0862	-29.6506	0.0560541	-1.54622	0.0937463	17.1091	-27.6964	0.348208	-0.0370471	0.137786	16.6622	-26.8026	0.23891	-0.00369655	0.135843	-56.8851	120.292	3.4207	1.33586	-0.0400306	-30.3309	69.5507	415.216	1053.74	-0.212691	0.15448	22.9145	-36.9402
EB.tworegime	25	1	0.121825	-2.5	-1	NA	50.1906	-96.1259	0.0353253	-0.200791	0	50.1906	-93.8595	0.0353216	1.01e-09	-0.200791	50.6792	-94.8368	0.0870609	-1.09199	-0.202302	51.1798	-95.8378	0.0269627	-0.806811	-0.203847	50.6099	-94.6981	0.0546409	-0.0137073	-0.201139	50.5875	-94.6532	0.0516842	-0.000492643	-0.200976	-34.4226	75.3669	1.77163	0.666942	-0.311999	0.406457	8.07598	18.4907	159.463	-0.305715	-0.271813	50.5962	-92.3035
EB.tworegime	25	2	0.121825	-2.5	-2.5	NA	63.5501	-122.845	0.0207024	0.0919682	0	63.5501	-120.579	0.0207013	4.5e-06	0.0919682	63.7018	-120.882	0.0388976	-0.753393	0.0902551	64.1125	-121.703	0.0163896	-0.740397	0.0974882	63.8486	-121.176	0.0310009	-0.0125645	0.0894239	63.8301	-121.138	0.0290411	-0.000250498	0.0897311	10.5564	-14.591	0.259576	0.122827	0.200864	32.1026	-55.3162	0.896984	25.7524	0.116356	0.207186	66.9781	-125.067
EB.tworegime	25	3	0.121825	-2.5	-5	NA	85.2121	-166.169	0.00870476	-0.200081	0	85.2121	-163.902	0.00870285	8.68e-08	-0.200081	85.6215	-164.721	0.0260576	-1.31993	-0.199331	86.2726	-166.024	0.00610496	-1.07969	-0.200695	86.016	-165.51	0.0172069	-0.0217145	-0.199627	85.9807	-165.44	0.0148363	-0.00018372	-0.199732	29.7095	-52.8972	0.0743265	0.0850083	-0.171751	50.8802	-92.8715	0.568436	35.2076	-0.18009	-0.203584	92.2856	-175.682
EB.tworegime	25	4	0.0271828	-1	-2.5	NA	78.0498	-151.844	0.0115875	-0.0607171	0	78.0498	-149.578	0.0115911	9.08e-07	-0.0607171	78.1681	-149.814	0.0181034	-0.532687	-0.0602059	78.4515	-150.381	0.00986252	-0.514986	-0.062562	78.125	-149.728	0.0142247	-0.006256	-0.0603453	78.1249	-149.728	0.0141295	-7.59e-05	-0.0603677	-1.1943	8.91035	0.384406	0.210069	-0.0363598	32.2202	-55.5515	4.7639	146.489	-0.0366271	-0.0470584	82.8313	-156.774
EB.tworegime	25	5	1.48413	-5	-2.5	NA	16.8419	-29.4286	0.134058	-0.446852	0	16.8419	-27.1622	0.134082	1.76e-08	-0.446852	20.9212	-35.3206	0.922553	-2.49293	-0.441924	21.9576	-37.3934	0.0711879	-1.4589	-0.475809	20.1523	-33.7829	0.379432	-0.0360269	-0.436461	20.2161	-33.9104	0.322117	-0.00564451	-0.438512	-76.3399	159.201	5.87377	5.34497	-0.411133	-47.7091	104.307	53.1234	65.4728	-0.410604	-0.432689	23.8976	-38.9062
EB.tworegime	26	1	0.121825	-2.5	-1	NA	40.943	-77.6307	0.0337568	0.104342	0	40.943	-75.3642	0.0337531	1.92e-09	0.104342	43.256	-79.9902	0.136102	-1.90208	0.108495	44.0107	-81.4997	0.0188857	-1.11353	0.103257	43.2925	-80.0632	0.0935204	-0.0336241	0.10607	43.1791	-79.8365	0.0701117	-0.00108373	0.105171	-17.5802	41.6822	0.289649	0.388163	0.161986	-4.80167	18.4922	7.57591	53.3108	0.127147	0.13938	47.7388	-86.5887
EB.tworegime	26	2	0.121825	-2.5	-2.5	NA	46.5469	-88.8385	0.0269719	-0.0972357	0	46.5469	-86.572	0.0269731	8.5e-08	-0.0972357	51.4193	-96.3168	0.204563	-2.86231	-0.102767	52.5675	-98.6132	0.0107094	-1.61742	-0.0805858	51.9927	-97.4637	0.119432	-0.0521625	-0.0990631	51.6945	-96.8674	0.0662535	-0.00118809	-0.0979643	-24.926	56.3737	0.517607	0.446858	-0.0856757	2.31237	4.26414	52.1243	488.228	-0.0821866	-0.0785024	51.3804	-93.8718
EB.tworegime	26	3	0.121825	-2.5	-5	NA	60.5029	-116.75	0.0154332	0.0866326	0	60.5029	-114.484	0.0154392	7.96e-08	0.0866326	64.0287	-121.536	0.0942787	-2.50736	0.0946232	65.037	-123.552	0.00701408	-1.45078	0.0730527	64.7677	-123.014	0.0579547	-0.0454796	0.0907889	65.6356	-124.749	0.0455418	-0.000865427	0.0893019	-6.70421	19.9302	0.106924	0.332137	0.141455	15.0681	-21.2472	3.35019	52.1933	0.112519	0.0651244	66.338	-123.787
EB.tworegime	26	4	0.0271828	-1	-2.5	NA	69.6963	-135.137	0.010684	0.0063815	0	69.6963	-132.871	0.0106875	1.8e-06	0.00638149	74.1059	-141.69	0.0793134	-2.80965	0.011207	75.2391	-143.956	0.00434547	-1.6071	0.00259267	74.94	-143.358	0.0490174	-0.0530359	0.00927992	74.735	-142.948	0.0270924	-0.000490858	0.00774049	20.4783	-34.4349	0.0784454	0.0755221	0.0338521	33.3504	-57.812	0.25084	7.48981	0.0105054	0.0304313	78.052	-147.215
EB.tworegime	26	5	1.48413	-5	-2.5	NA	14.2571	-24.2589	0.0981427	-0.482898	0	14.2571	-21.9925	0.0981516	3.63e-08	-0.482898	14.2759	-22.0301	0.115826	-0.209941	-0.483093	14.4192	-22.3166	0.08628	-0.312449	-0.486885	14.3225	-22.1233	0.120159	-0.0060639	-0.48399	14.3238	-22.1258	0.119141	-0.000617563	-0.484015	-37.7478	82.0173	0.68979	0.842201	-0.412987	-15.8963	40.6816	9.49297	42.8016	-0.44107	-0.44943	29.4805	-50.0721
EB.tworegime	27	1	0.121825	-2.5	-1	NA	30.5249	-56.7944	0.0678754	0.00668645	0	30.5249	-54.528	0.0678684	9.6e-08	0.00668645	31.6788	-56.8359	0.249605	-1.6756	0.00729193	32.4166	-58.3115	0.0424498	-1.07942	0.00629133	31.5847	-56.6477	0.137367	-0.0229595	0.00992018	31.4138	-56.3059	0.110321	-0.00130304	0.00940537	-10.5491	27.62	0.967908	0.191112	-0.0688707	31.8615	-54.834	0.0643158	7.52e-08	6.62407e+06	-0.0997873	45.7798	-82.6708
EB.tworegime	27	2	0.121825	-2.5	-2.5	NA	62.0964	-119.938	0.0191947	0.000729269	0	62.0964	-117.671	0.0191974	1.07e-07	0.000729269	69.7144	-132.907	0.229598	-3.50256	0.00215124	71.194	-135.866	0.00638978	-1.93607	-0.0100683	69.4189	-132.316	0.0860502	-0.0562038	0.000486568	69.0883	-131.655	0.0494481	-0.000942384	0.000891486	-47.4277	101.377	9.74765	0.489097	-0.0162021	63.6945	-118.5	0.0180049	1.29e-07	2.24781e+06	-0.061028	69.5482	-130.208
EB.tworegime	27	3	0.121825	-2.5	-5	NA	70.9298	-137.604	0.0134848	0.0923692	0	70.9298	-135.338	0.0134786	2.29e-09	0.0923692	72.2937	-138.066	0.0693569	-2.10925	0.0932136	73.2576	-139.994	0.00725603	-1.41905	0.0937235	74.0097	-141.498	0.0604009	-0.0507111	0.0915311	75.0591	-143.596	0.0365325	-0.00068286	0.0913702	22.4158	-38.3099	0.140537	0.0742189	0.099433	72.9131	-136.937	0.0124521	7.21e-08	-3.73043e+06	0.149808	74.3778	-139.867
EB.tworegime	27	4	0.0271828	-1	-2.5	NA	89.0218	-173.788	0.00653716	0.0031071	0	89.5268	-172.532	0.00779093	0.547161	0.00323743	89.0223	-171.523	0.0065389	-9.82e-10	0.0031071	89.0224	-171.523	0.00653759	-2.3e-07	0.00310711	89.6065	-172.691	0.00348596	0.0180442	0.00287383	89.5905	-172.659	0.00318499	0.000100586	0.00296985	16.3744	-26.2272	0.13075	0.113533	0.00340579	90.8255	-172.762	0.00841264	0.935067	0.134164	-0.0211134	89.0246	-169.16
EB.tworegime	27	5	1.48413	-5	-2.5	NA	11.8991	-19.5428	0.14299	-0.325691	0	11.8991	-17.2764	0.142957	4.97e-08	-0.325691	15.5107	-24.4997	0.774491	-2.28825	-0.305534	16.4725	-26.4232	0.073115	-1.32074	-0.35045	15.2187	-23.9156	0.429198	-0.0382142	-0.314023	15.9221	-25.3225	0.396661	-0.00746055	-0.315889	-75.3835	157.289	2.29928	6.97027	-0.453114	17.9211	-26.9532	0.112368	6.58e-08	-2.22886e+07	-0.0123316	27.9898	-47.0907
EB.tworegime	28	1	0.121825	-2.5	-1	NA	54.2508	-104.246	0.0237167	-0.0482089	0	54.2508	-101.98	0.023726	2.01e-06	-0.0482088	54.4124	-102.303	0.0407363	-0.672134	-0.0487272	54.7756	-103.029	0.018718	-0.622953	-0.046115	54.5831	-102.644	0.0373998	-0.0141007	-0.0489186	54.6457	-102.77	0.0383194	-0.000429959	-0.0489467	16.0616	-25.6015	0.059713	0.158147	-0.0210471	28.0041	-47.1194	1.37506	34.8147	-0.0303225	-0.0447526	57.7365	-106.584
EB.tworegime	28	2	0.121825	-2.5	-2.5	NA	59.377	-114.499	0.0193204	0.213013	0	59.377	-112.232	0.0193254	1.11e-08	0.213013	63.7396	-120.957	0.127639	-2.56067	0.211297	64.8332	-123.145	0.00912808	-1.4747	0.204807	63.1901	-119.858	0.0585404	-0.0386053	0.213574	62.7635	-119.005	0.0411187	-0.000672405	0.213355	-15.4127	37.3471	0.147881	0.68981	0.22763	5.15899	-1.42909	24.7561	259.681	0.233038	0.107473	65.0535	-121.218
EB.tworegime	28	3	0.121825	-2.5	-5	NA	78.3452	-152.435	0.00904657	0.0922801	0	78.3452	-150.169	0.00904831	1.75e-06	0.0922801	79.3583	-152.195	0.0306912	-1.5581	0.092788	80.0622	-153.603	0.00586595	-1.03155	0.0935188	79.5635	-152.605	0.0190961	-0.0241201	0.0927203	79.4602	-152.399	0.0157823	-0.000203035	0.0926265	21.1544	-35.7871	0.0683042	0.104963	0.0913115	44.7159	-80.5429	0.754529	37.3782	0.0783079	0.119805	85.6588	-162.429
EB.tworegime	28	4	0.0271828	-1	-2.5	NA	72.9136	-141.572	0.0112456	0.00655936	0	72.9136	-139.305	0.0112429	1.02e-08	0.00655936	73.3413	-140.161	0.0254627	-1.02716	0.0068294	73.8336	-141.145	0.00827787	-0.77146	0.00464766	73.4397	-140.358	0.0194538	-0.0171641	0.00715222	73.47	-140.418	0.0185623	-0.000216776	0.00702873	14.6396	-22.7574	0.0509998	0.190741	-0.00881393	37.8593	-66.8297	13.7502	533.869	-0.0202769	0.00776138	76.4271	-143.965
EB.tworegime	28	5	1.48413	-5	-2.5	NA	21.4799	-38.7046	0.0879953	-0.787587	0	21.4799	-36.4381	0.0879946	1.5e-08	-0.787587	25.2625	-44.0032	0.689402	-2.74663	-0.786237	26.473	-46.4242	0.0393464	-1.6645	-0.75567	25.9888	-45.4558	0.383562	-0.0510012	-0.793415	26.5387	-46.5558	0.240236	-0.00451211	-0.792637	-52.0249	110.572	1.14237	2.09687	-0.72278	-27.2138	63.3165	88.7498	255.07	-0.797913	-0.570228	38.099	-67.3091
EB.tworegime	29	1	0.121825	-2.5	-1	NA	46.5988	-88.9422	0.0302122	0.0787527	0	46.5988	-86.6759	0.0302557	1.34e-06	0.0787527	46.6323	-86.7428	0.0369621	-0.249342	0.0797968	46.7781	-87.0345	0.0270441	-0.293143	0.0762145	46.5988	-86.6759	0.0303436	-9.05e-05	0.0787598	46.5988	-86.6759	0.0303271	-2.24e-06	0.0787585	1.84688	2.82797	0.135685	0.220796	0.051836	19.5729	-30.257	0.859287	15.5	0.15167	-0.0126261	51.4263	-93.9637
EB.tworegime	29	2	0.121825	-2.5	-2.5	NA	62.6232	-120.991	0.0159349	-0.0520874	0	62.6232	-118.725	0.0159394	2.38e-06	-0.0520875	63.0339	-119.546	0.0348216	-0.991973	-0.0477395	63.4735	-120.425	0.011816	-0.721946	-0.054892	63.2401	-119.958	0.0287767	-0.0184537	-0.0499858	63.2748	-120.028	0.0268411	-0.000320741	-0.0503768	8.73093	-10.9401	0.0607389	0.236583	-0.0451342	26.7949	-44.7009	22.9041	571.228	-0.0174443	-0.0843499	63.0184	-117.148
EB.tworegime	29	3	0.121825	-2.5	-5	NA	75.558	-146.861	0.00950155	0.0298372	0	75.558	-144.594	0.00949769	1.34e-08	0.0298372	80.8768	-155.232	0.0660921	-2.70826	0.0400096	81.9647	-157.408	0.00412333	-1.50964	0.0306036	80.2368	-153.952	0.0306118	-0.0413579	0.0341882	79.6106	-152.699	0.0201647	-0.000331122	0.0322382	5.36868	-4.21562	0.124623	0.184692	0.0273104	24.9623	-41.0357	7.55795	175.177	0.0910634	-0.0171886	85.1917	-161.494
EB.tworegime	29	4	0.0271828	-1	-2.5	NA	77.4295	-150.604	0.00881524	-0.058524	0	77.4295	-148.337	0.00881545	4.9e-08	-0.058524	80.1544	-153.787	0.0452742	-2.18836	-0.0667591	81.0423	-155.563	0.0047065	-1.27605	-0.0548256	80.0272	-153.533	0.0237873	-0.0332285	-0.0615676	79.9524	-153.383	0.0187488	-0.000297083	-0.0602437	19.2118	-31.9018	0.136028	0.0677973	-0.0524641	33.9743	-59.0597	0.978654	32.2975	-0.114562	-0.0411356	80.7305	-152.572
EB.tworegime	29	5	1.48413	-5	-2.5	NA	22.6762	-41.0971	0.0787778	0.0648896	0	22.6762	-38.8307	0.0787684	1.21e-08	0.0648896	25.8673	-45.2128	0.399681	-2.19657	0.0585199	26.752	-46.9822	0.0414774	-1.26388	0.0818823	25.4605	-44.3993	0.215616	-0.0338984	0.0602847	25.6652	-44.8087	0.192777	-0.00333085	0.0609387	-34.8934	76.3086	1.27434	0.560004	0.0278989	-20.9463	50.7815	3.54551	12.4574	0.182065	-0.0203301	34.6922	-60.4955
EB.tworegime	30	1	0.121825	-2.5	-1	NA	37.648	-71.0408	0.0507743	-0.252188	0	37.648	-68.7743	0.0507735	1.96e-06	-0.252188	38.8208	-71.1198	0.137847	-1.26934	-0.255204	39.3483	-72.1749	0.036678	-0.789573	-0.224816	38.4877	-70.4538	0.0895867	-0.0183098	-0.254174	38.4366	-70.3515	0.0814361	-0.000929749	-0.253834	-52.5479	111.618	1.55083	2.27291	-0.12826	39.1919	-69.4949	0.0477391	8.18e-08	-0.101491	-4.94881e+06	43.5303	-78.1716
EB.tworegime	30	2	0.121825	-2.5	-2.5	NA	56.9093	-109.563	0.023499	0.0961362	0	56.9093	-107.297	0.0234998	3.66e-08	0.0961362	57.4625	-108.403	0.053597	-1.02635	0.0918809	57.9104	-109.299	0.0179664	-0.70453	0.0878793	57.2735	-108.025	0.0349472	-0.0124749	0.094994	57.2547	-107.988	0.0332234	-0.000293488	0.0952083	-9.37916	25.2801	0.537059	0.191248	0.0419602	56.9186	-104.948	0.023493	1.38e-07	0.0880966	156593	62.8743	-116.86
EB.tworegime	30	3	0.121825	-2.5	-5	NA	71.6879	-139.12	0.0130145	-0.017897	0	71.7264	-136.931	0.0136428	0.145567	-0.0177275	71.6879	-136.854	0.0130124	-6.77e-07	-0.017897	71.6932	-136.865	0.012841	-0.0430984	-0.0180606	71.8311	-137.14	0.0100274	0.00760853	-0.0174928	71.8122	-137.103	0.010221	8.32e-05	-0.0175442	19.6047	-32.6876	0.118784	0.0909303	-0.0292075	72.1988	-135.509	0.0131226	0.0855917	0.0241386	-1.32782	85.0469	-161.205
EB.tworegime	30	4	0.0271828	-1	-2.5	NA	74.2487	-144.242	0.011746	0.0202848	0	74.2487	-141.976	0.0117461	6.43e-07	0.0202848	74.2642	-142.007	0.0138732	-0.201627	0.0204782	74.4191	-142.316	0.0104671	-0.341299	0.0199621	74.2619	-142.002	0.0107985	0.00249959	0.020239	74.2601	-141.999	0.0109124	2.51e-05	0.0202438	27.1761	-47.8304	0.0946281	0.0616908	-0.013471	75.4531	-142.017	0.0111937	3.51e-07	-0.0439459	491685	84.8029	-160.717
EB.tworegime	30	5	1.48413	-5	-2.5	NA	-4.52154	13.2984	0.274323	0.342887	0	-4.52154	15.5648	0.274294	6.93e-09	0.342887	5.21949	-3.91725	4.24249	-3.85205	0.39668	6.83014	-7.13853	0.0836602	-2.11545	0.380893	4.64532	-2.7689	1.21682	-0.0579534	0.373487	3.28007	-0.0383988	0.618871	-0.0113041	0.360565	-80.8546	168.231	9.41149	3.31656	0.308352	-4.06836	17.0256	0.26933	7.51e-08	0.534717	-6.86344e+06	5.1517	-1.41452
EB.tworegime	31	1	0.121825	-2.5	-1	NA	57.1315	-110.008	0.03218	0.100188	0	57.1315	-107.741	0.0321829	2.41e-06	0.100188	57.5309	-108.54	0.0831643	-1.137	0.0945428	58.0639	-109.606	0.0241938	-0.894677	0.108558	58.0157	-109.51	0.0639446	-0.0223455	0.095876	58.0239	-109.526	0.0559713	-0.000725052	0.0967805	-32.7053	71.9324	0.588137	1.73843	0.101802	10.3663	-11.8438	80.1096	1035	0.153303	0.0918286	65.7376	-122.586
EB.tworegime	31	2	0.121825	-2.5	-2.5	NA	73.8921	-143.529	0.0164554	-0.229567	0	74.124	-141.726	0.0180999	0.364876	-0.226735	73.8921	-141.262	0.0164575	-2.92e-08	-0.229567	73.8912	-141.261	0.0164404	-0.00395429	-0.229543	74.5619	-142.602	0.00907292	0.0171504	-0.228189	74.4469	-142.372	0.00948053	0.000208647	-0.228037	-0.335376	7.19249	0.0232118	1.36013	-0.161615	34.6079	-60.3269	244.86	8350.48	-0.180169	-0.293466	74.5218	-140.155
EB.tworegime	31	3	0.121825	-2.5	-5	NA	84.7259	-165.196	0.010668	0.00399202	0	84.7259	-162.93	0.0106713	8.98e-08	0.00399202	95.4541	-184.387	0.119885	-3.38523	0.0191608	96.8104	-187.099	0.00388324	-1.83024	-0.01294	91.9719	-177.422	0.0327813	-0.0442371	0.00835738	90.1919	-173.862	0.0206055	-0.000340016	0.00572811	-44.9144	96.3506	0.180891	7.02132	-0.0936522	4.06396	0.760967	784.123	7881.6	-0.0732506	0.123287	102.848	-196.807
EB.tworegime	31	4	0.0271828	-1	-2.5	NA	87.1238	-169.992	0.00969383	0.066342	0	87.1238	-167.726	0.00969254	1.94e-07	0.066342	88.0101	-169.498	0.0298164	-1.36623	0.0643967	88.5911	-170.661	0.00710177	-0.911349	0.0726228	87.7899	-169.058	0.016404	-0.0170488	0.0655093	87.72	-168.918	0.0146487	-0.000152842	0.0657224	-40.8013	88.1244	1.43157	1.7366	0.0756769	31.5439	-54.1989	325.258	9810.83	0.107602	0.0594188	88.0204	-167.152
EB.tworegime	31	5	1.48413	-5	-2.5	NA	28.2964	-52.3376	0.101939	0.286486	0	28.2964	-50.0712	0.101979	2.34e-07	0.286486	29.5298	-52.5378	0.375337	-1.59596	0.300494	30.2063	-53.8909	0.0707608	-1.03688	0.277068	30.0032	-53.4846	0.27549	-0.0330664	0.29323	33.0294	-59.537	0.351453	-0.00699239	0.292292	-77.5663	161.654	4.75551	8.83608	0.296376	-23.7764	56.4416	2341.02	7721.81	0.226118	0.474367	51.0634	-93.238
EB.tworegime	32	1	0.121825	-2.5	-1	NA	36.2335	-68.2116	0.0469449	0.286396	0	36.2954	-66.0691	0.0510608	0.247552	0.285816	36.2335	-65.9452	0.0469421	-5.59e-07	0.286396	36.2474	-65.973	0.0450324	-0.125742	0.284154	36.2456	-65.9694	0.0423248	0.00298473	0.286309	36.2494	-65.977	0.0407774	0.000179853	0.286255	-17.0123	40.5464	0.439674	0.359062	0.30432	36.8776	-64.8662	0.0518297	0.358769	0.247825	0.831293	36.4112	-63.9335
EB.tworegime	32	2	0.121825	-2.5	-2.5	NA	43.7319	-83.2084	0.0348015	-0.0372693	0	43.7319	-80.942	0.0347773	5.36e-08	-0.0372693	45.4225	-84.3233	0.121864	-1.62144	-0.0355902	46.1035	-85.6852	0.022563	-0.985954	-0.0780553	44.7947	-83.0677	0.0622601	-0.0184324	-0.035571	44.5449	-82.568	0.0517181	-0.000510502	-0.0362732	-35.9094	78.3404	1.24412	0.586345	-0.0894265	43.7492	-78.6095	0.0347526	8.74e-08	-0.0314669	-347586	48.9204	-88.952
EB.tworegime	32	3	0.121825	-2.5	-5	NA	55.9219	-107.588	0.0213595	0.0226362	0	56.6693	-106.817	0.0291707	1.0234	0.0161527	55.9219	-105.322	0.0213599	-9.83e-08	0.0226362	55.9221	-105.322	0.0213643	-3.15e-07	0.0226362	56.5785	-106.635	0.00903174	0.0237137	0.0179609	56.5995	-106.677	0.00488934	0.000487542	0.0152785	15.7	-24.8782	0.024471	0.322241	0.0285584	56.8159	-104.743	0.0301026	1.14387	0.027047	-0.0381334	72.0218	-135.155
EB.tworegime	32	4	0.0271828	-1	-2.5	NA	71.2879	-138.32	0.0115488	-0.0722489	0	73.1192	-139.717	0.0188498	1.77142	-0.0707804	71.2879	-136.054	0.0115511	-8.81e-08	-0.0722489	71.2882	-136.055	0.0115488	-7.65e-08	-0.0722489	72.6383	-138.755	0.0027667	0.038513	-0.0701673	73.3545	-140.187	1.29e-09	0.000336897	-0.0717962	29.7483	-52.9748	0.0782371	0.0484673	-0.0683327	73.1965	-137.504	0.0187613	1.76603	-0.076434	-0.05425	75.4435	-141.998
EB.tworegime	32	5	1.48413	-5	-2.5	NA	-1.9788	8.21292	0.216462	-0.113033	0	-1.9788	10.4793	0.216434	1.12e-07	-0.113033	0.771418	4.9789	1.17959	-2.22235	-0.0968746	1.70532	3.1111	0.117895	-1.32279	-0.253776	0.206389	6.10896	0.5221	-0.0287856	-0.094987	-0.0257493	6.57324	0.42346	-0.00616759	-0.099307	-69.5759	145.674	2.06573	4.68981	-0.227943	-0.108148	9.10519	0.200846	5.87e-08	0.0346637	-1.31778e+07	0.864315	7.16026
EB.tworegime	33	1	0.121825	-2.5	-1	NA	45.6631	-87.0709	0.0357456	-0.106839	0	45.6631	-84.8044	0.0357496	2.75e-08	-0.106839	52.7694	-99.0171	1.09699	-4.60548	-0.13044	54.7728	-103.024	0.00963677	-2.61889	-0.0770475	53.9066	-101.291	0.206367	-0.0647613	-0.117342	52.264	-98.0063	0.0833553	-0.0015191	-0.112605	-16.4211	39.364	3.08425	0.118355	-0.158018	-0.746807	10.3825	936.361	7758.47	-0.0484331	-0.0841604	54.6542	-100.419
EB.tworegime	33	2	0.121825	-2.5	-2.5	NA	56.4871	-108.719	0.0231892	0.323319	0	56.664	-106.806	0.0266779	0.430535	0.322592	56.4871	-106.452	0.0231831	-9.55e-06	0.323319	56.4869	-106.452	0.0231845	-9.46e-07	0.323319	56.5459	-106.57	0.0185565	0.00652769	0.322495	56.5624	-106.603	0.016889	0.0001887	0.322217	6.83364	-7.14555	0.298987	0.117488	0.294654	34.2107	-59.5324	171.934	5768.83	0.313027	0.27241	58.3114	-107.734
EB.tworegime	33	3	0.121825	-2.5	-5	NA	69.0305	-133.806	0.0140408	-0.0623532	0	69.0305	-131.539	0.0140416	4.14e-08	-0.0623532	75.9509	-145.38	0.152554	-3.28683	-0.0737363	77.3361	-148.151	0.00528949	-1.83527	-0.0376114	75.3083	-144.095	0.0503317	-0.0470085	-0.0708503	74.7955	-143.069	0.0354576	-0.000657131	-0.067925	-26.9575	60.4367	0.374068	0.919743	0.00231737	15.2343	-21.5798	16.8812	263.496	0.0151587	-0.0621401	80.1454	-151.402
EB.tworegime	33	4	0.0271828	-1	-2.5	NA	78.512	-152.769	0.0096084	0.0210254	0	78.512	-150.502	0.00960627	6.46e-08	0.0210254	79.6587	-152.796	0.0504606	-2.09166	0.0190285	80.628	-154.734	0.00538377	-1.43232	0.0219015	80.4641	-154.406	0.0292015	-0.0363542	0.0178689	80.8343	-155.147	0.0239034	-0.000416363	0.0185724	8.51742	-10.5131	0.609733	0.0659458	0.0206581	49.9915	-91.0941	18.4956	1167.06	0.0466043	0.00403127	81.4922	-154.095
EB.tworegime	33	5	1.48413	-5	-2.5	NA	20.7323	-37.2092	0.0969026	-0.125967	0	20.7323	-34.9428	0.096911	1.28e-07	-0.125967	22.6874	-38.853	0.411964	-1.86949	-0.145972	23.4923	-40.4629	0.0587979	-1.14311	-0.0968599	22.2545	-37.9873	0.209169	-0.0251765	-0.131813	22.0131	-37.5044	0.165978	-0.00211036	-0.129744	-41.5334	89.5885	4.74594	0.472497	-0.144098	-28.2744	65.4376	46.9077	127.098	-0.104371	-0.035048	34.1176	-59.3463
EB.tworegime	34	1	0.121825	-2.5	-1	NA	72.5952	-140.935	0.0158124	-0.00595007	0	72.5952	-138.669	0.015807	8.22e-08	-0.00595007	75.349	-144.176	0.0807637	-2.10668	-0.00330621	76.229	-145.936	0.00923416	-1.22838	-0.0199034	74.342	-142.162	0.0328402	-0.0252194	-0.00518065	73.9497	-141.378	0.0253794	-0.000308725	-0.00559121	-18.2947	43.1111	0.121637	1.05569	-0.0504644	19.5158	-30.1426	260.187	4850.32	-0.00238133	-0.0502984	76.6582	-144.427
EB.tworegime	34	2	0.121825	-2.5	-2.5	NA	93.3903	-182.525	0.00687861	0.0103338	0	93.3903	-180.259	0.00688241	3.3e-07	0.0103338	95.6272	-184.733	0.0511045	-2.54044	0.00472452	96.7408	-186.96	0.00360767	-1.57572	0.0173156	97.453	-188.384	0.0299213	-0.0521696	0.00564672	98.4898	-190.458	0.0182978	-0.00034771	0.00740059	27.3181	-48.1144	0.136082	0.0821551	0.0211158	53.729	-98.5691	0.383137	25.8035	-0.0250381	0.0654485	96.2665	-183.644
EB.tworegime	34	3	0.121825	-2.5	-5	NA	67.6836	-131.112	0.0192362	-0.0591723	0	67.6836	-128.845	0.0192342	1.65e-08	-0.0591723	71.812	-137.102	0.109221	-2.30327	-0.0413509	72.7602	-138.999	0.0103718	-1.29499	-0.104044	69.9779	-133.434	0.0411482	-0.0268543	-0.0506356	69.3882	-132.255	0.0309026	-0.000383249	-0.0536929	-25.6059	57.7336	0.36306	1.10013	-0.204928	12.2725	-15.6561	275.044	3837.38	-0.192151	-0.222777	77.5774	-146.266
EB.tworegime	34	4	0.0271828	-1	-2.5	NA	96.2709	-188.287	0.00613098	-0.0181858	0	96.3828	-186.244	0.00685261	0.365532	-0.0180468	96.2709	-186.02	0.00613148	-3.31e-07	-0.0181858	96.2741	-186.026	0.00601652	-0.0646494	-0.0180625	96.4286	-186.335	0.00884003	-0.011628	-0.0182304	96.5679	-186.614	0.0101053	-0.000120223	-0.0182416	44.4907	-82.4597	0.0213179	0.0673685	0.00101364	75.8803	-142.872	14.5419	2583.7	0.00287849	-0.0258427	99.5666	-190.244
EB.tworegime	34	5	1.48413	-5	-2.5	NA	29.7163	-55.1773	0.0878348	0.0442827	0	29.7163	-52.9109	0.0878361	8.59e-08	0.0442827	38.8871	-71.2524	1.4014	-3.82962	0.0391172	40.5099	-74.4981	0.0281553	-2.12098	0.137055	39.3575	-72.1933	0.452602	-0.0651329	0.0412815	39.3859	-72.2501	0.227138	-0.00447033	0.0429684	-63.4454	133.412	1.43165	5.24617	0.232637	-24.1878	57.2644	863.416	2801.78	0.287281	0.144452	47.8705	-86.8522
EB.tworegime	35	1	0.121825	-2.5	-1	NA	44.7554	-85.2555	0.0371441	0.0775867	0	44.7554	-82.9891	0.0371329	4.66e-07	0.0775867	44.8853	-83.2488	0.061502	-0.630885	0.0718007	45.2414	-83.961	0.029263	-0.607826	0.0859617	45.1129	-83.704	0.058763	-0.0145245	0.0737243	45.1121	-83.7024	0.0544226	-0.000525548	0.0747377	-8.57534	23.6724	0.548162	0.2142	0.0609409	45.126	-81.3631	0.0365829	3.59e-07	-424791	0.097063	47.3626	-85.8363
EB.tworegime	35	2	0.121825	-2.5	-2.5	NA	50.8133	-97.3713	0.0291375	-0.18177	0	50.8133	-95.1048	0.0291509	1e-05	-0.18177	51.0363	-95.5508	0.0583083	-0.870995	-0.179886	51.4959	-96.4701	0.0216319	-0.745549	-0.184927	51.2879	-96.054	0.0501856	-0.0172861	-0.180721	51.3378	-96.1538	0.0473874	-0.000551047	-0.18095	10.213	-13.9042	0.336938	0.082004	-0.219489	51.3355	-93.7822	0.0285373	8.03e-08	-1.99128e+06	-0.161319	55.0242	-101.16
EB.tworegime	35	3	0.121825	-2.5	-5	NA	54.8664	-105.478	0.0247795	0.00706985	0	54.8664	-103.211	0.0247823	1.49e-08	0.00706985	61.6318	-116.742	0.288038	-3.43664	-0.0465805	63.1079	-119.694	0.00850776	-1.91485	0.0360914	61.802	-117.082	0.113943	-0.0567536	-0.018766	60.6456	-114.769	0.0540944	-0.000956945	-0.00298932	-21.3189	49.1595	1.60098	0.223397	0.0949072	56.5182	-104.148	0.0231971	5.22e-08	4.97052e+06	-0.0260963	62.3194	-115.75
EB.tworegime	35	4	0.0271828	-1	-2.5	NA	69.6396	-135.024	0.0137294	0.0936576	0	69.6396	-132.757	0.0137267	5.93e-08	0.0936576	69.7907	-133.06	0.0235377	-0.675403	0.0938922	70.1635	-133.805	0.0107263	-0.625966	0.0957075	69.9766	-133.432	0.0212373	-0.0137989	0.0937326	69.9785	-133.435	0.0199013	-0.00018794	0.0937187	20.0025	-33.4832	0.327855	0.040204	0.115103	70.8639	-132.839	0.0130692	8.86e-08	-1.8844e+06	0.114997	70.2304	-131.572
EB.tworegime	35	5	1.48413	-5	-2.5	NA	6.0179	-7.78048	0.174874	-0.1897	0	6.0179	-5.51406	0.17485	1.27e-08	-0.1897	6.22451	-5.92728	0.3203	-0.760144	-0.174764	6.62362	-6.72551	0.134856	-0.65252	-0.200308	6.59549	-6.66924	0.318063	-0.0191197	-0.179325	6.70129	-6.88085	0.303378	-0.00387152	-0.181966	-43.7061	93.934	4.7925	0.452171	-0.165503	6.66517	-4.44145	0.170388	6.49e-08	6.71626e+06	-0.245404	22.2024	-35.5158
EB.tworegime	36	1	0.121825	-2.5	-1	NA	44.0636	-83.8718	0.0276094	0.0872424	0	44.0636	-81.6054	0.0276085	9.58e-08	0.0872424	44.3572	-82.1928	0.0518224	-0.812246	0.0889282	44.7518	-82.9818	0.0209938	-0.624458	0.0863836	44.3118	-82.1019	0.0389754	-0.0103487	0.0872826	44.2911	-82.0605	0.0369194	-0.00027064	0.0871984	8.59568	-10.6696	0.213142	0.0814432	0.122445	19.1953	-29.5017	0.537061	9.62328	0.0947636	0.105062	48.187	-87.4851
EB.tworegime	36	2	0.121825	-2.5	-2.5	NA	45.3548	-86.4542	0.0262151	0.0988765	0	45.3548	-84.1878	0.0262157	5.14e-09	0.0988765	52.3881	-98.2546	0.222847	-3.11755	0.0888357	53.7068	-100.892	0.00923569	-1.70077	0.119306	50.6513	-94.7808	0.0807904	-0.0399409	0.0954327	49.6432	-92.7646	0.0532201	-0.000838851	0.0972954	-10.7448	28.0114	0.196006	0.277855	0.105487	-0.32426	9.53741	0.751498	5.93943	0.15108	0.0825523	53.4078	-97.9267
EB.tworegime	36	3	0.121825	-2.5	-5	NA	60.2561	-116.257	0.0144424	0.0235241	0	60.2561	-113.991	0.0144515	3.18e-06	0.023524	61.8013	-117.081	0.0623888	-1.94725	0.0333133	62.6713	-118.821	0.00795158	-1.22699	0.0126913	62.1613	-117.801	0.0388164	-0.0316019	0.0281416	62.375	-118.228	0.0336783	-0.000547067	0.0264659	25.191	-43.8603	0.035753	0.0749644	-0.0334652	30.6928	-52.4966	0.152362	3.9057	-0.0686616	0.037382	65.1175	-121.346
EB.tworegime	36	4	0.0271828	-1	-2.5	NA	77.0235	-149.792	0.00738695	-0.0672981	0	77.0235	-147.525	0.00738635	1.61e-07	-0.0672981	77.3429	-148.164	0.0161821	-1.01066	-0.0678706	77.8544	-149.187	0.00515324	-0.819313	-0.0661278	77.9413	-149.361	0.016246	-0.0243451	-0.0672223	78.2064	-149.891	0.015634	-0.000233213	-0.0668921	44.4269	-82.332	0.0392572	0.0224234	-0.0729566	55.8781	-102.867	0.103256	7.93261	-0.0558516	-0.0838834	77.7041	-146.519
EB.tworegime	36	5	1.48413	-5	-2.5	NA	-5.48632	15.228	0.200363	-0.402603	0	-5.48632	17.4944	0.200357	2.46e-07	-0.402603	6.20538	-5.88902	3.29947	-4.23918	-0.341021	8.02189	-9.52205	0.0439967	-2.28151	-0.508087	4.70481	-2.88788	0.936474	-0.0590235	-0.378646	2.56516	1.39141	0.453637	-0.00809689	-0.394622	-58.3945	123.311	3.13713	1.18125	-0.499035	-49.6281	108.145	4.62321	4.97048	-0.618273	-0.379001	20.6326	-32.3762
EB.tworegime	37	1	0.121825	-2.5	-1	NA	42.0409	-79.8264	0.0398057	-0.0867834	0	42.0409	-77.56	0.0398219	1.44e-06	-0.0867834	42.1165	-77.7112	0.0605816	-0.526688	-0.0841567	42.4559	-78.3901	0.03106	-0.621915	-0.0876345	42.5655	-78.6093	0.0803832	-0.0220957	-0.0848211	42.9833	-79.4448	0.0908195	-0.00147494	-0.0854658	-36.9404	80.4026	0.496194	1.73709	-0.0832494	8.88062	-8.87234	1089.05	13268.6	-0.113651	-0.0887702	48.2329	-87.5769
EB.tworegime	37	2	0.121825	-2.5	-2.5	NA	55.577	-106.899	0.0231692	0.0351565	0	55.577	-104.632	0.0231619	7.84e-08	0.0351565	60.8134	-115.105	0.213119	-3.08336	-0.000314178	62.1512	-117.781	0.00884875	-1.76229	0.0421254	61.4168	-116.312	0.112436	-0.0565914	0.0210844	62.1222	-117.723	0.0635562	-0.00122481	0.0301729	-9.81122	26.1442	0.367539	0.267959	-0.00422867	5.75948	-2.63006	1.38769	13.0274	-0.0231919	0.0474914	63.6116	-118.334
EB.tworegime	37	3	0.121825	-2.5	-5	NA	74.5302	-144.805	0.0108551	0.122768	0	74.5302	-142.539	0.0108554	3.06e-08	0.122768	80.6571	-154.792	0.0848756	-2.91884	0.0860649	81.9041	-157.286	0.00424768	-1.63189	0.142907	80.722	-154.922	0.0487894	-0.0545635	0.104255	82.9351	-159.348	0.0316696	-0.000627022	0.113636	-9.96444	26.4506	0.279771	0.366115	0.109337	14.2759	-19.6629	1.947	27.2974	0.12295	0.160525	89.6167	-170.345
EB.tworegime	37	4	0.0271828	-1	-2.5	NA	70.9454	-137.636	0.0125303	0.0268233	0	70.9454	-135.369	0.012529	2.26e-07	0.0268233	71.6592	-136.797	0.0307037	-1.15788	0.0328079	72.1822	-137.843	0.00892352	-0.7713	0.0215119	71.4766	-136.432	0.020602	-0.0157645	0.0282533	71.399	-136.276	0.0182069	-0.000172861	0.0276084	-4.61215	15.746	0.134086	0.482895	0.105461	33.1833	-57.4778	11.2426	358.833	0.136394	-0.0161404	74.7761	-140.663
EB.tworegime	37	5	1.48413	-5	-2.5	NA	10.6515	-17.0476	0.139726	-0.00318944	0	10.6515	-14.7812	0.139713	3.64e-08	-0.00318944	11.1971	-15.8725	0.34502	-1.15888	-0.0210319	11.743	-16.9643	0.0980705	-0.823319	0.0251349	11.2691	-16.0166	0.250155	-0.0184876	-0.0137133	11.1915	-15.8613	0.214751	-0.0022725	-0.0107525	-53.1924	112.907	0.363565	7.01113	-0.0602575	-24.6598	58.2085	2840.07	9046.38	-0.0667657	0.178559	21.5392	-34.1895
EB.tworegime	38	1	0.121825	-2.5	-1	NA	29.6499	-55.0444	0.0586757	0.0259085	0	29.6499	-52.778	0.0587136	9.14e-08	0.0259085	31.0001	-55.4784	0.347399	-2.31495	0.00954457	32.0489	-57.576	0.0288891	-1.55731	0.0320441	31.8592	-57.1967	0.212196	-0.0409436	0.0171198	31.9223	-57.3229	0.145704	-0.00248778	0.0215379	-61.8612	130.244	0.175135	17.0039	-0.0773353	3.6453	1.59828	5961.25	58911.7	-0.102874	0.0738915	36.227	-63.5651
EB.tworegime	38	2	0.121825	-2.5	-2.5	NA	44.8976	-85.54	0.0318995	-0.084464	0	44.8976	-83.2735	0.0318988	4.78e-06	-0.0844641	51.1349	-95.748	0.498887	-3.82356	-0.07541	52.7713	-99.0209	0.00950496	-2.21468	-0.0900649	51.5941	-96.6664	0.154182	-0.0555184	-0.0785619	52.2329	-97.9441	0.0894114	-0.00171825	-0.079779	-36.0226	78.5669	0.578832	1.10343	-0.110513	-6.44831	21.7855	20.0473	123.869	-0.10474	-0.0900252	53.7795	-98.6702
EB.tworegime	38	3	0.121825	-2.5	-5	NA	64.9416	-125.628	0.0143081	0.0833011	0	64.9416	-123.361	0.0143108	1.53e-06	0.0833011	65.1578	-123.794	0.0243858	-0.677425	0.0780244	65.4862	-124.451	0.0113864	-0.550813	0.0911569	65.0642	-123.607	0.0186139	-0.00778498	0.0813798	65.0536	-123.586	0.017988	-0.000106736	0.0816764	1.55345	3.41484	0.133057	0.238493	0.133582	31.9448	-55.0008	3.15305	89.6816	0.154812	0.119568	75.0588	-141.229
EB.tworegime	38	4	0.0271828	-1	-2.5	NA	80.449	-156.643	0.00769611	-0.0521926	0	80.5128	-154.504	0.00832933	0.21006	-0.0511804	80.449	-154.376	0.00769498	-2.42e-07	-0.0521926	80.454	-154.386	0.00757772	-0.0447758	-0.0520165	80.5546	-154.588	0.00578563	0.00805783	-0.0515382	80.5481	-154.574	0.00581442	5.41e-05	-0.0515337	31.5566	-56.5915	0.0221347	0.118326	-0.0433945	59.0907	-109.293	1.8249	156.076	-0.0464037	-0.0259394	83.4578	-158.027
EB.tworegime	38	5	1.48413	-5	-2.5	NA	9.51994	-14.7846	0.131329	-0.247353	0	9.51996	-12.5182	0.131319	1.41e-08	-0.247353	11.4533	-16.3848	0.854217	-2.46617	-0.22332	12.527	-18.5322	0.0633637	-1.5467	-0.260587	11.8365	-17.1513	0.410943	-0.0366551	-0.241006	11.8521	-17.1825	0.313679	-0.00525722	-0.244158	-92.0774	190.677	0.334236	83.8002	-0.294671	-25.0601	59.0092	1346.58	4203.22	-0.246178	-0.235964	19.255	-29.6211
EB.tworegime	39	1	0.121825	-2.5	-1	NA	52.1704	-100.086	0.035485	-0.0716908	0	52.1697	-97.8177	0.0355499	0.00457785	-0.0716969	52.1741	-97.8266	0.038558	-0.0967873	-0.0716231	52.2798	-98.0379	0.0329323	-0.26761	-0.0725903	52.2819	-98.0421	0.0283764	0.00646826	-0.0710105	52.2595	-97.9973	0.0294695	0.000177136	-0.0711506	-31.3215	69.1648	0.203898	3.04764	0.0277768	24.332	-39.7752	549.239	12419.3	0.00699625	-0.122254	54.5023	-100.116
EB.tworegime	39	2	0.121825	-2.5	-2.5	NA	63.3901	-122.525	0.0226623	0.0808503	0	63.3901	-120.258	0.0226628	6.87e-07	0.0808503	67.4136	-128.305	0.171081	-2.57855	0.080718	68.4519	-130.382	0.0121397	-1.50444	0.0663611	67.0735	-127.625	0.0662372	-0.0371583	0.082065	66.8031	-127.084	0.0495019	-0.000814993	0.082015	-28.4038	63.3293	0.219804	2.39627	-0.0490743	0.119193	8.6505	46.7181	396.621	-0.059027	0.0343499	67.4333	-125.978
EB.tworegime	39	3	0.121825	-2.5	-5	NA	87.6285	-171.002	0.00859335	-0.111529	0	87.6361	-168.75	0.00879587	0.0826581	-0.111853	87.6285	-168.735	0.00859447	-9.38e-07	-0.111529	87.6889	-168.856	0.00804269	-0.243937	-0.113537	87.7801	-169.039	0.0126934	-0.0118482	-0.111286	87.98	-169.438	0.0165521	-0.00022685	-0.111205	17.7394	-28.957	0.0286059	0.428589	-0.144588	50.6716	-92.4543	250.524	16235.7	-0.159453	-0.138221	100.632	-192.375
EB.tworegime	39	4	0.0271828	-1	-2.5	NA	80.7316	-157.208	0.0113252	-0.0454339	0	80.7316	-154.942	0.011326	2.84e-07	-0.0454339	80.887	-155.252	0.0233989	-0.858227	-0.0437227	81.3509	-156.18	0.00866689	-0.890963	-0.0491119	82.2333	-157.945	0.0277081	-0.028931	-0.042663	82.4516	-158.382	0.0238763	-0.000368528	-0.0430536	-20.8262	48.1741	0.590631	0.715901	-0.0428307	42.3841	-75.8794	260.802	12140	-0.0405586	-0.0984367	83.4245	-157.96
EB.tworegime	39	5	1.48413	-5	-2.5	NA	21.6886	-39.1219	0.120196	-0.0291269	0	21.6886	-36.8555	0.120136	6.36e-08	-0.0291269	26.29	-46.0582	1.49094	-3.20098	-0.0721707	27.602	-48.6822	0.0557873	-1.86571	0.0364895	26.171	-45.8204	0.369806	-0.0397704	-0.0437334	25.7249	-44.928	0.267816	-0.0045174	-0.0391594	-60.4542	127.43	3.8808	2.75864	0.130001	-28.6844	66.2577	49.4302	129.963	-0.0402164	0.26836	36.8814	-64.8738
EB.tworegime	40	1	0.121825	-2.5	-1	NA	66.7838	-129.312	0.0235041	-0.0519764	0	66.8666	-127.212	0.0253126	0.285233	-0.0487648	66.7843	-127.047	0.023506	-2.17e-11	-0.0519762	66.7861	-127.051	0.0232227	-0.0492664	-0.0513279	66.7839	-127.046	0.0233158	0.000247051	-0.0519409	66.7839	-127.046	0.0232936	6.63e-06	-0.0519357	13.4799	-20.438	0.316552	0.132513	0.0403708	35.1281	-61.3673	1.52049	50.2219	-0.0165782	0.00700759	66.7838	-124.679
EB.tworegime	40	2	0.121825	-2.5	-2.5	NA	59.9815	-115.708	0.0308577	-0.102166	0	59.9815	-113.441	0.0308607	5.04e-06	-0.102166	60.2584	-113.995	0.0741519	-1.03561	-0.0971058	60.764	-115.006	0.0235876	-0.904433	-0.1075	60.9603	-115.399	0.0664137	-0.0252931	-0.100679	61.1493	-115.777	0.0606496	-0.000902567	-0.101369	13.2525	-19.9833	0.326407	0.131034	-0.0969667	27.2144	-45.54	0.654627	14.018	-0.157009	-0.0997155	62.2996	-115.71
EB.tworegime	40	3	0.121825	-2.5	-5	NA	75.5892	-146.923	0.0165243	0.0641251	0	75.5892	-144.657	0.016526	5.31e-08	0.0641251	81.4213	-156.321	0.291778	-3.66299	0.0424344	82.9666	-159.411	0.0066903	-2.18694	0.0848064	83.3539	-160.186	0.0797453	-0.0602948	0.0597789	82.3827	-158.244	0.0368103	-0.000670916	0.062028	-2.6498	11.8213	0.359145	0.393907	0.113889	11.6361	-14.3833	1.06296	11.8568	0.0936181	0.112238	95.8737	-182.858
EB.tworegime	40	4	0.0271828	-1	-2.5	NA	86.5141	-168.773	0.0106742	-0.014251	0	86.5141	-166.507	0.0106752	3.76e-07	-0.014251	86.6236	-166.726	0.0201434	-0.744566	-0.0127908	87.0466	-167.571	0.00842742	-0.823482	-0.0149756	87.0006	-167.48	0.0176341	-0.0162765	-0.0134326	86.9737	-167.426	0.0158851	-0.000161204	-0.0136045	29.6772	-52.8327	0.365955	0.0324023	-0.00904841	64.2452	-119.602	82.4322	9194.46	-0.0247981	-0.00439432	91.0785	-173.268
EB.tworegime	40	5	1.48413	-5	-2.5	NA	21.9048	-39.5543	0.14152	0.388938	0	21.9048	-37.2879	0.141519	2.17e-07	0.388938	22.8741	-39.2265	0.773495	-2.03576	0.386999	23.7863	-41.0508	0.0886654	-1.45429	0.385606	24.6153	-42.7089	0.46608	-0.0411989	0.387196	24.8571	-43.1925	0.315065	-0.00535162	0.387222	-33.3455	73.2127	2.97579	0.612402	0.389715	-12.1756	33.2401	1837.89	9642.7	0.367849	0.484591	22.9767	-37.0645
EB.tworegime	41	1	0.121825	-2.5	-1	NA	32.7964	-61.3375	0.0569606	-0.0276011	0	33.3854	-60.2491	0.0738176	0.888937	-0.0261474	32.7964	-59.0711	0.056892	-1.28e-07	-0.0276011	32.7965	-59.0713	0.0569012	-8.7e-08	-0.0276011	33.0415	-59.5613	0.0363704	0.0127908	-0.0283729	33.0987	-59.6757	0.0277943	0.000874577	-0.0281243	7.44909	-8.37644	0.095732	0.227201	0.032294	33.5829	-58.2769	0.073837	0.915995	-0.0582962	0.0978654	38.9993	-69.1098
EB.tworegime	41	2	0.121825	-2.5	-2.5	NA	53.1158	-101.976	0.0252423	0.0468214	0	53.1158	-99.7099	0.0252325	2.1e-07	0.0468214	54.1766	-101.832	0.0997707	-1.71971	0.0389145	54.9173	-103.313	0.016239	-1.12929	0.0596198	54.289	-102.056	0.0501218	-0.0220311	0.044016	54.1409	-101.76	0.0417134	-0.000495289	0.0451483	8.49872	-10.4757	0.0942544	0.213644	0.0892556	53.2192	-97.5496	0.0251364	7.49e-08	0.0281552	960273	55.0468	-101.205
EB.tworegime	41	3	0.121825	-2.5	-5	NA	46.4775	-88.6997	0.0329213	0.00788636	0	46.4775	-86.4333	0.0329134	5.36e-08	0.00788636	47.1687	-87.8158	0.0969743	-1.34236	0.01719	47.77	-89.0182	0.0228458	-0.966244	-0.0163919	47.9072	-89.2926	0.0814594	-0.0291035	0.0137936	48.1746	-89.8275	0.0710685	-0.00111112	0.0122609	-20.997	48.5157	0.368524	0.60669	-0.0848949	48.4759	-88.0629	0.0303876	8.39e-07	0.0998521	-422309	69.5129	-130.137
EB.tworegime	41	4	0.0271828	-1	-2.5	NA	76.2014	-148.147	0.0100251	-0.00420287	0	76.2014	-145.881	0.0100233	5.08e-08	-0.00420287	76.9575	-147.393	0.0462718	-1.89497	-0.0059831	77.8454	-149.169	0.0058761	-1.4164	-0.00237952	78.5583	-150.595	0.0361202	-0.0419458	-0.00496766	79.4991	-152.476	0.029231	-0.000541971	-0.00470226	32.4169	-58.3121	0.0348628	0.084364	0.00326855	76.3133	-143.738	0.00997955	7.01e-08	0.00803477	-673096	84.3788	-159.869
EB.tworegime	41	5	1.48413	-5	-2.5	NA	5.70739	-7.15945	0.168142	-0.0309622	0	5.7074	-4.89305	0.168115	5.51e-10	-0.0309622	8.52239	-10.523	1.5053	-2.81259	-0.0746847	9.72013	-12.9185	0.0802908	-1.72596	-0.0029997	10.023	-13.5242	0.672564	-0.0476986	-0.055399	10.6168	-14.7119	0.472245	-0.0088278	-0.0432743	-23.4498	53.4213	0.487323	0.583678	0.0185147	5.98247	-3.07604	0.166301	7.87e-08	0.0474839	-3.84106e+06	10.9209	-12.9529
EB.tworegime	42	1	0.121825	-2.5	-1	NA	47.3383	-90.4213	0.0478427	-0.0463762	0	47.3383	-88.1549	0.0478776	3e-08	-0.0463762	47.9445	-89.3672	0.127609	-1.17809	-0.0441306	48.457	-90.3922	0.0367611	-0.818615	-0.05642	47.8264	-89.1311	0.0762666	-0.0150647	-0.0464198	47.8449	-89.1681	0.0739842	-0.000800397	-0.0465108	7.14279	-7.76384	0.211119	0.253702	-0.059269	15.3199	-21.7508	0.493733	5.31571	-0.079734	-0.0596722	57.0428	-105.197
EB.tworegime	42	2	0.121825	-2.5	-2.5	NA	71.1507	-138.046	0.0184681	0.0333232	0	73.9326	-141.344	0.0285886	2.22422	0.0347354	71.16	-135.798	0.0184672	-5.9e-12	0.0333231	71.1507	-135.78	0.018469	-3.16e-07	0.0333232	72.5216	-138.522	0.00539467	0.03518	0.0351784	73.4869	-140.452	3.8e-09	0.000581435	0.034985	-7.91904	22.3598	0.101434	0.835152	0.0435409	58.3762	-107.864	10.7009	943.486	0.0351623	0.0645963	71.1507	-133.412
EB.tworegime	42	3	0.121825	-2.5	-5	NA	73.1662	-142.077	0.0170345	0.118429	0	73.1662	-139.811	0.0170411	5.51e-10	0.118429	80.4916	-154.461	0.181983	-3.14547	0.0878797	81.761	-157	0.0074494	-1.73371	0.168188	77.686	-148.85	0.0444576	-0.035832	0.108111	76.581	-146.64	0.0303359	-0.000445978	0.112674	-25.9435	58.4087	0.301269	1.47237	0.282886	17.0104	-25.132	350.601	5912.87	0.282403	0.210993	83.3156	-157.742
EB.tworegime	42	4	0.0271828	-1	-2.5	NA	77.8699	-151.485	0.0141162	0.123285	0	77.8699	-149.218	0.0141113	1.91e-05	0.123286	78.2193	-149.917	0.0321197	-0.979555	0.118719	78.675	-150.828	0.0111181	-0.771187	0.133831	78.4815	-150.441	0.0244901	-0.0178987	0.120773	78.5454	-150.569	0.0238318	-0.000295677	0.120998	14.4439	-22.366	0.181609	0.176915	0.177266	37.321	-65.7531	1.26476	45.2107	0.211118	0.154221	80.8228	-152.757
EB.tworegime	42	5	1.48413	-5	-2.5	NA	26.4825	-48.7096	0.110254	-0.221007	0	26.4825	-46.4432	0.110262	2.39e-08	-0.221007	27.6216	-48.7215	0.42418	-1.63651	-0.19179	28.3169	-50.1121	0.0767061	-1.06707	-0.265024	27.6907	-48.8596	0.215997	-0.0224794	-0.21062	27.5635	-48.6053	0.182466	-0.00225343	-0.214068	-58.27	123.062	3.20774	3.30241	-0.468916	-18.0081	44.9052	97.1682	401.871	-0.54383	-0.251056	41.7379	-74.587
EB.tworegime	43	1	0.121825	-2.5	-1	NA	36.1906	-68.1258	0.0420031	-0.0227815	0	36.1906	-65.8594	0.0419925	7.16e-06	-0.0227815	36.421	-66.3202	0.0758181	-0.75485	-0.0202082	36.7957	-67.0696	0.0321132	-0.630703	-0.0274165	36.7002	-66.8787	0.0793529	-0.0197536	-0.0198732	37.2499	-67.9781	0.109018	-0.00187332	-0.0182306	0.47224	5.57726	0.324332	0.126155	-0.0837088	13.1934	-17.4979	1.01018	14.1845	-0.0176612	-0.100414	46.0522	-83.2155
EB.tworegime	43	2	0.121825	-2.5	-2.5	NA	46.7565	-89.2577	0.0275157	-0.0197108	0	46.7565	-86.9913	0.0275177	4.81e-09	-0.0197108	60.8849	-115.248	0.465179	-4.37844	-0.00628442	62.7283	-118.935	0.00539404	-2.35473	-0.0377655	60.3253	-114.129	0.173683	-0.0742566	-0.00195508	58.3001	-110.078	0.0671735	-0.00129766	-0.00826595	-5.58092	17.6836	0.255345	0.208401	-0.0333773	1.47147	5.94594	0.603758	4.65851	-0.0776231	-0.026831	60.9626	-113.036
EB.tworegime	43	3	0.121825	-2.5	-5	NA	65.4571	-126.659	0.0130261	-0.0627034	0	65.4571	-124.393	0.0130226	2.32e-08	-0.0627034	75.1158	-143.71	0.144801	-3.5892	-0.0674992	76.617	-146.712	0.00370543	-1.95892	-0.0537232	74.4449	-142.368	0.0582642	-0.0572639	-0.0655657	72.8521	-139.183	0.029263	-0.00052654	-0.06455	-2.09156	10.7049	0.355534	0.140608	-0.0163953	12.7882	-16.6876	1.0836	15.0156	-0.0933311	0.0197926	75.4742	-142.06
EB.tworegime	43	4	0.0271828	-1	-2.5	NA	67.4962	-130.737	0.0120016	-0.0747004	0	67.4961	-128.47	0.012001	3.68e-05	-0.0747006	67.9669	-129.412	0.0220337	-0.788296	-0.0730749	68.3092	-130.097	0.00948767	-0.527531	-0.0782197	67.6542	-128.787	0.0153483	-0.00751541	-0.0737914	67.6246	-128.727	0.0145193	-7.54e-05	-0.0739929	17.0928	-27.6639	0.0430523	0.12828	-0.0731301	27.0633	-45.2378	0.349953	8.18589	-0.0550986	-0.129795	68.5981	-128.307
EB.tworegime	43	5	1.48413	-5	-2.5	NA	1.88915	0.477027	0.165588	-0.384581	0	1.88915	2.74345	0.165581	5.62e-08	-0.384581	1.96306	2.59562	0.232839	-0.431508	-0.387263	2.21141	2.09892	0.137049	-0.46037	-0.380818	2.11277	2.2962	0.248896	-0.0124574	-0.390093	2.22506	2.07162	0.279686	-0.00331213	-0.391993	-33.3317	73.1851	0.282	1.02531	-0.400349	-23.7779	56.4446	3.66459	11.5771	-0.241529	-0.399081	23.7894	-38.69
EB.tworegime	44	1	0.121825	-2.5	-1	NA	46.9796	-89.7038	0.0295308	-0.182319	0	47.1937	-87.8656	0.0332909	0.347956	-0.190193	46.9796	-87.4374	0.0295421	-8.02e-07	-0.182319	46.9795	-87.4373	0.0295395	-2.43e-06	-0.182319	47.4019	-88.2822	0.0177053	0.0143664	-0.187562	47.3592	-88.1968	0.0175863	0.000348334	-0.187931	9.71418	-12.9066	0.150356	0.121708	-0.20467	25.8946	-42.9004	2.75694	66.1588	-0.260559	-0.17551	54.9092	-100.929
EB.tworegime	44	2	0.121825	-2.5	-2.5	NA	59.8306	-115.406	0.0176712	-0.0334471	0	59.8306	-113.139	0.017668	2.53e-08	-0.0334471	61.3771	-116.232	0.0566562	-1.53056	-0.0389725	62.0375	-117.553	0.0114915	-0.926372	-0.0392586	60.9174	-115.313	0.0333368	-0.0202639	-0.0352898	60.8735	-115.225	0.0301547	-0.000371468	-0.0348033	-3.29601	13.1138	0.151169	0.269674	-0.06893	13.0044	-17.1199	1.54982	21.753	-0.0519764	-0.0593931	62.1197	-115.35
EB.tworegime	44	3	0.121825	-2.5	-5	NA	67.1621	-130.069	0.0131776	-0.0910493	0	67.1621	-127.803	0.0131787	7.37e-07	-0.0910493	72.4773	-138.433	0.122107	-3.07501	-0.107764	73.8068	-141.092	0.00515466	-1.74586	-0.0940867	73.8415	-141.161	0.0742749	-0.06134	-0.0989926	76.2134	-145.905	0.0459983	-0.000918694	-0.0947891	-8.33885	23.1994	0.340335	0.23771	-0.0981825	18.4558	-28.0227	53.4755	955.271	-0.117807	-0.101277	80.2243	-151.56
EB.tworegime	44	4	0.0271828	-1	-2.5	NA	83.1765	-162.098	0.00694552	-0.0927786	0	83.1765	-159.831	0.00694321	8.68e-08	-0.0927786	85.3348	-164.148	0.0277041	-1.83787	-0.0838911	86.1264	-165.731	0.00411088	-1.09124	-0.0979611	85.0786	-163.635	0.0166921	-0.028647	-0.0894725	85.2234	-163.925	0.0152773	-0.000243003	-0.0904524	15.7241	-24.9265	0.115349	0.0970237	-0.0910808	38.8217	-68.7545	0.982857	39.3114	-0.131008	-0.0901415	87.8409	-166.793
EB.tworegime	44	5	1.48413	-5	-2.5	NA	2.4517	-0.648075	0.175367	0.417691	0	2.4517	1.61834	0.175369	3.52e-08	0.417691	2.7764	0.968931	0.393526	-1.02059	0.431648	3.29501	-0.0682735	0.124892	-0.833093	0.393307	3.70618	-0.890622	0.453433	-0.0300868	0.432035	4.53346	-2.54519	0.640178	-0.0123884	0.432015	-51.7313	109.984	1.28148	1.68563	0.163462	-28.1016	65.0921	485.9	1348.28	0.231426	0.29032	23.2757	-37.6626
EB.tworegime	45	1	0.121825	-2.5	-1	NA	22.4265	-40.5976	0.0621686	-0.220287	0	22.4265	-38.3312	0.0621662	2.76e-08	-0.220287	23.2835	-40.0452	0.172541	-1.37709	-0.214472	23.913	-41.3042	0.0387551	-0.932243	-0.222025	23.5042	-40.4866	0.152941	-0.028024	-0.215972	25.3229	-44.1241	0.245866	-0.00485369	-0.214843	-19.4858	45.4933	0.28928	0.355162	-0.247914	-1.50669	11.9023	1.37123	10.5823	-0.294024	-0.17709	36.2085	-63.5282
EB.tworegime	45	2	0.121825	-2.5	-2.5	NA	33.8638	-63.4722	0.0393431	0.0979898	0	33.8638	-61.2058	0.0393437	5.35e-08	0.0979898	34.0135	-61.5052	0.0661063	-0.680647	0.0976726	34.3887	-62.2557	0.029102	-0.643766	0.0995333	34.2386	-61.9554	0.0703041	-0.017547	0.0985558	34.4449	-62.3681	0.0792917	-0.00112877	0.0991455	3.00588	0.509979	0.0888579	0.164332	0.136713	12.2725	-15.6561	0.410602	5.15719	0.107099	0.142202	40.1198	-71.3507
EB.tworegime	45	3	0.121825	-2.5	-5	NA	38.2118	-72.1684	0.0330629	0.117333	0	38.2118	-69.9019	0.0330609	9.39e-09	0.117333	42.982	-79.4422	0.170326	-2.41071	0.10533	43.9991	-81.4764	0.0142544	-1.34551	0.152346	42.4482	-78.3747	0.101351	-0.0386182	0.111968	41.669	-76.8164	0.0672051	-0.00105049	0.114289	-13.7869	34.0955	0.517079	0.187004	0.169287	-6.32104	21.531	1.22281	7.60789	0.270928	0.140102	42.9794	-77.0699
EB.tworegime	45	4	0.0271828	-1	-2.5	NA	62.5181	-120.781	0.0125018	-0.000460701	0	62.5181	-118.514	0.0125055	7.63e-09	-0.000460701	62.5924	-118.663	0.0176005	-0.445991	0.000542538	62.86	-119.198	0.00999726	-0.487171	-0.00472424	62.7251	-118.929	0.0187859	-0.0121784	0.000341072	62.7546	-118.987	0.0187277	-0.000179279	0.000263854	28.105	-49.6883	0.0254889	0.0670031	-0.04327	41.6459	-74.403	0.243718	10.5684	-0.0193334	-0.0289967	62.7254	-116.562
EB.tworegime	45	5	1.48413	-5	-2.5	NA	-2.36723	8.98977	0.167584	0.346337	0	-2.36723	11.2562	0.16758	7.11e-07	0.346337	1.63907	3.24359	1.57333	-3.18107	0.35762	3.08642	0.348904	0.0535485	-1.97425	0.286072	3.56802	-0.614299	1.44206	-0.0732753	0.358936	7.57616	-8.63058	0.525987	-0.010449	0.355313	-48.4538	103.429	0.830869	1.18783	0.208468	-39.3448	87.5784	2.87619	4.49358	0.283147	0.212605	22.7224	-36.556
EB.tworegime	46	1	0.121825	-2.5	-1	NA	55.6285	-107.002	0.0258759	-0.0748833	0	55.6333	-104.745	0.0265816	0.0778724	-0.0743056	55.6285	-104.735	0.0258748	-6.5e-06	-0.0748833	55.7477	-104.974	0.0227027	-0.384812	-0.0700551	55.6746	-104.828	0.0315011	-0.00605752	-0.0756928	55.6836	-104.846	0.0319059	-0.000182097	-0.0757316	18.53	-30.5383	0.152695	0.0993503	-0.0483716	55.8412	-102.793	0.0283396	0.289368	-0.370704	-0.0403878	58.2045	-107.52
EB.tworegime	46	2	0.121825	-2.5	-2.5	NA	59.8045	-115.354	0.0218963	-0.183672	0	59.8045	-113.087	0.021891	6.81e-08	-0.183672	60.3824	-114.243	0.0490357	-1.01182	-0.177566	60.8382	-115.155	0.0166786	-0.691683	-0.200219	60.1716	-113.821	0.0326951	-0.0127295	-0.181108	60.1239	-113.726	0.0302311	-0.000255444	-0.181658	5.67933	-4.83692	0.920672	0.080855	-0.251987	60.4902	-112.091	0.0213009	5.44e-08	2.69724e+06	-0.240375	60.4816	-112.074
EB.tworegime	46	3	0.121825	-2.5	-5	NA	64.7337	-125.212	0.0179823	-0.0707788	0	64.7337	-122.946	0.017974	2.29e-08	-0.0707788	66.519	-126.516	0.0587484	-1.53623	-0.0814128	67.1676	-127.814	0.011989	-0.913128	-0.0455216	65.7387	-124.956	0.0309832	-0.0179654	-0.0750684	65.5152	-124.509	0.0262721	-0.000260756	-0.0737369	-5.44892	17.4196	1.32809	0.132432	0.0179214	66.8772	-124.866	0.016497	8.6e-08	-2.6946e+06	0.0187636	73.3225	-137.756
EB.tworegime	46	4	0.0271828	-1	-2.5	NA	76.6938	-149.132	0.0111383	-0.0955349	0	76.7048	-146.888	0.0115024	0.0926714	-0.095889	76.6938	-146.866	0.0111409	-6.37e-07	-0.0955349	76.743	-146.964	0.0104101	-0.204634	-0.0975351	76.694	-146.866	0.0110249	0.000322199	-0.0955559	76.694	-146.866	0.0110302	3.45e-06	-0.0955552	27.6141	-48.7064	0.145822	0.0587273	-0.139785	77.684	-146.479	0.0119876	0.329079	0.253167	-0.139675	79.0953	-149.302
EB.tworegime	46	5	1.48413	-5	-2.5	NA	17.9042	-31.5531	0.117024	-0.361077	0	17.9042	-29.2866	0.117013	6.65e-06	-0.361077	20.0616	-33.6014	0.645577	-2.20327	-0.401509	21.0316	-35.5414	0.0643717	-1.37198	-0.265904	20.175	-33.8282	0.330324	-0.0350478	-0.38622	19.976	-33.4303	0.231562	-0.00353567	-0.377622	-34.0023	74.5264	3.67019	0.447776	-0.0924524	18.3858	-27.8828	0.114764	5.11e-08	-5.57235e+06	-0.250991	31.2333	-53.5776
EB.tworegime	47	1	0.121825	-2.5	-1	NA	29.7901	-55.3249	0.0436534	0.0316513	0	29.7901	-53.0585	0.0436368	5.82e-08	0.0316513	30.3299	-54.138	0.111593	-1.26864	0.0299714	30.944	-55.3662	0.0274551	-0.903528	0.0333206	30.4337	-54.3456	0.090739	-0.0223327	0.0301497	30.578	-54.6342	0.0860156	-0.00120918	0.030057	-12.1985	30.9188	0.135536	0.333885	0.0487958	29.8174	-50.7458	0.0435973	2.03e-07	154239	0.0235834	33.4691	-58.0493
EB.tworegime	47	2	0.121825	-2.5	-2.5	NA	39.4279	-74.6005	0.0296777	0.0419557	0	39.4279	-72.3341	0.0296764	7.38e-07	0.0419557	44.9881	-83.4544	0.267475	-3.2585	0.00915807	46.4043	-86.2868	0.00932798	-1.80839	0.0930367	44.7467	-82.9718	0.137553	-0.0526092	0.0151911	43.8991	-81.2765	0.0690814	-0.00119091	0.0270074	-17.7707	42.0631	0.183386	0.396468	0.15137	39.4478	-70.0068	0.0296543	5.26e-08	420558	0.0362694	46.219	-83.5492
EB.tworegime	47	3	0.121825	-2.5	-5	NA	63.8165	-123.378	0.0111909	-8.58e-05	0	63.8165	-121.111	0.0111895	2.66e-07	-8.58e-05	67.6328	-128.744	0.0987345	-3.13306	0.00388984	69.0161	-131.511	0.00380365	-1.79459	-0.0054057	67.792	-129.062	0.0552749	-0.0529204	0.0034198	68.4836	-130.445	0.0342973	-0.000652702	0.00257454	23.5279	-40.5342	0.105181	0.0366867	-0.00952882	64.6124	-120.336	0.0108399	1.21e-07	705706	-0.0219903	68.8006	-128.712
EB.tworegime	47	4	0.0271828	-1	-2.5	NA	61.6399	-119.024	0.0122075	-0.064172	0	61.6399	-116.758	0.0122019	9.2e-07	-0.064172	63.6047	-120.688	0.0741765	-2.51776	-0.0679517	64.7442	-122.967	0.00517741	-1.53191	-0.0650074	64.0166	-121.511	0.049688	-0.0449103	-0.0683035	64.4551	-122.388	0.0323654	-0.000573634	-0.0674562	25.2744	-44.0271	0.0322108	0.0716805	-0.0913663	62.1399	-115.391	0.0119657	1.18e-07	-598295	-0.0459846	66.1652	-123.442
EB.tworegime	47	5	1.48413	-5	-2.5	NA	-19.9645	44.1842	0.319296	-0.400579	0	-19.9645	46.4507	0.319363	4.5e-08	-0.400579	-0.388953	7.29964	12.0292	-6.07214	-0.304809	2.27549	1.97076	0.0248118	-3.22365	-0.605575	0.0106684	6.5004	3.89656	-0.102452	-0.318252	0.637589	5.24656	0.729433	-0.0145883	-0.360263	-76.7063	159.934	1.41044	5.12851	-0.778771	-11.3892	31.6674	0.226605	3.34e-08	4.15057e+07	-0.756796	9.18405	-9.47921
EB.tworegime	48	1	0.121825	-2.5	-1	NA	48.7607	-93.2661	0.0345051	-0.0407674	0	48.7607	-90.9997	0.0345066	1.56e-08	-0.0407674	49.1096	-91.6976	0.0653937	-0.783373	-0.038882	49.4374	-92.353	0.0282801	-0.55886	-0.0520938	48.8863	-91.2509	0.0427292	-0.0065678	-0.0406884	48.8635	-91.2052	0.0407621	-0.00018872	-0.0407168	-3.79414	14.11	0.127535	0.510516	-0.103301	49.905	-90.921	0.0329573	1.58e-07	0.0253252	-1.46951e+06	50.123	-91.357
EB.tworegime	48	2	0.121825	-2.5	-2.5	NA	56.575	-108.895	0.0252418	-0.0553249	0	56.575	-106.628	0.025236	7.28e-08	-0.0553249	59.3526	-112.184	0.1484	-2.27641	-0.0299985	60.2591	-113.996	0.0141228	-1.35277	-0.0896605	59.8475	-113.173	0.0847752	-0.0412704	-0.0397882	63.7475	-120.973	0.094694	-0.00189354	-0.0421817	-12.5654	31.6526	0.30568	0.495351	-0.142554	56.5751	-104.261	0.025238	2.07e-07	-0.0558702	9235.63	61.7629	-114.637
EB.tworegime	48	3	0.121825	-2.5	-5	NA	69.8949	-135.535	0.0148136	0.0481344	0	69.8949	-133.268	0.0148159	2.88e-08	0.0481344	71.2552	-135.989	0.100237	-2.37892	0.0475969	72.3012	-138.081	0.00784183	-1.66199	0.0346434	74.5895	-142.657	0.0798168	-0.0581338	0.0493423	75.9087	-145.296	0.053917	-0.00107523	0.0494469	19.9202	-33.3187	0.0762081	0.144472	-0.0347206	69.9614	-131.034	0.014778	8.62e-08	0.0586895	-430233	82.6488	-156.409
EB.tworegime	48	4	0.0271828	-1	-2.5	NA	78.9534	-153.652	0.0103139	-0.0253034	0	79.2964	-152.071	0.0121362	0.565391	-0.0298982	78.9531	-151.384	0.0103661	-2.42e-07	-0.0253033	78.9535	-151.385	0.0103117	-5.87e-07	-0.0253033	79.0243	-151.527	0.00792987	0.0077107	-0.0264205	79.0757	-151.63	0.00634205	0.000120517	-0.0273947	49.1481	-91.7744	0.0269843	0.0406365	-0.0722558	79.2998	-149.711	0.0121569	0.572255	-0.028222	-0.0405208	90.7899	-172.691
EB.tworegime	48	5	1.48413	-5	-2.5	NA	14.2447	-24.2341	0.137233	0.272178	0	14.2447	-21.9677	0.137222	2.61e-08	0.272178	16.9231	-27.3245	0.679478	-2.06141	0.252173	17.7234	-28.9251	0.0819333	-1.18508	0.248941	15.6092	-24.6967	0.262041	-0.0212751	0.267152	15.2835	-24.0452	0.210471	-0.00227085	0.26881	-50.6446	107.811	1.8098	1.86305	0.172184	14.5225	-20.1561	0.135715	4.83e-08	0.337684	-4.7647e+06	21.7649	-34.6409
EB.tworegime	49	1	0.121825	-2.5	-1	NA	44.7039	-85.1524	0.0350142	0.0943869	0	44.7039	-82.886	0.0350197	3.75e-06	0.0943869	44.704	-82.8862	0.0356879	-0.0227624	0.094462	44.8723	-83.2229	0.0301922	-0.454235	0.0899301	44.7294	-82.9371	0.040201	-0.00407448	0.0949012	44.7294	-82.937	0.0399249	-0.000143413	0.0948604	-0.217395	6.95653	0.198672	0.223528	0.0579368	25.5381	-42.1874	34.8881	827.455	0.131785	0.0455455	44.7587	-80.6285
EB.tworegime	49	2	0.121825	-2.5	-2.5	NA	64.1923	-124.129	0.0160628	0.121756	0	64.1923	-121.863	0.0160584	3.48e-07	0.121756	64.2639	-122.006	0.0261985	-0.592578	0.123957	64.6571	-122.793	0.0122783	-0.789295	0.108753	64.4192	-122.317	0.0258552	-0.0143487	0.12339	64.6337	-122.746	0.0335252	-0.000492418	0.123514	27.6814	-48.841	0.0940276	0.0512337	0.0847679	40.489	-72.089	0.374835	15.4825	0.100803	0.0554881	64.2747	-119.661
EB.tworegime	49	3	0.121825	-2.5	-5	NA	52.3996	-100.544	0.0257441	-0.0421566	0	52.3996	-98.2774	0.0257387	7.15e-06	-0.0421566	52.7665	-99.0114	0.0714856	-1.25118	-0.0422975	53.3915	-100.261	0.017578	-1.06566	-0.0549479	53.1084	-99.6952	0.053131	-0.0224077	-0.0458969	53.3973	-100.273	0.0572451	-0.000895635	-0.0464135	12.9151	-19.3084	0.072055	0.201949	-0.0966541	25.5593	-42.2297	7.46284	177.152	-0.0989774	-0.0310861	72.807	-136.725
EB.tworegime	49	4	0.0271828	-1	-2.5	NA	71.8329	-139.41	0.0118359	0.0994461	0	71.8329	-137.144	0.0118308	3.31e-07	0.0994461	71.8954	-137.269	0.0175273	-0.475925	0.100278	72.1942	-137.867	0.00969736	-0.587386	0.0918413	71.9067	-137.292	0.0147632	-0.00659274	0.0994682	71.9061	-137.29	0.0145336	-7.9e-05	0.0994653	39.4652	-72.4087	0.0323751	0.0559926	0.0621626	48.2635	-87.6381	0.137608	7.21855	0.0361296	0.082211	75.0802	-141.272
EB.tworegime	49	5	1.48413	-5	-2.5	NA	2.67948	-1.10365	0.188044	-0.866853	0	2.67948	1.16277	0.188057	6.14e-08	-0.866853	11.8881	-17.2544	1.77977	-3.18743	-0.966348	13.1667	-19.8116	0.0697604	-1.73533	-0.572	9.00774	-11.4937	0.538484	-0.039314	-0.906054	7.10709	-7.69244	0.334948	-0.00492265	-0.889657	-76.362	159.246	4.45405	4.42777	-0.367758	-63.3984	135.686	18.8104	11.9632	-0.383369	-0.244313	16.3189	-23.749
EB.tworegime	50	1	0.121825	-2.5	-1	NA	48.8554	-93.4554	0.0442212	0.0868009	0	48.8554	-91.189	0.0442235	1.55e-07	0.0868009	50.0595	-93.5973	0.197399	-1.81479	0.11496	50.8311	-95.1404	0.0295545	-1.18992	0.0221377	50.0387	-93.5556	0.085336	-0.0215714	0.102025	49.8686	-93.2155	0.0722268	-0.000863814	0.0978585	-77.4299	161.382	64.5675	0.752126	0.0823214	0.6089	7.67109	20642	180243	-0.128731	-0.0408061	54.9305	-100.972
EB.tworegime	50	2	0.121825	-2.5	-2.5	NA	79.3955	-154.536	0.0130354	0.286965	0	79.3955	-152.269	0.0130291	4.82e-07	0.286965	81.6624	-156.803	0.235131	-3.52864	0.292316	83.2492	-159.977	0.00571588	-2.35364	0.270152	83.7464	-160.971	0.063621	-0.0549528	0.288761	86.2515	-165.981	0.0441215	-0.000881587	0.288215	-8.35978	23.2413	1.94818	0.104251	0.244904	39.7174	-70.5458	50.229	2046.13	0.256927	0.263956	81.6937	-154.498
EB.tworegime	50	3	0.121825	-2.5	-5	NA	76.9694	-149.684	0.0143596	-0.0152916	0	77.253	-147.984	0.0143474	2.69e-12	-0.0152912	78.6595	-150.797	0.0954427	-2.30962	0.00781127	79.6719	-152.822	0.00836956	-1.56246	-0.0669374	79.3106	-152.099	0.0452632	-0.0384038	-0.00577753	79.9529	-153.384	0.0371231	-0.000671016	-0.00916849	-46.3641	99.25	15.6476	0.261675	-0.152816	27.4836	-46.0782	773.849	19792.8	-0.133392	-0.12041	87.6485	-166.408
EB.tworegime	50	4	0.0271828	-1	-2.5	NA	92.2384	-180.221	0.00780082	0.0897608	0	92.2384	-177.955	0.0077953	4.25e-07	0.0897608	92.3851	-178.248	0.0156454	-0.821975	0.0869991	92.8383	-179.155	0.00606359	-0.849265	0.0997923	92.5858	-178.65	0.0122295	-0.0141355	0.0875591	92.5875	-178.653	0.0115101	-0.000112036	0.0879364	-10.5171	27.556	5.00699	0.0454511	0.0949431	56.3605	-103.832	2192.75	178367	0.109463	0.122163	92.9935	-177.098
EB.tworegime	50	5	1.48413	-5	-2.5	NA	28.4643	-52.6733	0.0999788	-0.388604	0	28.4643	-50.4069	0.0999249	3.3e-07	-0.388604	34.4871	-62.4525	1.55193	-3.52876	-0.32796	35.934	-65.3462	0.0418005	-2.03591	-0.470133	33.7017	-60.8816	0.351699	-0.0455954	-0.392045	32.8405	-59.1593	0.207362	-0.00346062	-0.392728	-100.189	206.9	196.644	1.5022	-1.21433	-29.7262	68.3413	62179.7	161724	-0.539253	-0.612756	50.2639	-91.639
EB.tworegime	51	1	0.121825	-2.5	-1	NA	35.3094	-66.3634	0.0422594	0.000236011	0	35.3094	-64.097	0.0422624	1.33e-08	0.000236011	41.2171	-75.9124	0.313207	-3.06722	-0.0100808	42.526	-78.5303	0.013392	-1.68113	0.0244662	41.1162	-75.7106	0.218843	-0.0586925	-0.00818803	40.4909	-74.46	0.100526	-0.00182266	-0.00510511	-26.2292	58.9802	0.364081	0.617147	0.044722	35.7835	-62.6781	0.0414695	4.59e-08	-0.0497076	2.7396e+06	45.5606	-82.2323
EB.tworegime	51	2	0.121825	-2.5	-2.5	NA	47.756	-91.2568	0.025685	-0.111383	0	47.756	-88.9903	0.025688	2.87e-07	-0.111383	53.3152	-100.109	0.177967	-2.95205	-0.103582	54.5796	-102.637	0.00847778	-1.63689	-0.113855	53.9458	-101.37	0.151072	-0.0633097	-0.105751	54.4821	-102.442	0.0712491	-0.0013808	-0.109089	-6.96438	20.4505	0.209556	0.244534	-0.0969431	47.7801	-86.6712	0.0256637	5.24e-08	-0.102579	-423096	54.0024	-99.116
EB.tworegime	51	3	0.121825	-2.5	-5	NA	57.4574	-110.66	0.0174264	0.00962238	0	57.4574	-108.393	0.0174266	2.18e-08	0.00962238	65.8734	-125.225	0.0775297	-2.48926	0.020345	66.9026	-127.283	0.00615309	-1.32417	-0.0158383	64.3577	-122.194	0.0609688	-0.0475095	0.0181918	62.4186	-118.315	0.034025	-0.000556457	0.0143272	-18.9075	44.3367	0.339861	0.392673	-0.104847	70.2958	-131.703	0.0104291	9.25e-08	0.157907	-4.03869e+06	69.6945	-130.5
EB.tworegime	51	4	0.0271828	-1	-2.5	NA	72.0587	-139.862	0.00971742	0.0479281	0	72.0587	-137.596	0.00971684	2.5e-09	0.0479281	72.4869	-138.452	0.0187918	-0.902502	0.0474683	72.8986	-139.275	0.00697025	-0.626064	0.0467608	72.4733	-138.425	0.0165452	-0.0167415	0.0477674	72.4646	-138.408	0.0149543	-0.000157949	0.0478623	18.8397	-31.1577	0.0552832	0.10782	0.0319689	72.1543	-135.42	0.00968004	1.43e-07	0.0587272	-189860	78.7482	-148.608
EB.tworegime	51	5	1.48413	-5	-2.5	NA	5.60617	-6.95702	0.138663	0.550664	0	5.60617	-4.6906	0.138656	1.65e-08	0.550664	12.89	-19.2583	0.851554	-2.87923	0.550351	14.0995	-21.6772	0.0449972	-1.54705	0.540574	11.7727	-17.0236	0.61046	-0.0539313	0.551894	10.7528	-14.9839	0.323609	-0.00581896	0.553016	-53.7536	114.029	1.46748	1.50627	0.489035	5.96612	-3.04334	0.136696	4.71e-08	0.471751	4.22128e+06	16.4483	-24.0078
EB.tworegime	52	1	0.121825	-2.5	-1	NA	43.8925	-83.5297	0.0365883	0.00367495	0	43.8925	-81.2632	0.0365973	8.94e-07	0.00367496	43.9057	-81.2897	0.0425512	-0.184912	0.00321289	44.0657	-81.6096	0.0323683	-0.341844	0.00798437	43.9056	-81.2895	0.0401138	-0.00275279	0.00324972	43.9062	-81.2907	0.0402266	-0.000108281	0.00324014	13.2844	-20.047	0.0577528	0.235561	0.0492536	44.1331	-79.3773	0.0363704	0.0103339	0.0373907	-12.3247	44.5179	-80.1469
EB.tworegime	52	2	0.121825	-2.5	-2.5	NA	57.955	-111.655	0.0208503	-0.080652	0	57.955	-109.388	0.0208517	1.41e-06	-0.080652	58.0064	-109.491	0.0320283	-0.528389	-0.0803434	58.3962	-110.271	0.0157093	-0.766709	-0.0799288	58.3415	-110.161	0.0380388	-0.0186108	-0.0796949	58.5509	-110.58	0.0404789	-0.000570659	-0.0794253	40.9559	-75.3901	0.0249943	0.062832	-0.079264	57.9628	-107.037	0.020841	1.83e-07	-0.0852161	94447.1	58.9792	-109.07
EB.tworegime	52	3	0.121825	-2.5	-5	NA	48.2293	-92.2034	0.0307682	-0.173638	0	48.23	-89.9382	0.0307776	1.39e-11	-0.173638	49.13	-91.7383	0.149268	-1.99557	-0.176162	50.1008	-93.6799	0.0167201	-1.49427	-0.154396	50.0629	-93.604	0.1127	-0.0420449	-0.176632	51.5131	-96.5044	0.0882666	-0.00165252	-0.176149	2.38321	1.75532	0.0970603	0.341333	-0.142936	48.2299	-87.5709	0.0307667	6.13e-08	-0.175117	91365.8	66.9675	-125.046
EB.tworegime	52	4	0.0271828	-1	-2.5	NA	83.8209	-163.386	0.00740202	0.0779323	0	83.8209	-161.12	0.00740829	7.24e-08	0.0779323	85.6269	-164.732	0.0481401	-2.40643	0.0749695	86.7082	-166.895	0.00378235	-1.55075	0.0887414	86.2689	-166.016	0.0236944	-0.0385472	0.0749295	86.3786	-166.235	0.0165676	-0.000274667	0.0754742	59.502	-112.482	0.0101235	0.034082	0.0924897	86.9366	-164.984	0.00654195	1.21e-07	0.0251598	1.6553e+06	89.2311	-169.573
EB.tworegime	52	5	1.48413	-5	-2.5	NA	7.00029	-9.74525	0.160062	-0.104189	0	7.00029	-7.47883	0.160078	3.55e-08	-0.104189	10.7119	-14.902	0.96947	-2.41415	-0.104484	11.74	-16.9582	0.0797847	-1.41943	-0.188423	10.2393	-13.9569	0.480489	-0.0375588	-0.103585	10.0765	-13.6313	0.352606	-0.00586533	-0.103765	-52.6598	111.841	0.448552	5.10922	-0.192745	7.08293	-5.27697	0.159551	8.66e-08	-0.0630242	-1.79982e+06	10.6731	-12.4574
EB.tworegime	53	1	0.121825	-2.5	-1	NA	61.707	-119.159	0.0267181	0.0265556	0	61.707	-116.892	0.0267303	1.25e-07	0.0265556	61.9642	-117.407	0.0797062	-1.25722	0.0262986	62.6477	-118.774	0.0192673	-1.30062	0.0301028	63.0315	-119.541	0.0620859	-0.0270331	0.0273158	63.2671	-120.013	0.0586452	-0.000921745	0.0270905	-2.61183	11.7454	0.469115	0.292574	0.0636148	19.0674	-29.2458	332.914	6095.87	0.0766444	0.0140128	68.6694	-128.45
EB.tworegime	53	2	0.121825	-2.5	-2.5	NA	71.7985	-139.342	0.0178517	0.0716358	0	71.7985	-137.075	0.0178478	2.62e-07	0.0716358	71.9078	-137.294	0.0373944	-0.846814	0.0708191	72.4336	-138.345	0.0137117	-1.07894	0.0728398	72.5551	-138.588	0.0332679	-0.019585	0.0720675	72.5127	-138.504	0.0289324	-0.000328574	0.0720054	28.4618	-50.4018	0.104718	0.0988821	0.0789087	41.7555	-74.6222	0.333346	14.1657	0.0302823	0.108727	74.0799	-139.271
EB.tworegime	53	3	0.121825	-2.5	-5	NA	73.9681	-143.681	0.0163658	0.124132	0	73.9678	-141.414	0.0163581	8.23e-05	0.124133	75.9104	-145.299	0.0964555	-2.11565	0.118283	76.7798	-147.038	0.010854	-1.33743	0.129842	75.2114	-143.901	0.0293281	-0.0189808	0.123203	74.9745	-143.427	0.0248969	-0.000261485	0.123519	-8.48588	23.4935	0.273525	0.585639	0.131635	8.69645	-8.50401	2.41124	28.6478	0.112223	0.140642	75.7385	-142.588
EB.tworegime	53	4	0.0271828	-1	-2.5	NA	87.0059	-169.757	0.00971519	0.0628535	0	87.0059	-167.49	0.00971509	1.79e-06	0.0628535	87.093	-167.664	0.0157914	-0.556456	0.0631188	87.404	-168.286	0.00834687	-0.626247	0.06295	87.0759	-167.63	0.0116582	-0.0054885	0.0627174	87.0693	-167.617	0.0113894	-4.96e-05	0.0627304	43.6232	-80.7248	0.0415066	0.0650708	0.075164	52.0538	-95.2187	0.139385	8.2155	0.0728144	0.0819508	87.4937	-166.098
EB.tworegime	53	5	1.48413	-5	-2.5	NA	-2.01494	8.28521	0.341915	0.466407	0	-2.01494	10.5516	0.34194	6.26e-07	0.466407	-2.01302	10.5478	0.369026	-0.0866811	0.465539	-1.86007	10.2419	0.310263	-0.422309	0.475347	-1.96381	10.4494	0.410765	-0.00550372	0.46505	-1.94468	10.4111	0.434589	-0.00271545	0.464712	-62.2118	130.945	3.80048	3.79874	0.549403	-42.136	93.1609	1941.3	3073.74	0.58531	0.49177	33.1602	-57.4316
EB.tworegime	54	1	0.121825	-2.5	-1	NA	40.1949	-76.1344	0.046698	-0.0889148	0	40.1949	-73.868	0.0466959	8.6e-08	-0.0889148	40.3552	-74.1886	0.0847581	-0.73054	-0.0852722	40.7582	-74.9946	0.0363603	-0.698664	-0.0999193	40.8776	-75.2335	0.0889443	-0.0207089	-0.0860525	41.0282	-75.5347	0.0856511	-0.00116508	-0.0866398	-10.5213	27.5643	0.230066	0.495434	-0.122125	40.2686	-71.6483	0.0465523	5.58e-08	-0.0623283	-1.21444e+06	44.2372	-79.5856
EB.tworegime	54	2	0.121825	-2.5	-2.5	NA	54.4134	-104.571	0.026443	-0.0384355	0	54.4134	-102.305	0.0264402	2.69e-08	-0.0384355	56.5219	-106.522	0.136492	-2.1086	-0.0480042	57.4439	-108.366	0.0151603	-1.29493	-0.0249628	56.9799	-107.438	0.0693224	-0.0331456	-0.0427363	56.7034	-106.885	0.0499288	-0.000736005	-0.0410644	-20.5166	47.555	0.384447	0.678268	0.0157031	57.1495	-105.41	0.0236963	4.69e-08	0.0802695	-6.44689e+06	56.9086	-104.928
EB.tworegime	54	3	0.121825	-2.5	-5	NA	74.2351	-144.215	0.0119631	0.000853508	0	74.2351	-141.948	0.0119666	1.14e-06	0.000853505	77.3488	-148.176	0.0926467	-2.66097	0.00347229	78.498	-150.474	0.00594056	-1.55855	-0.00574111	77.1686	-147.815	0.0321349	-0.0343685	0.00248433	76.727	-146.932	0.0229442	-0.000344583	0.001996	38.9415	-71.3612	0.00626056	0.215849	-0.058767	76.338	-143.787	0.011003	8.44e-08	-0.0695923	2.12842e+06	86.603	-164.317
EB.tworegime	54	4	0.0271828	-1	-2.5	NA	67.7846	-131.314	0.0154837	0.0241773	0	67.7846	-129.047	0.0154815	4e-06	0.0241773	68.2135	-129.905	0.0348905	-1.00726	0.0189268	68.6916	-130.861	0.0116868	-0.750854	0.0328767	68.5375	-130.553	0.0281705	-0.0193565	0.021596	68.5377	-130.554	0.025266	-0.000298144	0.0222902	-3.19706	12.9159	0.538341	0.148544	0.0279317	67.8286	-126.768	0.0154566	2.18e-07	0.0360128	-138229	75.4836	-142.078
EB.tworegime	54	5	1.48413	-5	-2.5	NA	13.3418	-22.4282	0.13668	-0.100419	0	13.3418	-20.1618	0.136686	3.33e-08	-0.100419	14.3793	-22.2369	0.567198	-1.78632	-0.108487	15.2062	-23.8906	0.0841862	-1.22562	-0.077745	15.4228	-24.3239	0.375441	-0.0340022	-0.100247	15.515	-24.5082	0.282819	-0.00445122	-0.0996828	-43.0172	92.5562	0.724101	2.03755	0.033479	15.5603	-22.2317	0.125079	8.28e-08	0.143862	-7.52222e+06	21.2107	-33.5325
EB.tworegime	55	1	0.121825	-2.5	-1	NA	43.6597	-83.0642	0.0347278	0.0861257	0	44.8932	-83.2646	0.0498295	1.22371	0.0837426	43.6598	-80.7978	0.0347486	-4.97e-08	0.0861257	43.6597	-80.7977	0.0347424	-6.1e-07	0.0861257	44.6578	-82.7938	0.0129622	0.0269119	0.0842488	44.9477	-83.3738	2.33e-09	0.00105534	0.0826232	5.53033	-4.53892	0.117287	0.192669	0.0643713	46.857	-84.8252	0.0555773	1.86237	-0.0799619	0.118342	49.395	-89.9011
EB.tworegime	55	2	0.121825	-2.5	-2.5	NA	55.4598	-106.664	0.0216737	-0.106875	0	55.7642	-105.007	0.0250023	0.441724	-0.10686	55.4598	-104.398	0.021677	-1.09e-07	-0.106875	55.4597	-104.398	0.0216785	-2.1e-07	-0.106875	55.9075	-105.293	0.0124111	0.0155161	-0.108226	55.8477	-105.174	0.0126902	0.000258874	-0.108049	16.7021	-26.8825	0.138831	0.0844706	-0.165368	56.3567	-103.825	0.0272017	0.763143	-0.310263	-0.086406	57.2121	-105.535
EB.tworegime	55	3	0.121825	-2.5	-5	NA	57.9764	-111.697	0.0196013	0.0412669	0	57.9764	-109.431	0.0196019	6.28e-08	0.0412669	60.3686	-114.215	0.191499	-2.94362	0.0302009	61.6562	-116.791	0.00886319	-1.79609	0.0420992	60.8034	-115.085	0.0630962	-0.0384978	0.0339785	60.4014	-114.281	0.0406527	-0.000628178	0.0367445	18.8916	-31.2615	0.176972	0.0627799	0.0291966	64.4095	-119.93	0.0151574	1.91e-07	2.26613e+06	-0.0222446	60.9615	-113.034
EB.tworegime	55	4	0.0271828	-1	-2.5	NA	86.5702	-168.885	0.00624367	-0.0244465	0	86.5702	-166.619	0.00624627	1.2e-06	-0.0244465	86.6171	-166.713	0.00926611	-0.484751	-0.024316	86.9761	-167.43	0.00481684	-0.71051	-0.0258011	86.758	-166.994	0.00937708	-0.0121774	-0.024149	86.8359	-167.15	0.0103406	-0.00011725	-0.0240747	56.7568	-106.992	0.0261976	0.0177226	-0.0373672	88.3256	-167.762	0.00582174	5.96e-06	22443.6	-0.0440455	87.1315	-165.374
EB.tworegime	55	5	1.48413	-5	-2.5	NA	-8.73467	21.7247	0.282571	-0.455676	0	-8.73467	23.9911	0.282559	1.23e-06	-0.455676	-8.7084	23.9385	0.339751	-0.226202	-0.456513	-8.55198	23.6257	0.252903	-0.308576	-0.465301	-8.73467	23.9911	0.282783	-2.01e-05	-0.455671	-8.73467	23.9911	0.282768	-4.95e-06	-0.455672	-66.0323	138.586	1.01929	5.09433	-0.917689	-8.3709	25.6307	0.280788	0.0227942	-18.9223	-0.39398	17.6431	-26.3974
EB.tworegime	56	1	0.121825	-2.5	-1	NA	45.6548	-87.0542	0.0369884	-0.237195	0	45.6548	-84.7878	0.0370056	3.17e-07	-0.237195	46.2204	-85.919	0.0936085	-1.14105	-0.22977	46.7434	-86.9651	0.0274824	-0.825331	-0.240693	46.2824	-86.043	0.0688216	-0.0196337	-0.234102	46.5515	-86.5813	0.0792963	-0.00122235	-0.233894	-19.2324	44.9866	0.378746	0.624967	-0.28426	-0.342993	9.57488	15.2098	128.02	-0.27651	-0.244524	50.0771	-91.2652
EB.tworegime	56	2	0.121825	-2.5	-2.5	NA	73.1606	-142.066	0.0123126	0.177706	0	73.1606	-139.799	0.012313	6.06e-08	0.177706	74.1393	-141.757	0.0541734	-1.83119	0.183977	74.9704	-143.419	0.00773991	-1.25051	0.17148	74.5327	-142.544	0.0267562	-0.0253636	0.181726	74.4379	-142.354	0.0218436	-0.000289234	0.18069	21.2143	-35.9068	0.0632339	0.142942	0.157951	39.8992	-70.9095	0.865646	36.0049	0.155462	0.138676	74.5423	-140.196
EB.tworegime	56	3	0.121825	-2.5	-5	NA	64.7861	-125.317	0.0172147	-0.012815	0	64.7861	-123.05	0.0172149	1e-07	-0.012815	71.4803	-136.439	0.300693	-3.80072	-0.0154552	73.1133	-139.705	0.00603085	-2.19649	-0.0192171	71.894	-137.266	0.0684875	-0.0517163	-0.00492991	70.4938	-134.466	0.0361426	-0.000617616	-0.00778357	-18.0627	42.6471	0.49851	0.452042	-0.027923	-0.550555	9.99	1.80161	14.2238	-0.0548325	-0.037223	80.8947	-152.9
EB.tworegime	56	4	0.0271828	-1	-2.5	NA	90.1321	-176.009	0.0062437	0.0105081	0	90.1321	-173.743	0.00624604	7.15e-07	0.0105081	90.4776	-174.434	0.0175607	-1.25795	0.00685176	91.1209	-175.72	0.00430723	-1.06816	0.0133519	91.1479	-175.774	0.0142633	-0.0264666	0.00677243	91.3291	-176.137	0.0123767	-0.000181312	0.00735654	55.271	-104.02	0.0157933	0.0373584	0.00831276	67.3329	-125.777	0.109624	12.9708	0.00481025	0.0435764	91.1533	-173.418
EB.tworegime	56	5	1.48413	-5	-2.5	NA	26.6145	-48.9737	0.0792601	-0.723427	0	26.6145	-46.7073	0.0792324	2.14e-09	-0.723427	36.12	-65.7183	4.30191	-5.34779	-0.662668	38.477	-70.4323	0.0174274	-3.09403	-0.759845	38.9506	-71.3794	0.656645	-0.0824065	-0.701835	37.9408	-69.3599	0.202505	-0.00396242	-0.715705	-44.7062	95.9341	0.666761	2.50165	-0.794923	-28.3267	65.5422	30.408	83.4358	-0.802683	-0.709006	41.7927	-74.6965
EB.tworegime	57	1	0.121825	-2.5	-1	NA	43.6982	-83.1412	0.0343115	-0.0770706	0	44.0013	-81.4809	0.0420708	0.579731	-0.0773559	43.6982	-80.8748	0.0343166	-2.71e-07	-0.0770706	43.6982	-80.8747	0.0343125	-2.12e-06	-0.0770707	43.7831	-81.0445	0.0251979	0.00909194	-0.0766534	43.8369	-81.1521	0.0185048	0.000483302	-0.0765765	11.7223	-16.9229	0.0778616	0.160011	-0.0765722	45.2131	-81.5373	0.0468102	1.02913	-0.284947	-0.0294787	55.5995	-102.31
EB.tworegime	57	2	0.121825	-2.5	-2.5	NA	57.5729	-110.891	0.0197308	-0.0574758	0	57.5789	-108.636	0.0196953	7.81e-13	-0.0574733	57.9758	-109.43	0.0444549	-1.03618	-0.0596617	58.4824	-110.443	0.0141983	-0.781758	-0.0543356	58.144	-109.766	0.0344963	-0.0177001	-0.059416	58.1619	-109.802	0.0321166	-0.000371851	-0.0591948	24.5032	-42.4847	0.0607905	0.0827513	-0.0403435	58.494	-108.099	0.0189866	8.45e-08	1.99249e+06	-0.0957466	58.245	-107.601
EB.tworegime	57	3	0.121825	-2.5	-5	NA	64.3129	-124.37	0.0150471	0.0370699	0	64.3129	-122.104	0.0150432	1.51e-07	0.0370699	65.4578	-124.394	0.0569752	-1.72737	0.0419961	66.253	-125.984	0.00901152	-1.14734	0.0287414	65.9648	-125.408	0.0403806	-0.0322825	0.0400467	66.3695	-126.217	0.0354126	-0.000598602	0.0389186	22.4602	-38.3986	0.0445268	0.111881	0.0224029	66.2051	-123.521	0.0139502	1.18e-07	-1.76668e+06	0.0845482	66.5334	-124.178
EB.tworegime	57	4	0.0271828	-1	-2.5	NA	71.4367	-138.618	0.0113151	-0.086006	0	71.4367	-136.352	0.011313	2.08e-08	-0.086006	72.3717	-138.222	0.0278879	-1.17394	-0.0826468	72.8915	-139.261	0.00808988	-0.746116	-0.0931986	71.9735	-137.425	0.0177647	-0.0143205	-0.0850067	71.8653	-137.209	0.0157009	-0.000134023	-0.0853144	0.292106	5.93753	0.0447144	0.435889	-0.102191	71.693	-134.497	0.0112005	2.1e-07	-321892	-0.0706051	74.3131	-139.737
EB.tworegime	57	5	1.48413	-5	-2.5	NA	-9.68397	23.6233	0.290308	-0.367554	0	-9.68411	25.89	0.290372	1.62e-05	-0.367555	4.31499	-2.10825	28.2989	-6.62021	-0.272593	7.26715	-8.01256	0.0317612	-3.66876	-0.454209	6.85571	-7.18968	3.90108	-0.10385	-0.310372	6.19113	-5.86052	0.718007	-0.0143486	-0.346981	-72.869	152.26	1.02119	7.31126	-0.391146	-4.15663	17.2021	0.232709	7.04e-08	-2.15031e+07	-0.0235247	20.7378	-32.5867
EB.tworegime	58	1	0.121825	-2.5	-1	NA	46.3065	-88.3576	0.0385085	-0.123845	0	46.3065	-86.0912	0.0385089	1.57e-08	-0.123845	49.3231	-92.1244	0.170649	-1.9691	-0.12861	50.0945	-93.6672	0.0226467	-1.12048	-0.116417	48.1699	-89.8181	0.0815262	-0.0255638	-0.124629	47.8345	-89.1472	0.0646331	-0.000823925	-0.124051	-32.0206	70.563	1.03524	0.808244	-0.101435	50.6719	-92.4549	0.0323382	1.1e-07	3.84974e+06	-0.328865	53.6633	-98.4376
EB.tworegime	58	2	0.121825	-2.5	-2.5	NA	69.8526	-135.45	0.0150162	0.0746456	0	70.1723	-133.823	0.0150107	2.17e-14	0.0746015	72.6124	-138.703	0.0885028	-2.31064	0.0859943	73.5456	-140.569	0.00812762	-1.35821	0.0688457	73.6625	-140.803	0.05477	-0.0453919	0.0802695	73.6146	-140.708	0.0338305	-0.000581496	0.0777728	-5.46671	17.4552	0.485186	0.234074	0.0474877	69.8591	-130.829	0.0150103	9.76e-08	-108720	0.0798041	72.6107	-136.332
EB.tworegime	58	3	0.121825	-2.5	-5	NA	85.1875	-166.12	0.00811458	0.0133735	0	85.4703	-164.419	0.00920934	0.409842	0.0123642	85.1876	-163.853	0.00812987	-4.76e-07	0.0133735	85.1876	-163.853	0.00812904	-4.09e-07	0.0133735	85.2955	-164.069	0.00614036	0.00836432	0.0131834	85.3315	-164.141	0.00541612	8.34e-05	0.013059	17.2527	-27.9837	0.219912	0.0879154	0.0103859	86.6044	-164.32	0.0101182	0.859884	-0.0874635	0.0513827	97.9899	-187.091
EB.tworegime	58	4	0.0271828	-1	-2.5	NA	84.8788	-165.502	0.00823192	0.0151555	0	84.8788	-163.236	0.00823161	1.16e-07	0.0151555	84.983	-163.444	0.0119335	-0.454791	0.0171445	85.2015	-163.881	0.00712875	-0.403944	0.0114254	84.9323	-163.343	0.00967576	-0.00501505	0.0157232	84.9309	-163.34	0.00957667	-4.11e-05	0.0156749	34.0908	-61.6598	0.0301401	0.0925883	-0.0247888	85.0334	-161.178	0.00818052	6.58e-07	-58147.6	0.0337501	89.5593	-170.23
EB.tworegime	58	5	1.48413	-5	-2.5	NA	31.3811	-58.5068	0.0699578	0.107454	0	31.3811	-56.2404	0.0699564	4.54e-08	0.107454	35.873	-65.2243	0.691733	-3.04369	0.0692457	37.1117	-67.7017	0.0302426	-1.74117	0.149444	36.1255	-65.7292	0.236949	-0.0442082	0.0915933	35.0208	-63.52	0.134732	-0.00210417	0.0985313	-29.4562	65.4341	0.634649	0.903328	0.288922	33.5179	-58.1469	0.0642274	4.36e-08	-9.32017e+06	0.305052	45.3515	-81.8141
EB.tworegime	59	1	0.121825	-2.5	-1	NA	52.3726	-100.49	0.0297015	0.0180124	0	52.3726	-98.2235	0.0297079	1.02e-07	0.0180124	52.4722	-98.4228	0.046428	-0.547667	0.0195337	52.7777	-99.0337	0.0243277	-0.55479	0.0153035	52.6122	-98.7027	0.0433972	-0.0120024	0.0192938	52.6288	-98.7359	0.0424649	-0.000388603	0.019211	0.0230347	6.47567	0.307068	0.206774	-0.00347653	52.6622	-96.4354	0.0293608	2.22e-07	438417	-0.00863067	57.2744	-105.66
EB.tworegime	59	2	0.121825	-2.5	-2.5	NA	54.5649	-104.875	0.0272129	-0.174871	0	54.5649	-102.608	0.02721	6.85e-08	-0.174871	65.7569	-124.992	0.569875	-4.33546	-0.198783	67.6151	-128.708	0.00672395	-2.42155	-0.159308	68.2291	-129.936	0.199086	-0.0813597	-0.183307	66.3986	-126.275	0.0612348	-0.00118375	-0.177118	-19.232	44.9857	0.482547	0.546569	-0.309659	55.1882	-101.488	0.0265413	6.07e-08	2.24417e+06	-0.212162	65.8402	-122.791
EB.tworegime	59	3	0.121825	-2.5	-5	NA	67.3146	-130.374	0.016339	0.0797083	0	67.3146	-128.107	0.0163336	2.58e-09	0.0797083	78.5438	-150.566	0.164575	-3.41144	0.0623798	79.9513	-153.381	0.00515426	-1.83725	0.0886942	76.0549	-145.588	0.0585633	-0.0514053	0.0750985	73.8461	-141.171	0.0316859	-0.000536682	0.0783149	-5.28575	17.0932	0.42499	0.237905	-0.0524505	67.9379	-126.987	0.0159385	5.49e-08	1.92213e+06	0.0508092	82.7573	-156.626
EB.tworegime	59	4	0.0271828	-1	-2.5	NA	89.9119	-175.568	0.00661868	0.0174279	0	89.9119	-173.302	0.00661599	2.35e-06	0.0174279	89.993	-173.464	0.00899274	-0.376266	0.016517	90.1905	-173.859	0.00582999	-0.353502	0.018483	89.9119	-173.302	0.00660015	7.68e-05	0.0174302	89.9119	-173.302	0.00660604	3.24e-07	0.0174294	54.7495	-102.977	0.0514656	0.0178673	-0.00784708	89.9536	-171.018	0.00660654	3.14e-07	-55644.2	0.0222108	90.9418	-172.995
EB.tworegime	59	5	1.48413	-5	-2.5	NA	6.55997	-8.86462	0.185629	0.212983	0	6.55997	-6.59821	0.185651	3.93e-09	0.212983	7.68891	-8.85608	0.610893	-1.51208	0.193883	8.34335	-10.165	0.124489	-0.969936	0.242713	7.94932	-9.37691	0.410251	-0.0264496	0.202772	8.07742	-9.63311	0.381499	-0.00590656	0.204389	-61.2276	128.977	2.51294	2.98707	0.344275	6.8293	-4.76971	0.183653	5.68e-08	4.13592e+06	0.14873	27.7595	-46.6301
EB.tworegime	60	1	0.121825	-2.5	-1	NA	45.9025	-87.5496	0.0295886	-0.0814486	0	45.9025	-85.2832	0.0295808	2.14e-07	-0.0814486	46.2975	-86.0732	0.0648071	-1.00312	-0.0747578	46.7738	-87.0258	0.0214537	-0.753839	-0.0896729	46.3787	-86.2356	0.0510702	-0.0168943	-0.0778641	46.3735	-86.2253	0.0471085	-0.000515937	-0.0786117	-5.47123	17.4642	0.071652	0.348168	-0.161706	25.1974	-41.5058	121.437	2840.77	-0.181245	-0.0601702	52.0655	-95.242
EB.tworegime	60	2	0.121825	-2.5	-2.5	NA	50.8001	-97.3449	0.0243128	-0.111903	0	50.8001	-95.0785	0.0243196	2.56e-07	-0.111903	51.541	-96.5603	0.0720504	-1.40293	-0.116238	52.1827	-97.8436	0.01585	-0.969953	-0.11302	51.7512	-96.9807	0.0530341	-0.0245818	-0.112399	51.9895	-97.4573	0.0531861	-0.000832088	-0.111931	0.906463	4.70881	0.0617181	0.261036	-0.140879	21.975	-35.0612	3.01022	60.9067	-0.174198	-0.0988904	54.8553	-100.822
EB.tworegime	60	3	0.121825	-2.5	-5	NA	47.4424	-90.6294	0.0278162	0.0113075	0	47.4424	-88.363	0.0278122	1.35e-08	0.0113075	56.2536	-105.985	0.248453	-3.23554	-0.000612432	57.6055	-108.689	0.00915277	-1.76503	0.0337011	54.8714	-103.221	0.105192	-0.0497893	0.00778305	53.2961	-100.07	0.0587093	-0.00100348	0.00916703	-50.3074	107.137	0.695167	1.79357	0.0231271	-8.49225	25.8734	87.005	528.958	0.0831015	0.108453	55.8619	-102.835
EB.tworegime	60	4	0.0271828	-1	-2.5	NA	69.8968	-135.538	0.0113285	0.0303672	0	70.8095	-135.097	0.0153415	0.921238	0.03461	69.8968	-133.272	0.0113289	-3.98e-08	0.0303672	69.8968	-133.272	0.0113283	-1.97e-07	0.0303672	70.5716	-134.621	0.00496888	0.0230352	0.0325892	70.7219	-134.922	0.00239469	0.000268286	0.0342723	21.7233	-36.925	0.0123195	0.142754	0.0336414	57.2465	-105.604	2.04355	171.631	0.0487828	0.0475016	69.9788	-131.069
EB.tworegime	60	5	1.48413	-5	-2.5	NA	4.77909	-5.30287	0.15325	-0.313831	0	4.77909	-3.03645	0.153243	4.33e-08	-0.313831	4.98985	-3.45796	0.252955	-0.637223	-0.331654	5.30064	-4.07955	0.123867	-0.511975	-0.285643	4.88429	-3.24683	0.194583	-0.00720988	-0.320379	4.87542	-3.2291	0.188834	-0.00105283	-0.319468	-25.0864	56.6945	0.163833	0.752923	-0.107227	-23.819	56.5269	1.40345	3.61704	-0.0741236	-0.11593	28.2843	-47.6796
EB.tworegime	61	1	0.121825	-2.5	-1	NA	53.6533	-103.051	0.039959	0.0996428	0	53.6533	-100.785	0.0399501	1.09e-05	0.0996428	53.8229	-101.124	0.0700595	-0.656353	0.0994654	54.1502	-101.779	0.0340759	-0.57503	0.108048	53.6696	-100.817	0.0431208	-0.00236303	0.0994311	53.6671	-100.812	0.0425859	-8.11e-05	0.0994637	-22.7597	52.0412	0.338075	1.59336	0.25018	54.4303	-99.9717	0.0387207	1.87e-06	0.0110042	128379	58.9615	-109.034
EB.tworegime	61	2	0.121825	-2.5	-2.5	NA	68.0742	-131.893	0.0224366	0.0856496	0	68.0823	-129.643	0.0230099	0.0969934	0.0850184	68.0742	-129.627	0.0224419	-4.71e-06	0.0856496	68.1625	-129.803	0.0206705	-0.329037	0.0822992	68.2379	-129.954	0.0314989	-0.0106877	0.0861541	68.3678	-130.214	0.0384099	-0.000475061	0.086225	-16.1153	38.7523	0.391488	0.928457	0.0512337	68.2293	-127.57	0.0230654	0.128251	0.0571725	0.67052	69.5836	-130.278
EB.tworegime	61	3	0.121825	-2.5	-5	NA	76.1815	-148.108	0.0162263	0.315788	0	76.1815	-145.841	0.0162213	4.12e-08	0.315788	80.2131	-153.905	0.178053	-2.9789	0.323097	81.4693	-156.417	0.00836054	-1.76726	0.309657	80.4448	-154.368	0.0525835	-0.0424614	0.314656	80.5628	-154.604	0.0389304	-0.000700563	0.313909	-8.18692	22.8956	0.28738	0.672523	0.371521	76.2637	-143.639	0.0161734	8.81e-08	0.297277	568665	92.4426	-175.996
EB.tworegime	61	4	0.0271828	-1	-2.5	NA	90.5731	-176.891	0.00912574	0.0315034	0	90.5769	-174.632	0.00931122	0.0787981	0.0313239	90.5731	-174.624	0.00912444	-9.51e-07	0.0315034	90.7271	-174.933	0.00804731	-0.496237	0.0301955	91.1546	-175.788	0.018356	-0.0225076	0.0330427	92.0205	-177.519	0.0255938	-0.000467664	0.0336405	36.2158	-65.9099	0.0207696	0.198715	0.00088843	90.9645	-173.04	0.00958364	0.250003	0.00326082	0.333485	98.9939	-189.099
EB.tworegime	61	5	1.48413	-5	-2.5	NA	18.0649	-31.8744	0.16587	0.617208	0	18.0649	-29.608	0.165909	1.47e-08	0.617208	28.478	-50.4342	2.32816	-3.5703	0.479725	29.9396	-53.3575	0.0621851	-1.96474	0.859011	25.459	-44.3963	0.522826	-0.0456206	0.568501	21.365	-36.2083	0.925776	-0.0185117	0.585582	-121.832	250.186	15.7347	90.7422	1.54306	23.893	-38.8972	0.131393	1.37e-07	1.08802	-9.3138e+06	30.5439	-52.1989
EB.tworegime	62	1	0.121825	-2.5	-1	NA	40.9016	-77.5479	0.0382683	-0.0430476	0	40.924	-75.3263	0.0398964	0.111982	-0.046544	40.9016	-75.2814	0.0382873	-1.24e-06	-0.0430476	40.919	-75.3162	0.036903	-0.102043	-0.046161	40.9864	-75.4511	0.0304363	0.00668743	-0.0463047	40.9751	-75.4285	0.0310096	0.00021542	-0.0461376	14.0431	-21.5645	0.207824	0.0809223	-0.150457	22.0729	-35.2569	0.307677	5.32941	-0.10611	-0.190577	47.5748	-86.2607
EB.tworegime	62	2	0.121825	-2.5	-2.5	NA	47.2163	-90.1773	0.0297334	-0.0206108	0	47.2163	-87.9109	0.029734	1.11e-06	-0.0206108	47.2502	-87.9788	0.0375599	-0.291321	-0.0227516	47.452	-88.3822	0.0256521	-0.38293	-0.0138498	47.2234	-87.9251	0.0317266	-0.00194563	-0.0213048	47.2225	-87.9232	0.0314187	-5.04e-05	-0.0212047	13.1343	-19.7468	0.307224	0.068703	0.0436277	22.9895	-37.09	32.4718	695.499	0.065378	0.0825194	50.9197	-92.9504
EB.tworegime	62	3	0.121825	-2.5	-5	NA	54.9216	-105.588	0.0218489	-0.017486	0	54.9216	-103.321	0.0218441	3.22e-07	-0.017486	64.6892	-122.857	0.296653	-3.8093	0.0341741	66.3162	-126.111	0.00610728	-2.06938	-0.0671925	63.8659	-121.21	0.100945	-0.0586264	0.00370716	62.6454	-118.769	0.0509405	-0.000940573	-0.00963482	-8.62796	23.7777	1.06651	0.131518	-0.181495	5.91235	-2.93581	51.4918	557.04	0.0605021	-0.222603	64.6516	-120.414
EB.tworegime	62	4	0.0271828	-1	-2.5	NA	63.7137	-123.172	0.0153696	-0.0151037	0	63.7137	-120.906	0.0153668	2.82e-07	-0.0151037	63.7939	-121.066	0.0213896	-0.41409	-0.0109121	64.0321	-121.542	0.0130398	-0.419008	-0.0221156	63.7912	-121.061	0.0190578	-0.00653375	-0.0131451	63.7956	-121.069	0.019077	-0.000110336	-0.0132318	32.4679	-58.414	0.118532	0.0351099	-0.0763547	39.9692	-71.0495	0.17783	6.53003	-0.115334	-0.0747693	64.4154	-119.942
EB.tworegime	62	5	1.48413	-5	-2.5	NA	-11.9441	28.1435	0.316922	-0.0639371	0	-11.9441	30.4099	0.316917	1.54e-07	-0.0639371	-11.8352	30.1921	0.635842	-0.871927	-0.0717381	-11.2373	28.9964	0.204617	-1.08733	-0.0596578	-10.3018	27.1253	1.21133	-0.0432409	-0.0695257	-9.98382	26.4894	0.758785	-0.012849	-0.0644762	-49.8704	106.262	1.11824	1.64031	-0.00772292	-24.6062	58.1012	7.42466	23.1113	-0.17461	-0.00919376	16.6045	-24.3201
EB.tworegime	63	1	0.121825	-2.5	-1	NA	68.721	-133.187	0.0268996	-0.16634	0	68.721	-130.92	0.0269053	2.59e-07	-0.16634	70.2141	-133.906	0.141579	-1.93044	-0.167161	71.0045	-135.487	0.0192508	-1.27106	-0.18568	69.6375	-132.753	0.0467751	-0.018121	-0.163066	69.5639	-132.606	0.0425032	-0.000480672	-0.16372	-62.5551	131.632	0.589438	23.0202	-0.31165	69.1576	-129.426	0.0264421	6.31e-08	-3.27594e+06	-0.123804	71.4266	-133.964
EB.tworegime	63	2	0.121825	-2.5	-2.5	NA	71.4728	-138.69	0.0241063	0.118993	0	71.4728	-136.424	0.0241022	3.77e-07	0.118993	72.6867	-138.852	0.120857	-1.86351	0.127007	73.4695	-140.417	0.0173835	-1.28759	0.127082	72.35	-138.178	0.0415113	-0.0177863	0.11977	72.2254	-137.929	0.0364913	-0.000383611	0.119528	-43.0453	92.6124	0.554384	6.6652	0.172415	71.5889	-134.289	0.0239879	9.66e-08	-1.04745e+06	0.139818	80.7499	-152.611
EB.tworegime	63	3	0.121825	-2.5	-5	NA	99.0078	-193.76	0.00801155	0.00499002	0	99.0078	-191.494	0.00800824	1.17e-07	0.00499002	100.406	-194.29	0.0863516	-2.73589	0.00174815	101.65	-196.777	0.00481952	-2.04818	-0.00164563	101.528	-196.535	0.0211172	-0.0332261	0.00570925	101.278	-196.035	0.015498	-0.000232577	0.00560712	6.73708	-6.95242	0.176574	0.50931	-0.0437982	99.6695	-190.45	0.00780166	1.27e-07	-1.09246e+06	0.0334994	102.074	-195.26
EB.tworegime	63	4	0.0271828	-1	-2.5	NA	99.3625	-194.47	0.00789611	-0.090632	0	100.109	-193.696	0.00996959	1.34288	-0.0866799	99.3625	-192.203	0.00790059	-2.92e-08	-0.090632	99.3621	-192.202	0.00789776	-9.52e-07	-0.0906321	99.4248	-192.328	0.00614314	0.00749214	-0.0899914	99.504	-192.486	0.00399716	0.00012188	-0.0887522	47.0663	-87.6109	0.0377245	0.0964596	-0.0724365	100.166	-191.443	0.0101814	1.47336	-0.0652588	-0.0916297	99.6546	-190.42
EB.tworegime	63	5	1.48413	-5	-2.5	NA	12.0773	-19.8992	0.25926	-0.913713	0	12.0773	-17.6328	0.259312	6.5e-08	-0.913713	12.1148	-17.7079	0.359126	-0.365768	-0.914004	12.3489	-18.1761	0.232693	-0.523239	-0.927023	12.0779	-17.6341	0.254042	0.000619936	-0.913936	12.0777	-17.6336	0.255105	0.000127257	-0.913891	-98.2524	203.027	5.03938	60.7009	-1.01761	12.1667	-15.4445	0.258354	1.48e-07	-1.96867e+06	-0.853744	34.9232	-60.9575
EB.tworegime	64	1	0.121825	-2.5	-1	NA	33.6423	-63.0292	0.0486182	0.130075	0	33.6423	-60.7628	0.0486132	4.12e-07	0.130075	34.5165	-62.5112	0.17652	-1.66998	0.137644	35.2861	-64.0504	0.0292505	-1.13608	0.10996	34.7654	-63.009	0.115258	-0.0270617	0.137555	34.9782	-63.4346	0.106792	-0.00167202	0.136845	-18.6354	43.7926	0.489858	0.306277	0.11557	3.56162	1.76565	20.0679	197.144	0.0312843	0.0924024	36.7355	-64.5821
EB.tworegime	64	2	0.121825	-2.5	-2.5	NA	55.0662	-105.877	0.0206382	0.0516071	0	55.0662	-103.611	0.0206366	5.11e-08	0.0516071	61.9832	-117.445	0.310969	-3.82672	0.0282962	63.6349	-120.748	0.00601946	-2.16772	0.0747495	62.5047	-118.488	0.135415	-0.0668034	0.045635	64.0977	-121.674	0.0612915	-0.00120935	0.0521092	15.4555	-24.3892	0.0762786	0.133721	0.133108	24.77	-40.6511	0.278274	5.3849	0.0280893	0.136304	62.1239	-115.359
EB.tworegime	64	3	0.121825	-2.5	-5	NA	73.1351	-142.015	0.0100172	-0.0117298	0	73.1351	-139.748	0.0100177	2.34e-07	-0.0117298	74.7923	-143.063	0.0685845	-2.52504	-0.0105434	75.9345	-145.347	0.00470599	-1.61142	-0.0194207	75.7218	-144.922	0.040106	-0.0450353	-0.0108535	75.9329	-145.344	0.0247609	-0.00042848	-0.0110104	49.7781	-93.0344	0.0209688	0.0312431	-0.0332491	52.5305	-96.1721	0.0679001	3.7072	-0.0276135	-0.0322758	85.2139	-161.539
EB.tworegime	64	4	0.0271828	-1	-2.5	NA	78.5351	-152.815	0.00807122	0.0602987	0	78.5351	-150.548	0.00807147	9.65e-08	0.0602987	78.8539	-151.186	0.0175926	-0.993358	0.0647295	79.3504	-152.179	0.00576957	-0.793917	0.0483534	78.9223	-151.323	0.0137036	-0.0160931	0.0627942	78.9088	-151.296	0.0125425	-0.000130242	0.0621528	43.1564	-79.791	0.0114486	0.0874098	0.0076167	53.5314	-98.174	0.258215	17.7554	0.0153724	0.0140899	84.7817	-160.675
EB.tworegime	64	5	1.48413	-5	-2.5	NA	5.61165	-6.96799	0.149187	-0.685939	0	5.61165	-4.70157	0.149195	1.32e-08	-0.685939	8.56253	-10.6033	1.1877	-2.78715	-0.642981	9.77283	-13.0239	0.0654484	-1.64368	-0.77941	8.75088	-10.98	0.512794	-0.0409707	-0.659211	8.64368	-10.7656	0.354028	-0.00603322	-0.668604	-34.0864	74.6945	0.634062	0.847027	-0.948167	-21.1901	51.269	2.48069	8.05471	-0.914659	-0.864304	18.5604	-28.2319
EB.tworegime	65	1	0.121825	-2.5	-1	NA	49.4685	-94.6816	0.0280362	-0.0353837	0	49.4727	-92.4237	0.0285457	0.0521908	-0.0349584	49.4685	-92.4152	0.0280339	-1.72e-06	-0.0353837	49.5238	-92.5259	0.0262622	-0.193613	-0.0337216	49.4952	-92.4687	0.0246826	0.00371462	-0.0346933	49.4922	-92.4628	0.0249439	9.1e-05	-0.0347544	12.4993	-18.4769	0.08061	0.167863	-0.0318403	51.4482	-94.0074	0.0350823	0.908482	-0.167275	0.244231	56.6337	-104.378
EB.tworegime	65	2	0.121825	-2.5	-2.5	NA	62.0941	-119.933	0.0169177	0.0313367	0	62.0941	-117.666	0.0169196	7.41e-08	0.0313367	64.28	-122.038	0.215855	-3.25245	0.0282404	65.7737	-125.026	0.00691021	-2.10568	0.03957	66.0637	-125.606	0.086685	-0.0550648	0.0283851	67.9896	-129.457	0.0513626	-0.000990853	0.0283699	40.1883	-73.8549	0.0255844	0.0570977	0.0787688	62.0943	-115.3	0.0169192	1.2e-07	0.0298571	22853.3	66.1836	-123.478
EB.tworegime	65	3	0.121825	-2.5	-5	NA	74.3604	-144.465	0.0103598	-0.0237689	0	74.3604	-142.199	0.0103582	4.23e-08	-0.0237689	77.1877	-147.854	0.0962099	-2.88704	-0.0206817	78.4551	-150.388	0.00476172	-1.75017	-0.0302728	77.5273	-148.533	0.0326929	-0.0387661	-0.0225837	77.0879	-147.654	0.0213742	-0.00033446	-0.022747	40.7992	-75.0767	0.0308476	0.0477739	-0.0489538	75.5192	-142.15	0.00988788	4.44e-08	0.0543952	-3.26933e+06	84.6364	-160.384
EB.tworegime	65	4	0.0271828	-1	-2.5	NA	75.4212	-146.587	0.00992952	0.0598138	0	75.4212	-144.321	0.00992889	6.6e-08	0.0598138	78.706	-150.89	0.0439354	-1.98675	0.0529048	79.5371	-152.553	0.00569854	-1.14297	0.065819	77.4009	-148.28	0.0206782	-0.0244499	0.0579158	77.0783	-147.635	0.017134	-0.000221361	0.0586145	12.1421	-17.7624	0.0838795	0.167182	0.0320148	81.3916	-153.894	0.00781854	1.17e-06	-0.105909	263359	82.1321	-155.375
EB.tworegime	65	5	1.48413	-5	-2.5	NA	17.4399	-30.6245	0.100946	-0.233881	0	17.4399	-28.358	0.100942	3.01e-08	-0.233881	19.371	-32.2203	0.560684	-2.20147	-0.23726	20.3323	-34.1429	0.0563705	-1.35413	-0.220776	19.3812	-32.2406	0.233157	-0.0275745	-0.23753	19.0076	-31.4936	0.174331	-0.00224512	-0.236561	-25.4116	57.3449	0.458788	0.650111	-0.100924	17.8882	-26.8875	0.0991513	4.98e-08	-0.0810355	-5.70268e+06	30.8223	-52.7557
EB.tworegime	66	1	0.121825	-2.5	-1	NA	41.1585	-78.0616	0.0551383	-0.132765	0	41.1585	-75.7952	0.0551023	5.25e-08	-0.132765	45.5041	-84.4864	0.655807	-3.23	-0.100063	46.9002	-87.2787	0.0236188	-1.86705	-0.161603	46.1233	-85.7248	0.222962	-0.0508097	-0.114	46.3062	-86.0907	0.131048	-0.00239416	-0.121009	-65.4904	137.503	1.88715	6.803	-0.166535	41.5718	-74.2547	0.0542116	4.3e-08	-0.185056	4.00235e+06	46.8322	-84.7755
EB.tworegime	66	2	0.121825	-2.5	-2.5	NA	52.0983	-99.9413	0.0355879	0.0341978	0	52.1219	-97.722	0.0369327	0.118375	0.0338107	52.0983	-97.6748	0.035576	-9.66e-07	0.0341978	52.1163	-97.7108	0.0344497	-0.106137	0.0338917	52.1199	-97.7181	0.0317917	0.00344809	0.0341044	52.1203	-97.7189	0.0316203	0.000122525	0.0341012	-7.40267	21.3271	0.14447	0.794662	0.0445572	52.3928	-95.8967	0.037065	0.162365	0.066283	-0.629066	52.749	-96.609
EB.tworegime	66	3	0.121825	-2.5	-5	NA	68.3764	-132.497	0.0185661	0.0197636	0	68.3764	-130.231	0.0185489	6.45e-08	0.0197636	69.6627	-132.804	0.081529	-1.85281	0.0216929	70.4997	-134.478	0.0115285	-1.21948	0.0206137	70.5284	-134.535	0.0498767	-0.033935	0.0186968	70.582	-134.642	0.0372367	-0.000583351	0.0185865	-18.0993	42.7203	0.481524	0.689427	0.0798495	68.8201	-128.751	0.0182186	4.93e-08	-0.011663	2.09936e+06	85.1579	-161.427
EB.tworegime	66	4	0.0271828	-1	-2.5	NA	92.4396	-180.624	0.0070888	0.0184313	0	92.4396	-178.357	0.00708544	7.1e-08	0.0184313	94.2506	-181.979	0.0396879	-2.17565	0.0114827	95.2123	-183.903	0.0040878	-1.35993	0.0247676	95.1583	-183.795	0.0210888	-0.0379315	0.0139446	95.3492	-184.177	0.0157323	-0.000267373	0.0154303	0.998844	4.52405	0.218479	0.327728	0.0373994	93.1339	-177.379	0.00688974	7.96e-08	-0.00580145	1.00342e+06	99.3638	-189.839
EB.tworegime	66	5	1.48413	-5	-2.5	NA	17.4224	-30.5895	0.142424	-0.740783	0	17.4224	-28.3231	0.142429	2.24e-09	-0.740783	20.2449	-33.9681	1.06108	-2.57607	-0.699784	21.3613	-36.2008	0.0738901	-1.53121	-0.782082	21.0867	-35.6517	0.494633	-0.0441536	-0.713135	21.1029	-35.684	0.322543	-0.00562615	-0.724083	-62.4863	131.494	1.89911	5.49871	-0.930992	18.7495	-28.6102	0.135049	4.03e-08	-0.591522	-1.22011e+07	21.0484	-33.2079
EB.tworegime	67	1	0.121825	-2.5	-1	NA	40.5464	-76.8376	0.0420464	-0.0178885	0	40.5464	-74.5712	0.0420361	3.02e-08	-0.0178885	40.9627	-75.4036	0.0920951	-0.988013	-0.0292765	41.4263	-76.3309	0.0313607	-0.729378	-0.0149944	40.9449	-75.368	0.0683658	-0.0152031	-0.0221742	40.9301	-75.3384	0.0633808	-0.000639102	-0.0211343	-5.55925	17.6402	0.311258	0.239765	-0.0471093	12.6111	-16.3333	1.47751	19.5194	0.0571724	-0.0544047	43.9294	-78.97
EB.tworegime	67	2	0.121825	-2.5	-2.5	NA	65.1818	-126.108	0.0156916	-0.0626071	0	65.1818	-123.842	0.015692	1.1e-08	-0.0626071	66.7822	-127.043	0.0591686	-1.7248	-0.0583093	67.5276	-128.533	0.00973419	-1.06719	-0.071489	66.6638	-126.806	0.0354078	-0.0266324	-0.0621303	66.561	-126.6	0.028834	-0.000398634	-0.0623981	-28.5053	63.5324	0.142115	1.42396	-0.0650846	22.7588	-36.6286	222.836	4728.67	-0.123602	-0.0665453	66.8857	-124.883
EB.tworegime	67	3	0.121825	-2.5	-5	NA	71.1913	-138.127	0.0123374	-0.0526592	0	71.1912	-135.861	0.0123351	1.81e-05	-0.0526589	73.1307	-139.74	0.0528913	-1.90252	-0.0679635	73.947	-141.372	0.0072882	-1.15254	-0.0425014	72.9398	-139.358	0.0291464	-0.0283859	-0.0600048	72.7864	-139.051	0.023272	-0.000332373	-0.057706	-17.1656	40.853	0.126437	0.78622	0.0161433	26.9225	-44.9561	118.97	2981.63	-0.043879	0.0134358	82.3863	-155.884
EB.tworegime	67	4	0.0271828	-1	-2.5	NA	77.4619	-150.668	0.00960182	-0.0239658	0	77.4619	-148.402	0.009601	6.28e-08	-0.0239658	78.0384	-149.555	0.0228454	-1.09872	-0.012829	78.5347	-150.548	0.00704247	-0.754871	-0.0336911	77.9308	-149.34	0.0157583	-0.0155628	-0.0189918	77.9207	-149.32	0.0148401	-0.000156979	-0.019991	15.8729	-25.224	0.0629536	0.156809	-0.0936576	45.1102	-81.3315	1.35286	69.1887	-0.0730114	-0.0647011	84.0136	-159.138
EB.tworegime	67	5	1.48413	-5	-2.5	NA	15.9637	-27.6721	0.112376	0.23163	0	15.9637	-25.4057	0.112377	8.52e-09	0.23163	19.105	-31.6882	0.764001	-2.54465	0.281605	20.193	-33.8642	0.0548957	-1.48994	0.21116	19.1754	-31.829	0.370806	-0.0406966	0.239736	19.0857	-31.6497	0.258572	-0.00441579	0.233541	-62.247	131.016	1.68701	3.27695	0.223611	-25.4703	59.8296	40.2889	123.623	0.145045	0.276197	25.7793	-42.6697
EB.tworegime	68	1	0.121825	-2.5	-1	NA	67.4491	-130.643	0.0206108	0.0300549	0	68.2281	-129.934	0.0267879	1.27219	0.0271754	67.4491	-128.377	0.0206074	-9.97e-08	0.0300549	67.4491	-128.376	0.0206064	-6.51e-07	0.0300549	67.5725	-128.623	0.0131341	0.0131128	0.0301968	68.0002	-129.479	0.00313222	0.000550802	0.0291494	28.4415	-50.3613	0.0722118	0.116618	0.0213781	70.0661	-131.243	0.033507	2.76999	0.103889	-0.0302929	71.8147	-134.741
EB.tworegime	68	2	0.121825	-2.5	-2.5	NA	56.7018	-109.148	0.0316758	-0.177836	0	56.7018	-106.882	0.0316721	2.21e-08	-0.177836	60.0881	-113.654	0.254875	-2.54819	-0.194086	61.1192	-115.717	0.0185374	-1.55963	-0.131174	59.5119	-112.502	0.0880241	-0.0346689	-0.18302	61.4808	-116.44	0.129605	-0.00259098	-0.183386	-43.0942	92.7101	0.361149	3.99737	-0.0422932	58.4205	-107.952	0.0295684	1.17e-07	-3.61117e+06	-0.0454159	66.5125	-124.136
EB.tworegime	68	3	0.121825	-2.5	-5	NA	74.0427	-143.83	0.0158288	0.102925	0	74.0427	-141.564	0.0158321	8.2e-10	0.102925	74.5613	-142.601	0.0549488	-1.44756	0.100748	75.2385	-143.955	0.0115148	-1.19005	0.11391	74.8364	-143.151	0.0295732	-0.0198564	0.104011	74.8721	-143.222	0.0275061	-0.0003466	0.104092	1.2331	4.05555	0.0596241	0.688903	0.152755	74.1934	-139.498	0.0157336	4.22e-07	-212848	0.131076	75.6255	-142.362
EB.tworegime	68	4	0.0271828	-1	-2.5	NA	78.3188	-152.382	0.0133397	-0.204685	0	78.3197	-150.118	0.0134538	0.0349773	-0.204618	78.3188	-150.116	0.0133408	-3.89e-06	-0.204685	78.4761	-150.43	0.011837	-0.510686	-0.202082	78.3984	-150.275	0.0169077	-0.00719227	-0.204597	78.4147	-150.308	0.0173823	-0.000119504	-0.204588	29.7054	-52.8891	0.0293908	0.175724	-0.17364	80.0764	-151.264	0.0173026	1.44187	-0.369371	-0.130841	79.6702	-150.452
EB.tworegime	68	5	1.48413	-5	-2.5	NA	8.28407	-12.3128	0.219686	-0.331341	0	8.28407	-10.0464	0.219683	4.92e-07	-0.331341	8.37065	-10.2196	0.450363	-0.823728	-0.327193	8.92162	-11.3215	0.164571	-1.15971	-0.342219	9.06261	-11.6035	0.442801	-0.0221667	-0.325004	9.26078	-11.9998	0.436774	-0.00632854	-0.32514	-57.173	120.868	0.924386	5.75698	-0.383458	9.77703	-10.6652	0.217304	0.201421	4.62153	-0.645848	41.2179	-73.5469
EB.tworegime	69	1	0.121825	-2.5	-1	NA	45.0224	-85.7896	0.0488851	-0.06786	0	45.0224	-83.5232	0.0488851	6.39e-07	-0.06786	45.4285	-84.3352	0.120734	-1.09299	-0.0739292	45.9475	-85.3732	0.0370316	-0.830235	-0.0747612	45.4785	-84.4353	0.0783691	-0.0152236	-0.0713031	45.4909	-84.46	0.0753589	-0.000810845	-0.0709108	-24.1905	54.9028	0.994336	0.610205	-0.0307076	2.55311	3.78266	9.22613	84.2832	-0.0501678	-0.0950773	46.6331	-84.3772
EB.tworegime	69	2	0.121825	-2.5	-2.5	NA	57.3475	-110.44	0.0298461	0.162467	0	57.3475	-108.173	0.029852	1.83e-08	0.162467	59.3835	-112.245	0.133306	-1.88077	0.173535	60.1861	-113.85	0.0189858	-1.15101	0.137424	59.3112	-112.101	0.0692526	-0.028797	0.164302	59.1375	-111.753	0.0543876	-0.000770873	0.163014	-37.7735	82.0688	1.60813	1.11951	0.156447	-1.1747	11.2383	12.9901	102.873	0.157368	0.153646	61.0771	-113.265
EB.tworegime	69	3	0.121825	-2.5	-5	NA	59.0391	-113.823	0.0279007	0.171886	0	59.0392	-111.557	0.0278939	2.44e-09	0.171886	61.4457	-116.37	0.118831	-1.84166	0.154685	62.2043	-117.887	0.017879	-1.08466	0.204755	60.3162	-114.111	0.0500135	-0.0197569	0.167224	60.0077	-113.494	0.0408934	-0.000417296	0.168989	-20.9786	48.4789	0.541231	0.853739	0.198213	5.07729	-1.26568	5.34187	53.011	0.334359	0.228859	86.3786	-163.868
EB.tworegime	69	4	0.0271828	-1	-2.5	NA	82.0429	-159.831	0.0111139	-0.00322654	0	82.1757	-157.83	0.0122656	0.347817	-0.00291441	82.0429	-157.564	0.0111165	-2.36e-07	-0.00322654	82.0427	-157.564	0.0110971	-0.00866039	-0.00322916	82.064	-157.606	0.00994268	0.00339086	-0.00311262	82.0658	-157.61	0.00980653	4.01e-05	-0.00309904	16.1197	-25.7177	0.057914	0.36106	0.00659008	50.167	-91.4451	8.18476	517.742	-0.0173553	-0.00148643	93.0014	-177.114
EB.tworegime	69	5	1.48413	-5	-2.5	NA	2.92857	-1.60181	0.263214	0.643181	0	2.92856	0.664618	0.263209	1.26e-06	0.643181	7.16227	-7.80281	3.36674	-3.26034	0.627447	8.56799	-10.6142	0.117427	-1.90944	0.608758	7.79914	-9.07654	0.942208	-0.0464742	0.640899	7.27186	-8.02197	0.574898	-0.00993467	0.642056	-63.5904	133.702	2.22544	6.05449	0.434646	-46.5608	102.011	17.1278	20.0823	0.462495	0.711643	8.00211	-7.11533
EB.tworegime	70	1	0.121825	-2.5	-1	NA	48.2679	-92.2805	0.0291319	-0.0664615	0	48.8239	-91.1261	0.0357897	0.649985	-0.0786823	48.2679	-90.014	0.02914	-3.54e-07	-0.0664615	48.259	-89.9963	0.0283723	0	-0.0664615	48.8628	-91.2038	0.0152215	0.0180805	-0.0720787	48.8542	-91.1867	0.0134233	0.000460044	-0.0733933	-2.03016	10.5821	0.487503	0.0952257	-0.0885999	48.8265	-88.7642	0.0358002	0.65101	-0.0764291	-0.09164	49.8417	-90.7946
EB.tworegime	70	2	0.121825	-2.5	-2.5	NA	55.4526	-106.65	0.0218622	0.0583167	0	55.471	-104.42	0.0228086	0.11841	0.0598629	55.4526	-104.384	0.0218582	-7.16e-07	0.0583167	55.4816	-104.442	0.0207331	-0.151445	0.0587789	55.4533	-104.385	0.0214336	0.000576781	0.058437	55.4533	-104.385	0.0213778	1.42e-05	0.0584534	-8.64123	23.8042	1.25821	0.0551017	0.0903758	55.4983	-102.108	0.0228052	0.121798	0.0529168	0.278557	55.5604	-102.232
EB.tworegime	70	3	0.121825	-2.5	-5	NA	66.5668	-128.878	0.0140159	0.0790408	0	66.5668	-126.612	0.0140176	5.2e-09	0.0790408	74.8747	-143.228	0.373644	-4.56423	0.066227	76.8226	-147.123	0.00338614	-2.59714	0.116082	78.4788	-150.436	0.10587	-0.0776188	0.0728243	76.8547	-147.188	0.0352233	-0.000675337	0.076722	0.150971	6.2198	0.238188	0.169039	0.115706	72.2013	-135.514	0.0111873	7.73e-08	0.00116276	3.85918e+06	84.141	-159.393
EB.tworegime	70	4	0.0271828	-1	-2.5	NA	84.015	-163.775	0.00697441	0.0109081	0	84.015	-161.508	0.00697487	2.82e-06	0.0109081	84.1079	-161.694	0.0106748	-0.528042	0.0116579	84.3966	-162.272	0.0056936	-0.534678	0.0129111	84.2635	-162.005	0.0106837	-0.0129697	0.011557	84.3211	-162.121	0.0110405	-0.000117839	0.0115777	13.5255	-20.5293	0.421473	0.0292285	0.0274403	84.0243	-159.16	0.00697127	2.37e-07	0.00855964	38052.2	86.8515	-164.814
EB.tworegime	70	5	1.48413	-5	-2.5	NA	0.823944	2.60743	0.194368	-0.368077	0	0.823944	4.87385	0.19436	2.33e-08	-0.368077	12.2601	-17.9984	2.20715	-3.62504	-0.372857	13.7266	-20.9315	0.0557683	-1.93731	-0.384028	9.41955	-12.3174	0.698684	-0.049546	-0.367485	7.46092	-8.4001	0.395991	-0.0066946	-0.367083	-76.1967	158.915	7.90683	2.25807	-0.0759527	4.35001	0.188878	0.16878	5.44e-08	-0.602255	1.64848e+07	16.6726	-24.4563
EB.tworegime	71	1	0.121825	-2.5	-1	NA	42.439	-80.6228	0.0366004	0.0422622	0	42.439	-78.3563	0.0366077	6.76e-06	0.0422621	43.5537	-80.5857	0.109991	-1.42944	0.0503267	44.18	-81.8383	0.0242556	-0.9192	0.0428753	43.7854	-81.049	0.0865737	-0.0278591	0.044957	44.2382	-81.9546	0.0869346	-0.0014639	0.0438059	-49.7018	105.925	0.472373	2.52655	0.0759511	-1.44134	11.7716	261.325	2106.29	0.0537582	0.0680721	44.4297	-79.9705
EB.tworegime	71	2	0.121825	-2.5	-2.5	NA	61.0459	-117.836	0.0173902	-0.166454	0	61.0459	-115.57	0.0173905	6.7e-08	-0.166454	61.6856	-116.849	0.0465875	-1.26091	-0.166578	62.268	-118.014	0.0118808	-0.893984	-0.169544	62.0613	-117.601	0.038234	-0.0251891	-0.166202	62.1799	-117.838	0.0336643	-0.000482691	-0.166187	3.11211	0.29752	0.72322	0.078856	-0.186361	20.1601	-31.4312	66.1738	1265.78	-0.222849	-0.171092	62.7275	-116.566
EB.tworegime	71	3	0.121825	-2.5	-5	NA	67.6239	-130.992	0.0133653	-0.185502	0	67.6239	-128.726	0.0133675	4.71e-08	-0.185502	69.8101	-133.099	0.0543102	-1.86535	-0.187165	70.6027	-134.684	0.00781813	-1.11015	-0.184503	69.4584	-132.395	0.0311329	-0.027996	-0.184959	69.1909	-131.86	0.0239427	-0.000324237	-0.184758	10.8208	-15.12	0.0608088	0.188876	-0.189105	24.4515	-40.014	0.970706	21.1991	-0.222101	-0.166362	70.958	-133.027
EB.tworegime	71	4	0.0271828	-1	-2.5	NA	65.473	-126.691	0.0145697	0.121728	0	65.473	-124.424	0.0145663	3.51e-07	0.121728	67.309	-128.096	0.0519515	-1.68225	0.126149	68.0236	-129.525	0.00901698	-1.00986	0.119852	66.8665	-127.211	0.0301053	-0.0237443	0.124368	66.649	-126.776	0.0244447	-0.000302372	0.123534	-14.1213	34.7644	0.174087	0.499218	0.14647	22.1492	-35.4095	57.0598	1181.67	0.111645	0.120336	68.8396	-128.79
EB.tworegime	71	5	1.48413	-5	-2.5	NA	-9.04414	22.3436	0.287001	-0.259467	0	-9.04414	24.61	0.287033	2.11e-08	-0.259467	-1.62139	9.76452	5.80302	-4.19842	-0.191176	0.197112	6.12751	0.0773839	-2.36293	-0.344895	0.40874	5.70426	2.10202	-0.0742398	-0.212712	2.52295	1.47584	0.798039	-0.015878	-0.232619	-83.918	174.358	15.456	3.30004	-0.441018	-59.397	127.683	213.131	169.046	-0.754914	-0.31115	18.554	-28.2192
EB.tworegime	72	1	0.121825	-2.5	-1	NA	43.264	-82.2727	0.0298092	0.019404	0	43.264	-80.0063	0.0298146	1.16e-07	0.019404	43.5183	-80.5149	0.0520951	-0.734771	0.0092262	43.8718	-81.2219	0.022755	-0.572994	0.0295934	43.5646	-80.6075	0.0474653	-0.0141891	0.0118641	43.6176	-80.7135	0.0485905	-0.000545753	0.0117143	-0.580749	7.68324	0.0997107	0.24646	0.0333847	44.0481	-79.2072	0.028891	2.45e-07	-0.0453775	627911	44.9614	-81.0339
EB.tworegime	72	2	0.121825	-2.5	-2.5	NA	53.7459	-103.236	0.0196038	0.0656929	0	53.8738	-101.226	0.0215209	0.227587	0.0666941	53.7459	-100.97	0.0196033	-9.83e-08	0.0656929	53.7458	-100.97	0.0196021	-5.33e-07	0.0656929	54.018	-101.514	0.0132884	0.0110084	0.0667991	53.9703	-101.419	0.0138075	0.000168313	0.0666713	-0.557697	7.63713	0.0928688	0.256907	0.0516675	53.9726	-99.0563	0.0218282	0.269514	0.084509	-0.0871703	54.2076	-99.5263
EB.tworegime	72	3	0.121825	-2.5	-5	NA	53.9695	-103.684	0.0194315	0.0295617	0	53.9723	-101.423	0.0197464	0.0373983	0.0294767	53.9695	-101.417	0.0194274	-4.9e-06	0.0295617	54.0078	-101.494	0.0183446	-0.135083	0.0304531	54.0339	-101.546	0.0158742	0.00583093	0.0293688	54.0202	-101.519	0.0164507	8.72e-05	0.0293926	34.3537	-62.1857	0.0282917	0.0559329	0.0539402	54.9996	-101.11	0.0189912	0.0415547	-0.0294972	3.39052	62.0981	-115.307
EB.tworegime	72	4	0.0271828	-1	-2.5	NA	69.272	-134.289	0.0105338	0.000512872	0	69.864	-133.206	0.0135741	0.660246	0.00642522	69.272	-132.022	0.0105352	-1.45e-07	0.000512872	69.272	-132.022	0.0105347	-4.35e-07	0.000512837	69.9397	-133.358	0.00460705	0.0230617	0.00482919	69.9389	-133.356	0.00372641	0.000200647	0.00570349	29.6153	-52.7089	0.0144511	0.110855	-0.00187191	71.1543	-133.42	0.0139011	0.853376	-0.0306861	0.115447	78.2502	-147.612
EB.tworegime	72	5	1.48413	-5	-2.5	NA	-4.78532	13.826	0.20376	0.10586	0	-4.78532	16.0924	0.203784	5.35e-08	0.10586	1.84875	2.82425	1.90711	-3.31146	0.249297	3.24746	0.0268144	0.0639187	-1.81908	0.0473431	1.17276	4.17622	0.931199	-0.0537721	0.183679	2.22877	2.0642	0.667404	-0.013222	0.156642	-73.9296	154.381	0.791919	7.4967	0.375342	0.198059	8.49277	0.166917	5.35e-08	0.515601	-1.81639e+07	13.2128	-17.5367
EB.tworegime	73	1	0.121825	-2.5	-1	NA	52.5179	-100.78	0.0383906	0.0543696	0	52.5179	-98.5141	0.038386	4.29e-10	0.0543696	54.37	-102.218	0.322468	-2.56707	0.0629773	55.5041	-104.487	0.0219884	-1.69724	0.0282284	55.1287	-103.736	0.106094	-0.0348543	0.0602314	55.2658	-104.01	0.0850543	-0.00141922	0.0583074	-5.45027	17.4223	0.603807	0.280795	-0.00154561	8.32957	-7.77025	1.08779	10.8148	0.0301001	-0.0305239	58.4046	-107.92
EB.tworegime	73	2	0.121825	-2.5	-2.5	NA	69.3224	-134.39	0.0196007	-0.128147	0	69.3224	-132.123	0.0196004	1.64e-07	-0.128147	70.2655	-134.009	0.0755301	-1.61116	-0.12398	70.9812	-135.441	0.013807	-1.12535	-0.141612	70.3887	-134.256	0.0381852	-0.0218815	-0.125092	70.3241	-134.126	0.0329798	-0.000410591	-0.12579	8.13254	-9.74334	0.177321	0.268807	-0.164725	24.4881	-40.0874	0.921632	18.7992	-0.132386	-0.211394	73.9017	-138.914
EB.tworegime	73	3	0.121825	-2.5	-5	NA	82.0042	-159.753	0.0117966	0.106538	0	82.0042	-157.487	0.0118032	6.41e-08	0.106538	86.6531	-166.784	0.131502	-3.03127	0.106665	87.9314	-169.341	0.00581174	-1.82036	0.0943232	87.1981	-167.874	0.0448442	-0.0483533	0.107076	86.8804	-167.239	0.026195	-0.000457253	0.106668	-8.81268	24.1471	0.48351	0.421012	0.134308	9.94899	-11.0091	2.45134	29.048	0.11848	0.0567752	90.345	-171.801
EB.tworegime	73	4	0.0271828	-1	-2.5	NA	83.624	-162.993	0.0110597	-0.0744388	0	83.624	-160.726	0.0110625	2.46e-08	-0.0744388	86.0912	-165.661	0.104935	-2.73903	-0.0817	87.2978	-168.074	0.0059985	-1.7961	-0.0543715	87.3414	-168.161	0.0390895	-0.0441054	-0.0816954	87.3694	-168.217	0.0255596	-0.000445113	-0.0794629	12.6341	-18.7466	0.196483	0.184195	-0.0126516	31.2141	-53.5393	0.735055	19.7175	-0.0749279	0.0414889	86.3986	-163.908
EB.tworegime	73	5	1.48413	-5	-2.5	NA	12.5825	-20.9096	0.189621	-0.195712	0	12.5825	-18.6432	0.189636	2.97e-07	-0.195712	13.6024	-20.6831	0.882797	-1.83582	-0.202111	14.4205	-22.3193	0.127602	-1.2717	-0.181271	14.0599	-21.598	0.400901	-0.0249586	-0.200766	14.1027	-21.6836	0.361424	-0.00523463	-0.199469	-66.8133	140.148	3.31491	5.64452	-0.182048	-37.6983	84.2855	32.3485	59.3121	-0.275436	-0.0926721	33.9709	-59.053
EB.tworegime	74	1	0.121825	-2.5	-1	NA	46.0601	-87.8649	0.0344507	-0.12033	0	46.0601	-85.5985	0.0344421	2.35e-09	-0.12033	46.506	-86.4902	0.0796964	-1.04103	-0.116666	46.9636	-87.4055	0.0258848	-0.757033	-0.12937	46.563	-86.6043	0.0567602	-0.0154583	-0.119039	46.4664	-86.4111	0.049172	-0.0004383	-0.119353	6.48377	-6.44579	0.130506	0.193204	-0.202484	16.3397	-23.7905	0.612955	8.87104	-0.257366	-0.150677	56.7445	-104.6
EB.tworegime	74	2	0.121825	-2.5	-2.5	NA	59.9346	-115.614	0.0197738	0.00658136	0	59.9346	-113.348	0.0197731	2.07e-08	0.00658136	62.9667	-119.412	0.12735	-2.42948	0.0181607	63.9707	-121.42	0.0101881	-1.47088	-0.0172637	63.4427	-120.364	0.0741409	-0.0444165	0.0122296	63.7018	-120.882	0.0519169	-0.000938764	0.0107591	3.08017	0.361404	0.143688	0.226367	-0.0544803	14.1971	-19.5053	0.679602	9.04733	-0.045919	-0.0875744	66.2544	-123.62
EB.tworegime	74	3	0.121825	-2.5	-5	NA	64.7139	-125.172	0.0163334	-0.0309661	0	64.7139	-122.906	0.0163354	2.53e-06	-0.0309661	65.3449	-124.168	0.0471637	-1.32128	-0.0319027	65.9254	-125.329	0.0113649	-0.944182	-0.0320359	65.7355	-124.949	0.0347739	-0.0238617	-0.0306079	65.7551	-124.988	0.0303128	-0.00041082	-0.0306212	-11.6781	29.8779	0.174251	0.507745	-0.0666175	27.0751	-45.2614	97.9951	2471.51	-0.0437712	-0.0284388	65.9092	-122.93
EB.tworegime	74	4	0.0271828	-1	-2.5	NA	87.6864	-171.118	0.00651557	0.0478138	0	89.3741	-172.226	0.00973278	1.5062	0.0513408	87.6864	-168.851	0.00651614	-2.21e-07	0.0478138	87.6864	-168.851	0.00651635	-2.8e-07	0.0478138	88.9894	-171.457	0.00161698	0.0381803	0.0492413	89.4809	-172.44	2.63e-05	0.00019573	0.0512736	49.2051	-91.8885	0.0103618	0.0547105	0.0641138	78.6948	-148.501	14.928	2968.21	0.0760251	0.0561101	88.4282	-167.967
EB.tworegime	74	5	1.48413	-5	-2.5	NA	6.79633	-9.33734	0.16566	-0.536521	0	6.79633	-7.07092	0.165671	1.34e-06	-0.536521	7.54841	-8.57509	0.508419	-1.40215	-0.514363	8.16202	-9.8023	0.112613	-0.993474	-0.586685	8.12854	-9.73535	0.439305	-0.030963	-0.523791	8.36489	-10.208	0.36405	-0.00575299	-0.526398	-33.0039	72.5295	0.349517	1.29658	-0.781726	-25.2794	59.4477	2.74448	7.33808	-0.875882	-0.727535	26.6084	-44.3279
EB.tworegime	75	1	0.121825	-2.5	-1	NA	39.9501	-75.645	0.0528966	-0.193939	0	39.9501	-73.3785	0.0528875	3.88e-06	-0.193939	40.3643	-74.2069	0.105627	-0.841088	-0.196422	40.7401	-74.9584	0.0432204	-0.589864	-0.188416	40.0326	-73.5435	0.061754	-0.00471644	-0.193906	40.0131	-73.5046	0.0593153	-0.000193141	-0.193906	-35.6181	77.758	0.888605	1.19644	-0.170328	-8.20291	25.2947	8.09618	46.7259	-0.235109	-0.0637081	50.8583	-92.8277
EB.tworegime	75	2	0.121825	-2.5	-2.5	NA	69.524	-134.793	0.0162053	-0.0426363	0	69.524	-132.526	0.0162032	4.05e-08	-0.0426363	70.3766	-134.232	0.0601409	-1.60338	-0.0487892	71.1103	-135.699	0.0109003	-1.12684	-0.0380915	70.9234	-135.325	0.0364426	-0.0262119	-0.0460439	70.9515	-135.381	0.0312517	-0.000446968	-0.0452679	-51.1862	108.894	0.883184	2.94468	-0.00982358	25.4147	-41.9405	1271.38	30014.2	-0.00427523	-0.0237243	70.7214	-132.554
EB.tworegime	75	3	0.121825	-2.5	-5	NA	75.0776	-145.9	0.0129737	0.00747434	0	75.0776	-143.634	0.0129787	2.96e-07	0.00747434	77.6538	-148.786	0.144504	-3.01249	0.0207646	78.9905	-151.459	0.00622955	-1.89406	-0.00355273	79.1754	-151.829	0.0488187	-0.0456149	0.0155398	78.8094	-151.097	0.0289474	-0.000487004	0.0125302	-14.951	36.4237	0.429259	0.49945	-0.0391846	32.8052	-56.7214	838.486	26585.3	-0.0189111	-0.0515948	78.4658	-148.043
EB.tworegime	75	4	0.0271828	-1	-2.5	NA	81.2847	-158.314	0.0101275	0.0293665	0	81.2847	-156.048	0.0101222	6.93e-07	0.0293665	86.3691	-166.216	0.121673	-3.2269	0.0188709	87.7566	-168.991	0.00436655	-1.9093	0.0428082	87.0731	-167.624	0.0413754	-0.0503738	0.0293331	87.6161	-168.71	0.0280269	-0.000533792	0.030208	3.7377	-0.953669	0.507188	0.146245	0.0368019	23.7196	-38.5503	2.74919	57.4666	-0.00154196	0.0933303	87.4378	-165.987
EB.tworegime	75	5	1.48413	-5	-2.5	NA	16.3052	-28.3551	0.136191	0.231824	0	16.3052	-26.0887	0.136217	3.2e-08	0.231824	23.1505	-39.7792	2.74368	-3.94193	0.201484	24.836	-43.1503	0.0483051	-2.25204	0.253444	23.4929	-40.464	0.523601	-0.0502103	0.232155	22.7147	-38.9076	0.318358	-0.00574408	0.233556	-61.9918	130.505	11.6276	1.49358	0.168262	-42.4833	93.8556	55.4006	83.1964	0.288803	0.305171	41.022	-73.155
EB.tworegime	76	1	0.121825	-2.5	-1	NA	43.3958	-82.5362	0.0419343	0.181489	0	43.3958	-80.2698	0.0419506	3.5e-06	0.181489	43.3967	-80.2717	0.0435341	-0.0459298	0.181348	43.496	-80.4703	0.0383118	-0.245396	0.179587	43.3963	-80.2709	0.0422067	-0.000184602	0.181466	43.3963	-80.2709	0.0421994	-7.43e-06	0.181467	-29.7187	65.9592	0.242674	1.44498	0.208876	43.5374	-78.1859	0.041709	5.32e-07	-174550	0.204494	49.7664	-90.6438
EB.tworegime	76	2	0.121825	-2.5	-2.5	NA	70.9934	-137.731	0.0139063	-0.136351	0	70.9933	-135.465	0.0139065	2.14e-05	-0.136351	71.0851	-135.648	0.0213851	-0.536705	-0.135266	71.3975	-136.273	0.0111962	-0.558534	-0.135607	71.1101	-135.698	0.018472	-0.00874421	-0.135857	71.1051	-135.688	0.0178433	-0.000118596	-0.135965	-3.51394	13.5496	0.116089	0.432268	-0.144497	70.9978	-133.107	0.0139041	2.13e-07	44478	-0.138697	71.1623	-133.436
EB.tworegime	76	3	0.121825	-2.5	-5	NA	81.2872	-158.319	0.00921497	0.0933559	0	81.2872	-156.053	0.00921522	1.33e-07	0.0933559	82.4646	-158.408	0.027368	-1.41352	0.0977658	83.0859	-159.65	0.00614884	-0.907275	0.0801811	82.3346	-158.147	0.0188939	-0.0232916	0.097313	82.3031	-158.084	0.0162931	-0.000214839	0.0966258	-24.7119	55.9456	0.180192	1.24241	0.0892345	81.7411	-154.593	0.00904863	2.58e-07	301005	0.0741138	84.7439	-160.599
EB.tworegime	76	4	0.0271828	-1	-2.5	NA	77.1697	-150.084	0.0108648	0.0218181	0	77.1704	-147.819	0.0108849	3.01e-10	0.0218181	77.3625	-148.203	0.0191312	-0.710488	0.0227617	77.729	-148.936	0.00850776	-0.615735	0.018127	77.405	-148.288	0.0159317	-0.0119252	0.0222511	77.3844	-148.247	0.0148329	-0.000119822	0.0221231	29.7773	-53.0328	0.128605	0.0522442	0.003402	77.8172	-146.746	0.0105882	6.34e-08	1.58473e+06	-0.00308774	83.3492	-157.81
EB.tworegime	76	5	1.48413	-5	-2.5	NA	23.4154	-42.5755	0.093288	-0.488289	0	23.4154	-40.3091	0.0933062	1.62e-08	-0.488289	28.8282	-51.1348	1.04826	-3.32039	-0.552936	30.2611	-54.0005	0.0344135	-1.88417	-0.461755	29.0696	-51.6175	0.439413	-0.0555286	-0.52979	29.7514	-52.981	0.254351	-0.00490651	-0.513569	-47.9903	102.502	0.54302	2.88919	-0.27846	31.8012	-54.7135	0.0666986	7.04e-08	-1.39751e+07	-0.24464	38.5699	-68.251
EB.tworegime	77	1	0.121825	-2.5	-1	NA	49.0258	-93.7963	0.0347005	0.0269383	0	49.0258	-91.5299	0.0346947	7.2e-07	0.0269384	49.722	-92.9223	0.0790073	-1.01996	0.0204029	50.1509	-93.7801	0.0270879	-0.664407	0.035236	49.256	-91.9902	0.0461275	-0.00892894	0.0248296	49.2253	-91.9289	0.0438413	-0.000278829	0.0252086	-26.8376	60.1969	0.434272	0.9582	0.0381453	49.613	-90.3372	0.0338971	8.74e-08	-1.85807e+06	0.0788675	52.1965	-95.5042
EB.tworegime	77	2	0.121825	-2.5	-2.5	NA	79.0464	-153.837	0.0104434	0.0937086	0	79.0464	-151.571	0.0104435	2.67e-07	0.0937086	79.079	-151.636	0.0132835	-0.288761	0.0940676	79.2671	-152.012	0.00921588	-0.386788	0.0936266	79.1376	-151.754	0.0132933	-0.00743344	0.0943107	79.1636	-151.805	0.0140249	-0.000107023	0.0944494	22.286	-38.0502	0.0291837	0.197331	0.0654674	80.9279	-152.967	0.0100538	0.116756	1.42468	0.0446685	79.08	-149.271
EB.tworegime	77	3	0.121825	-2.5	-5	NA	62.9904	-121.725	0.0198468	0.0128488	0	62.9904	-119.459	0.0198518	1.33e-07	0.0128488	71.2928	-136.064	0.333409	-3.83332	-0.00328471	72.9014	-139.281	0.00659258	-2.16131	0.0422565	72.4588	-138.396	0.106746	-0.0648097	0.00363676	74.1871	-141.852	0.057492	-0.0011428	0.00652392	-21.6045	49.7308	0.251683	0.929806	0.0951203	63.6376	-118.386	0.0193391	4.39e-08	-2.93487e+06	0.0540582	80.042	-151.195
EB.tworegime	77	4	0.0271828	-1	-2.5	NA	79.7192	-155.183	0.0101645	0.070238	0	79.7192	-152.917	0.0101663	1.23e-06	0.070238	82.2606	-158	0.049393	-2.028	0.07288	83.0929	-159.664	0.0061137	-1.19192	0.0648645	81.3119	-156.102	0.0201722	-0.0229754	0.0706999	81.0008	-155.48	0.0163125	-0.000192077	0.070481	12.3755	-18.2292	0.0438888	0.291606	0.121993	81.1298	-153.371	0.00960932	4.4e-08	-3.06944e+06	0.113445	84.1774	-159.466
EB.tworegime	77	5	1.48413	-5	-2.5	NA	17.9466	-31.6378	0.120286	-0.0244538	0	17.9465	-29.3712	0.120294	1.3e-05	-0.0244539	22.4651	-38.4084	0.870977	-2.6116	-0.0134452	23.5342	-40.5467	0.0600591	-1.48377	-0.0176574	21.2711	-36.0204	0.305184	-0.0328446	-0.0171906	20.7451	-34.9684	0.228549	-0.00341287	-0.0193162	-80.2642	167.05	2.37347	10.2519	-0.0935181	21.1267	-33.3645	0.105922	6.78e-08	-1.01176e+07	0.194857	38.3625	-67.8362
EB.tworegime	78	1	0.121825	-2.5	-1	NA	43.4914	-82.7274	0.0401896	0.0182213	0	43.4914	-80.461	0.0401846	3.24e-08	0.0182213	45.1588	-83.7958	0.136493	-1.58897	0.0157719	45.8413	-85.1608	0.026162	-0.961013	0.0340711	44.7334	-82.9451	0.0762098	-0.0212686	0.0187069	44.5203	-82.5189	0.0639395	-0.000743152	0.0187057	-46.2156	98.9529	0.21384	6.34478	0.0385841	47.1613	-85.4338	0.0347087	8.55e-08	-0.0871993	5.16775e+06	47.0699	-85.2509
EB.tworegime	78	2	0.121825	-2.5	-2.5	NA	60.1355	-116.016	0.0206547	0.073934	0	60.1354	-113.749	0.0206554	4.39e-05	0.0739334	60.989	-115.456	0.0615455	-1.38622	0.0839373	61.6145	-116.707	0.0141221	-0.921362	0.0629931	60.9385	-115.355	0.0377723	-0.0195955	0.0799739	60.8591	-115.196	0.0330066	-0.000379322	0.0785	0.380116	5.76151	0.0728879	0.557751	0.0593058	61.0363	-113.184	0.0199224	1.11e-06	0.112408	-145875	61.0602	-113.232
EB.tworegime	78	3	0.121825	-2.5	-5	NA	76.5378	-148.82	0.0107132	-0.0523534	0	76.5378	-146.554	0.010715	1.36e-07	-0.0523534	78.4523	-150.383	0.0517214	-2.03958	-0.0466219	79.3497	-152.178	0.00612593	-1.26204	-0.061487	78.4032	-150.285	0.0254287	-0.0290935	-0.0505257	78.1236	-149.725	0.0189236	-0.000256846	-0.0514269	-8.83951	24.2008	0.106072	0.802668	-0.0382122	78.7685	-148.648	0.00980266	1.8e-07	-0.00931019	-1.0024e+06	90.2844	-171.68
EB.tworegime	78	4	0.0271828	-1	-2.5	NA	89.2603	-174.265	0.00644476	-0.066421	0	89.2603	-171.999	0.00644069	2.89e-08	-0.066421	89.5523	-172.583	0.0115643	-0.731759	-0.0646938	89.9004	-173.279	0.00518354	-0.560889	-0.0702941	89.4016	-172.281	0.00824004	-0.00769735	-0.0658616	89.3777	-172.234	0.00781991	-4.23e-05	-0.065992	-8.14548	22.8127	0.0668394	1.07285	-0.080289	89.5524	-170.216	0.00636775	2.2e-07	-0.0541093	-234590	90.716	-172.543
EB.tworegime	78	5	1.48413	-5	-2.5	NA	4.06007	-3.86481	0.19457	-0.714575	0	4.06007	-1.59839	0.194596	2.11e-07	-0.714575	9.23725	-11.9528	2.20315	-3.27607	-0.701096	10.6509	-14.78	0.0756095	-1.87491	-0.74262	9.90575	-13.2898	0.832825	-0.0530421	-0.70832	10.208	-13.8942	0.517042	-0.00988875	-0.712238	-64.2998	135.121	1.10179	6.73034	-0.777737	7.18	-5.4711	0.171714	7.47e-08	-0.499547	-1.20745e+07	10.6127	-12.3366
EB.tworegime	79	1	0.121825	-2.5	-1	NA	39.6188	-74.9824	0.0341033	0.134819	0	39.6188	-72.7159	0.0341006	4.54e-09	0.134819	39.8473	-73.1728	0.0582264	-0.698711	0.133302	40.1746	-73.8275	0.0264488	-0.552796	0.136187	40.1178	-73.7139	0.0599407	-0.0175775	0.133972	40.1997	-73.8776	0.0584102	-0.000714305	0.13414	-1.39787	9.31748	0.144335	0.197709	0.0808101	12.8606	-16.8324	2.07969	29.5101	0.143721	0.126835	49.2161	-89.5434
EB.tworegime	79	2	0.121825	-2.5	-2.5	NA	59.1282	-114.001	0.0156296	0.0443373	0	59.1282	-111.735	0.0156229	1.7e-06	0.0443373	60.0803	-113.639	0.0391324	-1.23427	0.0457463	60.5957	-114.67	0.0105914	-0.776224	0.0463299	60.1256	-113.729	0.0317122	-0.022585	0.0454653	60.1228	-113.724	0.0277467	-0.000360688	0.045259	-2.66311	11.848	0.217791	0.167651	0.0233242	25.2332	-41.5774	3.82073	89.5117	0.0910359	0.0349766	62.7572	-116.625
EB.tworegime	79	3	0.121825	-2.5	-5	NA	46.1814	-88.1074	0.0262333	0.00571805	0	46.486	-86.4503	0.0262332	1.53e-14	0.00553947	58.3919	-110.262	0.29184	-3.82391	-0.0119649	59.9618	-113.402	0.00597372	-2.03712	0.0291286	57.0822	-107.643	0.137712	-0.0650242	-0.00180514	55.4108	-104.3	0.0643256	-0.00121912	0.0022279	-11.671	29.8637	0.2109	0.303728	-0.0225916	2.13453	4.61983	1.52827	13.8151	0.103077	-0.0115395	60.2549	-111.621
EB.tworegime	79	4	0.0271828	-1	-2.5	NA	58.6857	-113.116	0.0159085	0.00577332	0	58.8589	-111.196	0.0183257	0.353181	0.00541988	58.6857	-110.85	0.015906	-5.61e-07	0.00577332	58.6838	-110.846	0.0157112	0	0.00577333	58.7345	-110.947	0.0129718	0.00596948	0.00557826	58.7443	-110.967	0.012172	0.000111519	0.00553669	25.4073	-44.2929	0.0320735	0.0862389	-0.0120683	47.665	-86.4411	0.533649	30.4825	-0.0454265	0.0174981	59.5448	-110.201
EB.tworegime	79	5	1.48413	-5	-2.5	NA	2.17044	-0.0855638	0.152535	0.157112	0	2.17044	2.18086	0.152532	2.7e-08	0.157112	3.5808	-0.639856	0.464413	-1.51413	0.160819	4.20628	-1.89082	0.0948382	-0.917105	0.1652	3.4856	-0.449469	0.324347	-0.0244193	0.157572	3.35943	-0.197119	0.265731	-0.00341203	0.15692	-50.3996	107.321	2.00412	0.931201	0.187917	-31.3037	71.4963	5.87857	13.9587	0.331234	0.148913	18.3418	-27.7947
EB.tworegime	80	1	0.121825	-2.5	-1	NA	51.8305	-99.4057	0.0362213	-0.15607	0	51.8305	-97.1392	0.0362237	4.72e-06	-0.15607	54.4402	-102.359	0.321219	-2.67945	-0.168393	55.571	-104.62	0.0201721	-1.63991	-0.11223	53.982	-101.442	0.0843605	-0.028752	-0.158115	53.6548	-100.788	0.0655485	-0.000911878	-0.156861	-7.63286	21.7875	0.347573	0.421201	-0.0469007	9.31635	-9.74382	1.36816	15.4496	-0.0280415	-0.117801	54.1416	-99.3943
EB.tworegime	80	2	0.121825	-2.5	-2.5	NA	56.4303	-108.605	0.0301349	-0.0527298	0	56.4303	-106.339	0.0301256	3.44e-08	-0.0527298	58.3705	-110.219	0.535264	-3.4709	-0.0468001	59.944	-113.366	0.013929	-2.31874	-0.0563833	60.3217	-114.122	0.117543	-0.0473478	-0.0501574	60.183	-113.844	0.0711449	-0.00124614	-0.0512445	5.66968	-4.81763	0.238992	0.223617	-0.0170047	23.5104	-38.1318	1.25903	26.2137	-0.0237364	-0.0582579	61.0342	-113.179
EB.tworegime	80	3	0.121825	-2.5	-5	NA	65.0486	-125.842	0.0213485	0.11523	0	65.3272	-124.133	0.0253627	0.689167	0.113666	65.0486	-123.576	0.0213479	-7.25e-08	0.11523	65.0488	-123.576	0.0213303	-0.00272946	0.115208	65.0494	-123.577	0.0218943	-0.000768686	0.115222	65.0499	-123.578	0.022274	-2.8e-05	0.115217	31.1798	-55.8379	0.100812	0.0727708	0.107226	48.0721	-87.2553	0.384995	21.0866	0.0945811	0.115704	80.4088	-151.929
EB.tworegime	80	4	0.0271828	-1	-2.5	NA	91.9862	-179.717	0.00726882	0.090733	0	92.4251	-178.328	0.0083344	0.575152	0.0950874	91.9862	-177.451	0.00726717	-1.34e-07	0.090733	91.9861	-177.45	0.0072676	-1.02e-06	0.090733	92.8112	-179.101	0.00354835	0.020372	0.0929731	92.7283	-178.935	0.00344827	0.000113943	0.0933495	51.1148	-95.7078	0.0488639	0.0312335	0.131576	66.2339	-123.579	0.152941	16.9948	0.138272	0.130185	94.6849	-180.481
EB.tworegime	80	5	1.48413	-5	-2.5	NA	20.1444	-36.0334	0.128648	-0.111511	0	20.1444	-33.767	0.12865	2.24e-07	-0.111511	20.3196	-34.1174	0.256793	-0.812578	-0.115203	20.7481	-34.9745	0.102822	-0.778342	-0.0949474	20.57	-34.6184	0.203728	-0.0145804	-0.112156	20.5895	-34.6573	0.196119	-0.00203813	-0.111806	-29.5245	65.5707	0.623191	1.21388	-0.0818767	-13.7657	36.4203	3.76504	17.0621	-0.0483506	-0.0747257	20.4988	-32.1087
EB.tworegime	81	1	0.121825	-2.5	-1	NA	56.6024	-108.949	0.0287806	-0.115804	0	56.6024	-106.683	0.028806	1.07e-07	-0.115804	56.739	-106.956	0.0448488	-0.529285	-0.122315	56.981	-107.44	0.0249686	-0.453732	-0.103332	56.6393	-106.757	0.0333147	-0.004396	-0.117231	56.6412	-106.761	0.0334176	-0.000137662	-0.117249	10.4325	-14.3433	0.255187	0.151947	-0.0503847	57.8023	-106.716	0.0286454	0.142749	-2.19511	-0.0399332	60.9644	-113.04
EB.tworegime	81	2	0.121825	-2.5	-2.5	NA	57.7397	-111.224	0.0275182	-0.0109629	0	57.7397	-108.958	0.0275178	3.24e-08	-0.0109629	61.5775	-116.633	0.183647	-2.44654	-0.0471368	62.534	-118.546	0.0149402	-1.41212	0.0480237	61.3155	-116.109	0.0834745	-0.0383426	-0.0241031	60.9566	-115.391	0.0585904	-0.000954699	-0.0190805	-20.1606	46.8429	0.761234	0.55547	0.0880616	61.4605	-114.032	0.0237152	7.28e-08	-6.58701e+06	0.108386	62.8989	-116.909
EB.tworegime	81	3	0.121825	-2.5	-5	NA	82.2172	-160.179	0.0103395	-0.0998682	0	82.2172	-157.913	0.0103347	2.06e-07	-0.0998682	82.44	-158.358	0.0201229	-0.797813	-0.0995609	82.8047	-159.088	0.00834382	-0.668494	-0.102914	82.7586	-158.995	0.0185161	-0.0182597	-0.100316	82.8991	-159.277	0.0194773	-0.000266838	-0.100391	36.867	-67.2122	0.0615079	0.0644781	-0.105643	82.9041	-156.919	0.0100563	8.78e-08	-1.48261e+06	-0.0674862	82.9338	-156.979
EB.tworegime	81	4	0.0271828	-1	-2.5	NA	90.997	-177.739	0.00727763	-0.0940582	0	90.9974	-175.473	0.00731236	0.0181724	-0.0940503	90.997	-175.472	0.00727561	-4.63e-06	-0.0940582	91.0727	-175.624	0.00676745	-0.250083	-0.0932274	91.0049	-175.488	0.0078345	-0.00222077	-0.0940927	91.0053	-175.489	0.0078508	-1.71e-05	-0.0940933	45.0781	-83.6345	0.0305363	0.0563524	-0.106842	91.2804	-173.672	0.00743622	0.110683	0.536081	-0.111016	91.4384	-173.988
EB.tworegime	81	5	1.48413	-5	-2.5	NA	7.46791	-10.6805	0.20558	0.106616	0	7.46792	-8.4141	0.205599	1.87e-09	0.106616	9.73893	-12.9561	0.852846	-1.79893	0.0915926	10.4247	-14.3277	0.135136	-1.0349	0.131398	8.12755	-9.73336	0.316027	-0.0137401	0.096635	7.94731	-9.37287	0.274062	-0.0021119	0.0994724	-55.9954	118.513	1.94302	3.03574	0.264172	8.72719	-8.56548	0.195464	9.8e-08	-7.97303e+06	0.301032	29.181	-49.473
EB.tworegime	82	1	0.121825	-2.5	-1	NA	45.4479	-86.6405	0.0328793	-0.17406	0	45.4479	-84.3741	0.0328712	4.09e-08	-0.17406	45.8138	-85.1059	0.0600739	-0.771413	-0.169206	46.1678	-85.8138	0.0260083	-0.551106	-0.178623	45.6773	-84.8329	0.0458957	-0.0104346	-0.172262	45.6563	-84.7909	0.0435596	-0.000324104	-0.172622	-0.722718	7.96717	0.0818482	0.358122	-0.182533	45.5756	-82.2623	0.0327062	5.63e-08	-1.17619e+06	-0.150192	48.3402	-87.7915
EB.tworegime	82	2	0.121825	-2.5	-2.5	NA	63.7792	-123.303	0.0157969	0.0805346	0	63.7792	-121.037	0.015789	2.62e-06	0.0805346	66.4253	-126.329	0.0886809	-2.31407	0.0724645	67.4294	-128.337	0.00795653	-1.38189	0.0876023	66.7147	-126.908	0.0486796	-0.0385402	0.0773765	66.5297	-126.538	0.0335853	-0.000545648	0.0789621	-2.39541	11.3126	0.078926	0.405465	0.0748949	64.5619	-120.235	0.0153043	4.47e-08	2.52846e+06	0.0398412	66.6652	-124.442
EB.tworegime	82	3	0.121825	-2.5	-5	NA	58.5273	-112.799	0.019485	0.0955898	0	58.5273	-110.533	0.019485	2.09e-09	0.0955898	64.8155	-123.109	0.118333	-2.60238	0.0789887	65.9005	-125.279	0.00829914	-1.42789	0.10889	63.6297	-120.738	0.0601755	-0.0413563	0.0901336	62.93	-119.338	0.0417173	-0.000706694	0.0929786	-22.2708	51.0634	0.0860682	1.31563	0.163377	58.7732	-108.657	0.0192935	6.93e-08	1.02111e+06	0.0701195	70.4653	-132.042
EB.tworegime	82	4	0.0271828	-1	-2.5	NA	78.8501	-153.445	0.00864018	-0.0780685	0	78.8501	-151.178	0.0086421	8.25e-09	-0.0780685	79.4239	-152.326	0.0178864	-0.938642	-0.076519	79.8419	-153.162	0.00656144	-0.629935	-0.0797476	79.4108	-152.3	0.0143806	-0.0162418	-0.0773913	79.4395	-152.357	0.0140109	-0.000161862	-0.0775408	38.1445	-69.7673	0.0532884	0.0391856	-0.0728126	79.7152	-150.542	0.00834921	7.6e-07	-115563	-0.0464446	81.0848	-153.281
EB.tworegime	82	5	1.48413	-5	-2.5	NA	27.2419	-50.2284	0.0669345	-0.0403113	0	27.2455	-47.9693	0.0680808	6.84e-07	-0.0403113	27.2495	-47.9772	0.0742816	-0.108367	-0.0405259	27.3954	-48.2691	0.0596573	-0.342882	-0.0376135	27.4816	-48.4415	0.104712	-0.0134099	-0.041551	27.5998	-48.6778	0.112745	-0.00132439	-0.0418868	-15.3422	37.2061	0.135978	0.670615	0.123705	27.2845	-45.6802	0.067975	6.55e-08	-805386	-0.0213118	38.1661	-67.4433
EB.tworegime	83	1	0.121825	-2.5	-1	NA	44.5513	-84.8473	0.0451867	-0.112974	0	44.5514	-82.581	0.0452713	0.00615018	-0.113175	44.5513	-82.5809	0.0451864	-1.71e-05	-0.112974	44.6383	-82.7548	0.0419466	-0.248415	-0.12166	44.5653	-82.6089	0.0411395	0.00282057	-0.114424	44.565	-82.6082	0.0411552	0.00012209	-0.114435	8.80883	-11.0959	0.232299	0.15234	-0.235922	44.5604	-80.232	0.0451719	2.86e-07	-0.116981	99303.5	46.2312	-83.5736
EB.tworegime	83	2	0.121825	-2.5	-2.5	NA	66.2617	-128.268	0.0189618	-0.124248	0	66.2617	-126.002	0.0189575	1.05e-06	-0.124248	66.2844	-126.047	0.0237593	-0.268647	-0.122506	66.492	-126.462	0.0164772	-0.452916	-0.131136	66.3607	-126.2	0.0238765	-0.00713909	-0.122679	66.3614	-126.201	0.0235308	-0.000138519	-0.122803	20.6185	-34.7152	0.0600411	0.218402	-0.132194	66.2732	-123.658	0.0189465	7.14e-08	-0.121339	-289059	70.6946	-132.5
EB.tworegime	83	3	0.121825	-2.5	-5	NA	71.8639	-139.473	0.0151547	-0.059836	0	71.8639	-137.206	0.0151502	1.73e-05	-0.059836	71.8746	-137.227	0.0181594	-0.215001	-0.0597764	72.095	-137.668	0.0130243	-0.49062	-0.059557	71.9378	-137.354	0.0188858	-0.00679407	-0.0593838	71.9389	-137.356	0.0186601	-0.000105968	-0.059395	32.0496	-57.5774	0.086149	0.0642097	-0.0485714	72.2749	-135.661	0.0150811	0.0372102	-0.0754701	2.91361	88.0579	-167.227
EB.tworegime	83	4	0.0271828	-1	-2.5	NA	80.9349	-157.614	0.010542	0.0296694	0	81.6806	-156.84	0.0129068	0.788123	0.027953	80.9349	-155.348	0.0105447	-1.45e-09	0.0296694	80.935	-155.348	0.0105454	-1.48e-07	0.0296694	81.7417	-156.962	0.00547421	0.0186174	0.0295154	81.6361	-156.75	0.00519074	0.000159321	0.0293513	36.062	-65.6022	0.0457862	0.0867431	0.033506	81.6845	-154.48	0.0128708	0.779417	0.029156	0.0174519	88.3957	-167.902
EB.tworegime	83	5	1.48413	-5	-2.5	NA	6.34892	-8.44251	0.208267	-0.755485	0	6.34892	-6.17609	0.208261	2.65e-08	-0.755485	9.42067	-12.3196	1.73351	-2.69237	-0.664812	10.5756	-14.6294	0.107253	-1.60935	-0.860006	9.41947	-12.3172	0.613289	-0.0373875	-0.716987	9.06938	-11.617	0.417477	-0.0065299	-0.732249	-42.4672	91.4561	0.687071	2.92735	-0.796434	13.0869	-17.285	0.15907	5.49e-08	-0.536728	-2.827e+07	10.0459	-11.2029
EB.tworegime	84	1	0.121825	-2.5	-1	NA	35.2514	-66.2475	0.0669936	-0.0295371	0	35.272	-64.0222	0.0706439	0.204867	-0.0285342	35.2514	-63.981	0.0669881	-1.12e-06	-0.0295371	35.3798	-64.2379	0.0583936	-0.540461	-0.0314021	35.5936	-64.6655	0.115637	-0.0166241	-0.0318497	35.6958	-64.8698	0.115076	-0.00138779	-0.0318476	7.87915	-9.23657	0.179448	0.211893	-0.0741561	35.9325	-62.9761	0.0677161	0.143833	-1.93818	0.026549	47.8539	-86.8189
EB.tworegime	84	2	0.121825	-2.5	-2.5	NA	62.1776	-120.1	0.0228239	0.127816	0	62.1776	-117.833	0.0228183	1.51e-07	0.127816	62.7904	-119.059	0.0953601	-1.68839	0.12813	63.5833	-120.645	0.0153881	-1.33568	0.122249	63.4852	-120.449	0.0492775	-0.024581	0.129128	63.3104	-120.099	0.0393972	-0.000494078	0.128818	20.5997	-34.6776	0.272753	0.0754989	0.143071	63.4439	-117.999	0.0216895	3.6e-07	-625738	0.17339	65.0833	-121.278
EB.tworegime	84	3	0.121825	-2.5	-5	NA	77.9213	-151.587	0.0121561	0.3452	0	77.9213	-149.321	0.0121544	1.26e-08	0.3452	78.3453	-150.169	0.0417538	-1.45078	0.353031	79.0488	-151.576	0.00854155	-1.22362	0.332832	78.9314	-151.341	0.0277709	-0.0259329	0.353569	79.2209	-151.92	0.0264801	-0.000411057	0.352935	37.8377	-69.1536	0.164632	0.0337622	0.292215	78.1044	-147.32	0.0120666	1.1e-07	-574773	0.357988	78.4088	-147.929
EB.tworegime	84	4	0.0271828	-1	-2.5	NA	88.3452	-172.435	0.0080118	0.0745238	0	88.3452	-170.169	0.00800927	1.23e-06	0.0745238	88.4385	-170.355	0.0134043	-0.599512	0.0728331	88.7831	-171.044	0.00663422	-0.695069	0.0736657	88.5741	-170.626	0.0118657	-0.0118969	0.0736551	88.6278	-170.734	0.0124612	-0.000129001	0.0735932	41.2701	-76.0185	0.052221	0.0528731	0.0860255	88.3459	-167.803	0.00801173	1.62e-07	-18834.5	0.0751413	88.5555	-168.222
EB.tworegime	84	5	1.48413	-5	-2.5	NA	30.1667	-56.0781	0.0820991	-0.520062	0	30.1667	-53.8117	0.0821026	1.2e-07	-0.520062	30.2019	-53.8821	0.106333	-0.300241	-0.515258	30.386	-54.2503	0.0741643	-0.382687	-0.521449	30.2627	-54.0037	0.0681913	0.00530821	-0.523598	30.2353	-53.9489	0.0715909	0.000304131	-0.522655	-22.4416	51.405	1.00426	0.54126	-0.714409	30.2706	-51.6523	0.0817537	2.18e-07	-568516	-0.495018	47.1725	-85.4561
EB.tworegime	85	1	0.121825	-2.5	-1	NA	50.3289	-96.4024	0.0319246	-0.167527	0	50.3289	-94.1361	0.0319364	3.23e-09	-0.167527	50.3447	-94.1676	0.0377947	-0.206606	-0.166743	50.518	-94.5142	0.0280279	-0.365771	-0.170453	50.421	-94.3202	0.0398664	-0.00685158	-0.16678	50.4172	-94.3127	0.038932	-0.000211684	-0.166884	-12.3331	31.188	0.211926	0.660409	-0.149546	50.4038	-91.9187	0.0318305	1.11e-06	-0.192687	49635.7	52.6968	-96.5047
EB.tworegime	85	2	0.121825	-2.5	-2.5	NA	61.6285	-119.002	0.0203248	-0.172322	0	61.6285	-116.735	0.0203214	1.74e-07	-0.172322	62.5028	-118.484	0.069513	-1.55607	-0.168732	63.2227	-119.924	0.0130787	-1.07964	-0.174438	63.1459	-119.77	0.0509019	-0.0302194	-0.171575	63.37	-120.218	0.0433272	-0.000688294	-0.171937	-5.78423	18.0902	0.567111	0.157858	-0.143652	61.6572	-114.425	0.0202925	2.36e-07	-0.184742	115177	63.7133	-118.538
EB.tworegime	85	3	0.121825	-2.5	-5	NA	73.0046	-141.754	0.0128881	0.139285	0	73.0046	-139.488	0.012888	3.81e-08	0.139285	78.3628	-150.204	0.101032	-2.81815	0.150414	79.5647	-152.608	0.00557911	-1.60552	0.137453	78.5484	-150.575	0.0511438	-0.0499796	0.142268	78.9084	-151.295	0.036262	-0.000699295	0.140616	-1.05456	8.63086	0.562233	0.106123	0.148149	73.0055	-137.122	0.012891	4.5e-08	0.140973	-82235	87.0222	-165.156
EB.tworegime	85	4	0.0271828	-1	-2.5	NA	79.7561	-155.257	0.0098374	0.0299459	0	79.7561	-152.99	0.00984185	4e-06	0.0299459	79.7601	-152.998	0.010887	-0.123589	0.0297969	79.9419	-153.362	0.00845516	-0.428892	0.0309185	79.9998	-153.478	0.0149557	-0.0130602	0.029399	80.0671	-153.612	0.0151911	-0.000159998	0.0293516	27.7154	-48.9091	0.103016	0.0609771	0.0326677	80.2534	-151.618	0.00964612	3.56e-05	0.0657864	-2201.89	82.9604	-157.032
EB.tworegime	85	5	1.48413	-5	-2.5	NA	2.48632	-0.717317	0.216407	-0.0556315	0	2.48632	1.5491	0.216422	1.3e-07	-0.0556315	7.4384	-8.35506	3.16278	-3.58568	-0.0478578	9.0016	-11.4815	0.0784813	-2.06192	-0.064085	8.82527	-11.1288	1.10427	-0.0591457	-0.0436393	9.10023	-11.6787	0.595152	-0.0114943	-0.047044	-50.5662	107.654	1.71451	1.89615	-0.197477	2.61107	3.66675	0.2153	6.89e-08	-0.140127	2.68395e+06	15.2895	-21.6901
EB.tworegime	86	1	0.121825	-2.5	-1	NA	46.3794	-88.5035	0.0376227	-0.0474604	0	46.3794	-86.2371	0.0376158	7.99e-09	-0.0474604	46.6441	-86.7665	0.0867232	-0.990262	-0.0504627	47.1458	-87.7699	0.0287704	-0.888776	-0.0345033	46.8086	-87.0954	0.0605837	-0.0144183	-0.0497234	46.8409	-87.16	0.0597355	-0.000635545	-0.0494169	-4.5228	15.5673	0.594569	0.146227	-0.0589402	1.52044	5.848	2.17925	19.4815	-0.0159995	-0.0446106	50.0345	-91.1801
EB.tworegime	86	2	0.121825	-2.5	-2.5	NA	73.7481	-143.241	0.0125899	-0.197717	0	73.7481	-140.975	0.0125869	8.91e-08	-0.197717	74.3124	-142.103	0.0555185	-1.76908	-0.192405	75.1844	-143.847	0.00798597	-1.4551	-0.203836	75.5077	-144.494	0.036448	-0.0336484	-0.192009	75.4907	-144.46	0.0270277	-0.00041363	-0.19372	47.7095	-88.8972	0.0826077	0.0159163	-0.20764	50.0719	-91.2549	0.124783	7.15571	-0.158479	-0.225609	77.0425	-145.196
EB.tworegime	86	3	0.121825	-2.5	-5	NA	73.4874	-142.719	0.0127149	0.136816	0	73.4874	-140.453	0.0127263	2.84e-06	0.136816	73.8267	-141.132	0.0526084	-1.68244	0.139548	74.7307	-142.94	0.00788779	-1.55993	0.131119	75.2679	-144.014	0.0360001	-0.0329658	0.139655	75.1516	-143.781	0.0257838	-0.000377707	0.13883	40.6046	-74.6874	0.038443	0.055634	0.103317	53.7814	-98.6738	0.228696	16.4284	0.118003	0.101326	89.0226	-169.156
EB.tworegime	86	4	0.0271828	-1	-2.5	NA	81.1714	-158.088	0.00935324	-0.00941048	0	81.1714	-155.821	0.00935292	6.26e-07	-0.00941048	81.5645	-156.607	0.0221036	-1.02529	-0.0087879	82.0446	-157.567	0.00727487	-0.813092	-0.0170282	81.4854	-156.449	0.0142336	-0.0126084	-0.00913304	81.4956	-156.469	0.0140007	-0.000133545	-0.00921811	42.5514	-78.5811	0.0564086	0.0354476	-0.0559975	45.5876	-82.2864	0.0875304	3.48498	-0.0194515	-0.0612141	85.8662	-162.843
EB.tworegime	86	5	1.48413	-5	-2.5	NA	33.2103	-62.1653	0.0637002	0.0767788	0	33.2103	-59.8989	0.0637233	6.45e-07	0.0767788	33.5209	-60.5201	0.191463	-1.30457	0.0765532	34.1967	-61.8717	0.0445013	-1.18102	0.0802115	34.0738	-61.6258	0.136946	-0.0235458	0.0727714	34.5025	-62.4833	0.15267	-0.00247323	0.0712246	2.11947	2.2828	0.431956	0.118785	0.087558	5.51207	-2.13526	0.667979	6.30069	0.251576	0.0853979	34.9319	-60.9748
EB.tworegime	87	1	0.121825	-2.5	-1	NA	37.3019	-70.3486	0.0398454	-0.0115528	0	37.3019	-68.0822	0.039851	2.23e-08	-0.0115528	37.5791	-68.6364	0.0699791	-0.719494	-0.0156034	37.9071	-69.2925	0.0317312	-0.537944	-0.00948295	37.4501	-68.3784	0.0521456	-0.00811996	-0.0121167	37.4296	-68.3374	0.049683	-0.000290681	-0.0119392	2.53455	1.45264	0.143443	0.174506	-0.0260719	37.4027	-65.9164	0.0396951	1.33e-07	-0.0372405	550152	38.5308	-68.1727
EB.tworegime	87	2	0.121825	-2.5	-2.5	NA	54.0523	-103.849	0.0203904	-0.164119	0	54.0523	-101.583	0.0203911	1.25e-07	-0.164119	58.5923	-110.663	0.15857	-2.84038	-0.185609	59.7784	-113.035	0.0084236	-1.63403	-0.148379	58.8825	-111.243	0.0808302	-0.0478131	-0.172507	59.1272	-111.733	0.055411	-0.00103	-0.169557	-8.47286	23.4675	0.0956286	0.501033	-0.160874	54.4513	-100.014	0.020071	7.71e-08	-0.127655	-1.34421e+06	58.6531	-108.417
EB.tworegime	87	3	0.121825	-2.5	-5	NA	68.7194	-133.183	0.0113416	0.0574386	0	68.7194	-130.917	0.0113427	5.48e-07	0.0574386	68.7269	-130.932	0.0132013	-0.18983	0.0578421	68.9539	-131.386	0.00917964	-0.534124	0.05822	68.991	-131.46	0.0207206	-0.0182892	0.0583151	69.7633	-133.005	0.0324823	-0.000581159	0.0585079	33.9648	-61.4078	0.0349669	0.0558778	0.0591187	68.7298	-128.571	0.0113391	2.44e-06	0.0530351	5126.83	78.933	-148.977
EB.tworegime	87	4	0.0271828	-1	-2.5	NA	77.8176	-151.38	0.00788034	-0.101801	0	78.4321	-150.343	0.0108046	0.916828	-0.0934426	77.8176	-149.114	0.00788079	-1.01e-07	-0.101801	77.8176	-149.114	0.00787995	-8.51e-07	-0.101801	78.1221	-149.722	0.00400652	0.0191769	-0.097858	78.4837	-150.446	0.000362445	0.000232738	-0.0901422	45.8591	-85.1965	0.0226778	0.033615	-0.0937981	78.4403	-147.992	0.0108011	0.919885	-0.095811	-0.0856594	80.6269	-152.365
EB.tworegime	87	5	1.48413	-5	-2.5	NA	-2.94158	10.1385	0.199311	-0.10835	0	-2.94159	12.4049	0.199277	8.59e-08	-0.10835	14.1205	-21.7193	3.44322	-4.54079	-0.261712	16.005	-25.4882	0.0342425	-2.41928	-0.0485818	12.3607	-18.1997	1.00411	-0.06878	-0.16557	8.13844	-9.75514	0.411961	-0.00757532	-0.135687	-82.1145	170.751	3.80805	5.60011	0.0788918	-2.55024	13.9894	0.196234	5.68e-08	-0.221266	5.65291e+06	15.5607	-22.2325
EB.tworegime	88	1	0.121825	-2.5	-1	NA	37.4235	-70.5918	0.0501607	0.0769697	0	37.9578	-69.3939	0.0706908	1.26571	0.0832065	37.4235	-68.3253	0.0501561	-2.28e-07	0.0769697	37.4236	-68.3256	0.0501107	-0.00342188	0.0769785	37.4507	-68.3797	0.0618477	-0.00620215	0.0759015	37.665	-68.8083	0.105074	-0.00153303	0.0734456	8.11188	-9.70202	0.168846	0.15623	0.0832959	38.9652	-69.0415	0.0640584	1.04998	0.147602	-0.138392	37.5097	-66.1305
EB.tworegime	88	2	0.121825	-2.5	-2.5	NA	54.6886	-105.122	0.0251442	-0.0283306	0	54.6886	-102.855	0.0251443	2.71e-07	-0.0283306	55.3218	-104.122	0.107487	-1.75983	-0.0288356	56.1727	-105.824	0.0157345	-1.382	-0.0303418	55.9618	-105.402	0.0595373	-0.0273449	-0.0280594	56.0458	-105.57	0.0510155	-0.000751966	-0.0280556	8.31672	-10.1117	0.287867	0.0939446	-0.028101	57.8375	-106.786	0.0248893	0.384308	0.0734874	-0.974983	55.6083	-102.328
EB.tworegime	88	3	0.121825	-2.5	-5	NA	55.9598	-107.664	0.0238967	-0.0130695	0	55.9598	-105.398	0.0238966	1.03e-08	-0.0130695	56.231	-105.94	0.0629786	-1.16395	-0.013123	56.8365	-107.151	0.0169941	-1.04576	-0.011845	56.5814	-106.641	0.0420968	-0.0175661	-0.0134261	56.5436	-106.565	0.0372892	-0.000395212	-0.0133762	18.8433	-31.1649	0.166784	0.0695009	-0.0167094	56.2616	-103.634	0.02361	1.28e-07	-0.0440529	875019	79.1012	-149.314
EB.tworegime	88	4	0.0271828	-1	-2.5	NA	74.598	-144.941	0.0113379	0.0752926	0	74.598	-142.674	0.0113373	3.08e-07	0.0752926	74.8364	-143.151	0.0239648	-0.89923	0.0771989	75.2997	-144.078	0.00869956	-0.817891	0.0742751	74.9186	-143.315	0.0176915	-0.0135632	0.075273	74.9401	-143.359	0.0172113	-0.000171318	0.0751818	18.1892	-29.8567	0.150694	0.0804079	0.0932988	74.8379	-140.787	0.0112299	4.31e-07	0.0562573	159533	79.7046	-150.52
EB.tworegime	88	5	1.48413	-5	-2.5	NA	8.22927	-12.2032	0.161237	-0.348376	0	8.22926	-9.93679	0.161231	1.08e-07	-0.348376	9.45016	-12.3786	0.87029	-2.06787	-0.346603	10.3745	-14.2273	0.0973366	-1.41307	-0.358401	9.86788	-13.214	0.377433	-0.0274348	-0.342895	9.85645	-13.1912	0.317919	-0.00461964	-0.343017	-40.9159	88.3536	1.24827	1.07265	-0.333225	12.5133	-16.1376	0.141722	0.138468	-0.0537186	-8.01661	9.92137	-10.9538
EB.tworegime	89	1	0.121825	-2.5	-1	NA	67.2986	-130.342	0.021946	0.0868735	0	67.2986	-128.075	0.0219412	1.56e-06	0.0868735	68.6845	-130.847	0.132797	-2.14523	0.107875	69.6007	-132.68	0.013975	-1.4673	0.0411057	69.117	-131.712	0.0584788	-0.0327589	0.0962579	69.566	-132.61	0.0537811	-0.000939524	0.0941468	16.5205	-26.5193	0.0209552	0.523626	-0.0519994	35.7005	-62.5121	12	427.323	-0.05307	-0.0313127	72.3239	-135.759
EB.tworegime	89	2	0.121825	-2.5	-2.5	NA	74.1932	-144.131	0.0166568	-0.156726	0	74.1932	-141.865	0.0166559	3.73e-07	-0.156726	74.2033	-141.885	0.0198782	-0.203633	-0.155181	74.3989	-142.276	0.0147612	-0.477861	-0.166834	74.2195	-141.917	0.0188535	-0.00382008	-0.155626	74.2192	-141.917	0.0187456	-6.37e-05	-0.155691	19.9887	-33.4556	0.018897	0.447962	-0.282399	49.0713	-89.2538	297.572	18091.3	-0.301964	-0.23022	74.2954	-139.702
EB.tworegime	89	3	0.121825	-2.5	-5	NA	77.6673	-151.079	0.0144965	0.0784111	0	77.6673	-148.813	0.0144923	3.87e-08	0.0784111	78.2059	-149.89	0.0376015	-1.12308	0.091281	78.682	-150.842	0.011497	-0.800916	0.0504808	77.8311	-149.14	0.0185899	-0.00782123	0.0817916	77.8039	-149.086	0.0176551	-9.72e-05	0.0810577	29.3359	-52.1501	0.0329681	0.191606	-0.107241	39.4763	-70.0636	0.478678	17.8262	-0.123879	-0.0509588	90.442	-171.995
EB.tworegime	89	4	0.0271828	-1	-2.5	NA	89.6046	-174.954	0.00898991	0.074617	0	89.6046	-172.687	0.00898997	2.66e-08	0.074617	91.7114	-176.901	0.0492492	-2.06275	0.0950692	92.5383	-178.555	0.00587198	-1.26974	0.0326848	90.9348	-175.348	0.0173013	-0.0218595	0.082656	90.731	-174.94	0.0144832	-0.000172114	0.0803016	33.6562	-60.7906	0.0162353	0.212896	-0.109098	45.8543	-82.8196	35902.8	1.91935e+06	-0.0919501	-0.0595369	97.9188	-186.949
EB.tworegime	89	5	1.48413	-5	-2.5	NA	37.6014	-70.9476	0.0719819	-0.138672	0	37.6014	-68.6812	0.0719758	1.88e-09	-0.138672	42.1654	-77.8091	1.17589	-3.45426	-0.207253	43.5921	-80.6624	0.0334711	-2.09937	0.0148927	42.6108	-78.6998	0.281844	-0.0491748	-0.171013	43.6806	-80.8394	0.234334	-0.00464458	-0.161422	-13.8797	34.2811	0.112878	1.39849	0.316973	-2.08159	13.0521	76.54	601.432	0.336675	0.138318	48.9845	-89.0801
EB.tworegime	90	1	0.121825	-2.5	-1	NA	53.1904	-102.126	0.0327038	0.0791374	0	53.1904	-99.8591	0.0326912	1.26e-07	0.0791374	53.2057	-99.8897	0.0377972	-0.170333	0.0778104	53.3305	-100.139	0.0302652	-0.270278	0.0814904	53.2602	-99.9987	0.0274748	0.00515023	0.0801355	53.2518	-99.9818	0.0279268	0.000143259	0.0800825	-7.3488	21.2193	0.613624	0.274158	0.0889134	53.1976	-97.5063	0.032696	1.4e-07	165166	0.0737678	66.4149	-123.941
EB.tworegime	90	2	0.121825	-2.5	-2.5	NA	59.5935	-114.932	0.0253085	-0.0659038	0	59.5935	-112.665	0.0253138	1.58e-07	-0.0659038	64.8935	-123.265	0.252917	-2.98339	-0.0582246	66.1442	-125.767	0.0119383	-1.71011	-0.0692669	64.2525	-121.983	0.0735956	-0.038789	-0.0637149	63.6632	-120.805	0.0515539	-0.000834408	-0.0643077	-17.0525	40.6268	0.75755	0.448917	-0.0659805	65.9881	-123.087	0.0196046	7.87e-08	-7.26326e+06	0.0668431	65.7949	-122.701
EB.tworegime	90	3	0.121825	-2.5	-5	NA	71.3438	-138.432	0.0158221	-0.0111823	0	71.3438	-136.166	0.0158192	1.94e-07	-0.0111823	72.2046	-137.888	0.0538813	-1.48586	-0.0168911	72.8652	-139.209	0.0112465	-1.00939	-0.00522125	72.1127	-137.704	0.0273293	-0.0176262	-0.0132619	72.0429	-137.564	0.0245012	-0.000263906	-0.0127556	15.0399	-23.558	0.30044	0.100345	0.0103312	72.0348	-135.181	0.0153912	2.11e-07	-745631	0.0252916	73.3462	-137.804
EB.tworegime	90	4	0.0271828	-1	-2.5	NA	81.93	-159.605	0.0103622	-0.0292066	0	81.93	-157.338	0.0103586	5e-08	-0.0292066	82.5866	-158.651	0.0361046	-1.50367	-0.0254068	83.2851	-160.049	0.00722538	-1.09745	-0.0328005	83.2282	-159.935	0.0224482	-0.0253161	-0.0271347	83.3757	-160.23	0.0207785	-0.000309518	-0.0275194	31.7513	-56.9809	0.140794	0.0543	-0.0695058	81.9302	-154.972	0.0103625	1.01e-07	22685.5	-0.0297377	84.3148	-159.741
EB.tworegime	90	5	1.48413	-5	-2.5	NA	15.9875	-27.7197	0.144857	-0.159519	0	15.9875	-25.4532	0.14486	3.03e-08	-0.159519	17.0706	-27.6195	0.632972	-1.79291	-0.189826	17.8691	-29.2165	0.0958902	-1.20266	-0.13721	18.0047	-29.4877	0.379925	-0.0322012	-0.171152	18.479	-30.4362	0.351097	-0.00603449	-0.165569	-31.7392	70.0001	0.9101	1.01676	-0.0858475	16.0574	-23.2258	0.144445	5.14e-08	2.95765e+06	-0.194832	37.9627	-67.0365
EB.tworegime	91	1	0.121825	-2.5	-1	NA	62.9202	-121.585	0.0329239	0.514899	0	63.7309	-120.94	0.040109	1.10537	0.523265	62.9202	-119.319	0.0329222	-1.56e-07	0.514899	62.9204	-119.319	0.0328434	-4.41e-08	0.514899	63.586	-120.65	0.0176134	0.0179635	0.516158	63.5306	-120.539	0.0167372	0.000487457	0.516525	14.631	-22.7402	0.102163	0.372753	0.520293	64.0475	-119.206	0.0409942	1.28189	0.565147	0.446578	64.7337	-120.579
EB.tworegime	91	2	0.121825	-2.5	-2.5	NA	70.212	-136.169	0.0245928	0.044031	0	70.212	-133.902	0.0245865	1.96e-07	0.044031	70.314	-134.106	0.0425666	-0.621998	0.0465781	70.6526	-134.783	0.0211365	-0.675755	0.0398381	70.2612	-134.001	0.0284361	-0.00448955	0.0440524	70.2552	-133.989	0.0278355	-9.87e-05	0.0440338	18.8124	-31.103	0.101071	0.2877	0.0388503	72.2272	-135.565	0.0234559	0.151994	-0.0785436	2.0347	71.9201	-134.951
EB.tworegime	91	3	0.121825	-2.5	-5	NA	78.9527	-153.65	0.0173361	-0.05702	0	78.9527	-151.384	0.017344	3.22e-06	-0.05702	79.7434	-152.965	0.0869113	-1.85557	-0.0677851	80.5854	-154.649	0.0121389	-1.43102	-0.041073	80.3246	-154.127	0.037269	-0.0253766	-0.0588528	80.1541	-153.787	0.0295698	-0.000378086	-0.0579643	24.4124	-42.303	0.0757071	0.238961	-0.0497573	78.9529	-149.017	0.0173332	1.27e-07	-0.057886	17232.3	92.2037	-175.519
EB.tworegime	91	4	0.0271828	-1	-2.5	NA	96.6819	-189.108	0.00853371	-0.159964	0	96.6819	-186.842	0.00852786	1.63e-06	-0.159964	96.7393	-186.957	0.0120875	-0.394577	-0.157097	96.9627	-187.404	0.00771059	-0.458035	-0.165769	96.6948	-186.868	0.00790098	0.00230895	-0.160218	96.694	-186.866	0.00793701	1.8e-05	-0.160209	17.9645	-29.4073	0.065171	0.39006	-0.186923	97.4884	-186.088	0.00825856	1.12e-06	-0.20633	104459	99.3883	-189.888
EB.tworegime	91	5	1.48413	-5	-2.5	NA	33.4155	-62.5758	0.107154	0.0285779	0	33.4155	-60.3094	0.107166	5.99e-08	0.0285779	37.7707	-69.0196	1.63827	-3.28661	0.0866941	39.112	-71.7022	0.0568809	-1.9603	-0.0439696	36.7796	-67.0376	0.256773	-0.0313135	0.0335943	36.146	-65.7702	0.193433	-0.0027897	0.0306171	-58.3818	123.285	1.67114	7.43329	-0.0667585	34.8125	-60.7361	0.101325	5.98e-08	-0.18644	9.06604e+06	39.217	-69.5451
EB.tworegime	92	1	0.121825	-2.5	-1	NA	40.7721	-77.2888	0.0348383	-0.139296	0	40.9159	-75.3101	0.0396496	0.349177	-0.138712	40.7721	-75.0224	0.0348382	-6.89e-07	-0.139296	40.7721	-75.0224	0.0348412	-3.09e-06	-0.139296	40.7754	-75.0291	0.0331759	0.00144171	-0.139243	40.7762	-75.0307	0.0327708	6.12e-05	-0.139231	-0.169984	6.86171	0.172729	0.183501	-0.164629	20.8343	-32.7796	22.1839	435.915	-0.162306	-0.110258	45.5839	-82.2788
EB.tworegime	92	2	0.121825	-2.5	-2.5	NA	48.0596	-91.8639	0.0260116	0.0462325	0	48.0596	-89.5975	0.0260337	1.74e-08	0.0462325	50.8669	-95.212	0.171085	-2.53782	0.0461752	51.9461	-97.3704	0.0121751	-1.50547	0.0568225	51.9252	-97.3286	0.0976009	-0.0451271	0.0444598	52.5417	-98.5616	0.0700758	-0.00128166	0.0444312	-9.23403	24.9898	0.257735	0.257327	0.100164	12.9661	-17.0433	21.1733	303.702	0.159182	0.0403767	53.8187	-98.7485
EB.tworegime	92	3	0.121825	-2.5	-5	NA	51.0271	-97.7988	0.0231206	0.0327373	0	51.0271	-95.5324	0.0231178	2.08e-08	0.0327373	64.5354	-122.549	0.369444	-4.26014	0.0457661	66.3227	-126.124	0.00481276	-2.30195	0.00800838	64.6638	-122.806	0.145188	-0.0741318	0.0407627	63.3971	-120.272	0.0556895	-0.00107427	0.0369218	-24.8185	56.1587	0.768144	0.35193	-0.0401766	-6.04499	20.9789	24.889	166.895	0.0101775	-0.0196179	66.5904	-124.292
EB.tworegime	92	4	0.0271828	-1	-2.5	NA	73.7534	-143.252	0.00931768	0.0229372	0	73.7534	-140.985	0.00931546	1.89e-07	0.0229372	76.9859	-147.45	0.0560016	-2.44462	0.0192341	78.0118	-149.502	0.00444385	-1.42441	0.0306944	77.652	-148.782	0.0326999	-0.0431062	0.0204277	77.3945	-148.267	0.0207526	-0.000345703	0.021293	20.2384	-33.955	0.0990172	0.0684529	0.0603788	39.3221	-69.7553	3.7774	155.485	0.0431812	0.0484999	77.6096	-146.33
EB.tworegime	92	5	1.48413	-5	-2.5	NA	-0.585762	5.42684	0.182195	-0.456967	0	-0.585762	7.69326	0.182202	1.09e-07	-0.456967	0.8714	4.77894	0.985934	-2.21681	-0.485859	1.86947	2.78279	0.0914292	-1.47516	-0.424603	5.08883	-3.65593	2.00361	-0.082004	-0.485992	10.2885	-14.0553	0.578516	-0.0115	-0.471211	-37.6519	81.8255	0.741595	0.844412	-0.402668	-24.8859	58.6608	2.28548	6.63623	-0.405759	-0.306899	12.5556	-16.2223
EB.tworegime	93	1	0.121825	-2.5	-1	NA	38.5211	-72.7868	0.0346118	-0.0903617	0	38.5243	-70.5269	0.0354492	0.0579575	-0.090288	38.5211	-70.5204	0.0346077	-1.44e-07	-0.0903617	38.6237	-70.7257	0.0303915	-0.31596	-0.0908111	38.5679	-70.6141	0.0423649	-0.00597467	-0.0906766	38.5783	-70.6348	0.0433076	-0.000252115	-0.090715	8.41037	-10.299	0.0999008	0.125042	-0.0744071	22.7722	-36.6554	0.409072	8.12328	-0.0896764	-0.10576	41.9892	-75.0895
EB.tworegime	93	2	0.121825	-2.5	-2.5	NA	50.4912	-96.727	0.0214423	0.000502767	0	50.4912	-94.4606	0.0214382	1.23e-07	0.000502768	50.5663	-94.6108	0.0308065	-0.464611	-0.00125301	50.8516	-95.1815	0.0172187	-0.508764	0.00416282	50.5825	-94.6432	0.0277198	-0.00764355	-0.000758978	50.5871	-94.6524	0.0275836	-0.000178399	-0.000693465	15.7864	-25.0511	0.121749	0.0705325	0.0388042	33.1018	-57.3147	6.03074	193.581	-0.00389581	0.0504672	50.7665	-92.6442
EB.tworegime	93	3	0.121825	-2.5	-5	NA	67.3863	-130.517	0.0109037	0.0312698	0	67.3863	-128.251	0.0109078	1.9e-08	0.0312698	69.7559	-132.99	0.054516	-2.19443	0.0332872	70.7254	-134.929	0.00546948	-1.32636	0.0246155	70.0812	-133.641	0.0326976	-0.0361267	0.0338081	70.0374	-133.553	0.0245413	-0.000400869	0.0331408	9.61883	-12.7159	0.0733148	0.137344	0.0184233	32.718	-56.5472	67.7231	2140.58	0.0711485	-0.0341187	74.594	-140.299
EB.tworegime	93	4	0.0271828	-1	-2.5	NA	66.4079	-128.56	0.011344	0.069382	0	66.4079	-126.294	0.0113451	3.08e-08	0.069382	69.4431	-132.365	0.0617477	-2.34092	0.0716367	70.4626	-134.404	0.00541494	-1.37155	0.0565607	69.4112	-132.301	0.0331475	-0.0357202	0.0707312	69.1548	-131.788	0.0243488	-0.000387479	0.0705593	28.0972	-49.6727	0.0607366	0.0483876	0.034225	31.9401	-54.9913	0.106561	2.46338	0.00945795	0.0408718	70.4085	-131.928
EB.tworegime	93	5	1.48413	-5	-2.5	NA	23.391	-42.5266	0.0633754	0.0702758	0	23.391	-40.2603	0.0634018	3.18e-10	0.0702758	26.7145	-46.9074	0.40494	-2.56626	0.0797967	27.832	-49.1422	0.02826	-1.48966	0.0737571	26.7127	-46.9037	0.195854	-0.0378247	0.0775683	26.4336	-46.3454	0.138912	-0.00225478	0.0750593	-28.8422	64.2061	0.401398	0.585906	0.0889147	-14.8048	38.4985	1.5951	6.94024	0.107231	0.0396057	30.8227	-52.7564
EB.tworegime	94	1	0.121825	-2.5	-1	NA	40.5461	-76.8369	0.0404187	-0.0213172	0	40.5461	-74.5705	0.0404188	4.83e-08	-0.0213172	42.2802	-78.0387	0.214832	-2.15606	0.0044594	43.2359	-79.95	0.0223742	-1.3463	-0.0659114	42.494	-78.4662	0.103643	-0.0310189	-0.00591063	42.574	-78.6263	0.0869044	-0.00137649	-0.0095198	-33.0943	72.7104	1.13928	0.627545	-0.145212	40.7517	-72.6145	0.0400868	5.14e-08	2.11989e+06	-0.0721286	43.6007	-78.3125
EB.tworegime	94	2	0.121825	-2.5	-2.5	NA	71.9306	-139.606	0.0115168	0.0870299	0	71.9306	-137.339	0.0115207	3.6e-07	0.0870299	72.187	-137.852	0.0249811	-0.964899	0.083664	72.6885	-138.855	0.00838299	-0.821571	0.0916793	72.5289	-138.536	0.0223462	-0.0207392	0.0842426	72.778	-139.034	0.0237227	-0.000352169	0.0842973	13.7454	-20.9692	0.054503	0.170764	0.13145	72.4137	-135.938	0.0112992	8.56e-08	-1.03969e+06	0.128492	72.1773	-135.466
EB.tworegime	94	3	0.121825	-2.5	-5	NA	58.2342	-112.213	0.0199187	0.0473309	0	58.2342	-109.947	0.0199145	1.89e-07	0.0473309	61.7651	-117.008	0.242381	-3.29303	0.0732673	63.227	-119.932	0.00783201	-1.98379	0.00474409	64.1478	-121.774	0.137711	-0.0675616	0.066691	67.0788	-127.636	0.0613653	-0.00121508	0.0580581	32.9859	-59.45	0.104268	0.0389658	-0.0436504	59.3681	-109.847	0.0190383	4.89e-08	3.63826e+06	-0.0356745	69.6669	-130.445
EB.tworegime	94	4	0.0271828	-1	-2.5	NA	81.1858	-158.116	0.00795639	-0.0494632	0	81.2233	-155.925	0.00845589	0.17377	-0.0495927	81.1858	-155.85	0.00795491	-1.95e-06	-0.0494632	81.2062	-155.891	0.00761346	-0.128823	-0.0490195	81.1861	-155.85	0.00787042	0.000320796	-0.0494757	81.1861	-155.85	0.00785676	2.93e-06	-0.0494776	24.2325	-41.9433	0.0714667	0.0808974	-0.0322727	81.6509	-154.413	0.00871985	0.310069	-0.251156	-0.0215396	83.77	-158.651
EB.tworegime	94	5	1.48413	-5	-2.5	NA	13.0078	-21.7603	0.121606	-0.513386	0	13.0078	-19.4939	0.121617	1.86e-08	-0.513386	25.1478	-43.7739	4.90123	-5.26916	-0.467982	27.412	-48.3023	0.0230737	-2.83895	-0.574242	24.8422	-43.1626	0.842112	-0.0753226	-0.497901	22.6615	-38.8014	0.299443	-0.00571792	-0.507662	-53.6507	113.823	2.17188	1.56696	-0.604403	13.4108	-17.9327	0.119672	5.54e-08	4.76548e+06	-0.636538	35.9108	-62.9327
EB.tworegime	95	1	0.121825	-2.5	-1	NA	38.9621	-73.669	0.0605883	0.132251	0	39.1895	-71.8573	0.0700486	0.59922	0.135623	39.6695	-72.8172	0.0605772	-8.88e-15	0.133449	38.9624	-71.403	0.0605504	-0.00384398	0.132288	38.9928	-71.4638	0.052312	0.00434099	0.132623	38.9944	-71.4671	0.0513821	0.000276253	0.132678	9.36415	-12.2066	0.151264	0.243593	0.157092	39.6883	-70.4878	0.0698014	0.665855	0.174449	-0.22192	39.117	-69.3451
EB.tworegime	95	2	0.121825	-2.5	-2.5	NA	52.4738	-100.692	0.0352947	-0.105461	0	52.8599	-99.1981	0.0412429	0.668734	-0.10603	52.4738	-98.4258	0.0352917	-5.1e-07	-0.105461	52.4738	-98.4259	0.0352974	-4.15e-07	-0.105461	52.8185	-99.1152	0.0209808	0.0149742	-0.105648	52.859	-99.1963	0.0179447	0.000522403	-0.105599	7.80208	-9.08242	0.124544	0.313463	-0.101314	55.1224	-101.356	0.0475997	1.66858	-0.0467226	-0.342935	59.0998	-109.311
EB.tworegime	95	3	0.121825	-2.5	-5	NA	59.1909	-114.126	0.0269726	-0.0282742	0	60.4079	-114.294	0.0373773	1.53239	-0.0248874	59.1909	-111.86	0.0269773	-1.93e-07	-0.0282742	59.1908	-111.86	0.0269803	-6.06e-07	-0.0282741	59.7443	-112.967	0.0131762	0.0204488	-0.0262089	60.3185	-114.115	2.47e-08	0.000864573	-0.0213742	35.2722	-64.0226	0.0486225	0.0930558	0.0115398	60.8881	-112.887	0.0347218	1.29153	-0.0480453	0.0866143	80.3051	-151.721
EB.tworegime	95	4	0.0271828	-1	-2.5	NA	70.8433	-137.431	0.0169248	-0.100743	0	73.8033	-141.085	0.0261057	2.36779	-0.095836	70.8471	-135.172	0.0169235	-4.72e-12	-0.100743	70.8432	-135.165	0.0169252	-2.86e-07	-0.100743	73.3566	-140.191	0.00256178	0.0512533	-0.099792	73.8895	-141.257	1.61e-06	0.000502234	-0.096944	49.0788	-91.6359	0.0146306	0.0846505	-0.0941113	74.1475	-139.406	0.0250536	2.23111	-0.083704	-0.133816	79.1886	-149.488
EB.tworegime	95	5	1.48413	-5	-2.5	NA	8.15171	-12.0481	0.20778	-0.6019	0	8.15171	-9.78169	0.207783	2.5e-07	-0.6019	8.17123	-9.82073	0.283168	-0.358091	-0.602491	8.5288	-10.5359	0.166574	-0.839872	-0.598051	8.66097	-10.8002	0.387008	-0.0194886	-0.599972	8.79866	-11.0756	0.374699	-0.00491132	-0.599785	-20.259	47.0398	0.470647	0.827128	-0.593348	8.29752	-7.70615	0.207013	0.00778766	-0.646507	33.6895	8.97581	-9.06273
EB.tworegime	96	1	0.121825	-2.5	-1	NA	48.7651	-93.275	0.0309469	0.229579	0	48.7651	-91.0086	0.0309525	8.19e-08	0.229579	50.358	-94.1943	0.191057	-2.34366	0.228088	51.4214	-96.3211	0.0161013	-1.49413	0.234025	51.0929	-95.6641	0.0953443	-0.0378554	0.226984	51.037	-95.5522	0.0642092	-0.0010169	0.227679	12.9019	-19.2821	0.113086	0.137778	0.23978	49.6643	-90.4397	0.0298608	5.08e-08	3.90301e+06	0.15913	51.9986	-95.1082
EB.tworegime	96	2	0.121825	-2.5	-2.5	NA	65.427	-126.599	0.0158951	0.0330949	0	65.427	-124.332	0.0159004	1.93e-06	0.0330949	67.4539	-128.386	0.0603434	-1.75429	0.0226933	68.2076	-129.894	0.00977992	-1.04456	0.0562473	66.8825	-127.243	0.0319784	-0.0233294	0.0295949	66.6118	-126.702	0.0257169	-0.000307395	0.0309046	-5.14779	16.8173	0.13093	0.356546	0.0765183	65.9605	-123.032	0.0155618	7.43e-08	-1.48006e+06	0.0721243	69.443	-129.997
EB.tworegime	96	3	0.121825	-2.5	-5	NA	54.9117	-105.568	0.0242071	0.00403875	0	54.9117	-103.302	0.0242073	1.46e-07	0.00403875	72.0178	-137.514	0.596864	-4.90689	-0.0135127	74.1166	-141.711	0.00410542	-2.61858	0.000991512	69.5403	-132.559	0.11932	-0.0689457	0.0070785	64.5498	-122.578	0.046037	-0.000816748	0.00673874	-19.4913	45.5043	0.490759	0.468153	0.00232458	59.6798	-110.471	0.0200025	6.41e-08	-6.06448e+06	0.142158	76.664	-144.439
EB.tworegime	96	4	0.0271828	-1	-2.5	NA	74.5531	-144.851	0.0110339	-0.0403511	0	74.642	-142.762	0.0121421	0.274568	-0.0392769	74.5531	-142.585	0.0110342	-7.65e-07	-0.0403511	74.5549	-142.588	0.0108991	-0.0383968	-0.0402571	74.5657	-142.61	0.0100109	0.00293034	-0.0400884	74.5688	-142.616	0.0097103	4.04e-05	-0.0400091	40.0269	-73.5322	0.0469191	0.042677	-0.0358446	75.7159	-142.543	0.0130929	0.615812	-0.225344	-0.00307757	78.6973	-148.506
EB.tworegime	96	5	1.48413	-5	-2.5	NA	5.75161	-7.24791	0.172978	0.202888	0	5.75161	-4.98148	0.172951	1.22e-07	0.202888	10.656	-14.7902	1.90794	-3.24789	0.201655	12.0713	-17.6208	0.0667129	-1.87712	0.211239	12.5971	-18.6724	0.996266	-0.0638621	0.207213	13.9758	-21.4299	0.473364	-0.00922126	0.204642	-37.4743	81.4704	1.10328	0.924287	0.208107	5.80344	-2.718	0.172598	6.09e-08	-1.86309e+06	0.243209	23.4173	-37.9458
EB.tworegime	97	1	0.121825	-2.5	-1	NA	53.8753	-103.495	0.0345096	-0.306014	0	53.8753	-101.229	0.0345012	1.31e-07	-0.306014	53.9768	-101.432	0.0571649	-0.598601	-0.305808	54.3171	-102.112	0.0285078	-0.629165	-0.305147	53.9547	-101.388	0.0422456	-0.00634504	-0.305621	53.946	-101.37	0.0408992	-0.000196913	-0.305704	-0.57296	7.66766	0.258281	0.346911	-0.328299	22.4167	-35.9445	2.49691	50.1057	-0.281377	-0.341625	58.7751	-108.661
EB.tworegime	97	2	0.121825	-2.5	-2.5	NA	67.703	-131.151	0.0198442	-0.0306355	0	67.703	-128.884	0.0198467	1.19e-06	-0.0306355	73.0866	-139.652	0.170871	-2.81242	-0.044132	74.243	-141.964	0.00962816	-1.60595	0.0116164	71.9066	-137.291	0.0574984	-0.0387757	-0.0334143	71.278	-136.034	0.0399489	-0.000649225	-0.0318762	-8.53819	23.5981	0.968085	0.190639	0.116953	1.8164	5.25608	2.05592	16.5588	0.0804144	0.0337074	76.879	-144.869
EB.tworegime	97	3	0.121825	-2.5	-5	NA	73.823	-143.391	0.0155395	-0.111803	0	73.823	-141.124	0.0155334	2.9e-07	-0.111803	78.2936	-150.065	0.143087	-2.84943	-0.097189	79.4847	-152.448	0.00764056	-1.67508	-0.153466	77.3039	-148.086	0.04278	-0.0362047	-0.106847	76.5937	-146.666	0.0288248	-0.000431102	-0.109073	-14.381	35.2837	0.535764	0.523973	-0.24632	7.8708	-6.85271	2.13076	22.6342	-0.226214	-0.200036	89.6167	-170.345
EB.tworegime	97	4	0.0271828	-1	-2.5	NA	100.135	-196.015	0.00542427	-0.000421908	0	102.396	-198.27	0.00798809	1.80708	-0.00620941	100.135	-193.749	0.00542392	-6.78e-08	-0.000421908	100.135	-193.748	0.00542275	-9.62e-07	-0.000421899	102.262	-198.003	0.00141433	0.0376289	-0.00355811	102.443	-198.364	6.28e-10	0.000168318	-0.00711255	55.376	-104.23	0.0252214	0.0395683	-0.0132393	85.4772	-162.066	0.396993	101.562	-0.0257602	-0.00640197	100.275	-191.662
EB.tworegime	97	5	1.48413	-5	-2.5	NA	28.8593	-53.4633	0.0938501	-0.0225978	0	28.8593	-51.1968	0.0938555	1.06e-06	-0.0225978	31.3011	-56.0805	0.61965	-2.35294	-0.0641263	32.2964	-58.0711	0.0542587	-1.43735	0.0636076	31.3897	-56.2576	0.239403	-0.032539	-0.0461919	31.1689	-55.8161	0.183059	-0.00280714	-0.0379049	-38.4613	83.4444	1.66397	1.19029	0.275711	-22.6382	54.1654	3.7705	10.6913	0.399827	0.0930467	40.1274	-71.3659
EB.tworegime	98	1	0.121825	-2.5	-1	NA	55.0313	-105.807	0.0342165	-0.160067	0	55.0313	-103.541	0.034218	2.07e-06	-0.160067	57.6589	-108.796	0.395189	-3.03725	-0.151995	58.9648	-111.408	0.0170116	-1.84852	-0.184716	57.7211	-108.92	0.0927523	-0.0346795	-0.158539	57.1986	-107.875	0.0626244	-0.000904484	-0.159479	-61.2327	128.987	0.359953	9.93466	-0.275951	55.2799	-101.671	0.0338906	1.43e-07	-909856	-0.134719	64.7313	-120.574
EB.tworegime	98	2	0.121825	-2.5	-2.5	NA	64.6482	-125.041	0.023294	-0.0237394	0	64.6543	-122.787	0.0239442	0.0950339	-0.02356	64.6482	-122.775	0.0232936	-5.82e-07	-0.0237394	64.7775	-123.033	0.0205144	-0.444798	-0.0245805	64.9538	-123.386	0.0376302	-0.0152591	-0.0238451	65.0595	-123.597	0.0380177	-0.000445224	-0.0237309	-23.4722	53.4661	0.0532855	2.53876	-0.0822239	66.3375	-123.786	0.0252862	0.522073	0.486132	-0.071669	66.4911	-124.093
EB.tworegime	98	3	0.121825	-2.5	-5	NA	75.6898	-147.124	0.0149793	0.0381227	0	75.6898	-144.858	0.0149741	1.04e-06	0.0381227	80.8053	-155.089	0.292443	-3.79253	0.0536625	82.4236	-158.325	0.00591521	-2.21862	-0.000338406	81.3556	-156.19	0.0590921	-0.0506601	0.040567	80.571	-154.62	0.0327536	-0.000572626	0.0389459	-22.7551	52.032	0.103118	1.91264	-0.0642331	78.7615	-148.634	0.013243	4.34e-08	6.76991e+06	-0.0191924	81.1202	-153.351
EB.tworegime	98	4	0.0271828	-1	-2.5	NA	92.0593	-179.863	0.00778463	0.0102059	0	92.0593	-177.597	0.00778134	3.93e-07	0.0102059	92.2461	-177.97	0.0151092	-0.790744	0.00754871	92.6541	-178.787	0.00621211	-0.723123	0.019546	92.4248	-178.328	0.0120052	-0.0138949	0.0085815	92.4376	-178.353	0.0115465	-0.000115404	0.0087876	3.71074	-0.899744	0.080008	0.48174	0.0846823	92.7055	-176.522	0.00758218	1.37e-06	-72641.6	0.0296148	93.4293	-177.97
EB.tworegime	98	5	1.48413	-5	-2.5	NA	10.983	-17.7107	0.199299	-0.0232242	0	11.0093	-15.4969	0.212112	0.216876	-0.0221223	10.983	-15.4443	0.199266	-1.38e-06	-0.0232242	11.0823	-15.6428	0.17675	-0.423693	-0.0203571	11.2424	-15.963	0.309425	-0.0139616	-0.0235206	11.3493	-16.1768	0.320394	-0.00366043	-0.0233623	-40.8742	88.2702	1.96064	1.39527	0.00326396	11.9041	-14.9194	0.226065	0.569673	-1.01791	0.0835575	35.1277	-61.3666
EB.tworegime	99	1	0.121825	-2.5	-1	NA	41.2515	-78.2478	0.0401779	-0.0307454	0	41.2509	-75.98	0.0402146	0.00046245	-0.0307441	41.7034	-76.8851	0.110413	-1.2683	-0.0320619	42.332	-78.1422	0.0271552	-0.986751	-0.0246041	42.2993	-78.0769	0.0896406	-0.0257822	-0.033367	42.5168	-78.5118	0.082721	-0.00125508	-0.0333382	-10.3202	27.1621	0.0667064	1.09471	0.0131631	12.5765	-16.2641	222.922	3148.19	-0.0167347	0.0107392	43.0434	-77.1979
EB.tworegime	99	2	0.121825	-2.5	-2.5	NA	57.5984	-110.941	0.0209085	0.0519481	0	57.6633	-108.805	0.0224508	0.207704	0.052573	57.5984	-108.675	0.02089	-5.33e-07	0.0519481	57.6007	-108.68	0.0206841	-0.0313485	0.0519725	57.6469	-108.772	0.0175592	0.00512923	0.052461	57.6462	-108.771	0.017447	0.000103082	0.0524584	2.98664	0.548468	0.172241	0.1985	0.0877375	28.0114	-47.1338	4.83823	126.582	0.0689309	0.0789293	59.5944	-110.3
EB.tworegime	99	3	0.121825	-2.5	-5	NA	61.5336	-118.812	0.0178509	-0.00964669	0	61.5336	-116.545	0.0178467	6.84e-09	-0.00964669	62.9067	-119.292	0.09761	-2.17388	-0.0088041	63.911	-121.3	0.00960439	-1.45298	-0.00493972	64.2539	-121.986	0.0732644	-0.0470864	-0.0105618	66.2606	-126	0.0576559	-0.00112524	-0.0109143	13.3097	-20.0976	0.0826953	0.17328	0.0286941	31.9903	-55.0916	0.804798	23.9328	0.0943988	-0.0300177	77.7453	-146.602
EB.tworegime	99	4	0.0271828	-1	-2.5	NA	69.9964	-135.737	0.0127185	-0.00434007	0	70.4036	-134.286	0.0161039	0.72514	-0.00131468	69.9964	-133.471	0.0127245	-2.37e-07	-0.00434007	69.9963	-133.471	0.012724	-4.72e-06	-0.00434006	70.1926	-133.864	0.00823111	0.0126918	-0.00271128	70.2432	-133.965	0.0057858	0.000212534	-0.00176599	24.0889	-41.6561	0.0362453	0.15513	-0.00963272	54.9661	-101.043	3.47498	267.445	0.0268908	0.00887331	82.506	-156.123
EB.tworegime	99	5	1.48413	-5	-2.5	NA	10.1462	-16.0371	0.139423	0.183823	0	10.1459	-13.77	0.139561	3.38e-05	0.183823	18.4009	-30.2801	1.7736	-3.58942	0.212286	19.9349	-33.3481	0.0450777	-1.99472	0.240973	18.1018	-29.6819	0.601681	-0.0553986	0.182571	17.1778	-27.8338	0.325172	-0.00596227	0.180715	-68.9081	144.338	2.26247	4.56684	0.39125	-54.114	117.117	16.7504	15.4814	0.484258	0.181258	18.4993	-28.1098
EB.tworegime	100	1	0.121825	-2.5	-1	NA	39.6989	-75.1425	0.049619	0.0265354	0	40.1656	-73.8094	0.0610162	0.744098	0.025518	39.6989	-72.8761	0.0496168	-9.01e-07	0.0265354	39.6989	-72.876	0.0496088	-1.23e-06	0.0265355	39.7584	-72.9951	0.0378845	0.00783844	0.0264978	39.8496	-73.1774	0.0239977	0.00077507	0.0264739	23.3934	-40.2651	0.107999	0.0880492	0.0149388	41.6164	-74.3439	0.0618803	0.998127	0.397617	-0.0144683	47.8877	-86.8866
EB.tworegime	100	2	0.121825	-2.5	-2.5	NA	42.5342	-80.8131	0.0443011	-0.143609	0	42.5342	-78.5466	0.0443008	3.68e-08	-0.143609	45.4286	-84.3355	0.285025	-2.37864	-0.132509	46.4078	-86.2939	0.0242322	-1.44121	-0.191604	45.4093	-84.2969	0.133548	-0.0368724	-0.128692	45.3732	-84.2247	0.0967965	-0.00157924	-0.131948	-14.9846	36.4908	0.621095	0.356145	-0.241056	44.9	-80.9112	0.0402948	7.32e-08	-6.56092e+06	-0.0927668	51.6092	-94.3294
EB.tworegime	100	3	0.121825	-2.5	-5	NA	54.1029	-103.95	0.0278914	-0.205719	0	54.1029	-101.684	0.0278838	2.46e-08	-0.205719	57.0561	-107.59	0.423043	-3.42941	-0.218579	58.5665	-110.611	0.0114848	-2.20884	-0.200183	59.346	-112.17	0.161881	-0.0604134	-0.216787	59.5119	-112.502	0.0756036	-0.00141773	-0.213135	11.0409	-15.5601	0.235984	0.119789	-0.032538	56.1857	-103.482	0.0256589	6.86e-08	5.23283e+06	-0.243675	61.8839	-114.879
EB.tworegime	100	4	0.0271828	-1	-2.5	NA	80.6328	-157.01	0.00965065	-0.0134472	0	80.6511	-154.78	0.00965801	2.7e-13	-0.013451	83.434	-160.346	0.0566056	-2.26153	-0.00289555	84.3531	-162.184	0.00547816	-1.34745	-0.0171689	82.8803	-159.239	0.0246865	-0.0310277	-0.00655171	82.5891	-158.656	0.0188675	-0.00027787	-0.00829417	21.9889	-37.4561	0.106958	0.097066	-0.10759	82.1884	-155.488	0.00906645	9.53e-08	-1.92284e+06	0.00594946	83.0244	-157.16
EB.tworegime	100	5	1.48413	-5	-2.5	NA	7.31099	-10.3667	0.181263	-0.12472	0	7.42011	-8.31848	0.195536	0.256943	-0.118854	7.31098	-8.10023	0.181282	-6.86e-06	-0.12472	7.31092	-8.1001	0.181259	-8.18e-09	-0.12472	7.57442	-8.62709	0.125225	0.0105127	-0.118731	7.52789	-8.53404	0.130477	0.00147786	-0.119458	-25.3404	57.2026	0.707499	0.646224	-0.231958	7.44035	-5.9918	0.196491	0.275595	0.211375	-0.128001	27.6435	-46.3981
BM.tworegime	1	1	NA	1	0.5	NA	-15.8439	35.9431	0.628768	0.456867	0	-15.1605	36.8428	0.789277	1.07245	0.48104	-15.8439	38.2095	0.628696	-8.76e-08	0.456867	-15.8438	38.2094	0.62875	-4.24e-07	0.456867	-15.5275	37.5768	0.386858	0.0140946	0.464064	-15.5037	37.5291	0.331483	0.00902355	0.467347	-15.1569	36.8356	0.837227	0.514684	0.451737	-14.6831	38.2552	0.803642	1.24116	1.021	0.362271	-15.5754	40.0396
BM.tworegime	1	2	NA	2	0.5	NA	-20.0157	44.2867	0.742841	0.415016	0	-19.4245	45.3707	0.927977	1.03393	0.470254	-20.0157	46.5531	0.743024	-1.01e-06	0.415016	-20.0158	46.5533	0.742977	-4.78e-07	0.415016	-19.7713	46.0643	0.460902	0.0139269	0.433883	-19.7053	45.9324	0.338646	0.0124298	0.446955	-17.876	42.2737	1.17741	0.503234	0.48541	-19.2048	47.2985	0.941846	1.14045	0.0410414	0.5684	-18.5935	46.0759
BM.tworegime	1	3	NA	0.5	0.5	NA	-10.4581	25.1715	0.506862	0.145327	0	-9.48422	25.4902	0.657754	1.27576	0.114156	-10.4581	27.4379	0.506924	-1.52e-07	0.145327	-10.4582	27.4381	0.506878	-7.86e-09	0.145327	-10.0245	26.5707	0.266406	0.0185834	0.13266	-9.85989	26.2415	0.15206	0.0109745	0.121614	-10.4358	27.3934	0.537387	0.490346	0.141525	-8.44524	25.7794	0.72694	1.95321	0.558544	-0.0601156	-10.4581	29.8051
BM.tworegime	1	4	NA	0.5	1	NA	-16.4058	37.067	0.642984	0.263559	0	-16.4058	39.3334	0.642995	1.8e-07	0.263559	-15.8525	38.2267	2.29284	-1.48647	0.248978	-15.1677	36.8572	0.465697	-1.16279	0.209639	-15.4543	37.4304	1.23604	-0.0211439	0.258629	-15.4266	37.375	1.14184	-0.0150257	0.260257	-15.8601	38.242	0.464381	0.739785	0.275301	-16.0058	40.9004	0.632785	1.67e-07	4.33438e+06	0.120969	-15.736	40.3609
BM.tworegime	1	5	NA	0.5	2	NA	-40.5493	85.3538	1.68918	-0.272906	0	-40.5493	87.6203	1.68935	4.73e-06	-0.272906	-40.3117	87.1451	3.32196	-0.786258	-0.24353	-39.9434	86.4086	1.41424	-0.665471	-0.38328	-40.455	87.4317	2.08717	-0.00651819	-0.258212	-40.4593	87.4404	2.05012	-0.0109083	-0.259637	-38.1274	82.7766	0.794636	2.16483	-0.304494	-40.329	89.5469	1.67451	1.22e-07	-7.12385e+06	-0.101126	-38.703	86.2948
BM.tworegime	2	1	NA	1	0.5	NA	-37.9731	80.2014	1.06622	-0.32143	0	-36.8313	80.1844	1.41423	1.07473	-0.22632	-37.973	82.4678	1.06783	-1.76e-06	-0.32143	-37.973	82.4678	1.0679	-1.63e-06	-0.32143	-36.6843	79.8903	0.356669	0.0303556	-0.271543	-36.7085	79.9388	0.258681	0.0240647	-0.253023	-35.014	76.5498	1.74628	0.641257	-0.330288	-36.7798	82.4485	1.40633	1.06351	0.0499046	-0.257192	-35.3472	79.5833
BM.tworegime	2	2	NA	2	0.5	NA	-31.8751	68.0055	0.836347	-0.0224291	0	-30.6717	67.8651	1.15866	1.24413	-0.00979403	-31.8751	70.2719	0.836553	-5.87e-07	-0.0224291	-31.8755	70.2728	0.841641	-1.12e-08	-0.0224291	-31.2	68.9217	0.390176	0.0215504	-0.0265316	-30.9426	68.407	0.10317	0.0227364	-0.0200982	-29.8259	66.1736	1.34012	0.541391	0.0625683	-25.3467	59.5823	1.31117	2.60041	-1.01585	0.251982	-30.791	70.4709
BM.tworegime	2	3	NA	0.5	0.5	NA	-16.0543	36.3639	0.444284	0.448695	0	-16.0543	38.6303	0.444311	5.66e-08	0.448695	-15.7838	38.0893	0.931317	-0.900545	0.42541	-15.3311	37.1839	0.34149	-0.762314	0.473277	-15.4539	37.4295	0.790715	-0.018157	0.43696	-15.2789	37.0796	0.837232	-0.0115088	0.437607	-15.3932	37.3082	0.592473	0.355471	0.48212	-13.2274	35.3436	0.396832	2.32e-07	-6.38273e+06	0.589752	-14.8257	38.5402
BM.tworegime	2	4	NA	0.5	1	NA	-34.0558	72.367	0.912789	1.27453	0	-31.6096	69.7409	1.50753	2.11978	1.35031	-34.0558	74.6334	0.912846	-5.16e-07	1.27453	-34.0558	74.6334	0.912806	-1.23e-07	1.27453	-31.9832	70.4882	0.18681	0.0431647	1.30776	-31.7075	69.9367	4.12e-07	0.0274778	1.34443	-33.5069	73.5355	0.682826	1.04792	1.27452	-31.4953	71.8795	1.58134	2.34188	1.52395	1.31255	-33.8705	76.6298
BM.tworegime	2	5	NA	0.5	2	NA	-44.2681	92.7916	1.37326	0.467912	0	-44.2681	95.058	1.3734	1.16e-07	0.467912	-41.9397	90.4011	7.60122	-2.17712	0.216548	-41.0121	88.546	0.795694	-1.31795	0.721196	-42.2319	90.9854	3.27947	-0.0289991	0.377689	-42.2816	91.0848	2.8401	-0.0439077	0.403321	-41.5337	89.5891	0.632408	1.80852	0.435285	-44.1605	97.2099	1.36767	1.52e-07	-3.4256e+06	0.517629	-41.2763	91.4416
BM.tworegime	3	1	NA	1	0.5	NA	-26.9028	58.0609	0.484654	-0.113017	0	-26.8586	60.2389	0.520014	0.160006	-0.113745	-26.9028	60.3273	0.484688	-4.84e-06	-0.113017	-26.9	60.3217	0.479492	-0.0257217	-0.112845	-26.8775	60.2767	0.416767	0.00445559	-0.11346	-26.8751	60.2719	0.407819	0.0022958	-0.113505	-26.8876	60.297	0.515675	0.471254	-0.105905	-24.9247	58.7383	0.576047	0.577767	-1.91224	0.088366	-26.8826	62.6542
BM.tworegime	3	2	NA	2	0.5	NA	-46.5632	97.3818	1.06427	0.169433	0	-45.2291	96.98	1.58277	1.08251	0.152507	-46.5632	99.6482	1.06422	-3.86e-09	0.169433	-46.5633	99.6482	1.06388	-4.71e-08	0.169433	-45.5927	97.7071	0.364378	0.0300585	0.159668	-45.198	96.9177	8.53e-09	0.0323405	0.150051	-39.5846	85.691	2.65927	0.438487	0.119712	-44.977	98.8429	1.61232	1.1594	0.582281	0.0634263	-42.1494	93.1876
BM.tworegime	3	3	NA	0.5	0.5	NA	-26.0485	56.3524	0.468321	-0.0374766	0	-25.6478	57.8172	0.564107	0.458837	-0.0428051	-26.0485	58.6188	0.468473	-1.27e-06	-0.0374766	-26.0486	58.6189	0.468361	-1.78e-08	-0.0374763	-25.5459	57.6135	0.250312	0.0178287	-0.0425354	-25.5925	57.7067	0.233569	0.00696219	-0.0424154	-25.8857	58.2932	0.381259	0.50595	-0.0522877	-24.7208	58.3305	0.617286	0.767705	-0.968188	0.0872936	-25.4943	59.8775
BM.tworegime	3	4	NA	0.5	1	NA	-46.3157	96.8867	1.05367	0.384816	0	-46.3157	99.1531	1.0529	3.42e-05	0.384818	-46.2337	98.9891	1.40869	-0.382766	0.375841	-46.0411	98.604	0.892004	-0.351817	0.409536	-46.2544	99.0305	1.27789	-0.00585202	0.379589	-46.2575	99.0368	1.25269	-0.00594611	0.380131	-46.2627	99.0471	0.935253	1.10491	0.367255	-45.2498	99.3885	1.00956	4.79e-07	-2.41853e+06	0.632597	-46.2294	101.348
BM.tworegime	3	5	NA	0.5	2	NA	-57.2084	118.672	1.62857	0.504031	0	-57.2084	120.939	1.62883	1.95e-07	0.504031	-56.2729	119.068	3.93421	-1.2089	0.530792	-55.774	118.07	1.09107	-0.755434	0.444241	-56.3624	119.247	3.12597	-0.020769	0.520344	-56.4403	119.402	2.65484	-0.0309668	0.515569	-52.1285	110.779	0.315725	2.24763	0.439408	-57.0537	122.996	1.6187	1.47e-07	-3.77373e+06	0.622469	-52.1309	113.151
BM.tworegime	4	1	NA	1	0.5	NA	-20.4634	45.182	0.481688	0.236158	0	-17.2898	41.1014	0.79331	1.97214	0.25775	-20.4634	47.4484	0.481739	-2.88e-08	0.236158	-20.4838	47.4894	0.501811	-2.77e-07	0.236158	-17.0918	40.7052	0.075117	0.0497491	0.249861	-17.2725	41.0667	3.28e-08	0.0140073	0.256173	-20.3867	47.2951	0.524926	0.446618	0.232948	-16.9174	42.7236	0.803429	2.07665	0.345406	0.0936323	-20.4634	49.8156
BM.tworegime	4	2	NA	2	0.5	NA	-47.64	99.5354	1.42879	-0.037017	0	-47.64	101.802	1.42882	2.07e-07	-0.037017	-47.1062	100.734	3.51786	-1.13748	-0.100408	-46.568	99.6577	1.02473	-0.822947	0.00982545	-47.0462	100.614	2.49521	-0.0177333	-0.0730719	-47.0659	100.654	2.25418	-0.024948	-0.0654687	-43.1648	92.8514	2.35353	0.676095	-0.307114	-46.6293	102.148	1.37185	8.27e-08	0.561748	-2.11629e+07	-43.1555	95.1998
BM.tworegime	4	3	NA	0.5	0.5	NA	-18.5537	41.3626	0.446406	0.0614736	0	-18.5386	43.5989	0.461389	0.0931825	0.0576621	-18.5537	43.629	0.446287	-1.16e-07	0.0614736	-18.5274	43.5764	0.427416	-0.124573	0.0602235	-18.4944	43.5105	0.369477	0.0055949	0.0567561	-18.5011	43.5239	0.375213	0.00213146	0.0571328	-18.5522	43.6262	0.451602	0.441893	0.0634948	-17.4228	43.7346	0.467902	0.257553	-0.263276	3.72014	-18.5453	45.9795
BM.tworegime	4	4	NA	0.5	1	NA	-23.0149	50.285	0.533414	-0.420204	0	-23.0149	52.5515	0.533409	4.95e-08	-0.420204	-22.9909	52.5036	0.669272	-0.27933	-0.416681	-22.7672	52.0562	0.453279	-0.444411	-0.430315	-22.8532	52.2281	0.734573	-0.00990319	-0.41275	-22.8244	52.1705	0.74334	-0.00629032	-0.412324	-19.0868	44.6953	0.228378	0.780468	-0.410942	-22.9543	54.7974	0.532201	5.02e-07	-0.329765	-526458	-19.3827	47.6542
BM.tworegime	4	5	NA	0.5	2	NA	-40.1354	84.526	1.05792	-0.398443	0	-40.1354	86.7924	1.05791	4.55e-06	-0.398443	-40.1191	86.76	1.28612	-0.240019	-0.401438	-39.9014	86.3245	0.89696	-0.451463	-0.392595	-40.0092	86.5401	1.4207	-0.0090864	-0.406879	-39.9883	86.4984	1.43375	-0.011263	-0.407808	-39.1566	84.835	0.736357	1.31483	-0.428423	-39.7589	88.4068	1.04232	8.24e-07	-0.714915	1.12299e+06	-39.4108	87.7105
BM.tworegime	5	1	NA	1	0.5	NA	-35.9088	76.073	1.04159	-0.445851	0	-35.1322	76.7861	1.2768	0.737801	-0.401012	-35.9088	78.3394	1.04195	-2.89e-07	-0.445851	-35.909	78.3398	1.04189	-3.24e-07	-0.445851	-34.7457	76.0132	0.454074	0.0234222	-0.432511	-34.8967	76.3151	0.419494	0.0185521	-0.425796	-29.9472	66.4162	1.86492	0.450646	-0.264154	-33.8431	76.575	1.33625	1.06861	-0.800627	0.517471	-30.4829	69.8546
BM.tworegime	5	2	NA	2	0.5	NA	-31.8328	67.9209	0.885005	-0.000881206	0	-31.8328	70.1873	0.884776	1.67e-07	-0.000881198	-30.8269	68.1755	2.89836	-1.48493	-0.0332299	-30.1841	66.8899	0.60361	-0.982913	0.0181744	-30.6891	67.9	1.77417	-0.02289	-0.00967426	-30.7972	68.1161	1.46912	-0.018021	-0.00589048	-26.898	60.3178	1.61603	0.405394	0.431483	-29.4277	67.7443	0.803979	1.35e-07	-0.777435	1.31627e+07	-26.4048	61.6985
BM.tworegime	5	3	NA	0.5	0.5	NA	-14.4048	33.0649	0.440814	0.160804	0	-14.4048	35.3313	0.440792	5.04e-07	0.160804	-14.3812	35.2841	0.531707	-0.226547	0.168441	-14.2274	34.9766	0.396649	-0.316896	0.144403	-14.4	35.3218	0.462986	-0.00150121	0.162722	-14.4002	35.3222	0.461646	-0.000635549	0.16261	-14.4002	35.3221	0.45149	0.433102	0.154333	-13.6581	36.2052	0.443309	0.107354	0.461927	-6.39424	-14.3702	37.6292
BM.tworegime	5	4	NA	0.5	1	NA	-30.2448	64.7448	0.830747	0.401682	0	-30.0934	66.7086	0.926485	0.353853	0.424778	-30.2448	67.0113	0.830603	-1.38e-06	0.401682	-30.2448	67.0113	0.830524	-2.24e-06	0.401682	-30.1952	66.9122	0.692048	0.00546858	0.40751	-30.1907	66.903	0.670783	0.00487458	0.40862	-30.2257	66.9732	0.792307	0.85811	0.391839	-29.6121	68.1131	0.949615	0.492575	0.151965	1.73208	-30.2333	69.3556
BM.tworegime	5	5	NA	0.5	2	NA	-41.2738	86.803	1.29134	0.15182	0	-40.3145	87.1508	1.8062	1.21986	0.0965028	-41.2738	89.0694	1.29101	-9.99e-07	0.15182	-41.2738	89.0692	1.2912	-1.43e-07	0.15182	-41.1302	88.7821	0.84811	0.0124963	0.138812	-40.6341	87.7898	2.69e-06	0.0424752	0.0798024	-36.3626	79.2469	0.439292	1.97182	0.150374	-40.2858	89.4605	1.82865	1.26805	0.157555	-0.0223749	-36.7798	82.4486
BM.tworegime	6	1	NA	1	0.5	NA	-30.5289	65.3131	0.644069	0.0188836	0	-29.0352	64.5922	0.943855	1.13026	0.0549157	-30.5289	67.5795	0.644174	-2.81e-07	0.0188836	-30.529	67.5797	0.6442	-1.23e-08	0.0188837	-29.3284	65.1784	0.203016	0.0324187	0.0418708	-28.9164	64.3545	2.99e-07	0.0195207	0.0677145	-22.976	52.4737	1.40213	0.27452	0.0253673	-28.9552	66.7993	0.955888	1.17593	0.256397	0.0248918	-24.1626	57.2141
BM.tworegime	6	2	NA	2	0.5	NA	-32.6707	69.5967	0.701747	-0.152666	0	-31.7966	70.115	1.0009	0.985363	-0.139438	-32.6707	71.8632	0.701722	-4.17e-07	-0.152666	-32.6702	71.8621	0.701799	-2.5e-07	-0.152665	-32.0797	70.6812	0.297202	0.0246232	-0.146062	-31.4215	69.3647	7.22e-08	0.0215837	-0.131389	-31.6205	69.7627	1.06393	0.537976	-0.142054	-31.7081	72.3051	1.0374	1.09534	-0.38568	-0.100562	-32.1508	73.1906
BM.tworegime	6	3	NA	0.5	0.5	NA	-29.8251	63.9054	0.626123	-0.107607	0	-28.2116	62.9448	1.02481	1.47009	-0.130377	-29.8251	66.1718	0.626194	-6.1e-08	-0.107607	-29.8251	66.172	0.626217	-1.82e-07	-0.107607	-28.8855	64.2928	0.184132	0.0346951	-0.118376	-27.8844	62.2905	7.42e-08	0.0187335	-0.129509	-29.8023	66.1263	0.587782	0.64439	-0.104655	-27.6401	64.169	1.0542	1.62871	0.236058	-0.213708	-29.8251	68.539
BM.tworegime	6	4	NA	0.5	1	NA	-35.4825	75.2204	0.785251	0.642077	0	-35.4825	77.4868	0.785306	2.19e-08	0.642077	-35.0419	76.6055	1.55519	-0.900557	0.63552	-34.6307	75.7832	0.584804	-0.623888	0.659447	-35.2366	76.995	1.1317	-0.0113676	0.644076	-35.283	77.0877	1.02954	-0.00740146	0.644412	-29.2456	65.013	0.171998	1.06945	0.666961	-35.3878	79.6644	0.782336	2.6e-07	1.20221e+06	0.599852	-30.3396	69.5681
BM.tworegime	6	5	NA	0.5	2	NA	-53.8859	112.027	1.63941	-0.130845	0	-53.8859	114.293	1.63982	1.95e-06	-0.130845	-53.7431	114.008	2.5439	-0.569977	-0.16622	-53.4408	113.403	1.30267	-0.511647	-0.0513143	-53.5432	113.608	2.80585	-0.0167515	-0.164743	-53.2233	112.968	3.67215	-0.0585987	-0.170676	-46.9042	100.33	0.336018	2.20051	-0.0440767	-53.5101	115.909	1.61494	1.12e-06	800279	-0.252011	-48.0375	104.964
BM.tworegime	7	1	NA	1	0.5	NA	-22.8182	49.8918	0.644396	0.447084	0	-22.8182	52.1582	0.644292	4.75e-07	0.447084	-22.7773	52.0763	0.889122	-0.384277	0.438284	-22.5074	51.5364	0.543608	-0.540231	0.465766	-22.3363	51.1943	1.11576	-0.0173676	0.430983	-22.2429	51.0076	1.09774	-0.0134922	0.431947	-22.7896	52.1008	0.608311	0.670167	0.443047	-22.7858	54.4604	0.643567	3.3e-07	0.34235	558085	-22.7705	54.4299
BM.tworegime	7	2	NA	2	0.5	NA	-39.3412	82.9377	1.24748	-0.799053	0	-39.3412	85.2042	1.24785	2.6e-08	-0.799053	-39.1574	84.8366	2.25213	-0.710931	-0.806833	-38.7932	84.1081	1.01635	-0.625689	-0.792396	-38.9856	84.4929	1.96384	-0.014264	-0.797435	-38.8424	84.2066	2.21987	-0.0286204	-0.796206	-36.9239	80.3696	1.89628	0.778993	-0.633521	-38.6126	86.1141	1.21207	7.54e-08	-1.48481	1.59861e+07	-37.3821	83.6532
BM.tworegime	7	3	NA	0.5	0.5	NA	-17.9088	40.0729	0.529442	-0.270819	0	-17.6837	41.8892	0.603407	0.461973	-0.272292	-17.9088	42.3394	0.529492	-2.36e-07	-0.270819	-17.9088	42.3394	0.529492	-5.42e-07	-0.270819	-17.9081	42.3379	0.541961	-0.000707878	-0.27084	-17.9077	42.3372	0.548283	-0.000567905	-0.270851	-16.5987	39.7191	0.739561	0.379535	-0.314501	-17.6191	44.1271	0.623395	0.582913	-0.158582	-0.59593	-16.677	42.2429
BM.tworegime	7	4	NA	0.5	1	NA	-34.4716	73.1985	1.0269	-0.0196422	0	-34.389	75.2996	1.10691	0.255633	-0.0191282	-34.4598	75.4413	0.97562	-1.09e-13	-0.0195741	-34.4703	75.4624	1.01806	-0.0322923	-0.0196597	-34.4185	75.3587	0.851234	0.00557769	-0.0175445	-34.4161	75.3539	0.83533	0.00580117	-0.0174321	-31.0106	68.5429	0.465665	1.42213	0.0313724	-34.3641	77.6172	1.10902	0.26566	0.0831289	-0.67359	-31.9566	72.8021
BM.tworegime	7	5	NA	0.5	2	NA	-27.711	59.6773	0.783541	0.174489	0	-26.4596	59.4409	1.07104	1.26831	0.191492	-27.711	61.9437	0.783607	-1.21e-07	0.174489	-27.711	61.9437	0.783515	-6.64e-07	0.174489	-27.0945	60.7107	0.343788	0.0236733	0.181927	-26.7745	60.0708	0.109323	0.0212158	0.18943	-20.7074	47.9365	0.218717	1.19728	0.0523847	-25.9644	60.8176	1.13701	1.58369	-0.0544231	0.449697	-21.7348	52.3584
BM.tworegime	8	1	NA	1	0.5	NA	-17.492	39.2394	0.513226	-0.0479621	0	-16.553	39.6278	0.651538	0.895667	-0.0723574	-17.492	41.5058	0.513259	-3.16e-07	-0.0479621	-17.492	41.5058	0.513261	-9.65e-09	-0.0479621	-16.7505	40.0227	0.236866	0.0222296	-0.0553851	-16.6541	39.83	0.157876	0.0108961	-0.0619358	-16.1473	38.8163	0.708231	0.359999	0.0107892	-15.9369	40.7627	0.680291	1.13514	-0.225381	0.383143	-16.3308	41.5505
BM.tworegime	8	2	NA	2	0.5	NA	-28.8247	61.9047	0.807569	1.0596	0	-28.8247	64.1711	0.807707	1.02e-06	1.0596	-28.5695	63.6608	1.50285	-0.758152	1.0816	-28.2214	62.9645	0.656582	-0.590219	1.03334	-28.7759	64.0735	0.927514	-0.00428799	1.06347	-28.7878	64.0974	0.89362	-0.002635	1.0624	-27.6916	61.9049	1.11342	0.575559	0.918274	-27.9975	64.8839	0.78113	5.26e-07	1.34819	-1.82912e+06	-28.0475	64.9839
BM.tworegime	8	3	NA	0.5	0.5	NA	-20.4098	45.075	0.576693	-0.0792321	0	-18.5674	43.6565	0.783029	1.26317	-0.123522	-20.4098	47.3414	0.576717	-3.35e-07	-0.0792321	-20.4099	47.3415	0.576715	-7.44e-08	-0.0792322	-18.2614	43.0445	0.152714	0.0367258	-0.0978125	-18.4369	43.3955	0.0899665	0.0145174	-0.109832	-19.3082	45.1382	0.774388	0.421104	-0.0194675	-16.8658	42.6204	0.838723	1.78846	-0.362131	0.329648	-19.6608	48.2106
BM.tworegime	8	4	NA	0.5	1	NA	-20.8742	46.0038	0.587513	-0.0222867	0	-20.8642	48.2502	0.601173	0.071702	-0.0224563	-20.8742	48.2702	0.587544	-4.82e-06	-0.0222867	-20.8524	48.2265	0.565991	-0.122685	-0.0228324	-20.758	48.0377	0.459498	0.00729572	-0.0254882	-20.7736	48.0689	0.469344	0.00357159	-0.0251053	-20.3655	47.2527	0.447879	0.698595	0.0784432	-18.8074	46.5037	0.673967	0.704009	0.334943	-1.81861	-20.4302	49.7492
BM.tworegime	8	5	NA	0.5	2	NA	-36.3893	77.0339	1.09263	-0.561771	0	-36.0671	78.656	1.28173	0.545675	-0.541572	-36.3893	79.3003	1.09286	-1.01e-06	-0.561771	-36.3892	79.3002	1.09303	-2.42e-06	-0.561771	-36.2706	79.0629	0.80932	0.00893178	-0.555463	-36.2476	79.0169	0.727498	0.0111928	-0.553395	-34.5107	75.5432	0.563875	1.57901	-0.369077	-33.5585	76.006	1.57798	1.64663	-0.0642209	-1.50885	-34.6116	78.112
BM.tworegime	9	1	NA	1	0.5	NA	-47.7582	99.7717	1.05812	0.100542	0	-47.7582	102.038	1.0579	4.52e-07	0.100542	-47.7476	102.017	1.24548	-0.208054	0.10105	-47.5267	101.575	0.859827	-0.485656	0.0996433	-47.6792	101.88	1.40357	-0.0082856	0.101557	-47.6523	101.826	1.4613	-0.0115163	0.102025	-47.1898	100.901	1.4733	0.764102	0.0350454	-44.4458	97.7805	0.926859	1.54e-06	0.440678	-1.24264e+06	-45.7908	100.471
BM.tworegime	9	2	NA	2	0.5	NA	-37.9194	80.0941	0.714001	-0.399356	0	-37.9194	82.3605	0.71363	1.22e-06	-0.399356	-37.7832	82.088	1.23418	-0.706537	-0.41438	-37.3896	81.3009	0.527664	-0.680839	-0.383856	-37.6411	81.8039	1.16537	-0.0146174	-0.416438	-37.6006	81.7229	1.14491	-0.0123046	-0.415649	-35.6501	77.8219	1.07123	0.422634	-0.409485	-37.8072	84.5032	0.710523	1.1e-07	-0.452429	2.71238e+06	-35.4715	79.8319
BM.tworegime	9	3	NA	0.5	0.5	NA	-34.559	73.3734	0.624124	-0.356987	0	-32.2347	70.991	1.19369	2.03748	-0.34987	-34.559	75.6398	0.623987	-3.7e-07	-0.356987	-34.5735	75.6687	0.603286	-1.27e-06	-0.356987	-32.6494	71.8204	0.0826753	0.0531453	-0.349985	-32.1079	70.7376	4.21e-08	0.017596	-0.349585	-33.8258	74.1734	0.4469	0.769335	-0.367046	-32.0006	72.8902	1.30402	2.37307	-0.284532	-0.497675	-34.2396	77.3681
BM.tworegime	9	4	NA	0.5	1	NA	-40.4496	85.1545	0.789888	-0.00770341	0	-39.5049	85.5316	1.26099	1.30888	-0.0142033	-40.4496	87.4209	0.789916	-5.16e-07	-0.0077034	-40.4496	87.4209	0.789776	-1.87e-07	-0.00770351	-39.9566	86.4349	0.292919	0.0272607	-0.0088991	-38.8964	84.3145	1.4e-06	0.0230734	-0.0189325	-38.7698	84.0613	0.482606	1.02551	-0.0427413	-39.0709	87.0308	1.27609	1.39371	-0.115352	0.373127	-39.3519	87.5927
BM.tworegime	9	5	NA	0.5	2	NA	-48.8722	102	1.10611	0.0553142	0	-46.3808	99.2834	2.05058	1.95633	0.0801183	-48.8722	104.266	1.10659	-3.75e-07	0.0553142	-48.8722	104.266	1.10621	-1.02e-07	0.0553143	-46.8543	100.23	0.143963	0.0534997	0.0699822	-46.2231	98.968	2.58e-07	0.0309438	0.0764373	-43.826	94.1737	0.409571	1.62341	0.0997446	-46.3566	101.602	2.06723	1.98621	0.0536495	0.152272	-45.3219	99.5328
BM.tworegime	10	1	NA	1	0.5	NA	-23.8089	51.8731	0.588119	-0.261819	0	-22.6448	51.8114	0.763176	0.933632	-0.273734	-23.8089	54.1395	0.588035	-5.22e-07	-0.261819	-23.8089	54.1395	0.588088	-1.12e-07	-0.261819	-22.5985	51.7187	0.216524	0.0278912	-0.268276	-22.6396	51.8009	0.172672	0.0122553	-0.269618	-22.8033	52.1283	0.813935	0.439827	-0.221112	-22.0048	52.8986	0.783515	1.10524	-0.822008	-0.168931	-23.3108	55.5105
BM.tworegime	10	2	NA	2	0.5	NA	-35.5908	75.4369	0.942108	0.173369	0	-35.1589	76.8395	1.17589	0.714807	0.176928	-35.5908	77.7033	0.942031	-4.74e-06	0.173369	-35.5908	77.7034	0.941994	-7.23e-07	0.17337	-35.4205	77.3628	0.60659	0.0128641	0.173141	-35.2087	76.9391	0.231199	0.0221091	0.181245	-35.0495	76.6208	1.19901	0.770814	0.145876	-34.2284	77.3456	1.1973	0.891106	1.22662	0.0121758	-35.2582	79.4054
BM.tworegime	10	3	NA	0.5	0.5	NA	-22.4642	49.1837	0.557198	0.296072	0	-20.4208	47.3634	0.901319	1.83279	0.273791	-22.4642	51.4501	0.55728	-1.5e-07	0.296072	-22.4642	51.4501	0.557293	-1.05e-07	0.296072	-21.4152	49.352	0.159021	0.0353397	0.286624	-20.1488	46.8193	9.84e-09	0.0166458	0.2738	-21.3874	49.2965	0.755567	0.420755	0.322517	-19.172	47.233	0.997682	2.44468	-0.0557529	0.389259	-22.1165	53.1219
BM.tworegime	10	4	NA	0.5	1	NA	-32.5551	69.3655	0.834436	0.239048	0	-32.554	71.6297	0.842669	0.0283597	0.239656	-32.5551	71.6319	0.834558	-6.26e-07	0.239048	-32.4862	71.4941	0.772751	-0.225502	0.253658	-32.5549	71.6316	0.82659	0.000281903	0.239233	-32.5549	71.6316	0.826171	0.00024754	0.239243	-31.0741	68.67	0.506654	1.04616	0.289142	-31.932	72.7529	0.861837	0.165126	5.02359	0.088196	-31.3459	71.5807
BM.tworegime	10	5	NA	0.5	2	NA	-43.578	91.4114	1.29654	-0.529179	0	-43.578	93.6778	1.29685	4.27e-06	-0.529179	-43.5758	93.6734	1.36598	-0.0631594	-0.528652	-43.5	93.5217	1.21564	-0.188376	-0.55218	-43.4362	93.3941	1.00455	0.00744158	-0.535734	-43.4737	93.4691	1.06371	0.00689448	-0.534115	-41.1561	88.8339	0.636171	1.74728	-0.560905	-43.184	95.2568	1.27641	6.1e-08	1.28782e+07	-0.68676	-41.6931	92.2751
BM.tworegime	11	1	NA	1	0.5	NA	-23.9431	52.1415	0.710253	0.16843	0	-23.8751	54.272	0.752441	0.170942	0.17733	-23.9431	54.4079	0.710274	-5.25e-07	0.16843	-23.9492	54.4202	0.707332	-0.0155992	0.169667	-23.5875	53.6967	0.470467	0.0121098	0.178504	-23.6614	53.8445	0.496019	0.0064635	0.177367	-19.4741	45.4699	1.16304	0.317719	0.197443	-23.84	56.5688	0.749069	0.162367	0.088398	1.3638	-20.2015	49.2918
BM.tworegime	11	2	NA	2	0.5	NA	-26.6041	57.4635	0.790035	0.215916	0	-26.2033	58.9284	0.926648	0.509233	0.182926	-26.6041	59.7299	0.789935	-9.02e-07	0.215916	-26.5971	59.7159	0.789985	-4.07e-08	0.215916	-26.1363	58.7943	0.44855	0.0166066	0.204002	-26.1463	58.8143	0.412923	0.0115231	0.199747	-20.5356	47.593	1.30537	0.308714	0.123352	-24.7592	58.4074	0.922353	0.671797	0.685382	-1.37452	-21.8716	52.6321
BM.tworegime	11	3	NA	0.5	0.5	NA	-16.4062	37.0677	0.525235	0.0240623	0	-16.3683	39.2583	0.557211	0.17069	0.0267895	-16.4062	39.3341	0.525491	-8e-07	0.0240623	-16.3924	39.3065	0.507193	-0.10725	0.022274	-16.3936	39.309	0.476901	0.00295763	0.0232105	-16.3937	39.3091	0.475258	0.00154364	0.023236	-16.1099	38.7415	0.6153	0.445794	0.0396406	-16.0775	41.0439	0.575968	0.300628	-0.188618	1.56763	-15.9953	40.8795
BM.tworegime	11	4	NA	0.5	1	NA	-31.5227	67.3008	0.961814	-0.0554436	0	-24.5362	55.5942	1.95267	3.76365	-0.102262	-31.5124	69.5466	0.913769	-3.36e-11	-0.0554437	-31.5159	69.5535	0.961674	-9.83e-08	-0.0554436	-24.7604	56.0426	0.0357143	0.0866272	-0.0921345	-26.3548	59.2313	3.14e-05	0.0262994	-0.0749704	-29.5508	65.6233	0.577697	1.2858	-0.0675314	-24.3909	57.6707	2.00509	3.94486	-0.182427	-0.0547179	-30.471	69.831
BM.tworegime	12	1	NA	1	0.5	NA	-24.3791	53.0136	0.625512	0.0726436	0	-24.3237	55.1691	0.673947	0.23388	0.0677691	-24.3791	55.28	0.625571	-1.15e-06	0.0726436	-24.3648	55.2513	0.60106	-0.129539	0.0684967	-24.3648	55.2513	0.561894	0.00318055	0.0709002	-24.3625	55.2468	0.550525	0.00224676	0.0705639	-22.4069	51.3355	0.975264	0.434359	0.092192	-24.1106	57.11	0.690731	0.336608	-1.41591	0.11755	-22.4694	53.8276
BM.tworegime	12	2	NA	2	0.5	NA	-28.0694	60.3942	0.725031	0.176884	0	-26.5536	59.629	1.09572	1.56908	0.12125	-28.0694	62.6606	0.724983	-1.44e-07	0.176884	-28.0694	62.6605	0.724736	-2.62e-07	0.176884	-27.1198	60.7613	0.236244	0.0315699	0.138022	-26.2216	58.965	4.6e-08	0.0221327	0.11008	-18.7192	43.9601	1.53994	0.26457	0.169977	-26.5504	61.9897	1.09569	1.5699	0.158107	0.115104	-21.0433	50.9755
BM.tworegime	12	3	NA	0.5	0.5	NA	-17.1042	38.4637	0.467637	-0.29042	0	-16.1935	38.9087	0.615615	0.993856	-0.310105	-17.1042	40.7301	0.467788	-1.28e-06	-0.29042	-17.1042	40.7301	0.467665	-7.4e-08	-0.29042	-16.5335	39.5888	0.228679	0.0203629	-0.304322	-16.4152	39.352	0.13844	0.0099739	-0.312739	-16.7949	40.1116	0.568811	0.412907	-0.287746	-16.1276	41.1441	0.614892	0.998252	-0.530805	-0.286975	-17.0524	42.9936
BM.tworegime	12	4	NA	0.5	1	NA	-40.5355	85.3263	1.19359	0.242043	0	-40.1766	86.8749	1.39958	0.537342	0.275831	-40.5355	87.5927	1.19376	-8.32e-07	0.242043	-40.5356	87.5929	1.19378	-5.15e-07	0.242043	-40.1823	86.8863	0.736445	0.0138657	0.262198	-40.227	86.9757	0.733586	0.0136545	0.262307	-37.9961	82.514	0.547929	1.52961	0.192238	-39.2979	87.4848	1.46068	0.791442	-1.43486	0.435712	-38.4152	85.7193
BM.tworegime	12	5	NA	0.5	2	NA	-47.4695	99.1943	1.57546	-0.937415	0	-47.4695	101.461	1.57547	6.62e-08	-0.937415	-45.4827	97.4872	11.1833	-2.47857	-0.816791	-44.4075	95.3367	0.836495	-1.55541	-1.01068	-45.1324	96.7865	4.3231	-0.0337456	-0.848824	-45.5326	97.5869	2.97558	-0.0430439	-0.881357	-43.6783	93.8784	0.520079	2.20504	-0.864167	-46.628	102.145	1.52324	6.82e-08	2.29298e+07	-1.09913	-43.7357	96.3602
BM.tworegime	13	1	NA	1	0.5	NA	-22.7057	49.6668	0.784425	0.114059	0	-22.7057	51.9332	0.784215	3.27e-08	0.114059	-21.3913	49.3043	3.39166	-1.81528	0.106886	-20.5846	47.6908	0.503664	-1.18443	0.170151	-20.5413	47.6044	2.09618	-0.0340733	0.10436	-20.2293	46.9802	1.7425	-0.0295275	0.106541	-21.9834	50.4885	1.03875	0.628883	0.150821	-22.2993	53.4876	0.771622	1.28e-07	-5.60378e+06	0.221037	-18.913	46.715
BM.tworegime	13	3	NA	0.5	0.5	NA	-14.2625	32.7802	0.559514	-0.395773	0	-11.3567	29.2352	0.819353	1.82534	-0.384558	-14.2625	35.0466	0.559465	-1.51e-07	-0.395773	-14.2626	35.047	0.5595	-1.22e-07	-0.395773	-12.1774	30.8765	0.14488	0.0385901	-0.392197	-11.408	29.3378	3.14e-08	0.0173287	-0.389327	-13.063	32.6478	0.789172	0.417712	-0.404251	-10.7475	30.3839	0.803207	1.84545	-0.0542997	-0.460744	-13.8974	36.6836
BM.tworegime	13	4	NA	0.5	1	NA	-11.3817	27.0188	0.498556	0.386432	0	-11.3817	29.2852	0.498616	2.97e-06	0.386432	-11.1921	28.906	0.917879	-0.73507	0.390856	-10.8093	28.1404	0.401715	-0.657279	0.406687	-10.8626	28.2469	0.840014	-0.0171222	0.389017	-10.8205	28.1628	0.789283	-0.00904579	0.388172	-11.1252	28.7722	0.402219	0.557069	0.386351	-11.1947	31.2783	0.494918	3.9e-07	993485	0.328441	-10.8442	30.5772
BM.tworegime	13	5	NA	0.5	2	NA	-39.3375	82.9303	1.52496	0.37378	0	-39.2847	85.0911	1.63791	0.238411	0.388365	-39.3375	85.1967	1.52533	-9.01e-07	0.37378	-39.332	85.1857	1.41019	-0.273001	0.379711	-39.3334	85.1885	1.60822	-0.00165519	0.372168	-39.3329	85.1875	1.61547	-0.00281432	0.372053	-33.5301	73.5819	0.428065	2.15552	0.263431	-38.9575	86.8039	1.71135	0.429646	-1.69503	0.528018	-32.8899	74.6687
BM.tworegime	14	1	NA	1	0.5	NA	-22.3103	48.8759	0.723144	-0.0551945	0	-22.3103	51.1423	0.72296	1.39e-06	-0.0551944	-22.256	51.0337	1.08204	-0.468027	-0.0600647	-21.9582	50.4381	0.614	-0.608589	-0.0548246	-22.1882	50.8981	0.922044	-0.00743266	-0.0583912	-22.2005	50.9228	0.887443	-0.00491039	-0.0578743	-21.8259	50.1736	0.870791	0.580917	-0.074154	-22.3038	53.4965	0.7229	7.08e-08	-0.0300984	-1.26766e+06	-22.0271	52.943
BM.tworegime	14	2	NA	2	0.5	NA	-45.0012	94.2578	1.79193	-0.637235	0	-44.7857	96.0931	2.02609	0.509523	-0.650582	-45.0013	96.5242	1.79222	-5.8e-06	-0.637235	-45.0012	96.5241	1.79235	-8.03e-06	-0.637236	-45.0011	96.524	1.79935	-0.000115783	-0.637219	-45.0011	96.524	1.79965	-0.00021923	-0.637218	-31.6381	69.798	3.11773	0.328283	-0.496867	-44.7596	98.408	2.02934	0.520183	-0.719764	-0.166996	-32.1315	73.152
BM.tworegime	14	3	NA	0.5	0.5	NA	-14.7489	33.7531	0.534355	0.189663	0	-14.7489	36.0195	0.534362	9.83e-09	0.189663	-14.4224	35.3666	1.15398	-0.90646	0.167511	-14.0039	34.5296	0.434572	-0.715987	0.248459	-14.3834	35.2885	0.835848	-0.0139205	0.179417	-14.3118	35.1453	0.861103	-0.00961131	0.179922	-14.2969	35.1155	0.642939	0.430949	0.192827	-14.6634	38.2157	0.532554	1.03e-07	0.111167	2.72874e+06	-14.2887	37.4663
BM.tworegime	14	4	NA	0.5	1	NA	-21.5236	47.3025	0.70075	-0.169224	0	-19.7151	45.952	0.979784	1.71317	-0.213258	-21.5236	49.5689	0.700764	-1.12e-07	-0.169224	-21.5236	49.569	0.700613	-1.97e-07	-0.169224	-20.6071	47.736	0.259128	0.0278911	-0.17483	-20.0901	46.702	0.0307928	0.0209474	-0.196289	-19.9472	46.4162	0.451988	0.925087	-0.158788	-19.5119	47.9127	0.981277	1.75961	-0.1285	-0.416812	-20.5934	50.0756
BM.tworegime	14	5	NA	0.5	2	NA	-34.8914	74.038	1.19586	0.14348	0	-34.2664	75.0546	1.41188	0.752969	0.159652	-34.8914	76.3044	1.19599	-2.02e-07	0.14348	-34.8913	76.3044	1.19607	-4.25e-07	0.14348	-33.3825	73.2868	0.502333	0.0235872	0.158526	-33.6892	73.9001	0.518663	0.0194508	0.15673	-29.7451	66.012	0.45599	1.88309	-0.0408848	-33.6232	76.1353	1.43285	0.922216	-0.0894338	1.19825	-30.6721	70.2332
BM.tworegime	15	1	NA	1	0.5	NA	-32.332	68.9194	0.752654	0.691975	0	-32.1833	70.8883	0.848029	0.353352	0.71914	-32.332	71.1858	0.75257	-1.11e-06	0.691975	-32.3321	71.1858	0.752602	-1.38e-05	0.691976	-32.2386	70.9989	0.577819	0.00763867	0.702534	-32.2354	70.9925	0.558572	0.00574389	0.704099	-32.329	71.1797	0.733228	0.762785	0.685289	-27.4285	63.7459	1.09918	1.80584	-0.425755	1.13227	-32.2944	73.4777
BM.tworegime	15	2	NA	2	0.5	NA	-38.8098	81.8749	0.975238	0.293495	0	-38.8098	84.1413	0.975113	1.75e-05	0.293494	-38.6838	83.8893	0.926476	-5.92e-14	0.293394	-38.6547	83.8312	0.859298	-0.35165	0.266223	-38.7549	84.0315	1.17648	-0.00562135	0.295541	-38.7532	84.0281	1.17106	-0.00577248	0.295267	-34.8255	76.1728	1.80419	0.54093	0.134313	-37.7679	84.4248	1.01869	0.238699	5.27148	-0.0112472	-34.6245	78.1379
BM.tworegime	15	3	NA	0.5	0.5	NA	-21.8896	48.0346	0.495652	0.363019	0	-21.6623	49.8464	0.563128	0.386513	0.354861	-21.8896	50.301	0.495673	-2.37e-07	0.363019	-21.8894	50.3005	0.495511	-8.58e-07	0.363019	-21.6373	49.7962	0.331217	0.0114838	0.360899	-21.6544	49.8306	0.32585	0.00499211	0.360418	-21.8308	50.1833	0.544375	0.470115	0.373448	-21.554	51.9969	0.558108	0.372728	-0.330603	0.415333	-21.8468	52.5824
BM.tworegime	15	4	NA	0.5	1	NA	-41.5756	87.4066	1.08931	-0.20456	0	-41.5575	89.6368	1.13615	0.11887	-0.201581	-41.5756	89.673	1.08974	-1.5e-05	-0.204561	-41.5406	89.6029	1.02804	-0.167737	-0.205193	-41.5739	89.6696	1.12695	-0.00101034	-0.204495	-41.5737	89.6691	1.1318	-0.00125603	-0.204482	-40.089	86.6998	0.58093	1.35791	-0.333228	-41.0256	90.94	1.21104	0.361051	-2.67891	0.01596	-40.3922	89.6733
BM.tworegime	15	5	NA	0.5	2	NA	-46.3405	96.9363	1.3189	-0.617243	0	-46.3	99.1218	1.40505	0.18274	-0.620943	-46.3405	99.2027	1.31826	-7.42e-07	-0.617243	-46.3229	99.1676	1.2645	-0.122424	-0.614596	-46.34	99.2017	1.34567	-0.000608657	-0.617163	-46.3398	99.2014	1.35266	-0.00102631	-0.617145	-38.1183	82.7582	0.18634	1.98918	-0.265364	-45.9474	100.784	1.46962	0.350885	1.62581	-0.811586	-37.8501	84.589
BM.tworegime	16	1	NA	1	0.5	NA	-21.2909	46.8372	0.62436	-0.108581	0	-21.2909	49.1036	0.62436	3.23e-06	-0.10858	-21.1638	48.8493	1.14856	-0.724889	-0.156205	-20.746	48.0137	0.489484	-0.78875	-0.021599	-20.5851	47.6919	1.37376	-0.0250864	-0.144468	-19.8064	46.1345	1.56188	-0.0269456	-0.138756	-20.4504	47.4226	0.905537	0.446764	0.0599851	-21.2758	51.4405	0.62395	1.39e-06	-93050.8	-0.0646321	-20.4242	49.7373
BM.tworegime	16	2	NA	2	0.5	NA	-41.7552	87.7658	1.41586	-0.473105	0	-41.6612	89.8441	1.57998	0.3878	-0.453532	-41.7552	90.0322	1.41619	-3.46e-06	-0.473105	-41.736	89.9937	1.34829	-0.176638	-0.468869	-41.6679	89.8575	1.90492	-0.00912344	-0.476279	-41.5185	89.5587	2.61823	-0.0349164	-0.477015	-34.2367	74.9952	2.82372	0.46495	-0.0889728	-37.3489	83.5867	1.8377	1.60657	-2.21649	0.197047	-34.7006	78.2902
BM.tworegime	16	3	NA	0.5	0.5	NA	-13.5577	31.3708	0.458298	0.566333	0	-13.5577	33.6372	0.458259	6.58e-07	0.566333	-13.5141	33.5499	0.65034	-0.414465	0.554742	-13.2314	32.9845	0.38546	-0.575157	0.599941	-13.4423	33.4064	0.593671	-0.00799903	0.558451	-13.4427	33.4072	0.582084	-0.00373332	0.559205	-13.3386	33.1988	0.376803	0.515437	0.564109	-11.8976	32.6842	0.445674	0.129394	9.31092	0.201988	-13.1224	35.1337
BM.tworegime	16	4	NA	0.5	1	NA	-34.9889	74.2331	1.07993	0.138316	0	-34.4411	75.4039	1.41237	1.02854	0.193466	-34.9889	76.4996	1.08012	-8.55e-07	0.138316	-34.9888	76.4994	1.0799	-6.73e-06	0.138316	-34.9236	76.369	0.835705	0.0076238	0.147813	-34.6702	75.8622	6.93e-07	0.0358055	0.246582	-34.573	75.6677	0.826258	1.25598	0.13708	-34.2533	77.3956	1.45049	1.15918	0.645046	0.0781593	-34.7186	78.3261
BM.tworegime	16	5	NA	0.5	2	NA	-39.055	82.3653	1.27066	-0.138834	0	-37.6742	81.8701	1.73412	1.32146	-0.171624	-39.055	84.6317	1.27081	-1.4e-06	-0.138834	-39.0551	84.632	1.27014	-1.59e-05	-0.138835	-37.9198	82.3614	0.48729	0.0269971	-0.151149	-37.875	82.2718	0.269682	0.0305076	-0.162633	-36.2383	78.9983	0.571461	1.74605	-0.0565031	-37.1044	83.0976	1.71315	1.36396	0.507963	-0.37973	-36.9572	82.8032
BM.tworegime	17	1	NA	1	0.5	NA	-27.8313	59.9179	0.852931	0.331764	0	-27.8246	62.171	0.876009	0.100241	0.331247	-27.8313	62.1843	0.85297	-3.42e-06	0.331764	-27.7034	61.9285	0.75813	-0.457716	0.323438	-27.6924	61.9066	1.17349	-0.00980407	0.332162	-27.6408	61.8034	1.24918	-0.0117197	0.332367	-27.7825	62.0868	0.930946	0.814267	0.327636	-27.6373	64.1636	0.895237	0.210441	3.27286	0.269764	-27.7936	64.4762
BM.tworegime	17	2	NA	2	0.5	NA	-29.5787	63.4128	0.914755	-0.0819586	0	-29.5788	65.6792	0.914609	2.63e-06	-0.0819587	-29.3996	65.321	2.22514	-1.03941	-0.0773757	-28.8106	64.143	0.669687	-1.11285	-0.141984	-29.0522	64.6261	1.57259	-0.0170932	-0.082861	-29.064	64.6498	1.41388	-0.0149797	-0.0828618	-16.6272	39.7761	2.27858	0.252796	0.0370929	-27.6057	64.1004	0.84545	2.03e-07	-1.00654e+07	0.120383	-17.5246	43.9381
BM.tworegime	17	3	NA	0.5	0.5	NA	-21.6341	47.5235	0.665734	0.293949	0	-21.2609	49.0436	0.782168	0.676429	0.317578	-21.6341	49.7899	0.665722	-3.71e-07	0.293949	-21.634	49.7898	0.665509	-1.59e-07	0.293949	-21.4628	49.4473	0.471687	0.0100506	0.302887	-21.4358	49.3934	0.419513	0.00742684	0.306075	-21.1251	48.772	0.879569	0.561122	0.287938	-21.1951	51.2792	0.808905	0.821635	0.735126	0.291138	-21.415	51.7189
BM.tworegime	17	4	NA	0.5	1	NA	-19.0349	42.3251	0.600006	0.948561	0	-19.0024	44.5265	0.626868	0.16941	0.952421	-19.0349	44.5916	0.599989	-1.3e-06	0.948561	-19.0121	44.5459	0.579002	-0.144164	0.959355	-19.0114	44.5446	0.531804	0.00357739	0.950166	-19.0098	44.5413	0.526012	0.00221942	0.950313	-15.9615	38.4448	0.229741	0.789186	0.948971	-18.997	46.8829	0.628564	0.180173	1.43685	0.944107	-16.5813	42.0515
BM.tworegime	17	5	NA	0.5	2	NA	-40.8006	85.8564	1.43262	-0.450427	0	-40.8006	88.1229	1.43316	4.76e-06	-0.450427	-40.6615	87.8447	3.32832	-0.983863	-0.439444	-40.0562	86.6342	1.02928	-1.18789	-0.510773	-39.6423	85.8063	3.67107	-0.0302488	-0.437322	-38.7637	84.0492	3.97733	-0.0718148	-0.441168	-37.2164	80.9546	0.475086	1.95419	-0.572272	-37.1972	83.2832	1.5792	0.9389	-4.31163	-0.132001	-37.2598	83.4085
BM.tworegime	18	1	NA	1	0.5	NA	-28.8133	61.882	0.779263	0.177096	0	-28.8134	64.1484	0.77931	4.28e-07	0.177096	-27.9431	62.408	2.63468	-1.50792	0.149967	-27.2701	61.062	0.531327	-1.02908	0.158979	-27.789	62.0998	1.49601	-0.0211307	0.16446	-27.9105	62.3428	1.26891	-0.0149295	0.167387	-27.2768	61.0753	1.12056	0.441367	0.36443	-25.0295	58.9478	0.66978	1.56e-07	-0.895773	1.34065e+07	-26.8756	62.6402
BM.tworegime	18	2	NA	2	0.5	NA	-50.8384	105.932	1.88069	0.479983	0	-50.6336	107.789	2.13927	0.431135	0.487729	-50.8384	108.199	1.88066	-1.23e-06	0.479983	-50.8384	108.199	1.88096	-3.1e-07	0.479983	-50.7683	108.058	1.47225	0.00723011	0.481197	-50.7494	108.021	1.35299	0.0159649	0.481861	-44.6756	95.873	3.02364	0.593841	0.315346	-49.7492	108.387	2.26474	0.736014	1.13975	-1.15316	-44.5354	97.9597
BM.tworegime	18	3	NA	0.5	0.5	NA	-16.9037	38.0627	0.483841	-0.326351	0	-16.5263	39.5743	0.571675	0.577281	-0.331854	-16.9037	40.3292	0.48398	-1.01e-06	-0.326351	-16.9038	40.3294	0.483996	-2.41e-07	-0.326351	-16.5625	39.6468	0.308284	0.0129999	-0.327011	-16.6071	39.7359	0.31035	0.00517376	-0.32714	-16.8969	40.3156	0.498047	0.468543	-0.327291	-16.4836	41.8561	0.566016	0.550252	-0.405924	-0.0772596	-16.9037	42.6963
BM.tworegime	18	4	NA	0.5	1	NA	-32.5486	69.3525	0.905115	-0.36502	0	-32.4668	71.4553	1.00733	0.34629	-0.36673	-32.5486	71.6189	0.904896	-1.99e-06	-0.36502	-32.528	71.5778	0.856246	-0.181867	-0.364558	-32.5256	71.573	1.05612	-0.00468455	-0.362996	-32.5046	71.531	1.17732	-0.0080754	-0.361579	-30.1081	66.738	0.536471	1.27076	-0.349716	-32.3761	73.641	1.00701	0.356754	-0.206918	-1.21767	-30.7421	70.373
BM.tworegime	18	5	NA	0.5	2	NA	-48.2857	100.827	1.69837	0.020198	0	-43.4524	93.4264	4.06439	4.47581	0.0935219	-48.2857	103.093	1.69851	-1.02e-07	0.020198	-48.2857	103.093	1.69983	-8.25e-11	0.0201982	-43.9943	94.5103	0.0495517	0.0929406	0.0709604	-44.4342	95.3901	3.78e-07	0.0484928	0.0490699	-37.0012	80.5242	0.341458	3.13634	0.15869	-42.9325	94.7539	4.20043	4.8158	0.242394	-0.035645	-39.2423	87.3735
BM.tworegime	19	1	NA	1	0.5	NA	-15.338	34.9314	0.554129	-0.0847217	0	-15.2048	36.9313	0.612968	0.358353	-0.0746173	-15.338	37.1978	0.554051	-1.51e-06	-0.0847217	-15.3383	37.1984	0.553348	-0.0047728	-0.0845865	-15.3326	37.1869	0.519872	0.00194963	-0.0839177	-15.3311	37.184	0.510486	0.0013414	-0.0836785	-13.259	33.0398	0.92196	0.377424	-0.162695	-9.94266	28.7742	0.880523	2.68585	0.956059	-0.29917	-14.0509	36.9908
BM.tworegime	19	2	NA	2	0.5	NA	-38.7971	81.8496	1.41599	0.272354	0	-37.4286	81.3789	1.95204	1.34978	0.328315	-38.7971	84.116	1.41611	-7.58e-07	0.272354	-38.797	84.1158	1.41632	-1.24e-06	0.272354	-38.2556	83.033	0.611781	0.0246855	0.281165	-37.6359	81.7936	0.107917	0.0419738	0.313761	-28.9746	64.4709	3.17303	0.505938	0.274554	-37.3944	83.6776	1.97816	1.40793	0.524992	0.297169	-30.3587	69.6064
BM.tworegime	19	3	NA	0.5	0.5	NA	-6.46661	17.1885	0.388596	-0.125007	0	-6.46661	19.455	0.388587	5.9e-07	-0.125007	-6.46566	19.4531	0.409698	-0.0625365	-0.123514	-6.31225	19.1462	0.345766	-0.394791	-0.138466	-6.45532	19.4324	0.421328	-0.00250268	-0.122896	-6.45586	19.4335	0.419051	-0.000936855	-0.123056	-4.75152	16.0248	0.197096	0.482201	-0.145118	-5.16822	19.2253	0.399323	0.265837	-3.96452	-0.0130875	-5.01132	18.9115
BM.tworegime	19	4	NA	0.5	1	NA	-27.2165	58.6883	0.891309	0.259394	0	-26.406	59.3338	1.15091	1.01238	0.242008	-27.2165	60.9547	0.891036	-2.23e-07	0.259394	-27.2165	60.9547	0.890973	-1.01e-06	0.259395	-26.7795	60.0808	0.495404	0.0172921	0.24494	-26.6811	59.884	0.328763	0.0176225	0.240782	-24.2053	54.9324	0.340228	1.16345	0.154544	-25.5643	60.0175	1.17464	1.21956	-0.652148	0.370294	-23.9743	56.8375
BM.tworegime	19	5	NA	0.5	2	NA	-45.2089	94.673	1.82995	0.435101	0	-44.648	95.8177	2.20534	0.720083	0.40623	-45.2089	96.9395	1.83038	-5.79e-07	0.435101	-45.2119	96.9456	1.85863	-1.53e-07	0.435101	-44.7907	96.1031	1.05992	0.0160858	0.429491	-44.767	96.0556	0.928154	0.0278042	0.426045	-39.6955	85.9127	0.372382	2.70733	0.128785	-43.9787	96.8462	2.33138	1.02354	-1.07345	0.575111	-37.7507	84.3903
BM.tworegime	20	1	NA	1	0.5	NA	-30.6469	65.5491	0.838271	-0.444555	0	-30.6242	67.7701	0.871474	0.127654	-0.451871	-30.6469	67.8155	0.838123	-2.14e-06	-0.444555	-30.6215	67.7648	0.806749	-0.132709	-0.449163	-30.5529	67.6276	0.668841	0.00662627	-0.449305	-30.5652	67.6521	0.681312	0.00468128	-0.448982	-28.3267	63.1752	1.39679	0.534962	-0.230336	-25.317	59.523	1.18685	2.02698	-1.99111	-0.0725481	-28.7452	66.3793
BM.tworegime	20	2	NA	2	0.5	NA	-35.498	75.2514	1.01779	0.276434	0	-33.2352	72.9922	1.51482	1.73073	0.17539	-35.3071	77.1359	0.966977	-2.34e-14	0.277967	-35.498	77.5178	1.01795	-2.38e-07	0.276434	-33.6112	73.7441	0.245322	0.0391745	0.235338	-33.3442	73.2101	0.0508225	0.0289986	0.183762	-29.3229	65.1676	1.96145	0.464045	0.21066	-33.0635	75.0158	1.55611	1.86699	0.397744	0.0965112	-30.6157	70.1203
BM.tworegime	20	3	NA	0.5	0.5	NA	-22.2891	48.8336	0.60015	0.372403	0	-21.8168	50.1554	0.724201	0.688554	0.369663	-22.2891	51.1	0.599982	-4.48e-07	0.372403	-22.2892	51.1001	0.600163	-1.73e-07	0.372403	-21.8427	50.2071	0.348547	0.0155752	0.370686	-21.8995	50.3207	0.346144	0.00755641	0.370988	-22.1352	50.7922	0.513844	0.649767	0.351621	-20.7755	50.4399	0.776451	1.08356	-0.487293	0.547568	-22.2626	53.4142
BM.tworegime	20	4	NA	0.5	1	NA	-23.5116	51.2785	0.630188	0.458407	0	-23.4854	53.4925	0.664567	0.175441	0.448904	-23.5116	53.545	0.630306	-5.47e-07	0.458407	-23.4605	53.4427	0.585884	-0.246794	0.446843	-23.5098	53.5414	0.653911	-0.00111439	0.459011	-23.5097	53.5411	0.656129	-0.000766244	0.45905	-19.4902	45.5022	0.238142	0.847179	0.391084	-23.3632	55.6154	0.677487	0.254739	-0.986751	0.522957	-20.1253	49.1394
BM.tworegime	20	5	NA	0.5	2	NA	-34.9156	74.0866	0.994505	-0.273176	0	-34.9156	76.353	0.994341	9.82e-07	-0.273176	-34.7834	76.0886	0.944709	-8.28e-14	-0.272873	-34.7975	76.1167	0.90794	-0.299788	-0.262512	-34.8993	76.3203	0.908888	0.00267513	-0.272364	-34.9025	76.3266	0.92322	0.00213183	-0.272495	-29.7147	65.9511	0.270734	1.48535	-0.747844	-31.4436	71.7761	1.28622	1.37288	-2.17047	0.231595	-29.0294	66.9477
BM.tworegime	21	1	NA	1	0.5	NA	-36.6658	77.587	0.946067	-0.201809	0	-35.1814	76.8846	1.37186	1.4717	-0.241949	-36.6658	79.8534	0.945907	-3.07e-07	-0.201809	-36.6658	79.8534	0.946048	-8.22e-09	-0.201809	-35.4775	77.4768	0.345973	0.0274461	-0.227448	-35.2338	76.9893	1.52e-06	0.0291641	-0.250172	-30.0875	66.6966	1.84221	0.416629	-0.223681	-35.1047	79.0983	1.36921	1.47559	-0.00930435	-0.270952	-30.433	69.7549
BM.tworegime	21	2	NA	2	0.5	NA	-32.1575	68.5703	0.789917	0.0740405	0	-32.0033	70.5283	0.883362	0.378529	0.0571451	-32.1575	70.8367	0.789901	-6.24e-07	0.0740405	-32.1575	70.8367	0.790745	-8.95e-07	0.0740403	-32.0265	70.5747	0.59606	0.00805742	0.0692771	-32.0281	70.578	0.584698	0.00601069	0.0685026	-27.6295	61.7807	1.50421	0.40299	0.0474849	-32.0019	72.8926	0.883478	0.378824	0.17321	0.0533508	-26.7174	62.3238
BM.tworegime	21	3	NA	0.5	0.5	NA	-18.4598	41.175	0.456621	-0.567155	0	-18.4598	43.4414	0.456624	3.74e-06	-0.567155	-17.8362	42.1941	1.90908	-1.74543	-0.571635	-16.9953	40.5124	0.284756	-1.34231	-0.562254	-16.8563	40.2343	1.1938	-0.0308353	-0.57314	-16.5098	39.5414	1.05655	-0.0172676	-0.573229	-17.399	41.3197	0.283653	0.556158	-0.594967	-17.6762	44.2413	0.442526	5.66e-07	-1.39232e+06	-0.498373	-16.7091	42.307
BM.tworegime	21	5	NA	0.5	2	NA	-49.2438	102.743	1.5646	1.1174	0	-49.2438	105.009	1.56409	2.22e-08	1.1174	-46.5842	99.6902	13.8984	-2.75884	0.999899	-45.3897	97.3012	0.784962	-1.71266	1.40307	-46.124	98.7698	4.68903	-0.0369308	1.06074	-46.2479	99.0176	3.41172	-0.0552039	1.08088	-39.574	85.6697	0.248627	2.25447	1.11555	-49.2076	107.304	1.56234	1.63e-07	1.94112e+06	1.08981	-39.6423	88.1735
BM.tworegime	22	1	NA	1	0.5	NA	-18.5083	41.272	0.573116	0.0547566	0	-16.5649	39.6515	0.88081	2.0291	-0.0659242	-18.5083	43.5384	0.573139	-2.18e-07	0.0547566	-18.5083	43.5383	0.573078	-1.12e-07	0.0547565	-17.5129	41.5476	0.195355	0.0302279	0.0146688	-16.6917	39.9051	3.79e-07	0.0177573	-0.0600144	-17.5298	41.5814	0.770232	0.433429	0.050733	-16.1461	41.1812	0.846073	1.92138	0.26602	-0.111709	-18.0562	45.0012
BM.tworegime	22	2	NA	2	0.5	NA	-22.9597	50.1748	0.684759	-0.0911978	0	-22.2441	51.0099	0.902461	1.15142	-0.0724228	-22.9597	52.4412	0.684874	-2.65e-07	-0.0911978	-22.9597	52.4412	0.68475	-4.19e-07	-0.0911976	-22.6276	51.7769	0.403123	0.0152741	-0.0889625	-22.5725	51.6667	0.303661	0.0116099	-0.0863061	-19.2901	45.102	1.17665	0.356623	-0.0765085	-21.1761	51.2411	0.820086	0.939965	-1.35525	0.00708031	-19.2985	47.4858
BM.tworegime	22	3	NA	0.5	0.5	NA	-15.3437	34.9427	0.505004	0.021243	0	-15.3262	37.1741	0.526707	0.152186	0.0280401	-15.3437	37.2091	0.504999	-5.2e-07	0.021243	-15.2713	37.0644	0.465364	-0.304011	0.027236	-15.3433	37.2084	0.497801	0.000430354	0.0215522	-15.3433	37.2084	0.497491	0.000224034	0.0215641	-14.2149	34.9516	0.327958	0.62861	0.0173624	-15.3148	39.5184	0.528272	0.16505	-0.657057	0.0354931	-14.2613	37.4115
BM.tworegime	22	4	NA	0.5	1	NA	-18.3123	40.8799	0.568606	0.150107	0	-16.914	40.3497	0.812163	1.6031	0.172801	-18.3123	43.1464	0.568996	-2.48e-07	0.150107	-18.3124	43.1466	0.569799	-4.43e-08	0.150107	-17.6469	41.8156	0.269598	0.0211671	0.163263	-17.2946	41.111	1.39e-07	0.0181914	0.182089	-17.7086	41.9389	0.419833	0.672684	0.15143	-16.8642	42.6173	0.813921	1.62189	0.310754	0.155894	-17.675	44.2389
BM.tworegime	22	5	NA	0.5	2	NA	-36.9851	78.2255	1.2	0.910846	0	-36.9851	80.4919	1.19976	8.89e-07	0.910846	-36.06	78.6417	4.63131	-1.62758	1.06388	-35.3548	77.2313	0.837225	-1.09501	0.736011	-36.4561	79.434	1.961	-0.0155223	0.946194	-36.4888	79.4994	1.83033	-0.0189234	0.937637	-33.5366	73.595	0.484435	1.74656	0.883679	-36.829	82.5468	1.1926	1.22e-07	-5.28852e+06	0.94904	-34.7143	78.3176
BM.tworegime	23	1	NA	1	0.5	NA	-23.5566	51.3686	0.573326	-0.101855	0	-23.4344	53.3906	0.632664	0.284467	-0.0958597	-23.5566	53.635	0.5734	-1.59e-06	-0.101855	-23.5567	53.6351	0.57332	-1.46e-07	-0.101855	-23.31	53.1418	0.39272	0.0111516	-0.0981299	-23.3348	53.1914	0.389111	0.00559608	-0.0977858	-23.1113	52.7444	0.687346	0.46828	-0.128516	-22.9345	54.7578	0.667321	0.494374	0.0550524	-1.20974	-23.2984	55.4856
BM.tworegime	23	2	NA	2	0.5	NA	-40.2779	84.8112	1.11921	1.0439	0	-40.278	87.0776	1.11854	2.73e-07	1.0439	-33.6976	73.917	11.7734	-3.29408	0.875692	-32.2939	71.1096	0.406339	-1.81458	1.23596	-34.4185	75.3587	4.38239	-0.0503658	0.994564	-34.6493	75.8202	3.06365	-0.0582347	1.02991	-33.5398	73.6013	2.08381	0.351058	0.623004	-35.3595	79.608	0.919333	9.5e-08	1.72586	-2.55128e+07	-32.6913	74.2715
BM.tworegime	23	3	NA	0.5	0.5	NA	-18.6744	41.6041	0.471696	-0.0344233	0	-18.4809	43.4835	0.534696	0.369043	-0.0266051	-18.6744	43.8705	0.471616	-1.64e-08	-0.0344233	-18.6744	43.8705	0.471898	-1.13e-06	-0.0344231	-18.6286	43.779	0.393941	0.00541491	-0.0319619	-18.6171	43.7559	0.369033	0.00314447	-0.0310953	-17.4965	41.5148	0.613411	0.336297	-0.0457462	-18.4539	45.7966	0.536504	0.381435	-0.0567709	0.269616	-17.7856	44.4601
BM.tworegime	23	4	NA	0.5	1	NA	-31.1325	66.5203	0.77636	0.118292	0	-29.1194	64.7606	1.11159	1.31657	0.105041	-31.1325	68.7868	0.777224	-1.25e-07	0.118292	-31.1325	68.7867	0.776304	-9.19e-07	0.118292	-29.6107	65.7432	0.218918	0.0357429	0.104574	-29.2325	64.9867	9.9e-06	0.0240697	0.10306	-28.8353	64.1923	0.436677	1.07195	0.061659	-28.8672	66.6233	1.11999	1.37666	0.014395	0.377915	-29.461	67.8108
BM.tworegime	23	5	NA	0.5	2	NA	-43.3697	90.9948	1.26632	-0.660743	0	-40.3866	87.295	2.0172	1.83329	-0.783534	-43.3697	93.2612	1.26649	-5.36e-07	-0.660743	-43.3697	93.2612	1.2666	-5.2e-07	-0.660743	-41.3563	89.2343	0.289109	0.0412409	-0.718703	-40.6607	87.8431	1.28e-06	0.0380044	-0.761475	-41.1458	88.8133	0.710493	1.7616	-0.687157	-40.0426	88.9741	2.03227	1.91346	-0.665776	-1.06413	-42.5401	93.969
BM.tworegime	24	1	NA	1	0.5	NA	-20.2734	44.8021	0.548345	0.222638	0	-20.2734	47.0685	0.548416	2.35e-06	0.222638	-20.2496	47.0209	0.666283	-0.242306	0.216365	-20.0805	46.6827	0.481563	-0.338442	0.228082	-20.2727	47.0671	0.55929	-0.000601673	0.221979	-20.2728	47.0673	0.558212	-0.000300098	0.222042	-20.2435	47.0088	0.584351	0.526319	0.223729	-20.2432	49.3752	0.54769	1.12e-06	-157022	0.246153	-20.1833	49.2556
BM.tworegime	24	2	NA	2	0.5	NA	-42.8467	89.9488	1.35289	-0.0110214	0	-40.9647	88.4511	1.95837	1.29876	0.0280841	-42.8467	92.2152	1.35272	-4.89e-07	-0.0110214	-42.8731	92.268	1.417	-9.4e-08	-0.0110217	-41.4293	89.3803	0.400597	0.0346019	0.0189699	-41.0779	88.6775	0.0180182	0.0415399	0.0249559	-33.9763	74.4744	2.71749	0.487764	-0.0119025	-40.9483	90.7855	1.96174	1.30658	-0.095728	0.0498209	-36.8381	82.5651
BM.tworegime	24	3	NA	0.5	0.5	NA	-24.1108	52.4769	0.639332	-0.0701028	0	-23.3655	53.2527	0.833817	0.827132	-0.0718465	-24.1107	54.7431	0.639333	-1.81e-09	-0.0701028	-24.1101	54.7419	0.639248	-7.32e-08	-0.0701027	-23.7188	53.9594	0.345721	0.0181034	-0.0719729	-23.5534	53.6286	0.163121	0.0150206	-0.0722643	-19.7805	46.0827	0.235798	0.879964	-0.0527795	-23.1285	55.1459	0.849964	0.913985	0.433776	-0.133142	-19.3834	47.6558
BM.tworegime	24	4	NA	0.5	1	NA	-28.4582	61.1717	0.760774	-0.247452	0	-28.4582	63.4382	0.760988	4.05e-06	-0.247452	-28.2398	63.0013	1.3367	-0.711704	-0.266825	-27.8898	62.3014	0.600752	-0.581354	-0.227556	-27.8993	62.3204	1.39287	-0.019439	-0.267287	-27.7343	61.9903	1.42613	-0.0199464	-0.267181	-27.7613	62.0444	0.545212	0.890463	-0.24805	-28.4577	65.8044	0.76078	2.77e-07	-93004.4	-0.244011	-27.5198	63.9286
BM.tworegime	24	5	NA	0.5	2	NA	-40.091	84.4374	1.21151	-1.45777	0	-40.091	86.7038	1.21163	1.42e-07	-1.45777	-39.9351	86.3919	1.91567	-0.576571	-1.43101	-39.648	85.8177	0.997456	-0.484691	-1.50565	-39.9779	86.4775	1.5447	-0.00760706	-1.44456	-39.9873	86.4963	1.49059	-0.00856304	-1.44649	-39.235	84.9917	0.828357	1.44408	-1.45766	-40.0909	89.0706	1.21168	2.34e-07	79509.8	-1.46026	-39.2134	87.3157
BM.tworegime	25	1	NA	1	0.5	NA	-23.0072	50.2697	0.67105	0.555688	0	-21.3016	49.1249	0.973128	1.49356	0.600913	-23.002	52.5257	0.671047	-2e-11	0.555688	-23.0076	52.5369	0.671027	-4.03e-07	0.555689	-21.6083	49.7383	0.215664	0.0322702	0.566599	-21.3055	49.1328	1.31e-05	0.0212561	0.603059	-21.4888	49.4994	1.05381	0.491269	0.503681	-15.0559	39.0006	1.11463	3.18173	1.58428	0.413103	-22.2638	53.4164
BM.tworegime	25	2	NA	2	0.5	NA	-31.3236	66.9026	0.935983	-0.0682131	0	-29.7629	66.0476	1.31255	1.34524	-0.0403176	-31.3236	69.169	0.936032	-1.56e-06	-0.0682131	-31.3238	69.1693	0.935899	-3.06e-08	-0.0682131	-30.2607	67.0431	0.338947	0.029169	-0.0572236	-29.8424	66.2065	3.96e-06	0.0299004	-0.0334036	-30.042	66.6058	1.38763	0.715747	-0.092808	-28.4982	65.8853	1.28224	1.44743	1.0531	-0.161511	-30.7989	70.4867
BM.tworegime	25	3	NA	0.5	0.5	NA	-12.8729	30.001	0.447309	0.479455	0	-12.8729	32.2674	0.447415	1.61e-07	0.479455	-11.7406	30.0029	1.73103	-1.68507	0.544498	-10.9914	28.5046	0.293328	-1.10614	0.428516	-11.6175	29.7567	0.983257	-0.026069	0.501389	-11.6428	29.8074	0.825043	-0.0115696	0.493097	-12.0497	30.6211	0.284139	0.524703	0.505444	-12.1651	33.2191	0.434876	9.01e-08	9.95052e+06	0.40879	-10.9887	30.8663
BM.tworegime	25	4	NA	0.5	1	NA	-35.384	75.0232	1.1008	0.755741	0	-35.384	77.2897	1.10077	2.11e-06	0.755741	-34.7383	75.9984	3.40927	-1.39116	0.784633	-34.0916	74.705	0.766054	-0.996451	0.699179	-34.3597	75.241	2.27589	-0.0238464	0.77446	-34.3115	75.1448	2.00801	-0.0276841	0.770147	-34.9003	76.3223	0.766565	1.26289	0.743926	-33.1094	75.1076	1.00521	1.08e-07	-2.29297e+07	0.951405	-34.6896	78.2681
BM.tworegime	25	5	NA	0.5	2	NA	-33.8101	71.8756	1.03416	-0.202793	0	-33.5798	73.6813	1.16066	0.394318	-0.173287	-33.8012	74.1241	0.982012	-1.69e-12	-0.202783	-33.8106	74.1429	1.03371	-1.35e-07	-0.202793	-33.4123	73.3463	0.640056	0.0140503	-0.195017	-33.4571	73.4359	0.637825	0.0120083	-0.193301	-28.0503	62.6223	0.23426	1.41908	-0.114042	-33.0055	74.8998	1.20859	0.60158	1.92728	-0.257141	-28.3352	65.5593
BM.tworegime	26	1	NA	1	0.5	NA	-17.8978	40.0509	0.523125	0.368146	0	-16.7277	39.9772	0.692581	1.08264	0.358373	-17.8978	42.3173	0.523143	-2.56e-07	0.368146	-17.8977	42.317	0.523197	-1.42e-08	0.368146	-16.8812	40.2841	0.187283	0.0291617	0.372463	-16.7139	39.9495	0.110145	0.0125469	0.363649	-17.3057	41.1331	0.707586	0.448746	0.366631	-16.6938	42.2766	0.698132	1.11603	0.524547	0.339156	-17.763	44.4148
BM.tworegime	26	2	NA	2	0.5	NA	-18.9925	42.2403	0.546532	0.00592274	0	-18.9722	44.4662	0.569844	0.133542	0.0023809	-18.9925	44.5067	0.546506	-1.3e-07	0.00592274	-18.9509	44.4236	0.516326	-0.18695	-0.00476799	-18.9666	44.4549	0.633492	-0.00450943	0.00815499	-18.9541	44.4299	0.671288	-0.00374165	0.00895638	-15.4344	37.3906	1.13329	0.325942	-0.0254473	-18.3961	45.681	0.574048	0.229664	3.55167	-0.0834151	-15.2155	39.3199
BM.tworegime	26	3	NA	0.5	0.5	NA	-12.6537	29.5626	0.424043	0.37465	0	-11.6555	29.8328	0.622107	1.43116	0.378173	-12.6537	31.8291	0.424091	-2.05e-07	0.37465	-12.6537	31.8292	0.424078	-4.44e-07	0.37465	-12.5411	31.604	0.284274	0.0118513	0.375364	-11.4535	29.4288	6.46e-07	0.0135034	0.378072	-7.97623	22.4742	0.896372	0.234393	0.345114	-11.4462	31.7812	0.62684	1.49128	0.65145	0.337454	-8.75162	26.3921
BM.tworegime	26	4	NA	0.5	1	NA	-29.1646	62.5845	0.820912	-0.0974127	0	-28.6363	63.7942	1.01952	0.771183	-0.111451	-29.1646	64.8509	0.821006	-9.79e-09	-0.0974127	-29.1645	64.8508	0.820874	-7.97e-07	-0.097413	-28.893	64.3078	0.490079	0.0150932	-0.099938	-28.7819	64.0856	0.322934	0.0153651	-0.103478	-26.5543	59.6304	0.26986	1.04022	-0.110203	-28.6297	66.1484	1.02062	0.775614	0.0213639	-0.122014	-26.9761	62.8411
BM.tworegime	26	5	NA	0.5	2	NA	-38.5893	81.434	1.19689	-0.52848	0	-38.5893	83.7004	1.1966	8.65e-07	-0.52848	-37.4337	81.3891	4.88712	-1.7475	-0.539325	-36.6615	79.8448	0.771576	-1.16454	-0.571371	-37.2044	80.9306	2.69191	-0.0266225	-0.534502	-37.1357	80.7932	2.37178	-0.0354232	-0.532995	-36.5039	79.5295	0.481707	1.46356	-0.502664	-38.4814	85.8518	1.1915	1.1e-07	4.75768e+06	-0.581942	-36.8615	82.6119
BM.tworegime	27	1	NA	1	0.5	NA	-23.9181	52.0915	0.644666	-0.678162	0	-23.9181	54.3579	0.644535	6.92e-07	-0.678162	-23.8855	54.2927	0.787703	-0.244373	-0.681746	-23.7399	54.0015	0.587936	-0.263498	-0.6803	-23.9179	54.3576	0.652274	-0.000357651	-0.678278	-23.9179	54.3576	0.651455	-0.000208724	-0.678266	-23.5517	53.6252	0.776144	0.539435	-0.614311	-21.832	52.5529	0.706325	0.522608	-1.40191	1.95777	-23.6593	56.2075
BM.tworegime	27	2	NA	2	0.5	NA	-37.4488	79.1529	1.10745	0.0536862	0	-37.4488	81.4194	1.10739	6.22e-06	0.0536863	-37.4367	81.3952	1.29542	-0.190409	0.0514606	-37.2684	81.0585	0.971159	-0.380829	0.051418	-37.0951	80.712	1.9149	-0.0173075	0.0512611	-36.6154	79.7525	2.50336	-0.0405196	0.0509206	-31.8907	70.3032	1.98206	0.449591	0.249569	-34.5081	77.905	1.15137	0.466055	-0.976179	4.21655	-32.5729	74.0348
BM.tworegime	27	3	NA	0.5	0.5	NA	-14.7623	33.7799	0.446987	-0.150607	0	-14.7622	36.0462	0.447976	0.00701883	-0.150701	-14.7623	36.0463	0.446995	-1.89e-05	-0.150606	-14.7042	35.9301	0.420489	-0.182057	-0.147206	-14.7481	36.018	0.409652	0.00263011	-0.151015	-14.7497	36.0211	0.412755	0.00103943	-0.150994	-14.6454	35.8125	0.399041	0.485429	-0.126652	-13.2743	35.4375	0.509252	0.570106	0.351149	-1.81723	-14.6844	38.2576
BM.tworegime	27	4	NA	0.5	1	NA	-29.2269	62.709	0.797121	-0.525168	0	-29.2269	64.9755	0.797247	1.17e-06	-0.525168	-29.2027	64.9272	0.960542	-0.227158	-0.529086	-29.0548	64.6314	0.717004	-0.305527	-0.511926	-29.2251	64.9719	0.820486	-0.000879397	-0.525409	-29.2253	64.9723	0.817745	-0.000627663	-0.525379	-26.0224	58.5666	0.374765	1.14101	-0.558216	-29.1106	67.1101	0.793511	6.86e-08	-0.736125	5.89057e+06	-26.2553	61.3996
BM.tworegime	27	5	NA	0.5	2	NA	-38.8971	82.0494	1.17368	0.236434	0	-36.2805	79.0827	1.84573	1.84759	0.271155	-38.8971	84.3159	1.17353	-3.91e-07	0.236434	-38.897	84.3157	1.1734	-3.19e-07	0.236434	-36.5022	79.5261	0.239498	0.0439601	0.270448	-36.3767	79.2751	6.8e-08	0.0356107	0.268681	-31.1931	68.9079	0.325016	1.81214	0.126811	-35.6438	80.1765	1.96327	2.20086	0.0436221	0.522616	-31.8825	72.6539
BM.tworegime	28	1	NA	1	0.5	NA	-26.0109	56.2772	0.759777	-0.0251269	0	-25.6548	57.8314	0.886916	0.500483	-0.0117977	-26.0109	58.5436	0.759876	-4.2e-07	-0.0251269	-26.011	58.5437	0.759872	-1.7e-06	-0.0251269	-25.7692	58.0601	0.510652	0.0119024	-0.0221164	-25.7466	58.0149	0.453274	0.00953343	-0.0201013	-25.3415	57.2048	1.07453	0.619011	-0.0432065	-24.4928	57.8745	0.824225	0.418978	3.17414	-0.196346	-25.666	60.2209
BM.tworegime	28	2	NA	2	0.5	NA	-34.7972	73.8498	1.07999	-0.0909545	0	-33.2988	73.1193	1.48583	1.18462	-0.104757	-34.7972	76.1162	1.07994	-3.06e-07	-0.0909545	-34.7976	76.117	1.08007	-1.36e-07	-0.0909544	-33.5773	73.6763	0.405239	0.0282544	-0.101031	-33.2632	73.0481	1.6e-06	0.0347658	-0.0988455	-29.6218	65.7653	2.12623	0.560655	-0.15979	-32.8427	74.5743	1.48786	1.25244	0.623233	-0.219695	-30.4846	69.8581
BM.tworegime	28	3	NA	0.5	0.5	NA	-16.6327	37.5206	0.522206	-0.109787	0	-14.3587	35.2391	0.709854	1.25058	-0.0675332	-16.6327	39.7871	0.522148	-3.19e-06	-0.109787	-16.633	39.7878	0.522283	-9.49e-09	-0.109787	-13.0707	32.6632	0.109691	0.0425568	-0.0835916	-13.8101	34.142	0.060062	0.0136461	-0.0760704	-16.3367	39.1951	0.410338	0.571408	-0.107787	-14.3581	37.6051	0.710918	1.2555	-0.0856723	-0.0644756	-16.5383	41.9655
BM.tworegime	28	4	NA	0.5	1	NA	-20.5872	45.4298	0.611685	0.634407	0	-20.1982	46.9181	0.721634	0.537736	0.647952	-20.5872	47.6962	0.61177	-1.03e-06	0.634407	-20.5877	47.6972	0.611757	-7.95e-07	0.634407	-20.2943	47.1104	0.391286	0.0133475	0.638376	-20.269	47.0597	0.341219	0.00841676	0.640914	-20.0985	46.7187	0.403526	0.713008	0.601483	-19.7853	48.4594	0.704943	0.516898	-0.725535	0.743233	-20.1697	49.2283
BM.tworegime	28	5	NA	0.5	2	NA	-40.8564	85.9681	1.3763	-0.180953	0	-40.8564	88.2345	1.37631	8.72e-08	-0.180953	-38.1469	82.8155	9.94692	-2.56956	-0.094374	-37.0085	80.5388	0.685687	-1.5564	-0.372522	-36.9497	80.4212	5.22716	-0.0473849	-0.115799	-36.8331	80.1879	3.22718	-0.0575044	-0.13939	-38.5561	83.6339	0.524807	1.80258	-0.134957	-40.6755	90.2399	1.36633	6.53e-08	-1.15432e+07	-0.074699	-36.9276	82.7441
BM.tworegime	29	1	NA	1	0.5	NA	-15.0387	34.3328	0.517384	0.543915	0	-14.6167	35.7551	0.612186	0.702834	0.503971	-15.0387	36.5992	0.517555	-2.1e-07	0.543915	-15.0387	36.5992	0.517647	-1.31e-06	0.543915	-14.7066	35.935	0.316824	0.0142415	0.53594	-14.6819	35.8856	0.280317	0.00718358	0.530661	-11.6205	29.7627	0.830257	0.282552	0.479101	-12.6036	34.0962	0.703546	1.61921	0.748198	-0.25127	-11.6771	32.2431
BM.tworegime	29	2	NA	2	0.5	NA	-36.6297	77.5148	1.22754	-0.248183	0	-36.5961	79.714	1.28508	0.174332	-0.225704	-36.6297	79.7812	1.22765	-8.71e-08	-0.248183	-36.6083	79.7383	1.18331	-0.144382	-0.230597	-36.4412	79.4042	0.896103	0.00919947	-0.232711	-36.4693	79.4604	0.917047	0.00929575	-0.232702	-30.2363	66.9943	2.2189	0.492835	-0.121114	-35.5341	79.9571	1.39793	0.658886	-0.53316	2.2159	-30.5708	70.0305
BM.tworegime	29	3	NA	0.5	0.5	NA	-3.9074	12.0701	0.331568	-0.0869017	0	-3.61367	13.7491	0.388319	0.64345	-0.100168	-3.9074	14.3365	0.331594	-7.13e-07	-0.0869017	-3.90739	14.3365	0.331423	-0.00228803	-0.0869814	-3.72222	13.9662	0.236727	0.00986492	-0.0910219	-3.72019	13.9621	0.223439	0.00326471	-0.0918642	-2.00235	10.5264	0.192251	0.4344	-0.119248	-2.9481	14.7851	0.39796	0.846508	-0.241303	0.558124	-1.81197	12.5128
BM.tworegime	29	4	NA	0.5	1	NA	-21.6157	47.4867	0.673278	0.250062	0	-21.6157	49.7531	0.673287	3.02e-08	0.250062	-21.1691	48.86	1.67256	-1.07865	0.318282	-20.6972	47.9161	0.529722	-0.797535	0.130156	-21.3349	49.1916	0.959849	-0.0111254	0.269668	-21.3531	49.228	0.91689	-0.0073745	0.265729	-21.3844	49.2906	0.561363	0.758732	0.288174	-18.8932	46.6753	0.615625	0.0719661	0.678748	-26.6472	-20.8311	50.5511
BM.tworegime	29	5	NA	0.5	2	NA	-36.6342	77.5237	1.22754	0.0597855	0	-36.5511	79.6239	1.34763	0.36021	0.0633784	-36.6342	79.7902	1.22766	-4.36e-06	0.0597855	-36.616	79.7538	1.17694	-0.168223	0.0633453	-36.6319	79.7855	1.18035	0.00118329	0.0598315	-36.6317	79.7851	1.17641	0.00154798	0.0598367	-26.794	60.1097	0.251162	1.95443	0.21833	-35.922	80.7329	1.39067	0.578681	0.333512	-1.88248	-28.4788	65.8465
BM.tworegime	30	1	NA	1	0.5	NA	-41.5252	87.3057	1.10414	0.704745	0	-41.5252	89.5721	1.10407	1.67e-09	0.704745	-39.7417	86.0051	5.07769	-1.94594	0.747485	-38.8939	84.3096	0.666227	-1.20763	0.625032	-39.5514	85.6246	2.86268	-0.0311771	0.73342	-39.4426	85.4069	2.38293	-0.0374138	0.726088	-39.4653	85.4523	1.66016	0.61416	0.733573	-41.4888	91.8666	1.10281	5.57e-08	0.77965	-4.48001e+06	-38.7772	86.4432
BM.tworegime	30	2	NA	2	0.5	NA	-37.8448	79.9449	0.953027	-1.02296	0	-37.8448	82.2113	0.953192	2.77e-08	-1.02296	-35.9094	78.3406	5.32133	-2.19248	-0.949953	-34.9355	76.3928	0.532615	-1.39289	-0.940827	-34.7571	76.0359	3.34884	-0.0420513	-1.00606	-34.1791	74.88	2.49184	-0.0443901	-1.01488	-32.6093	71.7404	1.53296	0.372177	-1.01213	-37.8078	84.5044	0.951371	4.86e-07	-1.0932	481572	-30.4954	69.8797
BM.tworegime	30	3	NA	0.5	0.5	NA	-21.2636	46.7826	0.490986	-0.134998	0	-19.8693	46.2603	0.690826	1.27841	-0.140381	-21.2636	49.049	0.490981	-2.86e-07	-0.134998	-21.2636	49.049	0.490989	-3.79e-08	-0.134998	-20.2073	46.9364	0.16769	0.0295628	-0.131908	-19.9692	46.4602	0.0554293	0.0131588	-0.135609	-21.151	48.8238	0.540401	0.444076	-0.137777	-19.7643	48.4175	0.692558	1.30227	-0.0793038	-0.300252	-21.2511	51.3911
BM.tworegime	30	4	NA	0.5	1	NA	-31.7717	67.7987	0.747579	0.223455	0	-31.7717	70.0651	0.747776	2.55e-05	0.223453	-31.7456	70.0129	0.895782	-0.219521	0.232575	-31.5979	69.7175	0.676878	-0.292699	0.230825	-31.7578	70.0373	0.688024	0.00242431	0.221983	-31.7592	70.0402	0.693242	0.00159871	0.222062	-31.4231	69.3678	0.613357	0.87177	0.225452	-31.7659	72.4207	0.747283	2.31e-07	0.248028	-354147	-31.2379	71.3647
BM.tworegime	30	5	NA	0.5	2	NA	-40.5667	85.3887	1.06251	-0.185539	0	-38.9648	84.4513	1.50412	1.32902	-0.230735	-40.5667	87.6551	1.06288	-1.72e-06	-0.185539	-40.5667	87.6552	1.06296	-3.21e-07	-0.185539	-39.7746	86.071	0.435424	0.0247671	-0.20144	-39.2349	84.9916	0.0662734	0.0303968	-0.228448	-36.9892	80.5001	0.471832	1.62255	-0.184088	-38.665	86.2188	1.45308	1.24867	-0.075285	-0.647568	-37.9756	84.8401
BM.tworegime	31	1	NA	1	0.5	NA	-24.0956	52.4464	0.583111	0.13894	0	-23.0289	52.5795	0.824099	1.16361	0.137786	-24.0956	54.7129	0.583122	-3.87e-07	0.13894	-24.0955	54.7128	0.583099	-1.59e-07	0.13894	-23.4148	53.3513	0.246017	0.0247412	0.140689	-23.0191	52.5599	3.32e-07	0.0185131	0.135911	-22.2833	51.0883	0.842252	0.395452	0.121676	-22.9746	54.8382	0.842529	1.24343	0.185957	0.0150623	-22.6842	54.2573
BM.tworegime	31	2	NA	2	0.5	NA	-38.3345	80.9243	1.03097	0.509988	0	-38.3345	83.1907	1.03069	8.2e-08	0.509988	-38.1558	82.8334	0.979183	-7.67e-14	0.509854	-35.7842	78.0901	0.55867	-1.42416	0.454213	-36.2238	78.9694	3.17483	-0.0374436	0.528001	-36.0726	78.6669	2.33966	-0.0391341	0.523131	-35.8839	78.2896	1.58827	0.638114	0.310743	-37.3888	83.6665	0.992492	6.3e-08	0.907791	-1.89217e+07	-35.9221	80.733
BM.tworegime	31	3	NA	0.5	0.5	NA	-23.1314	50.518	0.561133	0.00855175	0	-23.1314	52.7844	0.561041	2.13e-08	0.00855175	-18.5465	43.6147	4.59264	-2.83887	-0.0152951	-17.3548	41.2314	0.246512	-1.63456	0.107929	-18.7737	44.0691	1.91313	-0.0435229	0.00754617	-19.3998	45.3214	1.19102	-0.0198302	0.00980627	-22.7853	52.0924	0.431959	0.658608	-0.134747	-18.4167	45.7223	0.464671	5.37e-08	-0.623003	3.52415e+07	-17.9711	44.8311
BM.tworegime	31	4	NA	0.5	1	NA	-41.3213	86.8979	1.16161	-0.300134	0	-41.3213	89.1644	1.16182	1.15e-06	-0.300134	-41.2962	89.1141	1.39058	-0.221069	-0.298978	-41.1481	88.818	1.04256	-0.298702	-0.323514	-41.3133	89.1484	1.23983	-0.00198751	-0.300232	-41.3134	89.1486	1.24008	-0.00237042	-0.300253	-37.379	81.2797	0.46952	1.66832	-0.0114945	-39.7036	88.2961	1.2447	0.378951	0.234483	-4.65484	-36.6376	82.1642
BM.tworegime	31	5	NA	0.5	2	NA	-38.0542	80.3637	1.01913	0.66481	0	-38.0542	82.6302	1.01947	1.24e-05	0.66481	-38.0258	82.5733	0.968266	-3.75e-13	0.664708	-37.7315	81.9848	0.869641	-0.428117	0.70164	-37.964	82.4498	1.29942	-0.00747716	0.659594	-37.9483	82.4183	1.34461	-0.00976173	0.659012	-33.4513	73.4243	0.357892	1.54132	0.256693	-35.5702	80.0293	1.22175	0.820359	0.0689777	3.1209	-34.0988	77.0864
BM.tworegime	32	1	NA	1	0.5	NA	-34.5074	73.2701	0.877772	-0.247344	0	-34.5074	75.5365	0.877694	2.87e-05	-0.247343	-34.507	75.5358	0.898784	-0.0291755	-0.247614	-34.4083	75.3383	0.800381	-0.253171	-0.230897	-34.4945	75.5107	0.959749	-0.00273204	-0.247684	-34.4934	75.5086	0.963887	-0.00261364	-0.247664	-34.0389	74.5996	1.04418	0.688165	-0.277451	-33.9545	76.7979	0.876284	0.0550374	0.0603468	-13.9362	-34.0622	77.0132
BM.tworegime	32	2	NA	2	0.5	NA	-29.6077	63.4707	0.721507	0.272428	0	-28.7393	64.0003	0.967809	0.94533	0.294675	-29.6077	65.7371	0.721421	-1.8e-07	0.272428	-29.6075	65.7368	0.721441	-7.95e-08	0.272428	-29.3895	65.3007	0.446605	0.0141169	0.278958	-28.9146	64.3509	1.52e-08	0.0233253	0.308674	-27.7826	62.0869	1.05422	0.385223	0.244657	-28.0831	65.0551	0.976283	1.05579	0.506769	-0.219156	-28.183	65.2548
BM.tworegime	32	3	NA	0.5	0.5	NA	-24.8399	53.935	0.596066	0.441987	0	-24.7949	56.1114	0.636593	0.183132	0.43964	-24.8399	56.2015	0.596741	-2.07e-06	0.441987	-24.8297	56.1812	0.578655	-0.0864762	0.437978	-24.82	56.1618	0.533108	0.00335255	0.441185	-24.8197	56.1612	0.529501	0.00202268	0.44114	-24.8377	56.1972	0.588623	0.604625	0.441426	-24.5605	58.0098	0.636598	0.208845	0.284641	2.26368	-24.8217	58.5322
BM.tworegime	32	4	NA	0.5	1	NA	-30.893	66.0413	0.759492	-0.528179	0	-28.8969	64.3155	1.12587	1.41807	-0.522006	-30.893	68.3078	0.760635	-4.75e-07	-0.528179	-30.8931	68.3079	0.759529	-5.32e-08	-0.528179	-29.1867	64.8951	0.196801	0.0377103	-0.521936	-28.9597	64.4412	0.0261134	0.0223804	-0.525044	-29.4159	65.3535	0.472943	1.10294	-0.57712	-28.4808	65.8506	1.18936	1.66692	-0.666795	-0.270122	-30.1275	69.1438
BM.tworegime	32	5	NA	0.5	2	NA	-43.3337	90.9227	1.24939	-0.332193	0	-43.3337	93.1891	1.24923	1.61e-05	-0.332192	-43.1984	92.9186	1.97857	-0.574116	-0.350787	-42.8925	92.3067	1.01906	-0.523929	-0.300936	-43.0278	92.5774	1.98396	-0.01453	-0.347154	-42.9371	92.3959	2.08159	-0.0247895	-0.34718	-37.8983	82.3183	0.473591	2.10726	-0.075174	-43.0972	95.0834	1.23776	2.88e-06	-0.0885353	-207534	-38.7901	86.4691
BM.tworegime	33	1	NA	1	0.5	NA	-21.4881	47.2315	0.576233	-0.144753	0	-21.2543	49.0304	0.656221	0.419175	-0.148395	-21.4881	49.4979	0.576237	-4.81e-07	-0.144753	-21.4881	49.4979	0.576223	-9.32e-07	-0.144754	-21.3634	49.2486	0.431557	0.0085652	-0.144915	-21.3453	49.2124	0.398598	0.00540817	-0.145166	-18.6097	43.7412	0.971398	0.359074	-0.147216	-21.1879	51.2646	0.645905	0.379094	0.554764	-0.183865	-19.3021	47.4931
BM.tworegime	33	2	NA	2	0.5	NA	-38.2576	80.7705	1.12706	0.748007	0	-37.2476	81.0169	1.60914	1.2589	0.723535	-38.2576	83.0369	1.12688	-5.93e-07	0.748007	-38.2576	83.037	1.12754	-6.68e-09	0.748007	-37.7101	81.9418	0.524119	0.0221988	0.734895	-37.295	81.1117	6.06e-08	0.0365107	0.717676	-30.4575	67.4367	2.53667	0.429596	0.582747	-34.8154	78.5196	1.52918	1.42215	2.07141	0.474814	-32.7862	74.4614
BM.tworegime	33	3	NA	0.5	0.5	NA	-16.0753	36.406	0.464073	0.453741	0	-15.8767	38.2752	0.518439	0.356363	0.442261	-16.0753	38.6724	0.464103	-5.89e-08	0.453741	-16.0754	38.6726	0.464037	-4.01e-07	0.453741	-15.7575	38.0367	0.294104	0.0133187	0.449611	-15.7788	38.0793	0.291184	0.00521973	0.449172	-14.9533	36.4284	0.671479	0.352841	0.480578	-15.3142	39.5173	0.554437	0.63556	-0.715452	0.530004	-14.8609	38.6108
BM.tworegime	33	4	NA	0.5	1	NA	-20.6239	45.5032	0.556631	0.351162	0	-20.1133	46.7483	0.665939	0.608135	0.35609	-20.6239	47.7696	0.556988	-5.1e-07	0.351162	-20.6236	47.769	0.556516	-1.15e-08	0.351161	-20.0556	46.633	0.315426	0.0163465	0.347114	-20.1331	46.7879	0.312565	0.00731205	0.348448	-20.6238	47.7693	0.559745	0.554991	0.351394	-18.8603	46.6095	0.624671	0.564416	-1.55232	0.499431	-20.6237	50.1363
BM.tworegime	33	5	NA	0.5	2	NA	-50.3119	104.879	1.82537	0.729586	0	-50.3119	107.146	1.8248	9.17e-06	0.729586	-49.3464	105.215	5.7551	-1.44144	0.676533	-48.7054	103.933	1.24826	-0.966308	0.818003	-49.1933	104.908	3.86742	-0.0245488	0.707015	-49.047	104.616	3.67947	-0.0554814	0.7118	-44.5003	95.5223	0.493357	2.46432	0.686588	-50.1667	109.222	1.81453	1.11e-07	-6.51937e+06	0.828654	-43.7859	96.4606
BM.tworegime	34	1	NA	1	0.5	NA	-33.7089	71.6732	1.01287	1.14035	0	-33.7089	73.9396	1.01269	3.96e-07	1.14035	-33.4536	73.4289	0.962137	-2.07e-14	1.13911	-33.4238	73.3694	0.880778	-0.505795	1.11797	-33.6563	73.8343	1.19419	-0.00492132	1.14419	-33.6602	73.8422	1.173	-0.00471788	1.14371	-32.0979	70.7175	1.43384	0.696844	1.21122	-33.0043	74.8975	0.994823	0.0379606	0.806899	37.4967	-31.5609	72.0107
BM.tworegime	34	2	NA	2	0.5	NA	-33.4287	71.1128	1.0014	0.164499	0	-32.6316	71.7849	1.28712	1.08424	0.0994696	-33.2618	73.0454	0.951406	-4.52e-14	0.164198	-33.4287	73.3792	1.00151	-1.91e-06	0.164499	-32.9925	72.5068	0.547067	0.0170155	0.158444	-32.9178	72.3574	0.413452	0.0175464	0.149074	-31.2641	69.05	1.52192	0.627281	0.112581	-31.6748	72.2384	1.3422	1.41838	0.340132	-0.695193	-30.5783	70.0455
BM.tworegime	34	3	NA	0.5	0.5	NA	-18.5593	41.3738	0.552471	0.0185542	0	-18.5593	43.6402	0.552551	0.000530555	0.0185971	-18.5593	43.6402	0.552782	-0.000538892	0.0185324	-18.3982	43.3182	0.487139	-0.47181	0.0464569	-18.3354	43.1925	0.824487	-0.0121417	0.00716273	-18.2843	43.0903	0.840351	-0.00836457	0.00752464	-17.9651	42.4519	0.402502	0.66624	0.0135343	-18.5425	45.9739	0.553078	0.00626696	-0.0187359	25.1905	-17.9087	44.7064
BM.tworegime	34	4	NA	0.5	1	NA	-31.8596	67.9745	0.94062	-0.185127	0	-31.8596	70.2409	0.940666	3.39e-08	-0.185127	-29.6099	65.7415	5.92632	-2.25749	-0.22006	-28.6662	63.8541	0.570867	-1.41457	-0.154512	-29.7463	66.0143	2.2266	-0.02845	-0.195979	-29.665	65.8517	2.0796	-0.033309	-0.194119	-30.5613	67.6444	0.535683	1.28417	-0.460101	-28.9731	66.8352	0.837948	1.87e-07	-0.815367	1.40818e+07	-27.3249	63.5386
BM.tworegime	34	5	NA	0.5	2	NA	-35.7395	75.7343	1.09858	-0.068113	0	-34.8148	76.1514	1.36648	0.97313	-0.0368547	-35.7395	78.0008	1.09814	-1.37e-06	-0.068113	-35.7395	78.0007	1.09853	-2.42e-07	-0.0681126	-34.605	75.7318	0.437369	0.0251751	-0.0646337	-34.6724	75.8664	0.3828	0.0208262	-0.0588771	-35.2621	77.0459	0.850779	1.27847	-0.0173154	-32.1198	73.1285	1.60165	2.12423	0.433482	-0.931665	-35.5464	79.9816
BM.tworegime	35	1	NA	1	0.5	NA	-24.8277	53.9108	0.582945	0.953092	0	-24.8278	56.1773	0.582305	7.8e-05	0.953093	-24.8215	56.1647	0.640569	-0.116728	0.952289	-24.7136	55.949	0.530976	-0.253193	0.950848	-24.8256	56.1729	0.604208	-0.00108681	0.952596	-24.8256	56.173	0.604168	-0.000640728	0.952596	-23.9059	54.3335	0.772288	0.418251	0.945966	-24.1567	57.2022	0.573547	0.0297787	1.2947	-21.6766	-23.9523	56.7935
BM.tworegime	35	2	NA	2	0.5	NA	-45.4791	95.2134	1.33105	0.164077	0	-45.4791	97.4799	1.33102	5.5e-07	0.164077	-45.3856	97.293	1.85264	-0.411972	0.149618	-45.1814	96.8845	1.15211	-0.376874	0.174297	-45.4389	97.3995	1.54204	-0.00446529	0.162725	-45.4384	97.3986	1.53799	-0.00619512	0.162965	-38.8179	84.1576	2.17979	0.490127	0.110875	-45.266	99.4209	1.31949	2.73e-07	0.457806	-2.1301e+06	-39.6472	88.1833
BM.tworegime	35	3	NA	0.5	0.5	NA	-18.9409	42.1371	0.460461	-0.47017	0	-18.9409	44.4035	0.460484	2.18e-08	-0.47017	-15.0268	36.5754	2.91248	-2.50252	-0.51154	-14.0159	34.5536	0.222318	-1.42058	-0.403882	-15.4601	37.4419	1.42058	-0.0389143	-0.503839	-16.0887	38.6991	0.913416	-0.0141113	-0.493807	-18.5895	43.7008	0.580429	0.362297	-0.482821	-18.8791	46.6471	0.459327	2.01e-07	-0.376979	-918889	-14.3384	37.5658
BM.tworegime	35	4	NA	0.5	1	NA	-21.2857	46.8267	0.505689	0.230276	0	-20.7504	48.0226	0.604674	0.562608	0.209763	-21.2857	49.0931	0.505718	-2.7e-07	0.230276	-21.2857	49.0931	0.505753	-3.74e-07	0.230276	-20.3652	47.2521	0.228682	0.0222241	0.213157	-20.4851	47.492	0.221104	0.00837467	0.213546	-20.6192	47.7602	0.369241	0.633776	0.136466	-17.2719	43.4327	0.772842	1.81932	-0.319472	0.738407	-20.9372	50.7633
BM.tworegime	35	5	NA	0.5	2	NA	-50.0424	104.34	1.59735	0.0894802	0	-49.9973	106.516	1.69462	0.165498	0.0659189	-50.0424	106.606	1.59692	-4.73e-06	0.0894805	-50.0394	106.601	1.57615	-0.0403572	0.0883037	-49.928	106.378	1.21534	0.00798921	0.0702984	-49.9325	106.387	1.20827	0.0116178	0.0698933	-46.1656	98.853	0.729164	2.34085	-0.0294135	-49.9409	108.771	1.69256	0.168809	-0.0890913	1.85792	-47.4208	103.73
BM.tworegime	36	1	NA	1	0.5	NA	-32.8346	69.9245	0.814575	0.232756	0	-32.8346	72.1909	0.814426	6.63e-08	0.232756	-31.1084	68.7385	3.8903	-2.01078	0.196111	-30.225	66.9718	0.473399	-1.25502	0.306032	-30.7537	68.0291	2.12011	-0.0319401	0.209182	-30.7074	67.9366	1.74684	-0.0280449	0.213671	-29.3225	65.1668	1.44057	0.454681	0.123371	-32.7572	74.4033	0.812076	6.56e-08	5.55759e+06	0.1642	-26.2538	61.3965
BM.tworegime	36	2	NA	2	0.5	NA	-33.2282	70.7118	0.827385	0.0311914	0	-33.2266	72.975	0.842144	0.0498717	0.0324661	-33.2282	72.9782	0.827449	-7.09e-06	0.0311913	-33.0484	72.6186	0.68609	-0.535435	0.0358039	-32.7717	72.0652	1.8538	-0.0252296	0.0159689	-30.6679	67.8576	2.79408	-0.0542558	0.0124484	-24.0832	54.688	1.68864	0.29079	0.148801	-32.4706	73.83	0.894891	0.311181	-3.50325	0.238506	-25.4041	59.697
BM.tworegime	36	3	NA	0.5	0.5	NA	-19.9243	44.1039	0.486045	-0.0507292	0	-19.9243	46.3704	0.485993	5.51e-07	-0.0507292	-19.8361	46.194	0.763186	-0.555167	-0.046875	-19.4941	45.5098	0.385148	-0.636302	-0.0508528	-19.3861	45.294	0.927121	-0.0203444	-0.0474071	-18.9885	44.4988	1.10789	-0.0179399	-0.0481527	-19.8553	46.2324	0.533719	0.457042	-0.0573042	-19.8985	48.686	0.48551	1.58e-07	1.03031e+06	-0.0812951	-19.7232	48.3353
BM.tworegime	36	4	NA	0.5	1	NA	-42.292	88.8394	1.18932	0.326144	0	-42.292	91.1058	1.1893	2.37e-08	0.326144	-42.0965	90.7148	2.04729	-0.673205	0.328571	-41.7575	90.0367	0.961922	-0.564902	0.304713	-42.0856	90.6929	1.63738	-0.00993107	0.330622	-42.1025	90.7267	1.56079	-0.0112238	0.330121	-40.8382	88.1982	0.715693	1.46532	0.324974	-42.2858	93.4604	1.18891	1.49e-07	840484	0.302572	-40.7671	90.423
BM.tworegime	36	5	NA	0.5	2	NA	-52.2807	108.817	1.77326	0.0386835	0	-52.2092	110.94	1.92914	0.249161	0.0332884	-52.2807	111.083	1.77286	-1.74e-08	0.0386835	-52.274	111.07	1.74245	-0.0542297	0.0393129	-52.2471	111.016	1.49938	0.00497609	0.0353861	-52.2405	111.003	1.43504	0.0102046	0.0344918	-49.8008	106.123	0.872522	2.30068	0.0292524	-52.18	113.249	1.92253	0.242326	1.33202	-0.0239846	-49.9348	108.759
BM.tworegime	37	1	NA	1	0.5	NA	-29.2499	62.7551	0.658369	0.418508	0	-29.2499	65.0215	0.658274	1.61e-07	0.418508	-29.0366	64.595	1.15051	-0.706224	0.477553	-28.6945	63.9106	0.522629	-0.563983	0.360561	-29.1505	64.8227	0.827721	-0.00702799	0.442815	-29.1665	64.8547	0.788798	-0.00393411	0.437713	-28.9517	64.4252	0.756409	0.553449	0.394053	-27.8169	64.5227	0.621626	1.27e-07	0.650459	-8.16112e+06	-28.7595	66.4078
BM.tworegime	37	2	NA	2	0.5	NA	-51.9162	108.088	1.63	-0.736438	0	-51.9162	110.354	1.63046	4.87e-05	-0.736436	-51.9107	110.343	1.77742	-0.107749	-0.738289	-51.8017	110.125	1.48484	-0.245499	-0.73557	-51.9158	110.353	1.607	0.000424004	-0.736239	-51.9159	110.353	1.60998	0.000597826	-0.736265	-47.675	101.872	2.47717	0.698568	-0.682494	-51.7976	112.484	1.62997	0.0118922	-0.843561	39.4865	-48.2259	105.341
BM.tworegime	37	3	NA	0.5	0.5	NA	-26.7461	57.7476	0.59566	0.126322	0	-26.7198	59.9614	0.630468	0.152332	0.13233	-26.7461	60.014	0.595571	-2.57e-06	0.126322	-26.7144	59.9506	0.560636	-0.165633	0.129345	-26.7417	60.0051	0.63078	-0.00172659	0.125131	-26.7408	60.0034	0.636984	-0.00124173	0.124933	-24.4319	55.3855	0.828944	0.337741	0.104025	-26.7091	62.3071	0.630999	0.154907	0.151568	-0.410584	-25.1213	59.1315
BM.tworegime	37	4	NA	0.5	1	NA	-26.4648	57.1848	0.588923	-0.402014	0	-25.6346	57.7908	0.796241	0.927909	-0.41687	-26.4648	59.4513	0.589005	-5.95e-08	-0.402014	-26.4648	59.4513	0.588951	-6.45e-08	-0.402014	-25.9475	58.4168	0.283497	0.0209482	-0.407614	-25.7287	57.9792	0.0837521	0.0156958	-0.416692	-23.1297	52.7812	0.257598	0.984756	-0.377613	-24.873	58.6348	0.822375	1.1187	-0.269223	-0.97177	-23.8664	56.6217
BM.tworegime	37	5	NA	0.5	2	NA	-43.1152	90.4857	1.14622	0.067633	0	-41.589	89.6997	1.60865	1.12578	0.181475	-43.1152	92.7522	1.14618	-1e-07	0.067633	-43.1152	92.7521	1.14658	-1.06e-07	0.067633	-41.6684	89.8585	0.343146	0.033505	0.138752	-41.5887	89.6992	0.157789	0.0296065	0.172938	-36.8072	80.1361	0.398897	1.86402	0.103215	-41.5763	92.0415	1.62128	1.15197	0.211039	0.0877474	-37.0538	82.9964
BM.tworegime	38	1	NA	1	0.5	NA	-22.9932	50.2417	0.572197	-0.283888	0	-22.8681	52.2579	0.637157	0.330752	-0.268328	-22.9932	52.5081	0.57228	-4.24e-07	-0.283888	-22.9912	52.5042	0.568483	-0.0224924	-0.283165	-22.8874	52.2966	0.450088	0.00702726	-0.279221	-22.8968	52.3153	0.450293	0.00364158	-0.278994	-21.5224	49.5665	0.784355	0.398749	-0.24387	-22.8215	54.5319	0.639003	0.345286	-0.342416	0.236566	-21.4786	51.846
BM.tworegime	38	2	NA	2	0.5	NA	-40.1741	84.6035	1.13804	0.278388	0	-40.1741	86.87	1.13745	3.46e-08	0.278388	-37.4205	81.3627	6.98725	-2.36007	0.195341	-36.4294	79.3806	0.610175	-1.38752	0.297147	-37.9242	82.3701	2.66555	-0.0287667	0.262328	-38.333	83.1877	2.00097	-0.0267991	0.271449	-36.5766	79.6749	1.93284	0.564394	0.101091	-38.1861	85.2611	1.05088	2.2e-07	1.05295	-8.25117e+06	-36.0808	81.0504
BM.tworegime	38	3	NA	0.5	0.5	NA	-15.8485	35.9524	0.429982	0.0190332	0	-15.6208	37.7632	0.495431	0.447328	-0.00665763	-15.8485	38.2188	0.429977	-1.93e-06	0.0190333	-15.8485	38.2188	0.429996	-5.52e-08	0.0190331	-15.7124	37.9466	0.311909	0.00938268	0.00763746	-15.6958	37.9134	0.28933	0.00423934	0.00487177	-15.721	37.9638	0.477945	0.391841	0.0100214	-15.5147	39.9184	0.502878	0.506187	0.0830357	-0.439185	-15.7891	40.4671
BM.tworegime	38	4	NA	0.5	1	NA	-29.8869	64.0291	0.754011	0.0255789	0	-29.7941	66.1099	0.820707	0.260334	0.02833	-29.8869	66.2955	0.753986	-5.53e-07	0.0255789	-29.8863	66.2944	0.750989	-0.0144627	0.0257679	-29.8526	66.2269	0.654032	0.00420501	0.0267342	-29.8511	66.224	0.645941	0.00323865	0.0268096	-26.9445	60.4108	0.356213	1.07962	0.0016987	-29.6568	68.2025	0.806761	0.224709	0.182945	-1.5786	-27.6157	64.1203
BM.tworegime	38	5	NA	0.5	2	NA	-45.7043	95.6639	1.4196	0.55294	0	-44.2937	95.1091	2.03932	1.32009	0.661953	-45.7043	97.9303	1.41926	-7.78e-07	0.55294	-45.7042	97.9302	1.41984	-1.49e-07	0.55294	-44.9717	96.4651	0.554443	0.0266733	0.601513	-44.4679	95.4575	0.0360645	0.0435225	0.679699	-41.0853	88.6923	0.555886	2.07508	0.551667	-44.2551	97.399	2.05917	1.35916	0.590608	0.797339	-42.2784	93.4456
BM.tworegime	39	1	NA	1	0.5	NA	-21.9486	48.1526	0.564212	-0.522548	0	-21.9486	50.419	0.564147	4.49e-07	-0.522548	-21.9274	50.3765	0.710777	-0.279676	-0.519807	-21.6938	49.9093	0.478571	-0.48522	-0.545887	-21.8512	50.2242	0.725812	-0.00776332	-0.519453	-21.8435	50.2088	0.722411	-0.00476127	-0.519606	-20.6039	47.7294	0.788596	0.395764	-0.531051	-21.7538	52.3966	0.559825	4.77e-07	-0.697443	855770	-20.994	50.8769
BM.tworegime	39	2	NA	2	0.5	NA	-33.1721	70.5995	0.883867	0.0221954	0	-33.1721	72.8659	0.883603	2.77e-08	0.0221954	-31.9203	70.3623	3.41419	-1.70431	-0.00513283	-31.1604	68.8424	0.565424	-1.11282	0.192219	-31.6022	69.7262	2.04886	-0.0278049	0.00364437	-31.5801	69.6819	1.70911	-0.0249959	0.00680561	-29.4711	65.464	1.44443	0.461882	-0.141348	-33.1274	75.1436	0.88219	8.92e-08	0.127261	-2.74895e+06	-29.7542	68.3973
BM.tworegime	39	3	NA	0.5	0.5	NA	-28.3012	60.8576	0.727435	-0.135923	0	-26.651	59.8237	1.03677	1.36673	-0.104844	-28.3012	63.124	0.727363	-1.93e-07	-0.135923	-28.3011	63.124	0.727399	-7.73e-08	-0.135923	-26.7337	59.9892	0.227712	0.0323072	-0.117347	-26.5269	59.5755	0.00485785	0.0223234	-0.105303	-27.4131	61.348	0.500647	0.903313	-0.0961195	-26.6485	62.1859	1.03288	1.35358	-0.117338	-0.0804017	-27.8738	64.6364
BM.tworegime	39	4	NA	0.5	1	NA	-34.5103	73.2759	0.93247	0.303917	0	-33.3385	73.1987	1.18709	0.905436	0.283612	-34.5103	75.5423	0.932466	-5.05e-07	0.303917	-34.5103	75.5423	0.932415	-7.96e-08	0.303917	-32.9498	72.4212	0.304067	0.0311451	0.294838	-33.1565	72.8347	0.277437	0.0193188	0.293928	-33.0816	72.685	0.572137	1.2136	0.138614	-32.0704	73.0297	1.30437	1.4136	-0.0695554	0.933405	-33.2402	75.3693
BM.tworegime	39	5	NA	0.5	2	NA	-47.6844	99.6241	1.5794	0.841589	0	-46.7624	100.047	2.14107	1.08633	0.853376	-47.6844	101.89	1.57954	-6.87e-07	0.841589	-47.6844	101.891	1.57952	-6.55e-08	0.841589	-47.035	100.592	0.769618	0.0205708	0.848475	-46.6543	99.8304	3.27e-07	0.0503605	0.857809	-36.7823	80.0863	0.267525	2.64708	0.816445	-46.7532	102.395	2.14566	1.09536	0.815494	0.944943	-38.1323	85.1534
BM.tworegime	40	1	NA	1	0.5	NA	-32.7305	69.7164	0.707316	-0.860119	0	-32.4504	71.4226	0.822213	0.415518	-0.846509	-32.7305	71.9828	0.707332	-9.53e-07	-0.860119	-32.7305	71.9827	0.707928	-1.45e-06	-0.860119	-32.3424	71.2065	0.429081	0.0143383	-0.851124	-32.3832	71.2882	0.41842	0.00859996	-0.850384	-31.8111	70.1439	0.969687	0.540715	-0.84644	-32.2855	73.4599	0.811361	0.397253	-1.5925	-0.744982	-32.0925	73.0739
BM.tworegime	40	2	NA	2	0.5	NA	-44.7516	93.7585	1.1438	0.228976	0	-44.6301	95.7819	1.29971	0.337815	0.226363	-44.7516	96.0249	1.14449	-4.15e-06	0.228976	-44.7515	96.0247	1.13821	-0.014164	0.22902	-44.7511	96.0239	1.17018	-0.000678437	0.22917	-44.7508	96.0233	1.18422	-0.00119814	0.229273	-33.1176	72.757	2.39709	0.289665	0.0782343	-43.7576	96.4041	1.22122	0.266961	3.55419	-0.0836862	-34.845	78.5789
BM.tworegime	40	3	NA	0.5	0.5	NA	-20.4111	45.0776	0.432067	0.287048	0	-20.4111	47.344	0.432115	3.57e-07	0.287048	-20.0329	46.5876	0.924588	-0.978259	0.307849	-19.5612	45.6442	0.313679	-0.735433	0.256237	-19.8294	46.1805	0.778981	-0.0185985	0.302258	-19.7992	46.1201	0.719604	-0.00857553	0.300114	-20.398	47.3176	0.452474	0.41947	0.280635	-19.1644	47.2176	0.411143	3.72e-08	1.86596e+07	0.0390394	-19.9317	48.7523
BM.tworegime	40	4	NA	0.5	1	NA	-38.5985	81.4522	0.894565	0.121361	0	-35.9108	78.3433	1.49696	1.78992	0.0848954	-38.5985	83.7187	0.894374	-1.64e-07	0.121361	-38.5985	83.7187	0.894379	-3.62e-08	0.121361	-36.3565	79.2348	0.164921	0.0460926	0.107984	-35.945	78.4117	6.63e-08	0.0263185	0.0859691	-32.1109	70.7436	0.226145	1.25466	0.147688	-35.8193	80.5275	1.51263	1.83772	-0.0297091	0.14028	-33.6772	76.2433
BM.tworegime	40	5	NA	0.5	2	NA	-59.1652	122.586	2.03583	0.422538	0	-57.5302	121.582	2.89592	1.13436	0.519627	-59.1652	124.852	2.03825	-2.42e-07	0.422538	-59.1653	124.852	2.03592	-1.87e-07	0.422538	-57.4543	121.43	0.572554	0.0349108	0.481285	-57.4628	121.447	0.220609	0.0542054	0.51607	-52.6253	111.772	0.470297	2.96937	0.385224	-57.0242	122.937	2.84199	1.13946	1.19453	0.282791	-53.7493	116.388
BM.tworegime	41	1	NA	1	0.5	NA	-28.8729	62.001	0.636339	-0.579006	0	-28.8152	64.1522	0.680712	0.185885	-0.569018	-28.8729	64.2675	0.636473	-9.36e-07	-0.579006	-28.8688	64.2593	0.627974	-0.0403548	-0.57687	-28.805	64.1317	0.523386	0.00575777	-0.572836	-28.8089	64.1396	0.523491	0.00337915	-0.572884	-26.9026	60.3269	0.941151	0.412548	-0.618831	-28.7683	66.4254	0.691072	0.23155	0.121486	-0.624244	-26.9807	62.8503
BM.tworegime	41	2	NA	2	0.5	NA	-48.8298	101.915	1.41389	0.229983	0	-48.8298	104.181	1.41387	1.81e-06	0.229983	-48.8015	104.125	1.77754	-0.284249	0.222312	-48.6037	103.729	1.20891	-0.411068	0.25713	-48.5369	103.595	2.26119	-0.0145843	0.218897	-48.3241	103.17	2.76052	-0.0389976	0.216742	-38.3801	83.282	3.38858	0.32039	-0.213615	-48.1265	105.142	1.47653	0.19114	5.31651	-0.112235	-39.3801	87.649
BM.tworegime	41	3	NA	0.5	0.5	NA	-19.0498	42.355	0.429733	0.511058	0	-19.0498	44.6214	0.429601	4.04e-08	0.511058	-18.6576	43.8369	0.840201	-0.851906	0.512781	-18.2796	43.081	0.334117	-0.607164	0.485535	-18.7433	44.0084	0.622894	-0.0116059	0.513076	-18.7627	44.0471	0.590765	-0.00485794	0.512829	-17.8995	42.3208	0.593981	0.311301	0.430635	-18.8893	46.6675	0.426895	7.97e-08	3.13147e+06	0.419032	-18.0128	44.9144
BM.tworegime	42	1	NA	1	0.5	NA	-28.2969	60.849	0.931762	-0.267105	0	-28.2957	63.1132	0.939518	0.0298326	-0.271149	-28.2969	63.1155	0.931796	-4.21e-06	-0.267105	-28.2191	62.9599	0.870671	-0.251456	-0.292847	-28.2688	63.0594	0.822763	0.00375363	-0.273523	-28.2707	63.0631	0.826752	0.00319953	-0.273388	-27.2819	61.0855	1.19803	0.619735	-0.182482	-27.2557	63.4003	0.893732	1.06e-06	0.09201	-1.2527e+06	-27.4939	63.8768
BM.tworegime	42	2	NA	2	0.5	NA	-41.1234	86.5021	1.55655	0.480668	0	-41.1234	88.7685	1.55601	2.02e-06	0.480668	-40.9239	88.3696	3.00438	-0.777647	0.425514	-40.5346	87.5909	1.26592	-0.693478	0.684089	-40.6264	87.7745	2.5545	-0.0159003	0.44304	-40.5749	87.6715	2.50314	-0.0287369	0.447042	-36.3017	79.1251	2.32295	0.571681	0.331892	-40.9239	90.7367	1.54381	3.19e-07	0.68553	-2.38033e+06	-36.8225	82.5339
BM.tworegime	42	3	NA	0.5	0.5	NA	-12.0512	28.3576	0.486507	-0.78107	0	-11.5269	29.5755	0.57274	0.680336	-0.76116	-12.0512	30.6241	0.486521	-2.41e-07	-0.78107	-12.0513	30.6243	0.486914	0	-0.78107	-11.3793	29.2804	0.261606	0.0178724	-0.772981	-11.4613	29.4444	0.256293	0.00693002	-0.772019	-11.8747	30.2712	0.426276	0.556566	-0.787976	-11.2371	31.3631	0.56773	0.690563	-0.870062	-0.114315	-11.9643	32.8175
BM.tworegime	42	4	NA	0.5	1	NA	-29.1922	62.6396	0.965881	0.01749	0	-29.1092	64.7401	1.04928	0.311514	-0.0129806	-29.0838	64.6894	0.917497	-1.1e-13	0.017368	-29.1855	64.8927	0.945617	-0.0843466	0.0172431	-29.175	64.8717	0.86382	0.00336343	0.0148498	-29.1739	64.8695	0.854489	0.00340223	0.0144387	-26.8947	60.3112	0.500228	1.57539	-0.0814664	-28.5131	65.915	0.966777	0.100231	0.284057	-10.3509	-27.3351	63.559
BM.tworegime	42	5	NA	0.5	2	NA	-37.9796	80.2146	1.37245	0.227248	0	-32.6722	71.8662	2.6498	4.05032	0.0756859	-37.9796	82.481	1.37273	-1.32e-07	0.227248	-37.9797	82.4811	1.37246	-3.26e-07	0.227248	-33.6061	73.734	0.096675	0.0712417	0.139692	-33.6818	73.8854	1.92e-07	0.0391943	0.142775	-32.6464	71.8146	0.532365	2.29875	0.0517707	-31.0017	70.8923	2.65741	4.50988	-0.153156	0.386296	-34.4474	77.7837
BM.tworegime	43	1	NA	1	0.5	NA	-27.5692	59.3937	0.690636	0.579233	0	-24.7897	56.1011	1.06278	1.83919	0.619551	-27.5692	61.6602	0.690862	-9.33e-07	0.579233	-27.5692	61.6601	0.690542	-1.36e-07	0.579233	-24.6788	55.8794	0.116127	0.0476125	0.607931	-24.7312	55.9842	7.84e-07	0.0204183	0.618658	-21.69	49.9018	1.2998	0.319351	0.649696	-24.2256	57.3402	1.09513	2.04829	0.351845	0.723162	-23.3031	55.4951
BM.tworegime	43	2	NA	2	0.5	NA	-44.6704	93.5961	1.36919	-0.525291	0	-40.7852	88.0921	2.20855	2.20743	-0.419474	-44.6704	95.8626	1.36866	-4.65e-07	-0.525291	-44.6707	95.8631	1.369	-2.15e-09	-0.525291	-40.7537	88.0292	0.201381	0.0501304	-0.475547	-40.9431	88.4079	1.15e-05	0.039047	-0.443454	-36.2918	79.1054	2.74768	0.51549	-0.555698	-40.0145	88.918	2.46118	2.81688	-0.0640644	-0.554484	-37.8248	84.5386
BM.tworegime	43	3	NA	0.5	0.5	NA	-15.2532	34.7618	0.421932	0.911082	0	-13.9027	34.327	0.562821	1.10292	0.956324	-15.2532	37.0282	0.422027	-3.02e-08	0.911082	-15.2532	37.0282	0.421999	-1.4e-07	0.911082	-13.7902	34.1022	0.128036	0.0328409	0.936209	-13.7624	34.0465	0.0851091	0.0100047	0.945912	-15.2483	37.0183	0.433008	0.41538	0.908923	-9.77356	28.436	0.818763	3.33928	1.48618	0.790504	-15.2532	39.3954
BM.tworegime	43	4	NA	0.5	1	NA	-25.9846	56.2245	0.648069	0.417588	0	-25.3109	57.1436	0.899443	1.14656	0.400992	-25.9846	58.4909	0.64813	-1.62e-07	0.417588	-25.9842	58.49	0.648177	-2.04e-07	0.417588	-25.9559	58.4336	0.543236	0.00520321	0.415072	-25.6228	57.7673	2.38e-08	0.0211525	0.390423	-24.8501	56.222	0.411644	0.786325	0.411724	-25.1353	59.1595	0.888603	1.12869	0.0986029	0.463353	-24.8092	58.5073
BM.tworegime	43	5	NA	0.5	2	NA	-45.8773	96.01	1.43626	0.296389	0	-45.8773	98.2764	1.43638	8.95e-06	0.296389	-45.8745	98.2707	1.54074	-0.0842247	0.293086	-45.7627	98.0472	1.31384	-0.274784	0.326721	-45.8773	98.2763	1.44483	-0.000178582	0.296165	-45.8773	98.2763	1.44575	-0.000277581	0.296148	-39.6266	85.7749	0.34812	2.16577	0.572333	-39.8196	88.5281	1.83719	1.63384	2.67112	-0.203684	-38.629	86.1469
BM.tworegime	44	1	NA	1	0.5	NA	-23.3925	51.0404	0.863201	0.170438	0	-23.1207	52.7632	0.967254	0.449152	0.164229	-23.3925	53.3068	0.863637	-9.85e-07	0.170438	-23.3927	53.3072	0.863928	-3.35e-07	0.170438	-22.9343	52.3903	0.526409	0.0145652	0.169865	-22.9846	52.4909	0.519833	0.0105266	0.169425	-23.0971	52.7159	1.02497	0.747118	0.161212	-22.7038	54.2964	0.992367	0.607997	1.22224	0.0146694	-23.2506	55.3901
BM.tworegime	44	2	NA	2	0.5	NA	-31.6486	67.5526	1.20175	-0.195538	0	-30.6446	67.8109	1.57279	1.17664	-0.23093	-31.6486	69.819	1.20176	-1.72e-06	-0.195538	-31.6479	69.8176	1.20168	-2.77e-07	-0.195538	-31.2904	69.1026	0.723667	0.0150425	-0.209517	-31.1926	68.9069	0.436946	0.0243036	-0.220432	-24.0057	54.5332	2.23821	0.431204	-0.0625589	-30.3887	69.6664	1.5458	1.14637	-0.701871	-0.119924	-24.7153	58.3195
BM.tworegime	44	3	NA	0.5	0.5	NA	-4.2841	12.8235	0.402191	-0.344672	0	-3.61708	13.7559	0.499154	0.905537	-0.351756	-4.28387	15.0895	0.402188	-7.28e-10	-0.344672	-4.28331	15.0884	0.40219	-1.61e-07	-0.344672	-4.26518	15.0521	0.353836	0.00392067	-0.344663	-4.24034	15.0024	0.281686	0.00378904	-0.344822	-3.76523	14.0522	0.495504	0.333059	-0.362689	-3.53001	15.9489	0.51064	1.01065	-0.159909	-0.393385	-3.99426	16.8774
BM.tworegime	44	4	NA	0.5	1	NA	-14.2777	32.8108	0.599777	-0.256096	0	-14.1134	34.7486	0.646924	0.294142	-0.261009	-14.2766	35.075	0.599815	-3.22e-10	-0.256096	-14.2794	35.0805	0.599895	-2.55e-07	-0.256096	-13.3769	33.2756	0.319406	0.0181021	-0.25509	-13.5868	33.6953	0.344948	0.00762308	-0.256195	-14.2594	35.0404	0.571819	0.619917	-0.241568	-12.6825	34.2538	0.665664	0.613567	1.38413	-0.498502	-14.2777	37.4443
BM.tworegime	44	5	NA	0.5	2	NA	-31.8751	68.0054	1.2105	0.306522	0	-27.0559	60.6336	2.05862	3.19263	0.341261	-31.8524	70.2264	1.21246	-1.43e-11	0.306522	-31.8767	70.2752	1.21274	-3.46e-07	0.306522	-27.7733	62.0683	0.12667	0.0615779	0.322638	-27.5959	61.7136	2.08e-08	0.0353565	0.319145	-25.6708	57.8634	0.339901	1.86237	0.436856	-26.8263	62.5416	2.1244	3.43439	0.487861	0.277002	-26.3677	61.6243
BM.tworegime	45	1	NA	1	0.5	NA	-31.7411	67.7375	0.702468	0.260833	0	-31.7411	70.004	0.702491	6.06e-06	0.260833	-31.7285	69.9788	0.820359	-0.191725	0.26332	-31.5602	69.6422	0.611355	-0.371387	0.253163	-31.6482	69.8181	0.898121	-0.00740653	0.266215	-31.6349	69.7916	0.91111	-0.00614007	0.266738	-31.5343	69.5903	0.809643	0.593069	0.240862	-31.7248	72.3385	0.70204	1.13e-06	0.219243	105631	-30.9212	70.7312
BM.tworegime	45	2	NA	2	0.5	NA	-48.8299	101.915	1.39195	0.00310388	0	-47.7985	102.119	1.96032	1.10115	0.0488073	-48.8299	104.182	1.39171	-2.12e-07	0.00310387	-48.8302	104.182	1.39562	-1.95e-08	0.00310394	-48.1605	102.843	0.624867	0.0224154	0.0312237	-47.9351	102.392	8.2e-07	0.0435522	0.0674343	-44.1825	94.8868	2.28983	0.517735	0.0145114	-47.7976	104.484	1.96376	1.10657	0.0590962	0.0218885	-45.0145	98.9179
BM.tworegime	45	3	NA	0.5	0.5	NA	-24.4473	53.1499	0.524825	0.03904	0	-24.4473	55.4163	0.524668	1.64e-07	0.0390401	-22.4061	51.3339	2.54614	-2.0738	-0.0259506	-21.5295	49.5807	0.292959	-1.25452	0.0975492	-22.3191	51.1599	1.30589	-0.0301533	-0.00508845	-22.5841	51.6899	0.977866	-0.0137743	0.00877865	-20.6753	47.8723	0.870443	0.209285	0.240244	-21.9944	52.8776	0.475776	5.57e-08	-0.391461	2.21147e+07	-19.2086	47.3061
BM.tworegime	45	4	NA	0.5	1	NA	-35.1246	74.5045	0.804357	0.429927	0	-35.003	76.5278	0.912559	0.356347	0.447517	-35.1246	76.7709	0.804463	-1.26e-06	0.429927	-35.1244	76.7705	0.802996	-0.00560616	0.429926	-35.0932	76.7082	0.681946	0.00481987	0.436209	-35.0878	76.6973	0.652288	0.00450856	0.437886	-33.4924	73.5065	0.52601	1.07398	0.415809	-34.9109	78.7107	0.903973	0.340725	0.541314	-0.351145	-33.7248	76.3385
BM.tworegime	45	5	NA	0.5	2	NA	-31.0144	66.2841	0.682311	-0.272021	0	-30.963	68.4476	0.746866	0.249364	-0.256763	-31.0144	68.5505	0.682421	-1.3e-06	-0.272021	-30.9888	68.4994	0.641808	-0.172634	-0.265057	-31.0059	68.5336	0.747478	-0.00270276	-0.275468	-31.0015	68.5247	0.779104	-0.00283891	-0.27698	-29.3102	65.1422	0.406739	0.986705	-0.254984	-30.9226	70.734	0.748294	0.25929	-0.196868	-0.912343	-29.4835	67.8559
BM.tworegime	46	1	NA	1	0.5	NA	-31.529	67.3133	0.808912	-0.339274	0	-31.4461	69.414	0.875246	0.237215	-0.320064	-31.529	69.5797	0.808757	-1.48e-06	-0.339274	-31.5287	69.5792	0.806092	-0.0113327	-0.338573	-31.4718	69.4653	0.659525	0.00605009	-0.331757	-31.4625	69.4468	0.631406	0.00535717	-0.329813	-29.5456	65.6128	1.19516	0.529804	-0.343103	-31.1249	71.1388	0.915326	0.408387	0.144852	-1.68578	-29.7809	68.4506
BM.tworegime	46	2	NA	2	0.5	NA	-35.2224	74.7001	0.937447	-0.322017	0	-32.7372	71.9962	1.47392	1.7765	-0.353474	-35.2224	76.9666	0.937395	-6.3e-07	-0.322017	-35.2224	76.9666	0.937454	-2.52e-07	-0.322018	-33.3505	73.2228	0.184141	0.0450497	-0.340613	-32.7431	72.008	1.86e-07	0.0282028	-0.352133	-32.0208	70.5634	1.47604	0.534969	-0.303822	-32.6757	74.2404	1.4783	1.79722	-0.466973	-0.281431	-32.5683	74.0256
BM.tworegime	46	3	NA	0.5	0.5	NA	-27.0989	58.4531	0.677205	0.111068	0	-26.9836	60.489	0.744908	0.288216	0.111242	-27.0989	60.7195	0.677373	-6.79e-08	0.111068	-27.0987	60.7192	0.676207	-0.00639253	0.111115	-27.0775	60.6768	0.598345	0.00370342	0.111302	-27.0719	60.6656	0.575759	0.00307124	0.111384	-27.0893	60.7003	0.702335	0.660443	0.111428	-26.9532	62.7954	0.736713	0.258967	0.240925	-0.533992	-27.0954	63.0797
BM.tworegime	46	4	NA	0.5	1	NA	-36.9525	78.1603	1.00467	0.518677	0	-36.9525	80.4267	1.00498	2.4e-06	0.518677	-36.6653	79.8523	0.954472	-6.52e-14	0.518421	-36.2767	79.0752	0.77833	-0.680691	0.49847	-36.6489	79.8196	1.50969	-0.0127519	0.516691	-36.6689	79.8596	1.40985	-0.0122347	0.516424	-36.8196	80.1609	0.857822	1.10613	0.539345	-36.0085	80.9059	0.967432	5.58e-08	1.47769	-2.35393e+07	-36.6724	82.2336
BM.tworegime	46	5	NA	0.5	2	NA	-45.2361	94.7275	1.39953	-0.265949	0	-45.2361	96.9939	1.39914	1.43e-06	-0.265949	-44.9095	96.3408	2.93802	-0.921184	-0.241181	-44.4669	95.4556	1.06684	-0.716143	-0.307435	-44.9137	96.3492	2.06776	-0.0122619	-0.253348	-44.9633	96.4484	1.87695	-0.0145232	-0.256445	-38.5377	83.5972	0.31612	2.17323	-0.128178	-44.9371	98.7631	1.3824	2.46e-07	0.375117	-3.57142e+06	-38.7693	86.4275
BM.tworegime	47	1	NA	1	0.5	NA	-14.171	32.5974	0.5248	-0.0883609	0	-14.0485	34.6188	0.578987	0.385903	-0.094382	-14.1711	34.8638	0.524971	-1.15e-06	-0.0883609	-14.1703	34.8624	0.520994	-0.032112	-0.0881692	-14.1706	34.863	0.533772	-0.000513014	-0.0882581	-14.1705	34.8627	0.535752	-0.000329009	-0.0882368	-10.7438	28.0094	0.81765	0.266652	-0.161313	-14.0066	36.9022	0.589533	0.461536	0.00501412	-0.45751	-11.4395	31.768
BM.tworegime	47	2	NA	2	0.5	NA	-36.3185	76.8923	1.27284	0.722573	0	-36.3185	79.1588	1.27303	4.59e-07	0.722573	-36.2542	79.0301	2.09512	-0.581503	0.725069	-35.8575	78.2368	1.01251	-0.827122	0.77157	-35.6994	77.9205	2.50144	-0.0214651	0.713746	-35.4362	77.3941	2.51305	-0.0365408	0.713286	-30.9608	68.4433	2.06223	0.534315	0.478471	-35.7509	80.3906	1.2691	0.0732089	1.39107	-15.1119	-31.1056	71.1001
BM.tworegime	47	3	NA	0.5	0.5	NA	-14.9329	34.1212	0.541091	-0.104364	0	-13.6014	33.7245	0.72743	1.38068	-0.122489	-14.9329	36.3876	0.541017	-4.74e-08	-0.104364	-14.9328	36.3873	0.541106	-4.82e-08	-0.104364	-13.8318	34.1854	0.198362	0.0283448	-0.113717	-13.7451	34.0119	0.12061	0.0127901	-0.120198	-14.8985	36.3188	0.51005	0.568802	-0.106372	-13.4719	35.8328	0.713384	1.31939	-0.004499	-0.26861	-14.9329	38.7547
BM.tworegime	47	4	NA	0.5	1	NA	-33.623	71.5013	1.14271	0.502709	0	-33.623	73.7677	1.14323	0.00186794	0.502721	-33.623	73.7677	1.14263	-1.36e-06	0.502709	-33.5221	73.566	1.05711	-0.298323	0.478166	-33.6209	73.7636	1.10417	0.00103382	0.501837	-33.6209	73.7635	1.10188	0.00122991	0.501784	-31.9917	70.5051	0.700993	1.54491	0.17642	-31.2982	71.4852	1.37896	1.09202	-0.547871	2.04166	-31.9985	72.8859
BM.tworegime	47	5	NA	0.5	2	NA	-40.0297	84.3147	1.47723	-0.527124	0	-39.6044	85.7306	1.7882	0.798507	-0.530368	-40.0297	86.5812	1.47652	-1.07e-06	-0.527124	-40.0297	86.581	1.47674	-3.11e-06	-0.527124	-39.8868	86.2953	1.05644	0.00986309	-0.529968	-39.8698	86.2614	0.954872	0.0158742	-0.531618	-32.6722	71.8661	0.426677	2.43237	-0.930051	-37.453	83.795	2.14776	1.95559	-1.28174	0.116223	-33.108	75.1048
BM.tworegime	48	1	NA	1	0.5	NA	-27.2094	58.6742	0.796347	0.387622	0	-26.8312	60.1842	0.930963	0.528397	0.368456	-27.2094	60.9406	0.796426	-6.47e-07	0.387622	-27.2095	60.9407	0.796404	-2.77e-07	0.387622	-26.9628	60.4472	0.542584	0.0114476	0.382803	-26.9572	60.4362	0.501273	0.00911387	0.381045	-21.9989	50.5194	1.48859	0.35669	0.478537	-24.6635	58.2159	1.02231	1.13984	-1.06236	0.609689	-22.7188	54.3265
BM.tworegime	48	2	NA	2	0.5	NA	-31.58	67.4153	0.94866	0.0356199	0	-31.5802	69.6821	0.948275	6.65e-05	0.0356166	-30.8407	68.2031	2.54077	-1.23071	0.0688491	-30.3036	67.1289	0.690307	-0.821004	0.0219587	-30.6849	67.8916	1.86657	-0.0223042	0.0490957	-30.4488	67.4194	2.01161	-0.0317028	0.048426	-26.2239	58.9695	1.9176	0.395953	0.200653	-29.802	68.4929	0.883161	5.27e-08	-30672334	0.344682	-24.2532	57.3952
BM.tworegime	48	3	NA	0.5	0.5	NA	-10.5461	25.3475	0.408964	-0.316214	0	-9.9188	26.3593	0.506157	0.749126	-0.330334	-10.5461	27.6139	0.409003	-7.5e-07	-0.316214	-10.5461	27.6139	0.408909	-8.82e-08	-0.316214	-10.1559	26.8336	0.237668	0.0160721	-0.323613	-10.0812	26.6841	0.179695	0.00715931	-0.32653	-10.5339	27.5896	0.427277	0.396892	-0.31522	-8.7168	26.3225	0.515654	0.976143	-1.15509	-0.20115	-10.5456	29.98
BM.tworegime	48	4	NA	0.5	1	NA	-30.5675	65.3903	0.911111	-0.811109	0	-30.5342	67.5902	0.960465	0.162738	-0.801722	-30.5675	67.6568	0.911118	-5.91e-07	-0.811109	-30.5484	67.6186	0.875878	-0.125017	-0.807493	-30.5537	67.6292	1.0012	-0.00293554	-0.813573	-30.5515	67.6247	1.01228	-0.0031212	-0.81382	-29.9693	66.4604	0.658248	1.07856	-0.836514	-30.3065	69.5019	0.931528	0.0975681	-6.69902	-0.697025	-30.0469	68.9826
BM.tworegime	48	5	NA	0.5	2	NA	-43.5117	91.2787	1.52878	0.181953	0	-43.51	93.5416	1.54611	0.0335045	0.181841	-43.5117	93.5451	1.52876	-1.73e-05	0.181953	-43.4502	93.4221	1.43259	-0.200493	0.172274	-43.5113	93.5443	1.50434	0.000500571	0.181905	-43.5113	93.5443	1.50265	0.00080794	0.181902	-41.6124	89.7465	0.844191	1.96094	0.150234	-43.4089	95.7067	1.56509	0.0825923	-5.88445	0.276318	-42.1416	93.172
BM.tworegime	49	1	NA	1	0.5	NA	-30.7572	65.7698	0.729609	0.0501958	0	-30.4813	67.4843	0.902912	0.657938	0.0558669	-30.7572	68.0362	0.729631	-7.66e-07	0.0501958	-30.7572	68.0362	0.729659	-1.16e-06	0.0501959	-30.7335	67.9887	0.616447	0.00497602	0.0511742	-30.7097	67.9411	0.478372	0.00761841	0.0526633	-28.6204	63.7624	1.1459	0.484736	0.041994	-30.3426	69.5741	0.904114	0.678361	0.623623	-0.0131579	-29.0509	66.9907
BM.tworegime	49	2	NA	2	0.5	NA	-39.9528	84.161	1.05395	-0.0690211	0	-39.1752	84.8721	1.43349	1.01781	-0.119286	-39.9528	86.4274	1.05365	-1.23e-06	-0.0690211	-39.9529	86.4275	1.0542	-2.2e-07	-0.0690211	-39.5764	85.6746	0.563288	0.0179655	-0.0947607	-39.1231	84.7679	3.66e-07	0.0333856	-0.148383	-33.6679	73.8575	2.02189	0.471722	-0.0570449	-39.0749	87.0386	1.46015	1.09	-0.464971	-0.058724	-34.3634	77.6156
BM.tworegime	49	3	NA	0.5	0.5	NA	-22.815	49.8853	0.531063	-0.135429	0	-22.6864	51.8946	0.607396	0.402935	-0.130333	-22.815	52.1517	0.531076	-5.95e-07	-0.135429	-22.8155	52.1528	0.509333	-0.128899	-0.132667	-22.8149	52.1516	0.528929	0.000117747	-0.135424	-22.8149	52.1516	0.526491	0.000136846	-0.135418	-22.7822	52.086	0.49589	0.551526	-0.138422	-22.5269	53.9427	0.609868	0.433761	-0.980004	-0.0617895	-22.7005	54.2899
BM.tworegime	49	4	NA	0.5	1	NA	-29.2018	62.6589	0.685592	0.156954	0	-28.8726	64.2669	0.832932	0.608195	0.173388	-29.2018	64.9253	0.685604	-2.07e-06	0.156954	-29.2018	64.9253	0.685682	-6.72e-08	0.156954	-29.0637	64.6492	0.477838	0.0105104	0.163154	-29.018	64.5578	0.386834	0.00902169	0.167208	-28.7457	64.0132	0.50375	0.795982	0.158938	-28.7522	66.3933	0.853539	0.697498	0.685463	0.112021	-28.796	66.4809
BM.tworegime	49	5	NA	0.5	2	NA	-47.2339	98.7232	1.41025	-0.185397	0	-47.234	100.99	1.41065	1.46e-06	-0.185397	-44.4081	95.3379	10.2288	-2.58361	-0.00511234	-43.2858	93.0934	0.696642	-1.55807	-0.424324	-44.186	94.8937	4.44141	-0.0388872	-0.0760636	-44.2751	95.072	3.34252	-0.0576054	-0.108434	-42.7203	91.9624	0.474129	1.96439	-0.0464643	-46.666	102.221	1.37844	1.32e-07	9.29757e+06	-0.422445	-42.4248	93.7385
BM.tworegime	50	1	NA	1	0.5	NA	-32.8664	69.9881	0.805007	0.0431179	0	-32.6396	71.801	0.913595	0.383866	0.0500022	-32.8664	72.2545	0.805054	-4.91e-07	0.0431179	-32.8671	72.2559	0.805112	-1.07e-06	0.0431181	-32.5485	71.6187	0.501764	0.0135042	0.0558578	-32.5652	71.6522	0.487307	0.00940292	0.0550449	-30.4288	67.3793	1.27183	0.506667	0.136625	-31.303	71.4949	1.09313	1.09986	-0.332643	1.03801	-30.984	70.8568
BM.tworegime	50	2	NA	2	0.5	NA	-27.9759	60.2072	0.662207	0.920543	0	-25.8257	58.1732	1.1181	1.94436	0.864971	-27.9759	62.4736	0.662168	-5.51e-08	0.920543	-27.9759	62.4736	0.662134	-3.14e-07	0.920543	-26.5341	59.59	0.14428	0.0419591	0.882177	-25.8407	58.2031	8.39e-09	0.0198477	0.872229	-25.6051	57.7319	1.05912	0.414743	0.899414	-25.7816	60.4521	1.1158	1.94365	0.90809	0.805485	-25.8065	60.5018
BM.tworegime	50	3	NA	0.5	0.5	NA	-10.2317	24.7187	0.325614	-0.0187924	0	-10.0775	26.6767	0.374237	0.413425	-0.0276163	-10.2317	26.9851	0.325581	-6.45e-07	-0.0187924	-10.2316	26.985	0.325567	-8.44e-07	-0.0187924	-10.192	26.9058	0.27001	0.00548776	-0.0213392	-10.1851	26.892	0.257494	0.0020305	-0.0219784	-9.97931	26.4804	0.268018	0.360754	-0.0102796	-10.0126	28.9141	0.366494	0.359893	0.0305677	-0.442158	-9.81555	28.52
BM.tworegime	50	4	NA	0.5	1	NA	-34.2777	72.8107	0.851883	-0.158768	0	-34.2777	75.0771	0.852083	1.01e-07	-0.158768	-33.5563	73.6343	2.9909	-1.58411	-0.158139	-32.8124	72.1465	0.54011	-1.12172	-0.169889	-33.0224	72.5666	2.07444	-0.028529	-0.155781	-32.8884	72.2986	1.81896	-0.0282895	-0.155349	-33.8027	74.1272	0.634315	0.987955	-0.0932507	-33.7095	76.3078	0.832822	1.53e-07	0.141043	-5.15197e+06	-32.6552	74.1993
BM.tworegime	50	5	NA	0.5	2	NA	-44.2601	92.7755	1.2701	-0.557744	0	-38.8119	84.1456	2.17916	2.53382	-0.540679	-44.2601	95.0419	1.27017	-8.24e-07	-0.557744	-44.2599	95.0415	1.26993	-5.02e-09	-0.557744	-38.478	83.4778	0.0897045	0.067582	-0.539713	-39.4695	85.4606	1.39e-09	0.034237	-0.540553	-39.0159	84.5534	0.366829	1.84706	-0.58927	-38.7995	86.4879	2.16449	2.50664	-0.568481	-0.510603	-40.3245	89.5378
BM.tworegime	51	1	NA	1	0.5	NA	-35.6675	75.5903	0.909982	0.388138	0	-35.2759	77.0736	1.10213	0.65303	0.415043	-35.6675	77.8567	0.909709	-2.53e-06	0.388138	-35.6675	77.8568	0.909855	-3.94e-07	0.388138	-35.4007	77.3231	0.551515	0.01427	0.397345	-35.3648	77.2513	0.465969	0.0132283	0.402449	-35.314	77.1497	1.10489	0.78829	0.372157	-35.0958	79.0805	1.13685	0.779608	1.04228	0.32453	-35.5758	80.0405
BM.tworegime	51	2	NA	2	0.5	NA	-40.2591	84.7734	1.09299	-0.317464	0	-40.2591	87.0399	1.09341	1.1e-06	-0.317464	-39.9468	86.4154	2.31925	-0.920228	-0.296152	-39.5166	85.555	0.841355	-0.739374	-0.423679	-39.8357	86.1932	1.77138	-0.0149142	-0.30499	-39.8137	86.1491	1.7165	-0.0183279	-0.307321	-37.0378	80.5974	1.89934	0.624573	-0.126867	-38.376	85.6409	1.05506	0.121583	-16.5275	0.076415	-37.0872	83.0634
BM.tworegime	51	3	NA	0.5	0.5	NA	-21.4374	47.1301	0.514975	0.514958	0	-21.4374	49.3965	0.514942	7.12e-08	0.514958	-20.5235	47.5688	1.82895	-1.57486	0.494175	-19.8497	46.2211	0.345905	-1.04957	0.527774	-20.5713	47.6643	0.941334	-0.0191036	0.5154	-20.674	47.8697	0.816242	-0.00902161	0.516548	-20.383	47.2878	0.331891	0.627598	0.491572	-20.418	49.725	0.494331	5.27e-08	-1.86095e+07	0.715569	-19.7514	48.3916
BM.tworegime	51	4	NA	0.5	1	NA	-34.5577	73.3707	0.870403	0.168112	0	-34.5577	75.6371	0.870426	7.61e-09	0.168112	-34.302	75.1257	1.89254	-0.947442	0.175483	-33.8407	74.2031	0.656357	-0.805221	0.127387	-34.0354	74.5925	1.46843	-0.016259	0.178601	-34.0857	74.6932	1.30512	-0.0129155	0.176174	-34.4465	75.4148	0.76563	0.934699	0.154959	-33.5929	76.0747	0.836951	5.75e-07	-2.1586e+06	0.421982	-33.1596	75.2081
BM.tworegime	51	5	NA	0.5	2	NA	-47.7656	99.7866	1.47601	0.648725	0	-47.3144	101.151	1.8674	0.80431	0.62643	-47.7656	102.053	1.47627	-5.6e-07	0.648725	-47.7657	102.053	1.4759	-1.82e-06	0.648724	-47.7344	101.99	1.2227	0.00549003	0.648765	-47.6459	101.813	0.544199	0.0286518	0.639964	-44.0731	94.6679	0.602814	1.99108	0.653153	-47.2814	103.452	1.83716	0.755631	0.974148	0.575776	-44.6302	98.1492
BM.tworegime	52	1	NA	1	0.5	NA	-29.9422	64.1398	0.539122	0.0449544	0	-29.1857	64.8931	0.70345	0.763901	0.0278834	-29.9422	66.4062	0.539086	-6.8e-07	0.0449544	-29.9422	66.4062	0.539219	-1.32e-07	0.0449544	-29.197	64.9158	0.249212	0.0209334	0.0377138	-29.2799	65.0815	0.230308	0.00883931	0.0360827	-29.1975	64.9167	0.683736	0.394859	0.0351465	-29.1141	67.1171	0.693816	0.734909	0.0853759	-0.277537	-29.135	67.1588
BM.tworegime	52	2	NA	2	0.5	NA	-56.8475	117.95	1.58152	-0.378627	0	-56.8475	120.217	1.58214	2.11e-07	-0.378627	-55.8745	118.271	5.05036	-1.52555	-0.415234	-55.2125	116.947	0.99123	-0.999465	-0.324009	-55.7537	118.029	3.29978	-0.022886	-0.401737	-55.7426	118.007	2.9533	-0.039527	-0.399294	-51.2804	109.082	2.52078	0.581474	-0.393069	-56.8358	122.56	1.58111	3.02e-07	-0.424703	591203	-51.6574	112.204
BM.tworegime	52	3	NA	0.5	0.5	NA	-27.3307	58.9168	0.485716	0.244839	0	-26.2655	59.0527	0.67487	0.973738	0.290366	-27.3307	61.1832	0.48578	-1.39e-07	0.244839	-27.3307	61.1832	0.48598	-1.96e-08	0.244839	-26.2131	58.9478	0.168605	0.0283703	0.272268	-26.0906	58.703	0.0966567	0.0112148	0.284699	-26.5577	59.6372	0.350448	0.622397	0.251899	-26.1953	61.2795	0.669091	0.957441	0.340463	0.0785134	-27.0883	63.0655
BM.tworegime	52	4	NA	0.5	1	NA	-43.2696	90.7946	0.918742	0.0906011	0	-42.678	91.8777	1.19838	0.745311	0.135217	-43.2696	93.061	0.918962	-5.84e-07	0.090601	-43.2696	93.061	0.918671	-1.34e-07	0.0906009	-42.6484	91.8185	0.394132	0.0231286	0.110385	-42.5396	91.6009	0.274161	0.0187756	0.123486	-41.039	88.5997	0.513623	1.31325	0.129298	-42.6487	94.1864	1.18478	0.717428	0.0854993	0.398339	-41.5258	91.9405
BM.tworegime	52	5	NA	0.5	2	NA	-42.992	90.2393	0.908637	-0.0954245	0	-42.9761	92.4739	0.945813	0.0998684	-0.103323	-42.992	92.5057	0.908634	-2.49e-06	-0.0954244	-42.9668	92.4554	0.864839	-0.127186	-0.103219	-42.992	92.5057	0.905859	9.2e-05	-0.0955125	-42.992	92.5057	0.906264	7.26e-05	-0.0955011	-38.1826	82.887	0.355526	1.42708	-0.251087	-42.695	94.2788	0.970676	0.193559	-0.278939	3.26601	-39.0436	86.9762
BM.tworegime	53	1	NA	1	0.5	NA	-26.0898	56.435	0.695792	0.182566	0	-25.507	57.5358	0.853097	0.706803	0.181249	-26.0898	58.7014	0.695663	-1.37e-06	0.182566	-26.092	58.7057	0.686649	0	0.182566	-25.5936	57.7089	0.379637	0.017553	0.176492	-25.5547	57.6312	0.315612	0.0115695	0.176134	-19.3238	45.1693	1.26013	0.271102	-0.0137179	-23.8094	56.5078	0.961643	1.35092	0.543704	-0.510513	-20.5371	49.9631
BM.tworegime	53	2	NA	2	0.5	NA	-26.1453	56.5458	0.697144	0.656797	0	-26.1453	58.8122	0.697274	7.85e-07	0.656797	-26.1425	58.8067	0.753352	-0.0932994	0.654742	-25.9976	58.517	0.622229	-0.344687	0.666212	-26.1218	58.7654	0.781738	-0.00351468	0.653401	-26.1228	58.7673	0.774784	-0.00235618	0.653684	-21.3925	49.3066	1.15149	0.338122	0.636821	-26.1333	61.1555	0.69689	9.74e-07	0.706845	-114148	-22.5218	53.9326
BM.tworegime	53	3	NA	0.5	0.5	NA	-9.33209	22.9195	0.355866	0.469186	0	-9.13358	24.7889	0.417291	0.512991	0.469519	-9.33209	25.1859	0.355853	-9.85e-07	0.469186	-9.332	25.1857	0.355372	-0.00560487	0.46914	-9.31141	25.1446	0.409717	-0.00431595	0.469858	-9.28786	25.0975	0.464756	-0.00325955	0.470578	-9.3168	25.1553	0.341403	0.366772	0.470921	-9.1328	27.1545	0.417695	0.516292	0.476706	0.437877	-9.33038	27.5496
BM.tworegime	53	4	NA	0.5	1	NA	-31.3219	66.8991	0.857571	0.490767	0	-30.9857	68.4932	0.982741	0.457829	0.47113	-31.3219	69.1655	0.857558	-8.08e-08	0.490767	-31.3219	69.1655	0.857712	-1.75e-07	0.490767	-30.9384	68.3985	0.513919	0.0149148	0.483812	-30.9314	68.3846	0.476124	0.0115544	0.481667	-28.4302	63.3821	0.412257	1.2024	0.212332	-27.6905	64.27	1.28744	1.86723	-0.167115	1.32683	-28.7393	66.3675
BM.tworegime	53	5	NA	0.5	2	NA	-51.4588	107.173	1.91936	-0.540596	0	-51.4588	109.439	1.91895	8.7e-07	-0.540596	-51.4443	109.41	2.37257	-0.256222	-0.536199	-51.1946	108.911	1.60368	-0.53305	-0.535737	-51.2601	109.042	2.74498	-0.011196	-0.529544	-51.251	109.024	2.65514	-0.0222739	-0.530504	-42.8028	92.1273	0.465034	2.95352	-0.387747	-51.3274	111.544	1.90929	3.36e-06	-0.265581	-181989	-43.253	95.3949
BM.tworegime	54	1	NA	1	0.5	NA	-30.4885	65.2322	0.73445	-0.251036	0	-29.5754	65.6725	0.962638	0.93698	-0.205154	-30.4885	67.4987	0.734547	-2.7e-07	-0.251036	-30.4885	67.4986	0.734839	-4.6e-09	-0.251035	-29.6003	65.7223	0.293153	0.0256308	-0.224504	-29.6039	65.7296	0.213383	0.0154969	-0.213223	-29.9679	66.4575	0.906707	0.592553	-0.239559	-29.08	67.0489	1.00338	1.14035	-0.501871	0.170268	-29.8515	68.592
BM.tworegime	54	2	NA	2	0.5	NA	-41.7382	87.7317	1.15135	0.226093	0	-40	86.5217	1.86719	1.79379	0.200049	-41.7382	89.9982	1.15173	-2.71e-07	0.226093	-41.7382	89.9981	1.15201	-2.2e-07	0.226093	-40.856	88.2337	0.349722	0.0333434	0.218651	-39.7048	85.9314	5.18e-08	0.0345243	0.197839	-32.3958	71.3134	2.10812	0.329115	0.286327	-39.9944	88.8777	1.86741	1.79542	0.167982	0.223653	-33.5992	76.0873
BM.tworegime	54	3	NA	0.5	0.5	NA	-25.7323	55.7199	0.607328	0.0244892	0	-25.7263	57.9744	0.621589	0.0677021	0.0220057	-25.7323	57.9863	0.607204	-9.14e-07	0.0244892	-25.6757	57.8731	0.565125	-0.21543	0.00142194	-25.7281	57.978	0.639076	-0.00151994	0.0256508	-25.728	57.9777	0.639738	-0.000962562	0.0256664	-25.6128	57.7472	0.684392	0.545245	0.0148358	-25.1384	59.1657	0.592995	9.54e-08	-0.434487	7.50727e+06	-25.6447	60.1783
BM.tworegime	54	4	NA	0.5	1	NA	-24.6772	53.6098	0.582234	0.693749	0	-24.6772	55.8762	0.582268	1.77e-06	0.693749	-24.6079	55.7376	0.828265	-0.431083	0.701023	-24.3628	55.2473	0.493031	-0.468657	0.664304	-24.6071	55.736	0.710054	-0.00600447	0.69796	-24.6097	55.7411	0.698501	-0.0034574	0.697596	-22.4293	51.3803	0.318519	0.794926	0.766846	-24.5098	57.9084	0.578271	1.97e-07	0.933395	-1.89939e+06	-22.6051	54.0991
BM.tworegime	54	5	NA	0.5	2	NA	-53.9252	112.106	1.87597	0.357827	0	-53.9252	114.372	1.87503	1.15e-08	0.357827	-52.7387	111.999	6.6121	-1.5977	0.309165	-52.0586	110.639	1.22861	-1.03217	0.660811	-52.7941	112.11	3.83399	-0.0229637	0.332115	-52.8594	112.24	3.33284	-0.0435961	0.339173	-49.9365	106.395	0.749928	2.85415	0.0597984	-53.8335	116.556	1.86853	2.08e-07	0.0392414	2.39342e+06	-50.3439	109.577
BM.tworegime	55	1	NA	1	0.5	NA	-20.334	44.9233	0.507248	-0.0798492	0	-20.334	47.1896	0.507132	2.38e-10	-0.0798491	-19.8392	46.2	1.17709	-1.05395	-0.0707556	-19.3515	45.2248	0.378234	-0.750856	-0.136305	-20.0957	46.7131	0.71631	-0.0107745	-0.0823277	-20.1468	46.8154	0.651331	-0.00437979	-0.0818745	-20.2684	47.0585	0.55906	0.480515	-0.074935	-19.9767	48.8423	0.499996	4.5e-08	-1.21345e+07	-0.0390937	-19.5499	47.9887
BM.tworegime	55	2	NA	2	0.5	NA	-32.9128	70.0809	0.839018	-0.265097	0	-30.3285	67.1787	1.28952	1.69486	-0.249934	-32.9128	72.3473	0.839042	-1.43e-07	-0.265097	-32.9127	72.3472	0.838927	-1.06e-08	-0.265097	-30.4049	67.3315	0.177848	0.0422633	-0.256471	-30.3881	67.2978	4.54e-07	0.0251031	-0.251494	-29.0678	64.6574	1.48952	0.487995	-0.260111	-30.2696	69.4281	1.28447	1.68929	-0.408274	-0.229076	-29.6821	68.2532
BM.tworegime	55	3	NA	0.5	0.5	NA	-21.7765	47.8082	0.537384	0.224374	0	-20.7689	48.0596	0.684608	0.84355	0.186932	-21.7765	50.0746	0.537316	-1.84e-07	0.224374	-21.7765	50.0747	0.537382	-4.18e-08	0.224374	-20.4295	47.3806	0.185937	0.0296612	0.20674	-20.5639	47.6496	0.164693	0.0110303	0.199786	-21.6598	49.8414	0.464821	0.574399	0.223503	-20.7629	50.4147	0.687964	0.859877	0.100757	0.191727	-21.7534	52.3958
BM.tworegime	55	4	NA	0.5	1	NA	-31.2844	66.824	0.786051	0.225559	0	-30.2037	66.9291	1.07472	1.08135	0.234756	-31.2844	69.0905	0.786112	-9.55e-07	0.225559	-31.2844	69.0906	0.785976	-1.66e-07	0.225559	-30.5557	67.6332	0.336667	0.0242146	0.225997	-30.2432	67.0081	0.074709	0.0221442	0.23454	-29.8642	66.2501	0.442483	0.961833	0.220302	-30.1345	69.1578	1.06695	1.06676	-0.0390435	0.256933	-29.9766	68.8421
BM.tworegime	55	5	NA	0.5	2	NA	-52.8041	109.863	1.85857	-0.208129	0	-50.5827	107.687	2.92964	1.73317	-0.248665	-52.8041	112.13	1.85998	-8.07e-07	-0.208129	-52.8106	112.143	1.90237	-5.21e-08	-0.208129	-51.2178	108.957	0.446161	0.0398058	-0.249043	-50.4819	107.486	4.71e-07	0.0560806	-0.245651	-49.7851	106.092	0.721448	2.47334	-0.190194	-50.534	109.957	2.98661	1.81168	-0.0420053	-0.279977	-50.2948	109.478
BM.tworegime	56	1	NA	1	0.5	NA	-11.4983	27.2519	0.507325	-0.144187	0	-11.1846	28.891	0.595446	0.666104	-0.113036	-11.4984	29.5184	0.508244	-1.23e-06	-0.144187	-11.5005	29.5228	0.506063	-0.0111938	-0.143694	-11.4984	29.5185	0.50584	8.98e-05	-0.144131	-11.4984	29.5184	0.504718	7.87e-05	-0.14409	-11.2898	29.1012	0.609341	0.457127	-0.112694	-9.22548	27.3399	0.678789	1.55602	-0.776855	0.163923	-11.3163	31.5215
BM.tworegime	56	2	NA	2	0.5	NA	-20.8012	45.8578	0.735905	0.717945	0	-20.3065	47.1347	0.838	0.574298	0.657295	-20.8012	48.1242	0.736086	-7.79e-07	0.717945	-20.8012	48.1242	0.736092	-6.76e-08	0.717945	-19.5081	45.538	0.31722	0.02371	0.694948	-19.6993	45.9203	0.317825	0.0124269	0.688599	-20.2489	47.0195	0.992923	0.611772	0.590883	-19.3334	47.5557	0.919774	1.11566	1.53048	0.34365	-20.6482	50.1852
BM.tworegime	56	3	NA	0.5	0.5	NA	-5.8103	15.8759	0.404091	-0.10669	0	-5.8103	18.1423	0.404089	3.8e-07	-0.10669	-5.76447	18.0507	0.577013	-0.41451	-0.102763	-5.48661	17.495	0.346826	-0.565868	-0.101433	-5.502	17.5257	0.613548	-0.0132502	-0.104128	-5.41015	17.342	0.660283	-0.00766726	-0.103775	-4.87569	16.2731	0.603114	0.311069	-0.174938	-5.73749	20.3639	0.402881	1.37e-07	1.65265e+06	-0.18253	-4.58573	18.0603
BM.tworegime	56	4	NA	0.5	1	NA	-19.7872	43.8297	0.706791	0.200588	0	-16.912	40.3458	1.06647	2.24269	0.141262	-19.7872	46.0961	0.706664	-7.25e-08	0.200588	-19.7871	46.096	0.70656	-3.73e-07	0.200588	-17.6035	41.7287	0.16954	0.0397208	0.180878	-16.992	40.5057	2.59e-06	0.0218117	0.150164	-18.4233	43.3683	0.379384	0.871416	0.213317	-16.8497	42.5884	1.05698	2.21022	0.0534544	0.176381	-18.8306	46.5501
BM.tworegime	56	5	NA	0.5	2	NA	-44.6558	93.5669	1.91099	-0.467321	0	-43.0537	92.6292	2.64446	1.58585	-0.487166	-44.6558	95.8334	1.91134	-3.21e-06	-0.467321	-44.6558	95.8334	1.91094	-2.3e-07	-0.467321	-43.9675	94.4568	0.904906	0.0216516	-0.478376	-43.5214	93.5646	1.08e-05	0.0630479	-0.498218	-40.0627	86.6471	0.576741	2.50405	-0.59096	-42.8145	94.5178	2.67776	1.68821	-0.877616	-0.353541	-40.4652	89.8193
BM.tworegime	57	1	NA	1	0.5	NA	-23.1274	50.51	0.634516	-0.435013	0	-22.6364	51.7945	0.771769	0.773182	-0.395647	-23.1274	52.7765	0.634533	-3.86e-07	-0.435013	-23.1274	52.7765	0.634563	-6.36e-07	-0.435012	-22.9477	52.4171	0.429478	0.0112786	-0.425047	-22.8671	52.2559	0.318575	0.00955674	-0.416137	-22.7795	52.0807	0.798308	0.553775	-0.436142	-22.6313	54.1515	0.775304	0.791062	-0.274387	-0.401447	-22.8906	54.6701
BM.tworegime	57	2	NA	2	0.5	NA	-35.4017	75.0587	1.03676	0.545565	0	-35.2484	77.0186	1.18196	0.484376	0.508131	-35.2536	77.0289	0.984994	-1.92e-14	0.546547	-35.4026	77.3269	1.01667	-0.075433	0.541775	-35.3986	77.3189	1.09297	-0.00157458	0.547435	-35.3965	77.3148	1.13093	-0.00277511	0.548571	-32.9079	72.3375	1.84214	0.661153	0.577878	-34.828	78.545	1.214	0.643754	-1.23283	0.573946	-33.1636	75.2161
BM.tworegime	57	3	NA	0.5	0.5	NA	-27.2179	58.6912	0.74744	-0.435877	0	-27.2179	60.9576	0.747412	1.15e-08	-0.435877	-27.0623	60.6462	1.42171	-0.762474	-0.452348	-26.6786	59.8789	0.60037	-0.720536	-0.421593	-26.9353	60.3924	1.03969	-0.0102263	-0.44783	-26.9799	60.4815	0.963975	-0.00651701	-0.445222	-26.7858	60.0934	0.530699	0.859572	-0.465579	-23.3133	55.5155	0.739451	0.514374	-6.2882	-0.20017	-26.0047	60.8982
BM.tworegime	57	4	NA	0.5	1	NA	-28.3619	60.9792	0.782327	0.801012	0	-28.3619	63.2456	0.78225	1.93e-07	0.801012	-28.3213	63.1644	1.08583	-0.38634	0.821337	-28.0741	62.6699	0.669504	-0.530951	0.735632	-28.244	63.0097	0.99923	-0.00745748	0.817693	-28.2486	63.019	0.973244	-0.00568327	0.8158	-28.1154	62.7526	0.627909	0.858178	0.798821	-28.3533	65.5955	0.782154	1.58e-07	-913193	0.810775	-27.8549	64.5988
BM.tworegime	57	5	NA	0.5	2	NA	-34.7983	73.852	1.01234	-0.0633431	0	-34.7983	76.1184	1.0121	1.86e-07	-0.0633431	-34.5235	75.5686	0.961505	-3e-14	-0.0628027	-33.7874	74.0965	0.72185	-1.06891	-0.124925	-34.0648	74.6513	1.92385	-0.0202717	-0.0687236	-34.0124	74.5466	1.81751	-0.0236611	-0.0701917	-32.2398	71.0014	0.454947	1.27183	-0.0716239	-34.7546	78.398	1.01028	1.55e-07	-2.38104e+06	-0.0382927	-32.971	74.8309
BM.tworegime	58	1	NA	1	0.5	NA	-16.355	36.9653	0.639307	0.379516	0	-14.3448	35.2114	0.848482	1.64835	0.275248	-16.355	39.2317	0.639347	-4.88e-07	0.379516	-16.355	39.2317	0.639284	-1.61e-07	0.379516	-13.2404	33.0026	0.138405	0.0411072	0.334053	-13.7253	33.9724	0.0987169	0.0157456	0.318579	-12.5458	31.6133	1.24285	0.366872	0.238622	-12.9718	34.8325	0.957894	2.58406	0.678012	0.0196471	-13.7445	36.378
BM.tworegime	58	2	NA	2	0.5	NA	-24.1726	52.6004	0.874171	-0.192243	0	-21.4535	49.4288	1.26302	2.23662	-0.222133	-24.1726	54.8669	0.874147	-1.69e-07	-0.192243	-24.1725	54.8667	0.874013	-1.88e-07	-0.192243	-21.6306	49.7829	0.23862	0.0351811	-0.21563	-21.685	49.8918	2.86e-08	0.027079	-0.229144	-17.9455	42.4127	1.89595	0.406461	-0.2346	-20.9808	50.8506	1.26195	2.33547	0.080898	-0.350405	-18.9708	46.8305
BM.tworegime	58	3	NA	0.5	0.5	NA	-2.14024	8.5358	0.362074	-0.316816	0	-2.14024	10.8022	0.362065	1.64e-07	-0.316815	-1.2741	9.06994	1.35149	-1.54366	-0.361818	-0.606687	7.73511	0.267656	-1.08186	-0.226774	-1.58785	9.69744	0.559968	-0.0140106	-0.330228	-1.67331	9.86837	0.506656	-0.00444759	-0.326837	-2.08683	10.6954	0.405736	0.342737	-0.288902	2.19255	4.50379	0.333993	0.392596	-5.78811	0.34198	-1.10226	11.0934
BM.tworegime	58	4	NA	0.5	1	NA	-17.8159	39.8871	0.677789	-1.1368	0	-17.748	42.0176	0.730724	0.328981	-1.14079	-17.8159	42.1535	0.67785	-4.93e-07	-1.1368	-17.7842	42.0901	0.643235	-0.237737	-1.13467	-17.6741	41.8699	0.940406	-0.0101555	-1.13554	-17.5634	41.6486	1.10726	-0.012655	-1.13509	-17.5132	41.5481	0.52186	0.746633	-1.12695	-17.6689	44.2266	0.73966	0.39533	-0.203487	-1.24961	-17.5966	44.0821
BM.tworegime	58	5	NA	0.5	2	NA	-35.1649	74.5852	1.35684	0.72721	0	-33.168	72.8578	1.88259	1.87078	0.765373	-35.1649	76.8516	1.35685	-3.29e-07	0.72721	-35.1649	76.8515	1.35686	-1.94e-07	0.72721	-33.2892	73.1001	0.425972	0.0319437	0.720497	-33.3639	73.2495	0.209114	0.0348302	0.730345	-29.3687	65.2591	0.292487	1.79964	0.674159	-33.0484	74.9856	1.90224	1.95002	0.528947	0.860593	-29.1156	67.1202
BM.tworegime	59	1	NA	1	0.5	NA	-34.109	72.4732	0.854326	-0.0697903	0	-34.109	74.7397	0.854385	9.52e-07	-0.0697903	-33.8079	74.1375	1.63009	-0.800983	-0.0699382	-33.4324	73.3864	0.677955	-0.617019	-0.0449076	-33.7625	74.0468	1.30187	-0.0131811	-0.0700223	-33.7307	73.9832	1.3021	-0.0133565	-0.0698709	-33.2857	73.0931	1.13237	0.626953	-0.133308	-34.0946	77.078	0.853952	1.87e-07	-0.136448	653757	-33.4543	75.7976
BM.tworegime	59	2	NA	2	0.5	NA	-44.9786	94.2124	1.3197	0.435108	0	-42.6132	91.7481	2.12618	1.86541	0.435468	-44.9786	96.4789	1.32012	-5.16e-07	0.435108	-44.979	96.4797	1.32772	-1.2e-09	0.435108	-44.0875	94.6967	0.460016	0.0297906	0.437284	-42.7298	91.9814	6.84e-09	0.0401842	0.437214	-37.2654	81.0525	2.24022	0.450592	0.538892	-42.5166	93.9221	2.13194	1.89063	0.317848	0.545942	-38.3627	85.6142
BM.tworegime	59	3	NA	0.5	0.5	NA	-23.3541	50.9635	0.555765	-0.73157	0	-23.116	52.7538	0.64305	0.458347	-0.725668	-23.3541	53.2299	0.555638	-1.15e-06	-0.73157	-23.3541	53.2299	0.555687	-2.93e-06	-0.73157	-23.3443	53.2103	0.503999	0.00291333	-0.73011	-23.3346	53.1909	0.455565	0.00303136	-0.728668	-18.1824	42.8866	0.212053	0.836321	-0.695368	-23.0959	55.0807	0.648384	0.486125	-0.670284	-0.923071	-18.0809	45.0506
BM.tworegime	59	4	NA	0.5	1	NA	-37.0955	78.4464	0.962818	-0.303093	0	-37.0955	80.7128	0.962973	8.33e-07	-0.303093	-36.9497	80.4211	0.914703	-3.24e-14	-0.303787	-35.6382	77.7981	0.668595	-0.911681	-0.27329	-36.1722	78.8662	1.85559	-0.021126	-0.308544	-36.2301	78.982	1.6016	-0.0192897	-0.307702	-37.0855	80.6927	0.930152	0.991184	-0.304928	-36.8458	82.5804	0.953093	1.22e-07	-0.00899503	-4.41529e+06	-36.2257	81.3404
BM.tworegime	59	5	NA	0.5	2	NA	-43.4857	91.2268	1.2432	0.226102	0	-43.4857	93.4932	1.24347	8.71e-08	0.226102	-43.1842	92.8901	2.64354	-0.933578	0.210784	-42.7261	91.9739	0.933365	-0.767861	0.233419	-42.5647	91.6512	2.73427	-0.0252132	0.22569	-42.1484	90.8185	2.84092	-0.0462046	0.227957	-37.5747	81.6711	0.405304	2.0047	0.353415	-43.4778	95.8444	1.24283	5.59e-08	0.285922	-1.96128e+06	-38.2923	85.4736
BM.tworegime	60	1	NA	1	0.5	NA	-18.8448	41.9449	0.601784	0.789201	0	-18.8403	44.2023	0.612776	0.0621059	0.789529	-18.8448	44.2114	0.601852	-2.74e-07	0.789201	-18.7744	44.0706	0.561032	-0.250854	0.782609	-18.8414	44.2046	0.628781	-0.00133724	0.78928	-18.8412	44.2041	0.630825	-0.000878372	0.789293	-16.9378	40.3974	0.895884	0.389021	0.892907	-18.5504	45.9897	0.627001	0.18029	0.517357	3.36913	-16.9775	42.8439
BM.tworegime	60	2	NA	2	0.5	NA	-30.0985	64.4523	0.944159	0.464829	0	-29.3079	65.1375	1.18445	0.923621	0.436405	-30.0985	66.7187	0.944133	-3.71e-07	0.464829	-30.0985	66.7187	0.944246	-6.08e-08	0.464829	-29.6154	65.7526	0.473028	0.0201622	0.45718	-29.4072	65.3362	0.276227	0.0208435	0.446848	-29.1297	64.7812	1.31224	0.689547	0.473223	-29.276	67.441	1.17046	0.883359	0.527048	0.278448	-29.4533	67.7954
BM.tworegime	60	3	NA	0.5	0.5	NA	-19.4239	43.1031	0.616129	-0.273403	0	-17.1373	40.7964	0.96415	2.0797	-0.251062	-19.4239	45.3695	0.616094	-1.4e-07	-0.273403	-19.424	45.3697	0.616	-5.56e-08	-0.273403	-18.7452	44.0121	0.23589	0.0278249	-0.269789	-17.3704	41.2626	2.21e-08	0.0193254	-0.255818	-17.7986	42.1189	0.872129	0.422919	-0.29631	-17.1	43.0888	0.975036	2.13722	-0.196423	-0.291327	-18.1263	45.1415
BM.tworegime	60	4	NA	0.5	1	NA	-25.0022	54.2598	0.769631	-0.302106	0	-24.7039	55.9295	0.909176	0.624681	-0.303595	-25.0022	56.5262	0.770005	-2.27e-06	-0.302106	-25.0022	56.5261	0.770048	-1.89e-06	-0.302106	-24.9181	56.358	0.607547	0.007083	-0.301129	-24.9117	56.3451	0.579144	0.00583731	-0.30122	-24.1389	54.7996	0.528264	0.939439	-0.225	-24.3028	57.4945	0.91691	0.714817	-0.00613578	-0.970383	-24.4946	57.8781
BM.tworegime	60	5	NA	0.5	2	NA	-48.9561	102.167	2.0071	0.0561421	0	-48.8641	104.25	2.16908	0.279934	0.0430052	-48.9561	104.434	2.00747	-3.06e-06	0.0561421	-48.9552	104.432	2.00296	-0.00890636	0.0553371	-48.9079	104.337	1.66113	0.00568682	0.054153	-48.9007	104.323	1.59367	0.0126529	0.0532438	-41.254	89.0297	0.448519	3.09829	0.415633	-48.8519	106.593	2.17165	0.284926	-0.0534425	0.610036	-41.7231	92.3351
BM.tworegime	61	1	NA	1	0.5	NA	-21.0144	46.2841	0.466558	-0.0836966	0	-20.2097	46.9411	0.631828	0.985254	-0.103242	-21.0144	48.5505	0.466547	-4e-07	-0.0836966	-21.0143	48.5504	0.466605	-6.47e-07	-0.0836966	-20.5632	47.6482	0.236469	0.0192235	-0.0930588	-20.3783	47.2783	0.0909569	0.0114917	-0.10593	-19.91	46.3418	0.717568	0.360175	-0.0977216	-20.0116	48.9121	0.659311	1.14654	0.192269	-0.161876	-20.5091	49.907
BM.tworegime	61	2	NA	2	0.5	NA	-38.2577	80.7707	0.929755	-0.215682	0	-38.2554	83.0325	0.943836	0.0413119	-0.215608	-38.2577	83.0371	0.929875	-5.48e-06	-0.215682	-38.1865	82.8948	0.857851	-0.230359	-0.214448	-38.252	83.0258	0.876012	0.00175493	-0.215619	-38.2525	83.0266	0.879379	0.00149313	-0.215621	-34.9667	76.4552	1.91247	0.537751	-0.336291	-37.8996	84.6882	1.01966	0.298848	2.2423	-0.347592	-35.5672	80.0232
BM.tworegime	61	3	NA	0.5	0.5	NA	-27.1672	58.5897	0.596679	0.0643722	0	-26.9476	60.4169	0.69093	0.439237	0.0588366	-27.1672	60.8561	0.596774	-4.92e-07	0.0643722	-27.1672	60.8561	0.597116	-8.99e-07	0.0643719	-27.0098	60.5413	0.405332	0.0111318	0.0594866	-26.9732	60.4682	0.352107	0.00729142	0.0580894	-26.5409	59.6035	0.840598	0.494556	0.0547532	-26.8979	62.6848	0.700092	0.484127	0.467853	0.0231365	-26.7784	62.4457
BM.tworegime	61	4	NA	0.5	1	NA	-32.8026	69.8606	0.747629	-0.316253	0	-32.7841	72.09	0.776731	0.107469	-0.31103	-32.8026	72.127	0.747525	-6.17e-06	-0.316254	-32.7803	72.0824	0.720028	-0.110115	-0.309748	-32.7308	71.9833	0.604312	0.00616636	-0.307622	-32.7385	71.9988	0.61348	0.00394514	-0.308372	-32.7962	72.1142	0.777098	0.735514	-0.314717	-32.7048	74.2985	0.783401	0.141129	-2.3371	-0.256899	-32.7619	74.4126
BM.tworegime	61	5	NA	0.5	2	NA	-45.457	95.1694	1.24017	-0.00877761	0	-45.4553	97.4323	1.25634	0.0355735	-0.0100505	-45.457	97.4358	1.24038	-9.73e-07	-0.00877759	-45.3857	97.2932	1.14439	-0.228879	-0.0291259	-45.4561	97.4338	1.27125	-0.000729175	-0.00799883	-45.456	97.4338	1.27147	-0.000917859	-0.00799306	-43.3497	93.2212	0.433499	1.59921	-0.0528567	-45.2182	99.3252	1.26228	0.0753233	-8.45266	0.105833	-43.3215	95.532
BM.tworegime	62	1	NA	1	0.5	NA	-14.7334	33.722	0.611337	0.322965	0	-13.0157	32.5532	0.83421	1.59319	0.394009	-14.7334	35.9884	0.611335	-2.03e-07	0.322965	-14.7333	35.9884	0.611303	-7.55e-08	0.322966	-13.4334	33.3886	0.169758	0.036191	0.342901	-12.9208	32.3634	0.0325889	0.0179379	0.373423	-13.7104	33.9425	0.855772	0.444128	0.282625	-12.2678	33.4245	0.918921	2.21711	0.761238	0.274166	-14.1775	37.2439
BM.tworegime	62	2	NA	2	0.5	NA	-33.2551	70.7656	1.28221	0.430173	0	-32.7432	72.0081	1.56539	0.879535	0.465983	-33.2551	73.032	1.2821	-1.51e-06	0.430173	-33.2551	73.0319	1.28239	-3.3e-08	0.430173	-33.2546	73.0309	1.31364	-0.00073064	0.429657	-33.2503	73.0224	1.60236	-0.00954012	0.425646	-27.389	61.2998	2.21902	0.559073	0.307313	-30.969	70.8268	1.85869	1.99636	1.46024	0.164374	-28.1742	65.2372
BM.tworegime	62	3	NA	0.5	0.5	NA	-18.4246	41.1046	0.708577	-0.129403	0	-18.4246	43.371	0.708482	1.64e-05	-0.129406	-18.4174	43.3566	0.803639	-0.145581	-0.119976	-18.2839	43.0894	0.651067	-0.326381	-0.149882	-18.4135	43.3488	0.65325	0.00244136	-0.132874	-18.4138	43.3494	0.653957	0.00165213	-0.132878	-18.0397	42.6012	0.557021	0.817807	-0.142155	-18.3342	45.5573	0.706084	2.09e-07	-1.85995e+06	-0.0597199	-18.2366	45.3621
BM.tworegime	62	4	NA	0.5	1	NA	-20.9487	46.1527	0.783882	-0.438074	0	-20.8165	48.1548	0.852663	0.345419	-0.483275	-20.9487	48.4192	0.783858	-3.31e-07	-0.438074	-20.9483	48.4184	0.782476	-0.00738061	-0.438742	-20.8823	48.2863	0.632028	0.00640535	-0.448753	-20.8764	48.2745	0.610863	0.00525276	-0.450865	-19.7735	46.0688	0.505487	0.982417	-0.481566	-20.6827	50.2542	0.878926	0.487625	-1.48832	-0.414076	-19.6778	48.2445
BM.tworegime	62	5	NA	0.5	2	NA	-29.9716	64.1985	1.12461	0.254388	0	-29.9716	66.4649	1.12447	5.27e-08	0.254388	-29.684	65.8897	2.19463	-0.786584	0.323401	-29.3411	65.2039	0.947794	-0.593411	0.21075	-29.9564	66.4346	1.21724	-0.00241541	0.259388	-29.9581	66.438	1.20548	-0.00245967	0.258749	-26.947	60.4157	0.525962	1.54304	0.220892	-29.8949	68.6787	1.12093	1.8e-07	-2.50186e+06	0.335222	-27.7982	64.4853
BM.tworegime	63	1	NA	1	0.5	NA	-34.5181	73.2915	0.706496	-0.201819	0	-34.3813	75.2843	0.789291	0.298795	-0.210218	-34.5181	75.5579	0.706456	-2.82e-06	-0.201819	-34.5181	75.5579	0.706481	-6.79e-07	-0.201819	-34.425	75.3718	0.549854	0.00723556	-0.204406	-34.4163	75.3544	0.524601	0.00537334	-0.205142	-31.8211	70.1639	1.03792	0.408675	-0.0323307	-33.5401	75.969	0.841895	0.562005	-0.565515	0.874066	-32.5822	74.0532
BM.tworegime	63	2	NA	2	0.5	NA	-54.3856	113.026	1.5639	0.231521	0	-54.2924	115.107	1.71475	0.245178	0.219215	-54.3856	115.293	1.56376	-1.44e-07	0.231521	-54.3856	115.293	1.5637	-1.11e-06	0.231521	-54.2472	115.016	1.16398	0.00849107	0.223146	-54.2591	115.04	1.16524	0.011722	0.223085	-43.485	93.4918	3.02942	0.360997	0.455382	-54.2001	117.289	1.69549	0.225578	0.408546	-1.24412	-46.0776	101.044
BM.tworegime	63	3	NA	0.5	0.5	NA	-34.2212	72.6977	0.698105	-0.253098	0	-34.2212	74.9642	0.698068	5.95e-08	-0.253098	-32.9857	72.4932	2.71344	-1.77912	-0.221038	-32.187	70.8957	0.408148	-1.15954	-0.290545	-32.5299	71.5816	1.88192	-0.0320417	-0.220554	-32.4393	71.4003	1.48537	-0.0230633	-0.226447	-33.8017	74.1252	0.551186	0.824477	-0.178213	-33.2147	75.3182	0.670404	1.44e-07	0.2014	-5.58871e+06	-32.7441	74.3771
BM.tworegime	63	4	NA	0.5	1	NA	-16.9309	38.1171	0.349554	0.50091	0	-16.9095	40.3407	0.364457	0.108418	0.501656	-16.9309	40.3835	0.349623	-9.31e-07	0.50091	-16.9134	40.3486	0.339186	-0.0842445	0.501084	-16.9135	40.3488	0.313686	0.00316672	0.501607	-16.9122	40.3461	0.310197	0.00116344	0.501675	-16.9309	40.3835	0.350061	0.349154	0.501202	-16.2885	41.4659	0.392485	0.365252	0.266776	1.63926	-16.9309	42.7507
BM.tworegime	63	5	NA	0.5	2	NA	-45.1895	94.6343	1.08271	0.287369	0	-43.1764	92.8746	1.75829	1.60518	0.225983	-45.1895	96.9007	1.08248	-4.78e-07	0.287369	-45.1895	96.9007	1.08244	-1.5e-07	0.287369	-43.8377	94.1972	0.270615	0.0379568	0.248163	-43.1332	92.7882	3.09e-07	0.0322758	0.228578	-39.117	84.7558	0.325834	1.80172	0.139327	-42.6793	94.2476	1.80343	1.75388	0.0179931	0.459495	-41.1979	91.2847
BM.tworegime	64	1	NA	1	0.5	NA	-22.1151	48.4854	0.601193	-0.242979	0	-22.1151	50.7519	0.601363	5.63e-07	-0.242979	-21.1897	48.9012	2.26581	-1.65621	-0.296091	-20.4268	47.3753	0.38332	-1.1668	-0.117109	-20.996	48.5138	1.33351	-0.0260203	-0.274596	-21.0489	48.6196	1.06209	-0.0141131	-0.264001	-19.9209	46.3636	0.914545	0.378557	-0.140521	-18.8847	46.6584	0.560932	0.178159	-0.776828	10.1443	-19.0419	46.9726
BM.tworegime	64	2	NA	2	0.5	NA	-36.4592	77.1737	1.06706	0.890915	0	-36.1646	78.8509	1.2395	0.490804	0.853945	-36.4592	79.4401	1.06724	-9.92e-09	0.890915	-36.4593	79.4403	1.06702	-7.73e-07	0.890915	-36.1493	78.8203	0.634042	0.0152826	0.87153	-36.1063	78.7343	0.547253	0.0158884	0.862947	-33.0341	72.59	1.69644	0.596215	0.840106	-35.2817	79.4524	1.41312	1.03094	1.16831	-0.288068	-33.5223	75.9336
BM.tworegime	64	3	NA	0.5	0.5	NA	-14.6772	33.6096	0.44651	0.487778	0	-14.3707	35.2631	0.524287	0.526246	0.501974	-14.6772	35.8761	0.446496	-4.81e-08	0.487778	-14.6773	35.8764	0.446536	-4.92e-07	0.487778	-14.4436	35.4089	0.293217	0.0123891	0.493863	-14.4266	35.3748	0.262724	0.00560762	0.495607	-14.5648	35.6513	0.495934	0.410326	0.481128	-14.165	37.2189	0.505382	0.436766	0.608747	-0.329984	-14.6347	38.1584
BM.tworegime	64	4	NA	0.5	1	NA	-34.4564	73.1682	0.984973	0.409321	0	-33.8434	74.2086	1.30281	0.950711	0.366381	-34.4319	75.3855	0.935857	-1.96e-13	0.409216	-34.4565	75.4348	0.984938	-1.91e-07	0.409321	-34.2176	74.9569	0.593395	0.0149575	0.394681	-33.8375	74.1968	1.76e-06	0.0321536	0.322181	-33.392	73.3057	0.665343	1.21372	0.439709	-33.4626	75.814	1.35321	1.13089	0.548985	-0.170164	-33.4876	75.864
BM.tworegime	64	5	NA	0.5	2	NA	-32.1115	68.4784	0.896627	0.235176	0	-29.6369	65.7955	1.54856	2.20089	0.270385	-32.1115	70.7448	0.896857	-2.39e-07	0.235176	-32.1115	70.7447	0.896738	-1.92e-07	0.235176	-30.6888	67.8993	0.185518	0.0446286	0.251176	-29.6376	65.7969	8.69e-07	0.0271787	0.270327	-31.1654	68.8525	0.618311	1.09784	0.184604	-27.9794	64.8478	1.71222	2.92677	0.00443815	0.551146	-31.5812	72.0513
BM.tworegime	65	1	NA	1	0.5	NA	-19.241	42.7373	0.718723	-0.637358	0	-19.2325	44.9867	0.734495	0.087428	-0.633933	-19.241	45.0037	0.718814	-1.61e-05	-0.637358	-19.1782	44.8781	0.676901	-0.253601	-0.606595	-19.1754	44.8726	0.889051	-0.00654115	-0.641474	-19.1323	44.7863	1.00416	-0.00849721	-0.643112	-19.0056	44.533	0.591459	0.787552	-0.631877	-19.1907	47.2703	0.740422	0.126841	1.21019	-0.665307	-19.1751	47.239
BM.tworegime	65	2	NA	2	0.5	NA	-30.7443	65.7439	1.13844	-0.158279	0	-30.1303	66.7823	1.41458	1.01468	-0.183725	-30.7443	68.0103	1.13842	-4.65e-07	-0.158279	-30.7442	68.0102	1.13875	-3.07e-07	-0.158279	-30.646	67.8138	0.865184	0.00814246	-0.162805	-30.6018	67.7253	0.716323	0.0129627	-0.166102	-22.4175	51.3568	2.70034	0.407913	-0.0542932	-28.8184	66.5258	1.55001	1.68817	-1.11675	-0.0128451	-23.5741	56.037
BM.tworegime	65	3	NA	0.5	0.5	NA	-14.8036	33.8626	0.601863	-0.0750669	0	-14.8036	36.129	0.601922	1.11e-07	-0.0750669	-13.9832	34.4881	1.94083	-1.3841	-0.0612224	-13.3842	33.2902	0.454549	-0.954972	-0.186031	-14.309	35.1397	0.947307	-0.0144736	-0.0677159	-14.3342	35.1901	0.89371	-0.00886517	-0.069162	-14.4209	35.3636	0.746794	0.521313	-0.0549484	-14.4234	37.7356	0.592788	1.39e-07	-4.59986e+06	0.0161555	-13.3151	35.5191
BM.tworegime	65	4	NA	0.5	1	NA	-23.974	52.2033	0.868604	0.107459	0	-23.9554	54.4326	0.905099	0.167356	0.112974	-23.974	54.4698	0.868604	-8.61e-07	0.107459	-23.8824	54.2866	0.791704	-0.389399	0.127608	-23.6182	53.7582	1.39241	-0.014869	0.0953002	-23.5648	53.6512	1.34837	-0.0143966	0.0958712	-22.9484	52.4186	0.54801	1.04516	0.116708	-23.5187	55.9264	0.947335	0.425869	2.06727	0.00899767	-22.921	54.7309
BM.tworegime	65	5	NA	0.5	2	NA	-36.4085	77.0723	1.42853	-0.0114392	0	-36.3828	79.2873	1.49237	0.179781	-0.0111394	-36.4085	79.3387	1.42817	-1.16e-06	-0.0114392	-36.3506	79.223	1.33982	-0.270527	0.00294711	-36.3209	79.1635	1.78989	-0.00696714	-0.00732068	-36.3093	79.1403	1.80546	-0.0113703	-0.00682699	-31.4861	69.4939	0.4538	1.93463	-0.0130071	-36.2959	81.4808	1.51395	0.252794	1.85184	-0.07654	-32.3444	73.5777
BM.tworegime	66	1	NA	1	0.5	NA	-28.1087	60.4727	0.58392	0.0252655	0	-27.9855	62.4927	0.654321	0.293694	0.0247144	-28.1087	62.7391	0.584032	-4.44e-07	0.0252655	-28.1087	62.7391	0.583879	-1.38e-06	0.0252656	-28.1003	62.7223	0.532177	0.00277581	0.0254124	-28.0941	62.71	0.494193	0.00271455	0.0254925	-25.5325	57.5868	0.981861	0.359753	-0.138234	-23.3816	55.652	0.809553	1.40288	1.16119	-0.352632	-26.5348	61.9585
BM.tworegime	66	2	NA	2	0.5	NA	-37.6179	79.4911	0.854386	-0.072919	0	-34.6522	75.8262	1.4144	1.74879	-0.115396	-37.6179	81.7575	0.854113	-2.93e-07	-0.072919	-37.6179	81.7575	0.854308	-1.92e-07	-0.0729189	-35.1992	76.9202	0.121293	0.0533259	-0.107479	-34.9331	76.388	5.77e-08	0.0250803	-0.10418	-33.1075	72.7368	1.51605	0.448433	-0.13284	-33.3482	75.5853	1.66759	2.54101	0.21839	-0.314258	-34.5342	77.9572
BM.tworegime	66	3	NA	0.5	0.5	NA	-28.7507	61.7567	0.598957	0.159543	0	-27.616	61.7537	0.843725	1.01897	0.144996	-28.7507	64.0231	0.599014	-1.94e-06	0.159543	-28.7508	64.0233	0.600508	-1.04e-07	0.159543	-27.9751	62.472	0.235595	0.0265595	0.149412	-27.7158	61.9534	0.049691	0.0169959	0.142085	-27.0874	60.6966	0.896421	0.421211	0.0971073	-25.4001	59.689	1.1024	2.17393	0.633109	-0.105266	-27.4778	63.8445
BM.tworegime	66	4	NA	0.5	1	NA	-40.0316	84.3186	0.941369	0.159013	0	-38.6244	83.7705	1.38109	1.1725	0.113135	-40.0316	86.585	0.940462	-3.18e-08	0.159013	-40.0316	86.585	0.940545	-7.67e-07	0.159013	-38.9761	84.4739	0.316508	0.0307201	0.134415	-38.6384	83.7985	6.54e-07	0.0290852	0.112032	-38.2093	82.9403	0.518053	1.18692	0.109282	-38.0585	85.006	1.51501	1.52815	-0.325285	0.254526	-38.6615	86.2119
BM.tworegime	66	5	NA	0.5	2	NA	-40.3208	84.897	0.951729	0.693679	0	-40.3208	87.1634	0.951837	7.93e-08	0.693679	-39.2021	84.9259	2.7327	-1.40475	0.706283	-38.5997	83.7212	0.620158	-0.878885	0.700076	-39.4028	85.3274	1.81358	-0.0208182	0.697338	-39.5541	85.63	1.49104	-0.0165087	0.695524	-40.0935	86.7087	0.784592	1.05158	0.740622	-39.5629	88.0146	0.923389	5.56e-08	1.75875e+07	0.413539	-39.1115	87.1119
BM.tworegime	67	1	NA	1	0.5	NA	-17.5853	39.4259	0.674634	-0.175799	0	-17.5853	41.6924	0.674477	5.49e-06	-0.175799	-17.4894	41.5005	1.06495	-0.541098	-0.180254	-17.1962	40.9142	0.571206	-0.549695	-0.156232	-17.3869	41.2956	0.916862	-0.00988729	-0.176168	-17.3883	41.2983	0.887395	-0.0066473	-0.175943	-17.1668	40.8554	0.829732	0.539004	-0.189462	-17.2804	43.4498	0.666349	5.63e-08	-0.473391	1.17107e+07	-16.9145	42.7178
BM.tworegime	67	2	NA	2	0.5	NA	-27.6973	59.65	1.0107	0.556053	0	-27.0863	60.6943	1.20983	0.733933	0.554504	-26.3434	59.2085	0.964174	-1.53e-14	0.558533	-27.6974	61.9164	1.01084	-2.33e-07	0.556054	-27.0647	60.6511	0.563808	0.017231	0.553631	-27.0849	60.6915	0.502218	0.0157754	0.552553	-23.4945	53.5107	1.57234	0.467178	0.459144	-22.5464	53.9818	1.35169	1.9628	1.43053	-0.481936	-24.9601	58.8091
BM.tworegime	67	3	NA	0.5	0.5	NA	-7.914	20.0833	0.458116	0.200152	0	-7.53032	21.5824	0.54001	0.6419	0.196371	-7.914	22.3497	0.45814	-3.79e-07	0.200152	-7.91408	22.3499	0.458203	-9.66e-08	0.200152	-7.66063	21.843	0.310739	0.0117075	0.200828	-7.65531	21.8324	0.285707	0.00539988	0.200278	-5.19182	16.9054	0.214825	0.687938	0.19242	-7.47278	23.8345	0.539614	0.647486	0.281771	-0.0896644	-5.71973	20.3283
BM.tworegime	67	4	NA	0.5	1	NA	-9.36974	22.9948	0.485566	0.299214	0	-9.36974	25.2612	0.485623	2.51e-07	0.299214	-9.36081	25.2434	0.577516	-0.203813	0.296064	-9.13896	24.7997	0.416927	-0.523316	0.312077	-8.72042	23.9626	0.907365	-0.0205777	0.288989	-8.53657	23.5949	0.879997	-0.0120709	0.289909	-4.12013	14.762	0.170441	0.75031	0.461876	-8.47861	25.8461	0.474181	0.0404347	0.725561	-22.9489	-5.10757	19.104
BM.tworegime	67	5	NA	0.5	2	NA	-38.6813	81.618	1.56864	-0.229016	0	-38.6763	83.8744	1.59803	0.0644659	-0.231341	-38.6813	83.8844	1.56837	-1.01e-06	-0.229016	-38.618	83.7578	1.46802	-0.237013	-0.254056	-38.4342	83.3901	2.38706	-0.0135245	-0.221628	-38.2591	83.0399	2.73547	-0.0353152	-0.219809	-32.2711	71.064	0.466078	2.50238	-0.284493	-38.654	86.197	1.60159	0.0753677	-0.351856	3.2854	-32.8251	74.539
BM.tworegime	68	1	NA	1	0.5	NA	-29.0625	62.3804	0.772356	0.265977	0	-29.0625	64.6468	0.772369	1.51e-06	0.265977	-29.0283	64.5783	0.925493	-0.224003	0.268615	-28.9041	64.3298	0.702408	-0.254264	0.271433	-29.0417	64.6051	0.702781	0.00284603	0.265756	-29.0462	64.6141	0.716061	0.00170814	0.265772	-29.0261	64.574	0.718752	0.805149	0.268906	-28.7366	66.3622	0.762388	5.5e-07	1.41659e+06	0.203482	-29.0513	66.9914
BM.tworegime	68	2	NA	2	0.5	NA	-36.4186	77.0925	1.03652	-0.0650965	0	-34.6608	75.8434	1.6268	1.59076	-0.0133027	-36.3393	79.2003	0.984784	-4.47e-13	-0.0650918	-36.4187	79.3592	1.03652	-4.15e-08	-0.0650965	-35.5611	77.644	0.346447	0.0315757	-0.0459433	-34.6317	75.7851	1.32e-07	0.0320182	-0.0166322	-30.1477	66.8171	1.94518	0.464458	-0.0721733	-34.579	78.0469	1.62905	1.60781	0.21348	-0.0476184	-32.3465	73.5818
BM.tworegime	68	3	NA	0.5	0.5	NA	-12.678	29.6114	0.401037	-0.278636	0	-11.9151	30.3519	0.515049	0.802976	-0.250264	-12.678	31.8778	0.401069	-9.41e-07	-0.278636	-12.6783	31.8784	0.401044	-5.12e-08	-0.278636	-12.2472	31.0162	0.205108	0.0196074	-0.266649	-12.0866	30.6949	0.116566	0.0088299	-0.255595	-12.4385	31.3986	0.332792	0.4423	-0.27843	-11.8615	32.6118	0.52715	0.881425	-0.000587632	-0.266079	-12.5601	34.0092
BM.tworegime	68	4	NA	0.5	1	NA	-24.4348	53.125	0.641796	0.73369	0	-24.4348	55.3914	0.64182	1.41e-07	0.73369	-24.1436	54.809	1.19552	-0.782948	0.738749	-23.7867	54.0952	0.505626	-0.595275	0.752238	-24.1203	54.7624	0.968256	-0.0130238	0.733382	-24.1445	54.8106	0.898882	-0.00786107	0.732948	-23.4024	53.3265	0.399272	0.799429	0.759146	-22.2289	53.3466	0.587685	1.62e-07	1.12178e+07	0.588207	-23.6331	56.1551
BM.tworegime	68	5	NA	0.5	2	NA	-37.5957	79.4467	1.08668	-0.62535	0	-37.5957	81.7132	1.08684	1.24e-05	-0.625349	-37.4993	81.5204	1.5604	-0.450791	-0.638803	-37.27	81.0617	0.926402	-0.415019	-0.588047	-37.5916	81.705	1.1356	-0.00134693	-0.627556	-37.5925	81.7066	1.12435	-0.00115593	-0.627075	-34.8545	76.2307	0.50606	1.44	-0.585032	-36.5129	81.9146	1.04033	6.31e-06	264990	-0.759449	-35.4769	79.8428
BM.tworegime	69	1	NA	1	0.5	NA	-19.6412	43.5377	0.624385	0.28055	0	-19.1205	44.7628	0.803344	1.0663	0.27985	-19.6412	45.8041	0.624525	-8.34e-07	0.28055	-19.6412	45.8041	0.624501	-7.07e-07	0.28055	-19.6105	45.7428	0.736319	-0.00495115	0.280723	-19.59	45.7018	0.798032	-0.00509804	0.280726	-18.1425	42.8068	0.85409	0.429173	0.259604	-18.8805	46.65	0.825091	1.21903	0.37771	-0.135523	-18.1436	45.176
BM.tworegime	69	2	NA	2	0.5	NA	-27.2597	58.7748	0.846638	0.394228	0	-27.2437	61.0091	0.885702	0.170049	0.397232	-27.2597	61.0412	0.846953	-1.24e-06	0.394228	-27.1293	60.7802	0.743984	-0.503065	0.401357	-26.8802	60.2821	1.39391	-0.0154483	0.398332	-26.8012	60.1241	1.39789	-0.0161374	0.398917	-22.8053	52.1323	1.36571	0.402062	0.346393	-26.9356	62.7601	0.850695	0.0645984	0.552219	-12.4108	-22.7725	54.4339
BM.tworegime	69	3	NA	0.5	0.5	NA	-17.0936	38.4426	0.56389	-0.459859	0	-17.0697	40.6611	0.589432	0.167577	-0.455434	-17.0936	40.709	0.563995	-6.35e-07	-0.459859	-17.0352	40.5921	0.525045	-0.2834	-0.454439	-16.9829	40.4876	0.740575	-0.00827451	-0.458872	-16.9504	40.4224	0.772825	-0.00614505	-0.458359	-17.0915	40.7048	0.555877	0.570507	-0.461383	-16.6615	42.2119	0.612587	0.377295	-0.594326	1.55121	-17.0142	42.9173
BM.tworegime	69	4	NA	0.5	1	NA	-21.7665	47.7884	0.67981	0.244563	0	-20.3048	47.1314	0.874933	1.22602	0.293853	-21.7665	50.0548	0.679969	-5.34e-07	0.244563	-21.7665	50.0546	0.679878	-6.84e-09	0.244563	-19.8115	46.1447	0.204105	0.0324959	0.254014	-19.9947	46.5111	0.164586	0.0149709	0.261039	-19.0715	44.6648	0.343792	0.953308	0.232158	-20.153	49.1948	0.901674	1.38137	0.216973	0.603985	-19.5525	47.994
BM.tworegime	69	5	NA	0.5	2	NA	-45.169	94.5934	1.73391	-0.0220533	0	-44.3981	95.318	2.18216	1.01823	-0.019693	-45.169	96.8598	1.7335	-7.48e-07	-0.0220533	-45.169	96.8597	1.73379	-4.85e-09	-0.0220535	-44.9118	96.3454	1.0786	0.01363	-0.0197997	-44.816	96.1538	0.80988	0.0279614	-0.0203098	-39.8466	86.2149	0.622139	2.60136	0.10069	-44.0431	96.9751	2.22549	1.15814	0.180352	-0.908375	-41.1158	91.1205
BM.tworegime	70	1	NA	1	0.5	NA	-18.6647	41.5847	0.611298	0.0636521	0	-15.3345	37.1907	0.990629	2.50421	0.0942748	-18.6647	43.8511	0.611296	-2.03e-07	0.0636521	-18.6646	43.851	0.6108	-1.22e-08	0.0636523	-16.7985	40.1188	0.140407	0.0412974	0.0754282	-15.6278	37.7773	5.61e-08	0.0185311	0.0882239	-18.2517	43.0252	0.737059	0.510993	0.0434483	-15.2335	39.3559	0.994427	2.54267	0.160195	0.0430596	-18.5703	46.0296
BM.tworegime	70	2	NA	2	0.5	NA	-28.6219	61.4992	0.9099	0.175831	0	-28.6219	63.7656	0.910302	7.84e-08	0.175831	-28.3611	63.244	2.01801	-0.945764	0.184018	-27.8908	62.3033	0.709432	-0.816289	0.134415	-28.1666	62.8549	1.45717	-0.0150728	0.185058	-28.1652	62.852	1.37016	-0.0140483	0.184036	-25.3262	57.1741	1.53692	0.467204	0.451085	-22.5837	54.0562	1.35892	2.63349	-1.01063	0.91072	-25.9341	60.7571
BM.tworegime	70	3	NA	0.5	0.5	NA	-11.0182	26.2918	0.450162	-0.0909798	0	-10.8037	28.1291	0.494756	0.365421	-0.0946076	-11.0182	28.5582	0.450217	-7.11e-07	-0.0909798	-11.0183	28.5583	0.450201	-1.37e-07	-0.09098	-10.4092	27.34	0.257255	0.0161564	-0.0987553	-10.5046	27.5309	0.263647	0.00559983	-0.0978793	-10.5982	27.7182	0.544726	0.375104	-0.030193	-9.77721	28.4433	0.532212	0.78904	-0.498869	0.691469	-10.441	29.7708
BM.tworegime	70	4	NA	0.5	1	NA	-22.8394	49.9342	0.722257	1.10986	0	-22.7034	51.9285	0.785131	0.314254	1.10374	-22.8394	52.2006	0.722285	-3.73e-07	1.10986	-22.8397	52.201	0.720791	-0.00957181	1.10949	-22.6217	51.7651	0.49648	0.0110924	1.1087	-22.6216	51.7649	0.480813	0.00737476	1.10789	-21.5615	49.6447	0.463204	0.930109	0.948366	-21.8495	52.5879	0.833087	0.657408	0.627862	2.21778	-21.7388	52.3665
BM.tworegime	70	5	NA	0.5	2	NA	-31.9216	68.0985	1.03891	0.170221	0	-31.9216	70.3649	1.03872	5.27e-08	0.170221	-31.7854	70.0926	0.98681	-9.54e-14	0.169838	-31.1723	68.8664	0.83587	-0.698431	0.195819	-31.5794	69.6805	1.54829	-0.0127143	0.170214	-31.5741	69.6699	1.50161	-0.0141363	0.169772	-27.5657	61.6532	0.403109	1.56621	0.503729	-31.6043	72.0975	1.02573	5.91e-08	0.596525	-1.19991e+07	-27.9177	64.7242
BM.tworegime	71	1	NA	1	0.5	NA	-27.6613	59.578	0.864106	0.164208	0	-27.2038	60.9294	1.02074	0.710887	0.198574	-27.6613	61.8444	0.864365	-1.03e-06	0.164208	-27.6614	61.8446	0.864295	-2.16e-07	0.164208	-27.2951	61.1119	0.514679	0.014897	0.171485	-27.2665	61.0546	0.453684	0.0123952	0.175172	-25.5463	57.6143	1.23716	0.51095	0.0842492	-27.1816	63.2521	1.03496	0.769479	0.253829	-0.0210935	-25.5246	59.938
BM.tworegime	71	2	NA	2	0.5	NA	-35.3162	74.8877	1.17399	0.617687	0	-32.6387	71.7991	1.74034	2.10193	0.668736	-35.3162	77.1542	1.17365	-1.26e-06	0.617687	-35.3163	77.1543	1.17382	-1.22e-07	0.617687	-33.1189	72.7596	0.250801	0.0419724	0.631688	-32.666	71.8538	4.76e-07	0.0356785	0.66222	-33.7492	74.0201	1.5664	0.780386	0.565738	-31.5574	72.0037	1.87563	2.7067	0.906072	0.287055	-34.1648	77.2185
BM.tworegime	71	3	NA	0.5	0.5	NA	-16.7944	37.8442	0.559592	-0.199058	0	-16.7944	40.1106	0.559606	4.43e-08	-0.199058	-16.6468	39.8153	1.00891	-0.690226	-0.171263	-16.2768	39.0753	0.463337	-0.672758	-0.244228	-16.6109	39.7436	0.756273	-0.00931529	-0.19156	-16.6151	39.7519	0.733441	-0.00521212	-0.192838	-16.2705	39.0627	0.426983	0.688972	-0.305221	-14.8835	38.656	0.555912	0.261969	-0.711741	5.44819	-15.9338	40.7566
BM.tworegime	71	4	NA	0.5	1	NA	-21.8173	47.8899	0.684117	0.575823	0	-20.6952	47.9122	0.860392	1.07813	0.518677	-21.8173	50.1564	0.684106	-3.17e-07	0.575823	-21.8173	50.1564	0.684111	-4.43e-08	0.575822	-20.3822	47.2861	0.247965	0.0279887	0.56113	-20.4175	47.3568	0.191341	0.0146174	0.550714	-19.4563	45.4343	0.385305	0.955268	0.453232	-19.7175	48.3238	0.906906	1.47416	0.268726	1.08925	-20.0453	48.9794
BM.tworegime	71	5	NA	0.5	2	NA	-19.1771	42.6096	0.615557	-0.321899	0	-17.2696	41.061	0.797419	1.33962	-0.298413	-19.1771	44.876	0.61565	-1.4e-07	-0.321899	-19.1771	44.876	0.615561	-1.44e-08	-0.321899	-16.3264	39.1745	0.164328	0.0350351	-0.346271	-16.7642	40.0501	0.127039	0.0139922	-0.330999	-13.9701	34.4619	0.237139	0.953979	-0.171009	-15.904	40.6969	0.864918	1.95854	-0.0575579	-0.780753	-15.5015	39.8919
BM.tworegime	72	1	NA	1	0.5	NA	-29.9505	64.1563	0.627333	0.413776	0	-29.9505	66.4227	0.627247	2.8e-05	0.413778	-29.9453	66.4123	0.68686	-0.11572	0.41122	-29.8257	66.1732	0.555975	-0.285094	0.429759	-29.9013	66.3243	0.764799	-0.00600066	0.408435	-29.8921	66.3059	0.780702	-0.00456125	0.407997	-29.8014	66.1246	0.725078	0.567121	0.410436	-29.6033	68.0954	0.618562	1.26e-06	374216	0.289915	-29.7851	68.4592
BM.tworegime	72	2	NA	2	0.5	NA	-32.106	68.4674	0.683735	-0.19868	0	-31.5744	69.6704	0.890307	0.709965	-0.24387	-32.106	70.7338	0.683839	-3.18e-07	-0.19868	-32.1061	70.7339	0.683809	-4.79e-07	-0.198679	-31.8658	70.2534	0.396412	0.015783	-0.220195	-31.6127	69.7472	0.0892048	0.0184239	-0.262796	-28.9692	64.4601	1.20941	0.383721	-0.227411	-31.572	72.0328	0.889434	0.70811	-0.190696	-0.251756	-29.9007	68.6902
BM.tworegime	72	3	NA	0.5	0.5	NA	-25.1659	54.5871	0.517998	-0.190685	0	-25.1183	56.7584	0.554641	0.167097	-0.190579	-25.1659	56.8536	0.518537	-5.05e-07	-0.190685	-25.1647	56.8512	0.515716	-0.0126514	-0.190848	-25.1506	56.8229	0.4631	0.00331503	-0.190619	-25.1459	56.8136	0.445639	0.0021649	-0.190615	-24.8371	56.1959	0.631044	0.447748	-0.229507	-24.3065	57.5019	0.577588	0.34569	1.65855	-0.343583	-24.9214	58.7318
BM.tworegime	72	4	NA	0.5	1	NA	-36.4766	77.2086	0.814425	-0.238193	0	-36.4766	79.475	0.814411	1.18e-06	-0.238193	-36.2466	79.0149	1.50777	-0.800645	-0.205683	-35.8699	78.2616	0.607633	-0.644226	-0.303315	-36.0615	78.6447	1.41301	-0.017168	-0.207437	-36.0832	78.6881	1.2628	-0.0133756	-0.212952	-34.1239	74.7696	0.371219	1.11765	-0.0146748	-33.2313	75.3514	0.715257	3.66e-07	4.34324e+06	-0.657472	-33.6518	76.1924
BM.tworegime	72	5	NA	0.5	2	NA	-50.4392	105.134	1.42346	-0.484374	0	-49.0195	104.561	2.23499	1.33631	-0.519926	-50.4392	107.4	1.42471	-7.07e-07	-0.484374	-50.4391	107.4	1.42504	-3.07e-09	-0.484374	-49.5657	105.653	0.416808	0.0346296	-0.494884	-48.8515	104.225	2.21e-07	0.042929	-0.521075	-47.6348	101.791	0.615869	1.95636	-0.450885	-49.0159	106.921	2.25209	1.35962	-0.470868	-0.532104	-47.8392	104.567
BM.tworegime	73	1	NA	1	0.5	NA	-24.5071	53.2696	0.743547	0.703019	0	-23.8436	54.209	0.96774	1.11006	0.687696	-24.5071	55.536	0.743557	-7.27e-07	0.703019	-24.5072	55.5361	0.743542	-7.37e-07	0.703019	-24.3372	55.1961	0.489072	0.0121412	0.698474	-24.0658	54.6534	0.0736534	0.0212011	0.668396	-20.5544	47.6305	1.26095	0.399029	0.674996	-23.6995	56.2879	0.941969	1.02317	0.288645	0.745331	-21.2626	51.4141
BM.tworegime	73	2	NA	2	0.5	NA	-40.3463	84.9479	1.40113	-0.0425173	0	-37.6931	81.908	2.36615	2.64546	-0.056346	-40.3463	87.2143	1.40099	-3.57e-07	-0.0425173	-40.3466	87.2149	1.39463	-4.93e-08	-0.0425177	-38.43	83.3817	0.211335	0.0516462	-0.0325113	-37.7082	81.9381	1.78e-07	0.0414837	-0.053568	-35.2762	77.0741	2.51962	0.669229	-0.104284	-37.6856	84.26	2.37144	2.65791	-0.0129571	-0.0687814	-36.3256	81.5402
BM.tworegime	73	3	NA	0.5	0.5	NA	-10.9949	26.2451	0.433094	0.183205	0	-9.1559	24.8335	0.614194	1.67206	0.19435	-10.9949	28.5115	0.433093	-7.59e-07	0.183205	-10.9949	28.5115	0.43308	-7.38e-08	0.183205	-9.40813	25.338	0.119142	0.0354298	0.194497	-9.26328	25.0483	0.0347154	0.0119514	0.200979	-10.5892	27.7	0.527691	0.369774	0.181833	-9.11614	27.1212	0.617971	1.70615	0.285231	0.176165	-10.8524	30.5936
BM.tworegime	73	4	NA	0.5	1	NA	-25.4071	55.0695	0.770833	0.28501	0	-25.4071	57.3359	0.770875	3.01e-07	0.28501	-25.2938	57.1093	1.28175	-0.597121	0.275446	-24.9722	56.4661	0.647151	-0.612802	0.239874	-25.3691	57.26	0.895451	-0.00452485	0.286497	-25.371	57.2638	0.885976	-0.00343192	0.286496	-24.6858	55.8933	0.541137	0.924135	0.238722	-25.2302	59.3492	0.765364	2.17e-07	-2.37407e+06	0.366266	-24.786	58.4608
BM.tworegime	73	5	NA	0.5	2	NA	-38.6493	81.554	1.30927	0.622622	0	-38.6493	83.8204	1.30887	6.2e-05	0.622624	-38.648	83.8177	1.38889	-0.0689141	0.621412	-38.5097	83.5412	1.18538	-0.369636	0.594415	-38.6483	83.8183	1.3421	-0.00074765	0.622777	-38.6483	83.8184	1.34127	-0.000958964	0.622775	-35.1987	76.9192	0.562421	1.78693	0.498792	-38.3389	85.5667	1.32691	0.0936354	-9.0044	0.766244	-35.8269	80.5427
BM.tworegime	74	1	NA	1	0.5	NA	-17.6726	39.6006	0.77635	0.127835	0	-17.6726	41.867	0.776296	7.75e-08	0.127835	-15.7256	37.9729	8.09484	-2.76348	0.208441	-14.5202	35.5622	0.447252	-1.91359	0.0556503	-12.6818	31.8852	3.34664	-0.0521057	0.140867	-11.5059	29.5335	2.29065	-0.0444975	0.132527	-16.058	38.6376	1.25349	0.501048	-0.0688353	-17.6653	44.2195	0.775985	6.81e-08	-1.52756e+06	0.159506	-14.8148	38.5184
BM.tworegime	74	2	NA	2	0.5	NA	-18.2879	40.8312	0.795696	0.21393	0	-18.1879	42.8976	0.869068	0.407806	0.202374	-18.2879	43.0976	0.795621	-2.79e-06	0.21393	-18.2745	43.0708	0.770119	-0.157414	0.20904	-18.1169	42.7555	1.08848	-0.00979456	0.218642	-18.0934	42.7086	1.09467	-0.009021	0.218636	-18.2854	43.0924	0.780142	0.805615	0.215864	-17.9184	44.7257	0.872181	0.473142	1.39467	0.0395286	-18.272	45.4328
BM.tworegime	74	3	NA	0.5	0.5	NA	-10.937	26.1294	0.592962	-0.135187	0	-9.70322	25.9282	0.752858	1.34654	-0.110219	-10.937	28.3958	0.592932	-2.03e-08	-0.135187	-10.937	28.3958	0.592831	-2.06e-07	-0.135187	-10.3341	27.19	0.29587	0.0200926	-0.126626	-10.0809	26.6835	0.15671	0.0136573	-0.118189	-10.8139	28.1495	0.519259	0.640138	-0.118591	-9.66734	28.2236	0.74737	1.3163	-0.226882	-0.0727669	-10.8637	30.6163
BM.tworegime	74	4	NA	0.5	1	NA	-22.9095	50.0743	0.957267	0.53631	0	-22.6998	51.9212	1.07493	0.554954	0.523819	-22.8998	52.3213	0.909411	-1.38e-13	0.536187	-22.9095	52.3407	0.956996	-1.93e-05	0.536309	-22.9073	52.3363	0.991942	-0.00110079	0.536512	-22.9068	52.3354	1.00005	-0.00129851	0.536552	-22.0243	50.5703	0.649818	1.14995	0.483459	-22.3749	53.6387	1.10261	0.733497	-0.381922	0.700713	-22.1439	53.1766
BM.tworegime	74	5	NA	0.5	2	NA	-28.4365	61.1283	1.19411	-0.987501	0	-28.4365	63.3947	1.194	2.87e-07	-0.987501	-28.4315	63.3848	1.33159	-0.123611	-0.991423	-28.3	63.1218	1.10795	-0.333539	-0.971342	-28.3265	63.1747	0.964244	0.00632936	-0.981338	-28.345	63.2118	0.992387	0.00607292	-0.982136	-24.9368	56.3952	0.484655	1.63524	-0.719326	-28.3807	65.6503	1.19143	5.19e-07	685518	-1.09577	-24.6163	58.1215
BM.tworegime	75	1	NA	1	0.5	NA	-43.6202	91.4957	0.985266	0.0737202	0	-42.6082	91.7381	1.28874	0.806715	0.0840527	-43.4929	93.5075	0.936178	-2.4e-14	0.0725887	-43.6202	93.7622	0.985506	-6.46e-07	0.0737201	-42.4336	91.3889	0.360785	0.0275153	0.0805516	-42.5475	91.6167	0.322156	0.0192227	0.0813552	-40.5358	87.5934	1.77303	0.633279	0.131656	-42.3578	93.6045	1.26205	0.776749	-0.64507	0.193065	-41.1053	91.0995
BM.tworegime	75	2	NA	2	0.5	NA	-40.9526	86.1605	0.885669	0.947573	0	-40.4932	87.5082	1.03083	0.433651	0.937744	-40.9526	88.4269	0.885579	-9.55e-08	0.947573	-40.9526	88.4269	0.885706	-1.84e-07	0.947574	-39.8415	86.2048	0.428815	0.019707	0.934745	-40.167	86.8557	0.49221	0.0110964	0.937711	-29.4803	65.4823	2.21376	0.288913	0.583747	-32.1137	73.1163	1.24286	1.984	2.6925	0.383802	-31.4069	71.7026
BM.tworegime	75	3	NA	0.5	0.5	NA	-35.4936	75.2425	0.711976	-0.0769721	0	-33.2434	73.0086	1.0897	1.40989	-0.0631028	-35.4936	77.5089	0.711903	-1.71e-07	-0.0769721	-35.4936	77.509	0.711844	-7.04e-08	-0.0769722	-33.2853	73.0924	0.156941	0.0404268	-0.0698535	-33.2784	73.0785	0.0255567	0.0200346	-0.0603031	-34.9105	76.3427	0.482665	0.806041	-0.134612	-31.7281	72.3452	1.24324	2.03794	-0.646292	0.113371	-35.0366	78.9621
BM.tworegime	75	4	NA	0.5	1	NA	-35.7399	75.7351	0.718953	0.788838	0	-35.7399	78.0016	0.719155	2.08e-07	0.788838	-34.8607	76.2432	2.62539	-1.68865	0.771346	-34.0667	74.655	0.41994	-1.17757	0.80569	-34.2346	74.9909	2.00921	-0.0328387	0.778476	-33.7425	74.0068	1.79668	-0.0307851	0.782502	-35.2562	77.0341	0.504028	0.807783	0.707817	-34.2998	77.4885	0.67887	1.44e-07	-9.08698e+06	1.08619	-34.6071	78.103
BM.tworegime	75	5	NA	0.5	2	NA	-62.9353	130.126	2.13395	-0.925902	0	-62.9353	132.392	2.13427	2.66e-08	-0.925902	-62.75	132.022	3.5767	-0.660191	-0.93136	-62.407	131.336	1.67523	-0.570597	-0.885277	-62.7271	131.976	3.03811	-0.0107412	-0.938522	-62.7202	131.962	2.96585	-0.0244629	-0.938635	-57.6385	121.799	0.449436	2.86602	-0.844283	-62.8018	134.492	2.12277	1.54e-07	-4.51194e+06	-0.76787	-58.0772	125.043
BM.tworegime	76	1	NA	1	0.5	NA	-24.5307	53.3167	0.649475	0.15301	0	-24.323	55.1677	0.734812	0.443879	0.181031	-24.5307	55.5832	0.649459	-3.71e-07	0.15301	-24.5307	55.5832	0.649519	-1.35e-06	0.15301	-24.4702	55.4621	0.523133	0.00631241	0.162726	-24.455	55.4317	0.487267	0.00484313	0.166042	-24.2903	55.1023	0.75365	0.567531	0.131033	-24.2892	57.4672	0.757679	0.555638	0.544728	0.130639	-24.4888	57.8666
BM.tworegime	76	2	NA	2	0.5	NA	-32.6634	69.5822	0.899089	-0.24082	0	-32.4946	71.511	1.0229	0.457161	-0.241305	-32.6634	71.8486	0.899301	-2.9e-07	-0.24082	-32.6631	71.8479	0.898468	-0.00399869	-0.240694	-32.6598	71.8414	0.950003	-0.0016395	-0.239772	-32.6582	71.8381	0.972211	-0.00216607	-0.239306	-28.27	63.0617	1.56367	0.40983	-0.413622	-31.778	72.4449	1.11716	0.87366	0.806214	-0.501087	-28.333	65.5549
BM.tworegime	76	3	NA	0.5	0.5	NA	-14.1465	32.5484	0.428683	-0.050595	0	-14.1465	34.8148	0.4287	1.54e-08	-0.050595	-14.0213	34.5644	0.698939	-0.584286	-0.0595169	-13.7254	33.9725	0.359684	-0.556022	-0.0346732	-14.0155	34.5528	0.563308	-0.00831321	-0.0561466	-14.0104	34.5426	0.56001	-0.00389026	-0.05608	-14.1178	34.7572	0.405193	0.446978	-0.0386384	-13.7655	36.4199	0.422187	4.17e-07	1.29485e+06	-0.216979	-14.0606	37.0101
BM.tworegime	76	4	NA	0.5	1	NA	-23.5284	51.3122	0.624061	-0.557862	0	-23.4391	53.3999	0.68347	0.316892	-0.576614	-23.5284	53.5786	0.62392	-1.75e-08	-0.557862	-23.5232	53.568	0.61029	-0.0811431	-0.562738	-23.5083	53.5384	0.715582	-0.00410393	-0.55211	-23.4859	53.4935	0.817201	-0.00565585	-0.546828	-23.1415	52.8047	0.497859	0.721437	-0.578763	-23.1029	55.0946	0.740717	0.643094	-1.48817	-0.431165	-23.1362	55.1613
BM.tworegime	76	5	NA	0.5	2	NA	-34.3826	73.0205	0.96322	0.714779	0	-34.3826	75.2869	0.96331	7.61e-09	0.714779	-34.016	74.5537	0.92317	-2.42e-14	0.714092	-33.9284	74.3785	0.805887	-0.561187	0.710256	-34.3151	75.152	1.14801	-0.00531319	0.718719	-34.3219	75.1656	1.1218	-0.00472613	0.718257	-29.312	65.1458	0.351728	1.40805	0.700403	-34.3808	77.6505	0.963182	5.92e-08	939810	0.697632	-29.6801	68.2491
BM.tworegime	77	1	NA	1	0.5	NA	-37.7305	79.7163	0.79827	0.00616367	0	-37.7305	81.9827	0.798455	9.8e-07	0.00616368	-37.7287	81.9792	0.841303	-0.0673902	0.00577245	-37.6217	81.765	0.713165	-0.264546	-0.00178824	-37.6301	81.7819	1.03672	-0.00796095	0.00406229	-37.6172	81.7561	1.0384	-0.00714155	0.00403253	-36.8857	80.2931	1.09566	0.626949	0.0356256	-35.9078	80.7045	0.768793	0.0828188	-19.7541	0.109885	-36.9454	82.7797
BM.tworegime	77	2	NA	2	0.5	NA	-43.7344	91.724	1.01511	0.0631515	0	-41.6619	89.8455	1.43238	1.09903	0.0271878	-43.6407	93.8031	0.964316	-1.26e-13	0.0631418	-43.7362	93.9941	1.00309	-4.85e-09	0.0631517	-41.3793	89.2804	0.266171	0.0359997	0.0445411	-41.5312	89.5842	0.0659994	0.0276639	0.0274265	-34.4765	75.4748	2.05702	0.362504	0.0439454	-41.5786	92.046	1.44076	1.12593	0.362512	0.000584785	-33.4271	75.7431
BM.tworegime	77	3	NA	0.5	0.5	NA	-29.5267	63.3088	0.574991	-0.429559	0	-29.4086	65.339	0.635923	0.250505	-0.414734	-29.5267	65.5752	0.574985	-4.96e-07	-0.429559	-29.5267	65.5752	0.574895	-1.64e-06	-0.429559	-29.4416	65.4049	0.448823	0.00724854	-0.421292	-29.4356	65.3928	0.431035	0.00430011	-0.420152	-28.7259	63.9735	0.395437	0.678101	-0.433914	-29.4071	67.7032	0.635532	0.249416	-0.255176	-0.41733	-28.6746	66.238
BM.tworegime	77	4	NA	0.5	1	NA	-41.202	86.6594	0.917175	0.0739604	0	-41.202	88.9258	0.917356	1.09e-07	0.0739604	-40.5603	87.6423	1.82011	-0.914425	0.0564618	-40.1754	86.8725	0.688674	-0.584833	0.110712	-40.8222	88.1661	1.3693	-0.0125229	0.0644773	-40.8602	88.2421	1.26879	-0.010611	0.0661056	-40.2838	87.0893	0.512452	1.2067	0.17006	-35.871	80.6309	0.832367	0.277134	11.5259	-0.115404	-39.2834	87.4558
BM.tworegime	77	5	NA	0.5	2	NA	-46.3217	96.8988	1.12563	-0.047429	0	-45.3195	97.1607	1.54508	0.900235	-0.026352	-46.3217	99.1652	1.12599	-1.63e-07	-0.047429	-46.3217	99.1652	1.12546	-1.5e-07	-0.047429	-45.4464	97.4145	0.447806	0.0258861	-0.0412318	-45.3346	97.1909	0.182929	0.0285437	-0.0297651	-42.8401	92.202	0.454477	1.5104	-0.0267328	-45.3194	99.5277	1.5449	0.899748	-0.0402846	-0.0255249	-43.172	95.2328
BM.tworegime	78	1	NA	1	0.5	NA	-32.6421	69.5396	0.833137	-0.115267	0	-32.6421	71.806	0.833025	1.01e-05	-0.115267	-32.6421	71.8059	0.8407	-0.0114455	-0.11528	-32.5634	71.6485	0.777712	-0.199959	-0.119743	-32.5933	71.7083	0.717767	0.00439685	-0.116802	-32.6042	71.7301	0.738607	0.00281596	-0.116442	-32.2491	71.02	0.618156	0.929002	-0.112361	-32.5528	73.9945	0.832066	0.00635936	-55.0692	-0.0803842	-32.3319	73.5526
BM.tworegime	78	2	NA	2	0.5	NA	-35.3111	74.8775	0.926916	-0.744722	0	-32.113	70.7477	1.65284	2.34662	-0.738913	-35.3111	77.1439	0.927037	-1.09e-07	-0.744722	-35.3113	77.1443	0.926983	-1.12e-08	-0.744722	-33.256	73.0337	0.14037	0.0517897	-0.728789	-32.2938	71.1094	4.2e-08	0.0271583	-0.745672	-34.0786	74.6789	1.3611	0.71683	-0.748412	-31.9181	72.7251	1.67908	2.44403	-0.526644	-0.779264	-34.9538	78.7966
BM.tworegime	78	3	NA	0.5	0.5	NA	-21.8108	47.877	0.540198	0.721537	0	-21.7065	49.9348	0.604364	0.333769	0.720805	-21.8108	50.1434	0.540177	-1.21e-06	0.721537	-21.8084	50.1385	0.531655	-0.0508728	0.722002	-21.795	50.1117	0.47928	0.00355716	0.720814	-21.7924	50.1065	0.467075	0.00219868	0.720689	-21.7076	49.937	0.628723	0.500453	0.733344	-20.9434	50.7757	0.629177	0.543341	-0.798069	0.797464	-21.742	52.3728
BM.tworegime	78	4	NA	0.5	1	NA	-19.0808	42.4169	0.484272	-0.0738934	0	-18.9685	44.4588	0.537426	0.310139	-0.067058	-19.0808	44.6833	0.484226	-5.65e-06	-0.0738935	-19.0817	44.6851	0.481386	-0.0198482	-0.0730601	-19.0788	44.6793	0.465047	0.00121539	-0.0735923	-19.0784	44.6785	0.461388	0.000688315	-0.0735284	-18.5798	43.6813	0.351527	0.54178	-0.0836976	-18.9517	46.7923	0.538066	0.315807	-0.42926	-0.0559556	-18.275	45.4389
BM.tworegime	78	5	NA	0.5	2	NA	-46.3309	96.9171	1.44031	0.618283	0	-46.3309	99.1835	1.44045	3.77e-08	0.618283	-45.2699	97.0615	4.61825	-1.48318	0.606518	-44.611	95.7437	0.968851	-0.950995	0.666055	-45.4495	97.4207	2.61191	-0.019168	0.610232	-45.5465	97.6147	2.28695	-0.0257647	0.611089	-41.5638	89.6493	0.387349	1.87916	0.534921	-46.2631	101.415	1.43628	1.67e-07	-2.3981e+06	0.658207	-41.404	91.6968
BM.tworegime	79	1	NA	1	0.5	NA	-38.7625	81.7803	0.86979	-0.189401	0	-38.7625	84.0468	0.869702	7.61e-06	-0.189401	-35.985	78.4918	3.31479	-1.90517	-0.148184	-35.1743	76.8703	0.461312	-1.08651	-0.187983	-36.0655	78.6527	2.61136	-0.0373614	-0.163449	-36.0532	78.6281	1.92617	-0.0321341	-0.177445	-35.6652	77.8521	1.6871	0.449839	-0.0744353	-37.3622	83.6133	0.822312	5.73e-08	-2.07582e+07	0.22475	-33.6045	76.0978
BM.tworegime	79	2	NA	2	0.5	NA	-39.3348	82.9249	0.890059	0.075033	0	-38.4867	83.4952	1.22295	0.847253	0.089578	-39.3348	85.1914	0.889946	-5.9e-07	0.075033	-39.3349	85.1915	0.890267	-4.34e-07	0.0750331	-38.8956	84.3128	0.448252	0.0199008	0.0800489	-38.53	83.5818	2.16e-06	0.0281055	0.0986755	-36.7387	79.9991	1.50665	0.530547	0.112867	-38.2199	85.3288	1.22929	0.890225	-0.3997	0.226971	-37.9784	84.8456
BM.tworegime	79	3	NA	0.5	0.5	NA	-26.2141	56.6836	0.526609	-0.363116	0	-26.2141	58.95	0.526479	8.4e-08	-0.363116	-26.1045	58.7308	0.753437	-0.469599	-0.343497	-25.853	58.2278	0.431802	-0.426442	-0.389873	-26.0145	58.5507	0.769893	-0.0118146	-0.345585	-25.9854	58.4925	0.768615	-0.0072629	-0.346148	-26.1965	58.9147	0.499073	0.541843	-0.352364	-24.8405	58.5698	0.498412	5.63e-07	1.62953e+06	-0.682356	-25.8422	60.5733
BM.tworegime	79	4	NA	0.5	1	NA	-39.8109	83.877	0.907154	0.150776	0	-39.8109	86.1434	0.907003	4.8e-08	0.150776	-38.2176	82.9569	3.02688	-1.66439	0.127812	-37.4902	81.5021	0.525797	-1.00735	0.167578	-37.6262	81.7742	2.81155	-0.0377227	0.130285	-37.1049	80.7315	2.29259	-0.0408457	0.134046	-36.0282	78.5782	0.296976	1.21392	0.114721	-39.8053	88.4996	0.906773	1.31e-07	-589340	0.177691	-34.6739	78.2368
BM.tworegime	79	5	NA	0.5	2	NA	-59.8803	124.016	2.02391	-0.407867	0	-59.4369	125.395	2.41524	0.451311	-0.45971	-59.8803	126.282	2.02471	-3.59e-07	-0.407867	-59.8804	126.282	2.0251	-1.47e-07	-0.407867	-59.0671	124.656	0.964487	0.0210927	-0.45103	-59.2255	124.973	0.973377	0.0312161	-0.453404	-54.1931	114.908	0.350786	3.0382	-0.193925	-56.5265	121.942	2.63317	0.968635	1.84188	-1.21692	-54.6754	118.24
BM.tworegime	80	1	NA	1	0.5	NA	-23.1257	50.5068	0.666476	0.491134	0	-23.123	52.7678	0.677797	0.053785	0.493387	-23.1257	52.7732	0.666501	-1.12e-05	0.491134	-23.0251	52.5719	0.621226	-0.236183	0.501309	-23.0578	52.6374	0.837578	-0.00707646	0.483856	-23.0339	52.5896	0.881494	-0.00648047	0.482127	-22.6185	51.7587	0.852807	0.562036	0.463041	-22.7256	54.34	0.685435	0.139409	4.73402	0.406543	-22.7162	54.3212
BM.tworegime	80	2	NA	2	0.5	NA	-35.9232	76.1017	1.11188	-0.595224	0	-34.3355	75.1928	1.5617	1.37813	-0.59876	-35.9232	78.3681	1.11222	-3.2e-08	-0.595224	-35.9231	78.368	1.11198	-1.87e-07	-0.595224	-34.7862	76.0941	0.361133	0.03208	-0.611777	-34.3766	75.275	0.103438	0.0312705	-0.606411	-29.7496	66.0209	2.17968	0.505408	-0.479634	-33.1496	75.1882	1.56432	1.56614	-1.34163	-0.433768	-31.833	72.5548
BM.tworegime	80	3	NA	0.5	0.5	NA	-16.2446	36.7446	0.506168	0.302954	0	-14.4072	35.3361	0.764023	1.69509	0.265997	-16.2446	39.011	0.506196	-1.82e-07	0.302954	-16.2445	39.0107	0.506107	-2.71e-07	0.302954	-14.799	36.1198	0.145938	0.0351595	0.278987	-14.3748	35.2713	2.96e-07	0.0158765	0.262106	-16.23	38.9817	0.532352	0.491708	0.30433	-14.2486	37.3861	0.775366	1.77963	0.10378	0.304552	-16.2446	41.3781
BM.tworegime	80	4	NA	0.5	1	NA	-28.717	61.6893	0.83351	0.836053	0	-28.635	63.7916	0.915311	0.310162	0.82727	-28.717	63.9557	0.833625	-6.07e-07	0.836053	-28.7045	63.9307	0.804327	-0.122212	0.832578	-28.7134	63.9486	0.878383	-0.0015986	0.836989	-28.7121	63.9459	0.893912	-0.00183278	0.837298	-27.004	60.5297	0.446078	1.04411	0.793312	-28.0407	64.9704	0.93251	0.449333	-0.933413	0.942269	-27.2646	63.4181
BM.tworegime	80	5	NA	0.5	2	NA	-47.434	99.1233	1.76205	-1.30902	0	-47.2599	101.041	2.00417	0.437628	-1.33262	-47.434	101.39	1.76233	-2.26e-06	-1.30902	-47.4337	101.389	1.76016	-0.00336525	-1.30911	-47.2982	101.118	1.31386	0.00872565	-1.32279	-47.3143	101.15	1.32496	0.0132893	-1.32232	-40.675	87.8717	0.377359	2.54661	-1.57709	-46.1281	101.145	2.05405	0.672964	-3.6616	-1.11309	-40.7706	90.4301
BM.tworegime	81	1	NA	1	0.5	NA	-27.7195	59.6944	0.574188	-0.145653	0	-27.4536	61.4289	0.679709	0.471769	-0.14007	-27.7195	61.9608	0.574148	-7.36e-07	-0.145653	-27.7195	61.9608	0.573977	-1.44e-07	-0.145653	-27.5572	61.6361	0.392052	0.0110669	-0.143041	-27.527	61.5758	0.338329	0.00707615	-0.142201	-27.4886	61.499	0.710702	0.51323	-0.155566	-26.5318	61.9525	0.736975	0.801118	1.03179	-0.303576	-27.6426	64.174
BM.tworegime	81	2	NA	2	0.5	NA	-31.8199	67.8951	0.676352	-0.155543	0	-30.7447	68.0112	0.981495	1.15048	-0.158764	-31.8199	70.1615	0.676416	-6.08e-08	-0.155543	-31.8199	70.1616	0.676457	-3.6e-07	-0.155544	-31.3846	69.2909	0.293429	0.0238712	-0.151281	-30.7278	67.9773	9.67e-07	0.0209312	-0.162474	-27.5339	61.5896	1.26379	0.384667	-0.174693	-30.2875	69.4639	1.01067	1.29783	0.338806	-0.265953	-29.3895	67.6679
BM.tworegime	81	3	NA	0.5	0.5	NA	-23.6265	51.5084	0.487495	-0.230736	0	-23.6265	53.7748	0.487399	6.48e-07	-0.230736	-23.3047	53.1311	1.01725	-0.939516	-0.230589	-22.8584	52.2385	0.356203	-0.738311	-0.20428	-22.9371	52.396	0.979876	-0.02198	-0.223908	-22.716	51.9538	0.958906	-0.0138213	-0.222282	-23.6149	53.7516	0.509873	0.477194	-0.232261	-23.5978	56.0845	0.486893	6.92e-08	-2.3571e+06	-0.198978	-23.1094	55.1077
BM.tworegime	81	4	NA	0.5	1	NA	-34.9751	74.2054	0.767499	0.390399	0	-34.8853	76.2924	0.855091	0.289684	0.390369	-34.9751	76.4718	0.767692	-3.4e-06	0.390399	-34.9738	76.4692	0.760414	-0.0261854	0.390566	-34.939	76.3998	0.640012	0.00533943	0.387702	-34.9329	76.3875	0.610598	0.00468652	0.387376	-33.2406	73.003	0.365035	0.953232	0.374883	-34.7577	78.4044	0.835711	0.242884	-1.32238	0.469565	-33.2237	75.3362
BM.tworegime	81	5	NA	0.5	2	NA	-58.1603	120.576	1.93976	-0.503886	0	-57.2349	120.992	2.47598	0.75496	-0.624331	-58.1603	122.842	1.94037	-6.01e-07	-0.503886	-58.1603	122.842	1.94029	-2.17e-07	-0.503886	-56.9864	120.494	0.780437	0.0251796	-0.601831	-57.1618	120.845	0.715891	0.0356882	-0.603057	-47.0894	100.701	0.185753	2.63919	-0.440198	-57.2272	123.343	2.47773	0.757228	-0.819843	-0.598313	-45.8189	100.527
BM.tworegime	82	1	NA	1	0.5	NA	-27.7257	59.7066	0.734155	-0.00923244	0	-27.6801	61.882	0.777263	0.168222	-0.00695348	-27.7257	61.973	0.734139	-1.37e-07	-0.00923244	-27.7211	61.9639	0.724127	-0.0431817	-0.00743004	-27.6755	61.8728	0.612752	0.00541094	-0.00738017	-27.6783	61.8784	0.614003	0.00365434	-0.00740576	-27.1517	60.8252	0.92699	0.562235	-0.035348	-27.6751	64.239	0.779068	0.175094	0.0158108	-0.364417	-27.3697	63.6283
BM.tworegime	82	2	NA	2	0.5	NA	-36.4356	77.1264	1.03992	-0.730369	0	-35.0859	76.6936	1.38576	1.04239	-0.768676	-36.4003	79.3223	0.988209	-6.26e-13	-0.730401	-36.4355	79.3928	1.04054	-8.04e-08	-0.730369	-35.0111	76.544	0.351793	0.03048	-0.761987	-35.0277	76.5771	0.21445	0.0249426	-0.76678	-30.6832	67.8882	1.70206	0.4024	-0.67745	-35.0789	79.0468	1.379	1.02694	-0.742641	-0.837134	-31.8457	72.5803
BM.tworegime	82	3	NA	0.5	0.5	NA	-21.8248	47.9049	0.579813	0.142435	0	-21.5688	49.6592	0.657444	0.394315	0.144824	-21.8248	50.1713	0.579798	-3.6e-07	0.142435	-21.8248	50.1713	0.579825	-2.43e-08	0.142435	-21.6089	49.7395	0.401208	0.0108446	0.144191	-21.6077	49.7372	0.382837	0.00597435	0.144321	-21.7889	50.0995	0.547605	0.609808	0.136432	-20.6865	50.2619	0.653312	0.481772	-0.0975692	1.53209	-21.8057	52.5002
BM.tworegime	82	4	NA	0.5	1	NA	-30.2812	64.8178	0.813157	-0.165113	0	-30.2813	67.0843	0.813194	1.61e-05	-0.165113	-30.1779	66.8774	1.18777	-0.467161	-0.160404	-29.9382	66.3981	0.693951	-0.431861	-0.132312	-30.2271	66.9759	0.954855	-0.00496855	-0.165355	-30.235	66.9917	0.927585	-0.0034894	-0.165379	-29.2534	65.0285	0.541449	1.08249	-0.0819567	-29.5746	68.0381	0.790494	8.18e-08	0.125957	-9.88205e+06	-28.3004	65.4898
BM.tworegime	82	5	NA	0.5	2	NA	-47.2373	98.7299	1.60226	0.505375	0	-43.7732	94.0681	2.70286	2.23875	0.36777	-47.2373	100.996	1.60272	-3.56e-07	0.505375	-47.2373	100.996	1.60253	-2.07e-07	0.505375	-44.1495	94.8207	0.184698	0.0589568	0.416612	-43.9577	94.4372	4.05e-08	0.0468829	0.414761	-35.2604	77.0426	0.293142	2.72487	0.377816	-43.7429	96.3746	2.71614	2.2637	0.316591	0.434202	-37.6637	84.2163
BM.tworegime	83	1	NA	1	0.5	NA	-26.4832	57.2217	0.639655	0.325486	0	-26.4832	59.4881	0.639629	4.62e-07	0.325486	-26.4412	59.4042	0.848188	-0.346377	0.322802	-26.212	58.9458	0.545622	-0.440251	0.331093	-26.444	59.4098	0.749493	-0.00486394	0.322506	-26.4456	59.4129	0.739669	-0.00302417	0.322726	-22.382	51.2858	1.00836	0.306644	0.405675	-26.1056	61.1	0.629992	4.75e-08	0.197771	1.2772e+07	-22.7587	54.4063
BM.tworegime	83	2	NA	2	0.5	NA	-50.8955	106.046	1.69837	0.376928	0	-50.8955	108.313	1.69876	1.52e-05	0.376928	-50.8609	108.244	2.15001	-0.289493	0.378592	-50.6678	107.857	1.48313	-0.376891	0.366743	-50.7915	108.105	2.169	-0.00756786	0.382422	-50.7798	108.081	2.19548	-0.0150047	0.383021	-46.9893	100.5	2.70983	0.817541	0.215156	-50.2538	109.397	1.65536	1.53e-07	0.647496	-8.4243e+06	-46.6127	102.114
BM.tworegime	83	3	NA	0.5	0.5	NA	-21.509	47.2733	0.524152	0.00934347	0	-20.27	47.0618	0.746305	1.23182	-0.00786982	-21.509	49.5397	0.523968	-1.92e-06	0.00934349	-21.5177	49.5571	0.510603	-1.34e-08	0.0093436	-20.517	47.5557	0.193113	0.0283544	-0.00385819	-20.2911	47.1039	0.000315606	0.0166665	-0.0111828	-20.7124	47.9465	0.387129	0.640788	0.0297581	-19.7883	48.4655	0.772773	1.41832	0.0894101	-0.362213	-20.5909	50.0708
BM.tworegime	83	4	NA	0.5	1	NA	-31.713	67.6813	0.788573	-0.285346	0	-30.3845	67.2907	1.10667	1.19657	-0.27693	-31.713	69.9478	0.78851	-4.76e-07	-0.285346	-31.7142	69.9501	0.780821	-9.38e-08	-0.285346	-31.1153	68.7523	0.34228	0.0240518	-0.280414	-30.5964	67.7146	0.0446718	0.0234691	-0.278621	-30.5832	67.6882	0.535606	1.00859	-0.2536	-30.2922	69.4732	1.11151	1.22397	-0.222974	-0.497595	-31.1416	71.172
BM.tworegime	83	5	NA	0.5	2	NA	-51.5177	107.291	1.74069	-0.515392	0	-50.3212	107.164	2.3705	1.07713	-0.51979	-51.5177	109.557	1.74033	-3.3e-08	-0.515392	-51.5253	109.572	1.69824	-6.65e-08	-0.515392	-50.8938	108.309	0.847637	0.0206811	-0.517705	-50.5676	107.657	0.144389	0.0504963	-0.524469	-45.3524	97.2265	0.56895	2.77858	-0.348222	-49.1907	107.27	2.43104	1.31481	-0.242736	-1.59401	-47.0096	102.908
BM.tworegime	84	1	NA	1	0.5	NA	-25.0894	54.4341	0.798199	0.0320669	0	-22.3567	51.2351	1.31783	2.49622	0.0241156	-25.0894	56.7006	0.798167	-3.39e-07	0.0320669	-25.0894	56.7005	0.798116	-6.87e-08	0.032067	-23.719	53.9597	0.214787	0.0368905	0.028821	-22.4283	51.3784	5.2e-09	0.0240137	0.0257638	-24.582	55.6857	0.987597	0.648312	0.0308568	-22.2894	53.4678	1.32519	2.53808	0.0790332	-0.0410241	-24.9306	58.7501
BM.tworegime	84	2	NA	2	0.5	NA	-32.291	68.8373	1.06433	0.0265158	0	-29.6161	65.7539	1.82125	2.66123	0.0136724	-32.291	71.1037	1.06453	-2.03e-07	0.0265158	-32.291	71.1037	1.06304	-1.9e-08	0.0265157	-31.0392	68.6001	0.245247	0.0414327	0.0208798	-29.6668	65.8554	4.43e-08	0.0320794	0.0147496	-29.9678	66.4574	1.7041	0.604467	0.0510825	-27.9224	64.7337	1.93046	3.3201	-0.270629	0.304573	-30.4031	69.6951
BM.tworegime	84	3	NA	0.5	0.5	NA	-13.5355	31.3263	0.502684	0.357574	0	-13.4934	33.5086	0.541892	0.274847	0.355522	-13.5355	33.5927	0.502729	-7.85e-07	0.357574	-13.4608	33.4433	0.455033	-0.373451	0.356079	-13.347	33.2158	0.738634	-0.0119342	0.358201	-13.2484	33.0186	0.808025	-0.00905529	0.357793	-13.5168	33.5553	0.476695	0.523095	0.364037	-9.48805	27.865	0.575178	1.11368	0.853389	-0.770126	-13.5308	35.9504
BM.tworegime	84	4	NA	0.5	1	NA	-24.6836	53.6226	0.785201	0.0526122	0	-24.3004	55.1225	0.955973	0.782203	0.0494844	-24.6836	55.889	0.785173	-5.26e-07	0.0526122	-24.6837	55.8891	0.785281	-1.24e-06	0.0526123	-24.6514	55.8244	0.646017	0.00582689	0.0517741	-24.5947	55.711	0.398201	0.0120195	0.0504521	-23.4001	53.322	0.492528	1.01291	-0.0345891	-22.7766	54.4421	1.05551	1.42275	-0.322582	0.720827	-23.7012	56.2914
BM.tworegime	84	5	NA	0.5	2	NA	-40.4719	85.1992	1.47734	0.632007	0	-39.8395	86.2008	1.73692	0.688061	0.621989	-40.4719	87.4656	1.47682	-5.98e-07	0.632007	-40.472	87.4658	1.47664	-1.58e-07	0.632008	-39.2122	84.9462	0.586726	0.0258154	0.623274	-39.4793	85.4803	0.628117	0.0249078	0.624624	-32.0424	70.6066	0.303397	2.43178	0.0754948	-38.903	86.6949	1.82572	1.02795	0.170456	1.69411	-32.4924	73.8737
BM.tworegime	85	1	NA	1	0.5	NA	-32.0397	68.3348	0.763753	1.0575	0	-32.0397	70.6012	0.762932	2.57e-06	1.0575	-32.0374	70.5966	0.814615	-0.0777635	1.06264	-31.9184	70.3585	0.697691	-0.293008	1.0282	-32.0083	70.5382	0.668902	0.00374518	1.05104	-32.01	70.5417	0.671752	0.00262548	1.05116	-30.8801	68.2819	1.12496	0.579788	0.83003	-31.2841	71.4572	0.841003	0.416244	3.33652	0.716401	-31.2803	71.4495
BM.tworegime	85	2	NA	2	0.5	NA	-39.291	82.8373	1.01964	0.0335191	0	-35.7951	78.112	1.71495	2.4401	-0.0581345	-38.6396	83.8009	0.968748	-1.12e-14	0.0346131	-39.291	85.1037	1.0198	-4.69e-07	0.0335191	-35.7567	78.0351	0.123091	0.053732	-0.0173172	-35.7562	78.0342	0.000176423	0.0285889	-0.0369825	-28.5137	63.5492	2.34109	0.32912	-0.0508941	-35.7856	80.4601	1.70927	2.42783	-0.098799	-0.0436821	-29.4909	67.8707
BM.tworegime	85	3	NA	0.5	0.5	NA	-25.0131	54.2816	0.576068	-0.144251	0	-25.0131	56.548	0.576096	1.99e-07	-0.144251	-24.7219	55.9656	1.28338	-0.968127	-0.174683	-24.2404	55.0025	0.438901	-0.814612	-0.108914	-24.5743	55.6703	0.933114	-0.0145982	-0.15519	-24.5565	55.6347	0.899893	-0.00929057	-0.153815	-24.0754	54.6726	0.354324	0.692962	-0.31487	-24.3954	57.6798	0.561959	3.19e-07	-2.21254e+06	0.0929665	-23.919	56.7269
BM.tworegime	85	4	NA	0.5	1	NA	-36.2675	76.7903	0.903358	-0.607275	0	-35.5971	77.7159	1.15474	0.913485	-0.593088	-36.2675	79.0568	0.903666	-1.24e-06	-0.607275	-36.2675	79.0568	0.903637	-6.7e-07	-0.607275	-36.0085	78.5388	0.538932	0.0143927	-0.6075	-35.8871	78.2959	0.375361	0.0155906	-0.606548	-35.293	77.1077	0.566186	1.07501	-0.625441	-35.5971	80.0831	1.15485	0.91374	-0.594209	-0.592836	-35.5615	80.0118
BM.tworegime	85	5	NA	0.5	2	NA	-47.4542	99.1637	1.41359	-0.607286	0	-47.4542	101.43	1.41468	0.0025057	-0.607375	-47.4541	101.43	1.42544	-0.0101818	-0.607106	-47.2171	100.956	1.16305	-0.632256	-0.627115	-47.1011	100.724	2.37297	-0.0155598	-0.607112	-47.0118	100.545	2.38339	-0.0274653	-0.607225	-42.4649	91.4516	0.399489	1.92677	-0.334807	-47.415	103.719	1.41133	9.27e-06	-30267.4	-0.513127	-42.699	94.287
BM.tworegime	86	1	NA	1	0.5	NA	-28.1758	60.607	0.58551	-0.112685	0	-25.8431	58.208	0.887735	1.5026	-0.145017	-28.1758	62.8734	0.585494	-2.81e-08	-0.112685	-28.1759	62.8735	0.585558	-1.53e-08	-0.112685	-26.4431	59.408	0.164387	0.0345917	-0.125396	-25.8914	58.3045	1.04e-05	0.0175014	-0.141833	-27.4512	61.4242	0.768885	0.470148	-0.150012	-24.0291	56.9471	1.03716	2.33729	0.213486	-0.352141	-27.7474	64.3836
BM.tworegime	86	2	NA	2	0.5	NA	-39.5109	83.2772	0.921274	-0.524379	0	-39.2738	85.0693	1.06614	0.420934	-0.515546	-39.5109	85.5436	0.921257	-2.81e-07	-0.524379	-39.511	85.5437	0.92136	-6.02e-07	-0.524379	-39.3685	85.2588	0.670471	0.00921115	-0.51875	-39.3589	85.2396	0.628245	0.00875268	-0.517983	-35.7972	78.1162	1.68746	0.488399	-0.332362	-38.4572	85.8033	1.16163	0.761099	-1.55316	-0.248088	-36.2522	81.3933
BM.tworegime	86	3	NA	0.5	0.5	NA	-32.1598	68.5749	0.686599	0.267122	0	-30.7346	67.991	0.984896	1.20247	0.255406	-32.1598	70.8413	0.686586	-4.55e-07	0.267122	-32.1598	70.8413	0.686602	-1.51e-07	0.267122	-31.0408	68.6033	0.243204	0.0287689	0.268735	-30.8203	68.1624	0.044795	0.0196564	0.257242	-32.1556	70.833	0.670151	0.697054	0.269462	-30.287	69.4628	1.00015	1.30997	0.584598	0.129743	-32.1598	73.2085
BM.tworegime	86	4	NA	0.5	1	NA	-32.8195	69.8944	0.705046	-0.00230567	0	-32.7925	72.1068	0.747232	0.157829	-0.00484842	-32.8195	72.1608	0.705029	-9.47e-06	-0.0023056	-32.7884	72.0985	0.668149	-0.151596	-0.003475	-32.7806	72.0829	0.828169	-0.00485772	-9.64e-05	-32.7724	72.0666	0.844523	-0.0041291	0.000244524	-31.3226	69.1669	0.373108	0.940401	-0.0351107	-32.1875	73.264	0.779018	0.336882	-1.86662	0.212466	-31.3762	71.6413
BM.tworegime	86	5	NA	0.5	2	NA	-54.3703	112.996	1.66919	-0.346328	0	-54.3703	115.262	1.66909	2.05e-07	-0.346328	-53.6278	113.777	4.47896	-1.26764	-0.40912	-53.0694	112.661	1.15388	-0.855279	-0.218578	-53.4296	113.381	3.28721	-0.0216385	-0.397464	-53.4245	113.371	2.9039	-0.0367256	-0.389506	-47.9184	102.358	0.402423	2.55578	-0.764558	-54.0469	116.983	1.64798	1.26e-07	-6.0583e+06	-0.0663674	-47.583	104.055
BM.tworegime	87	1	NA	1	0.5	NA	-14.958	34.1714	0.525031	0.227152	0	-12.0412	30.6041	0.771385	1.95184	0.313961	-14.958	36.4378	0.525002	-9.62e-08	0.227152	-14.958	36.4377	0.52496	-2.02e-07	0.227152	-11.9021	30.326	0.0811824	0.05038	0.263474	-11.9149	30.3515	0.00162948	0.0155396	0.295386	-14.954	36.4297	0.538026	0.517598	0.227086	-12.0409	32.9708	0.770536	1.94655	0.307039	0.316995	-14.958	38.805
BM.tworegime	87	2	NA	2	0.5	NA	-32.1909	68.6372	1.04604	0.896784	0	-32.1909	70.9036	1.04606	3.85e-06	0.896785	-32.1881	70.8979	0.993684	-8.86e-13	0.896808	-32.0377	70.5972	0.932634	-0.3973	0.913148	-32.1263	70.7744	1.27305	-0.00603693	0.892893	-32.1236	70.769	1.26701	-0.00665936	0.893337	-31.1883	68.8983	1.52112	0.7723	0.753497	-32.1689	73.2268	1.04583	0.00430195	50.7686	0.814844	-31.118	71.1248
BM.tworegime	87	3	NA	0.5	0.5	NA	-13.9462	32.1476	0.504189	0.0277556	0	-12.996	32.5138	0.638671	0.995439	-0.0201176	-13.9462	34.4141	0.504128	-3.35e-07	0.0277556	-13.9467	34.4151	0.504155	-3.03e-07	0.0277556	-12.9677	32.4572	0.225154	0.0227264	0.0094523	-13.0588	32.6392	0.191798	0.00937179	0.00478721	-13.4581	33.438	0.364451	0.580921	0.0264431	-12.8889	34.6666	0.626653	0.938313	0.278859	-0.107075	-13.644	36.177
BM.tworegime	87	4	NA	0.5	1	NA	-24.0886	52.4326	0.756494	-0.71482	0	-24.0881	54.698	0.761264	0.0215688	-0.713693	-24.0886	54.699	0.756478	-3.92e-06	-0.71482	-23.9954	54.5125	0.69608	-0.292721	-0.713284	-24.058	54.6378	0.86141	-0.00396814	-0.716943	-24.057	54.6357	0.860607	-0.00314379	-0.716864	-23.5089	53.5394	0.509163	0.896787	-0.66798	-23.9626	56.8141	0.762262	0.0439049	9.0468	-0.876032	-23.6602	56.2092
BM.tworegime	87	5	NA	0.5	2	NA	-37.6895	79.6343	1.30343	-1.04039	0	-37.5754	81.6725	1.43532	0.350735	-1.07085	-37.6895	81.9007	1.30354	-1.08e-06	-1.04039	-37.6892	81.9002	1.29742	-0.0185138	-1.04181	-37.6831	81.8879	1.22035	0.00197528	-1.04254	-37.6821	81.8859	1.205	0.0029699	-1.04298	-33.4758	73.4732	0.340176	1.84851	-1.00994	-37.5714	84.0316	1.43327	0.346924	-0.799873	-1.10472	-33.7445	76.3779
BM.tworegime	88	1	NA	1	0.5	NA	-7.09636	18.448	0.43779	0.279975	0	-7.09636	20.7145	0.437808	1.29e-07	0.279975	-7.0402	20.6021	0.582775	-0.333686	0.284877	-6.85368	20.2291	0.397354	-0.354359	0.275316	-6.99162	20.505	0.357582	0.006083	0.281254	-7.01244	20.5466	0.369941	0.00207015	0.280852	-6.4282	19.3781	0.594222	0.337811	0.14246	-2.43396	13.7568	0.418462	0.539091	4.13754	-0.186841	-6.30189	21.4927
BM.tworegime	88	2	NA	2	0.5	NA	-27.8839	60.0231	1.00545	-0.316828	0	-26.7393	60.0003	1.24969	1.03527	-0.306216	-27.4168	61.3554	0.955292	-1.83e-13	-0.316958	-27.8834	62.2886	1.00548	-1.04e-07	-0.316828	-26.2419	59.0056	0.347595	0.0300092	-0.330037	-26.3909	59.3036	0.285241	0.0217919	-0.323521	-22.7083	51.9383	1.74576	0.469138	-0.0730866	-24.1278	57.1445	1.32335	1.75494	-1.50802	0.0266554	-23.0723	55.0335
BM.tworegime	88	3	NA	0.5	0.5	NA	-6.84313	17.9416	0.433409	-0.701911	0	-6.80819	20.1381	0.454644	0.18335	-0.694445	-6.84313	20.208	0.433441	-2.14e-07	-0.701911	-6.81488	20.1515	0.417199	-0.153633	-0.695589	-6.84237	20.2065	0.442281	-0.000625732	-0.702283	-6.84231	20.2064	0.443022	-0.00029573	-0.702312	-6.83244	20.1866	0.416449	0.444905	-0.703706	-6.18689	21.2627	0.438089	0.137674	4.86738	-0.879384	-6.82017	22.5292
BM.tworegime	88	4	NA	0.5	1	NA	-31.674	67.6034	1.17054	-0.0314437	0	-31.5692	69.6602	1.28713	0.37583	-0.0211769	-31.674	69.8698	1.1702	-2.24e-06	-0.0314437	-31.6667	69.8552	1.1431	-0.0979757	-0.0304437	-31.6726	69.8669	1.1341	0.000962844	-0.0303893	-31.6724	69.8666	1.1306	0.00122758	-0.0302812	-26.1984	58.9186	0.376738	1.65126	0.0728918	-31.5044	71.8977	1.30352	0.435012	0.882156	-0.106835	-26.8933	62.6756
BM.tworegime	88	5	NA	0.5	2	NA	-44.0615	92.3782	1.92047	-1.54588	0	-44.0615	94.6447	1.92036	1.38e-07	-1.54588	-42.9881	92.498	8.71491	-1.81235	-1.53644	-42.1858	90.8933	1.30016	-1.22392	-1.57865	-43.0425	92.6068	3.57695	-0.0207012	-1.51838	-43.2314	92.9846	2.93713	-0.0319853	-1.52534	-36.2464	79.0145	0.407359	2.95028	-1.76481	-43.503	95.8949	1.87819	9.72e-08	-1.62182e+07	-1.15754	-36.7626	82.414
BM.tworegime	89	1	NA	1	0.5	NA	-45.3491	94.9535	0.775866	-0.0312823	0	-45.3491	97.22	0.775676	1.52e-06	-0.0312823	-45.3481	97.218	0.802318	-0.0460796	-0.0319676	-45.2603	97.0424	0.69262	-0.215511	-0.027235	-45.3491	97.22	0.778327	-0.000105811	-0.031358	-45.3491	97.22	0.778719	-9.46e-05	-0.0313695	-42.3097	91.1412	1.31498	0.456808	0.200476	-41.4492	91.7874	0.902988	0.614524	-2.24618	0.398402	-43.5172	95.9233
BM.tworegime	89	2	NA	2	0.5	NA	-48.4148	101.085	0.876961	-0.0721072	0	-48.4148	103.351	0.876664	1.62e-07	-0.0721072	-48.38	103.282	1.04061	-0.235509	-0.0798814	-48.2413	103.004	0.762036	-0.261097	-0.0643456	-48.4057	103.333	0.947243	-0.00223484	-0.0754529	-48.4071	103.336	0.934946	-0.00166848	-0.0748907	-47.1348	100.791	1.30682	0.630346	0.0631764	-47.3956	103.68	0.84223	0.00191771	-407.229	0.188784	-47.079	103.047
BM.tworegime	89	3	NA	0.5	0.5	NA	-30.5791	65.4135	0.429712	-0.274053	0	-30.5791	67.6799	0.429733	2.5e-07	-0.274053	-30.5309	67.5836	0.540654	-0.31677	-0.272427	-30.3449	67.2116	0.355967	-0.347307	-0.273527	-30.5299	67.5816	0.526625	-0.00593882	-0.27204	-30.5249	67.5716	0.530715	-0.00289986	-0.271754	-30.579	67.6798	0.430738	0.428991	-0.273812	-29.3276	67.544	0.408727	2.64e-07	-2.28458e+06	-0.0722236	-30.4286	69.746
BM.tworegime	89	4	NA	0.5	1	NA	-42.5802	89.4158	0.694409	-0.240151	0	-42.5802	91.6822	0.694235	2.72e-05	-0.240152	-42.5801	91.6819	0.706372	-0.0232181	-0.239954	-42.4674	91.4566	0.5939	-0.295516	-0.243515	-42.5226	91.5668	0.902655	-0.00765377	-0.237937	-42.4837	91.4892	0.999591	-0.0086694	-0.237514	-41.3167	89.1551	0.428926	0.849271	-0.216916	-42.559	94.0069	0.693701	1.38e-07	-735938	-0.206316	-41.4108	91.7105
BM.tworegime	89	5	NA	0.5	2	NA	-59.8918	124.039	1.38792	0.107157	0	-59.8918	126.305	1.38795	4.97e-07	0.107157	-59.7733	126.068	2.00424	-0.510544	0.121789	-59.5128	125.547	1.08448	-0.445993	0.0944627	-59.7573	126.036	1.93349	-0.00976784	0.120702	-59.7633	126.048	1.84555	-0.0131464	0.119409	-55.9579	118.438	0.363509	2.29944	-0.229102	-59.7379	128.365	1.37938	3.09e-07	-1.2476e+06	0.235758	-56.5866	122.062
BM.tworegime	90	1	NA	1	0.5	NA	-27.1312	58.5178	0.660417	-0.463418	0	-25.3297	57.1811	1.01354	1.69146	-0.467185	-27.1312	60.7842	0.660223	-1.35e-07	-0.463418	-27.1313	60.7843	0.66041	-2.58e-07	-0.463418	-26.1986	58.9189	0.223051	0.030386	-0.465899	-25.3496	57.221	1.5e-06	0.0203397	-0.468014	-25.7251	57.9719	0.976997	0.470413	-0.44471	-25.3079	59.5047	1.02691	1.74598	-0.385016	-0.487535	-26.4284	61.7456
BM.tworegime	90	2	NA	2	0.5	NA	-42.2869	88.8292	1.21093	0.253443	0	-42.2856	91.0929	1.22663	0.0399942	0.253643	-42.2869	91.0956	1.21031	-3.1e-05	0.253443	-42.1477	90.8171	1.05853	-0.418405	0.257332	-42.0034	90.5285	1.94377	-0.0146003	0.250875	-41.8124	90.1466	2.28056	-0.030886	0.250448	-37.0999	80.7215	2.21391	0.577147	0.22018	-42.1558	93.2006	1.26466	0.148544	4.19231	0.165631	-37.7821	84.4531
BM.tworegime	90	3	NA	0.5	0.5	NA	-17.6563	39.5679	0.452079	-0.0593328	0	-17.231	40.9837	0.527978	0.538767	-0.0502851	-17.6563	41.8344	0.452067	-5.58e-07	-0.0593328	-17.6563	41.8344	0.452113	-3.86e-07	-0.0593327	-17.1129	40.7476	0.239394	0.0180033	-0.053854	-17.0924	40.7065	0.216767	0.00698267	-0.0526756	-17.6031	41.7279	0.489557	0.429309	-0.0613702	-17.1681	43.2251	0.533199	0.579064	0.34898	-0.083746	-17.6394	44.1676
BM.tworegime	90	4	NA	0.5	1	NA	-33.5474	71.3501	0.853697	-0.155347	0	-33.4017	73.3252	0.945514	0.334419	-0.151756	-33.5474	73.6166	0.853612	-6.68e-06	-0.155348	-33.5477	73.6171	0.851942	-0.00581148	-0.155378	-33.4469	73.4156	0.654581	0.00773486	-0.154032	-33.4441	73.41	0.634798	0.00652846	-0.153957	-32.3437	71.2092	0.526611	1.04169	-0.15816	-33.3987	75.6862	0.94742	0.340556	-0.362473	-0.140949	-32.0866	73.062
BM.tworegime	90	5	NA	0.5	2	NA	-46.9555	98.1664	1.45904	-0.502857	0	-46.9555	100.433	1.45967	2.85e-06	-0.502857	-46.9077	100.337	2.10346	-0.441101	-0.508772	-46.5978	99.7173	1.19122	-0.607929	-0.519042	-46.6969	99.9156	2.15131	-0.0119815	-0.508864	-46.6871	99.8959	2.07312	-0.0182541	-0.507406	-45.3295	97.1808	0.807084	1.8417	-0.528795	-46.9438	102.777	1.45869	3.49e-07	-543021	-0.473874	-44.8755	98.6399
BM.tworegime	91	1	NA	1	0.5	NA	-25.2638	54.783	0.721248	0.0683088	0	-23.9489	54.4196	0.915083	0.94235	0.0280789	-25.2638	57.0494	0.721303	-1.22e-07	0.0683088	-25.2637	57.0492	0.721253	-2.53e-08	0.0683091	-23.4182	53.3581	0.224582	0.0325018	0.0430384	-23.6049	53.7314	0.183328	0.0160361	0.0393694	-21.4616	49.4449	1.32563	0.407969	0.103227	-23.5951	56.0792	0.941177	1.09202	-0.619965	0.130413	-22.0036	52.8961
BM.tworegime	91	2	NA	2	0.5	NA	-40.191	84.6374	1.31052	-0.321869	0	-40.1188	86.7594	1.41518	0.246508	-0.327668	-40.191	86.9038	1.31048	-1.09e-06	-0.321869	-40.1874	86.8966	1.29213	-0.0496076	-0.322069	-40.1638	86.8494	1.15202	0.00388846	-0.323813	-40.1645	86.8507	1.14867	0.00492961	-0.323856	-34.0989	74.7195	2.58945	0.612395	-0.356171	-39.9456	88.7801	1.40617	0.247925	2.75882	-0.449433	-32.6379	74.1646
BM.tworegime	91	3	NA	0.5	0.5	NA	-13.2703	30.7959	0.446423	-0.160893	0	-13.2703	33.0623	0.446424	3.71e-06	-0.160893	-12.6605	31.8427	1.07775	-1.09191	-0.13674	-12.1773	30.8764	0.337561	-0.749173	-0.15926	-12.5895	31.7007	0.791674	-0.0185404	-0.148613	-12.5616	31.6449	0.738202	-0.00887861	-0.150637	-13.255	33.0317	0.471172	0.433936	-0.157486	-12.25	33.389	0.428573	1.68e-07	-6.77517e+06	0.020957	-12.6027	34.0944
BM.tworegime	91	4	NA	0.5	1	NA	-18.4837	41.2227	0.549987	0.624261	0	-18.4837	43.4891	0.549956	2.26e-08	0.624261	-18.2234	42.9685	0.978577	-0.705424	0.636813	-17.8929	42.3074	0.45316	-0.546569	0.614684	-18.2703	43.0623	0.749552	-0.009771	0.630266	-18.2851	43.0919	0.716743	-0.00511073	0.629365	-18.3826	43.287	0.481554	0.584074	0.626105	-18.4787	45.8462	0.549777	8.65e-08	1.03338e+06	0.609948	-18.3599	45.6086
[truncated: 444 more rows]
[truncated: 49 more columns]

## Sheet: notes
generating.model	generating model
tree	tree ID
parameter set	simulation scenario (see Table S1)
sim.sig2	simulated sigma^2 value
sim.par1	simulated parameter for regime 1 (see details in Table S1)
sim.par2	simulated parameter for regime 2 (see details in Table S1)
[truncated: 9 more rows]
