# Supplementary material for: Tempo and mode of morphological evolution are decoupled from latitude in birds
Source: PLoS Biol. 2021 Aug 24;19(8):e3001270. doi: 10.1371/journal.pbio.3001270 (PMC8384433; doi:10.1371/journal.pbio.3001270)
Supplement: S9 Data — MC, matching competition. (XLSX) [file pbio.3001270.s042.xlsx]

## Sheet: data
family.id	sim.no	parameter set	sim.sig2	sim.S_1	sim.S_2	bm1.lnL	bm1.AICc	bm1.sig2	bm1.anc	ou1.lnL	ou1.AICc	ou1.sig2	ou1.alpha	ou1.anc	eb1.lnL	eb1.AICc	eb1.sig2	eb1.r	eb1.anc	mc1.lnL	mc1.AICc	mc1.sig2	mc1.S	mc1.anc	ddexp1.lnL	ddexp1.AICc	ddexp1.sig2	ddexp1.r	ddexp1.anc	ddlin1.lnL	ddlin1.AICc	ddlin1.sig2	ddlin1.b	ddlin1.anc	bm2.lnL	bm2.AICc	bm2.sig2_temp	bm2.sig2_trop	bm2.anc	ou2.lnL	ou2.AICc	ou2.sig2	ou2.alpha	ou2.anc_temp	ou2.anc_trop	eb2.lnL	eb2.AICc	eb2.sig2	eb2.slope_temp
Cracidae.0	1	1	0.00464021	-0.126934	-0.126934	6.96952	-9.68373	0.0101322	0.0845197	6.96952	-7.4173	0.0101321	1.56e-09	0.0845197	8.1705	-9.81926	0.0367511	-0.128265	0.0541216	10.8337	-15.1457	0.00510647	-0.117915	0.13422	8.02328	-9.52482	0.0197072	-0.0249129	0.0995941	7.91865	-9.31555	0.0173408	-0.000249008	0.0984165	-31.3799	69.2815	0.0845478	0.0447843	-0.0509009	6.9814	-5.0739	0.0101288	8.13e-09	-1.07189e+06	0.0855858	8.22194	-7.555	0.0314768	-164.9
Cracidae.0	1	2	0.00464021	-0.380803	-0.126934	-73.9442	152.144	0.257856	-0.752554	-73.9442	154.41	0.257793	6.57e-09	-0.752554	-69.9711	146.464	2.62261	-0.239921	-0.888727	-64.255	135.032	0.0652942	-0.208879	-0.172505	-70.1044	146.73	0.871552	-0.0492971	-0.559106	-70.8547	148.231	0.577362	-0.0110843	-0.613425	-135.919	278.359	7.6807	2.82946	0.196367	-72.4516	153.792	0.242919	9.4e-09	-5.16901e+07	-0.69314	-67.9142	144.717	4.50496	-1.17077
Cracidae.0	1	3	0.00464021	-0.190401	-0.126934	-2.59707	9.44945	0.0148562	-0.309995	-2.59707	11.7159	0.0148556	1.14e-09	-0.309995	-0.316266	7.15427	0.202266	-0.262017	-0.354424	3.86348	-1.20522	0.00339462	-0.252801	-0.186986	-0.914916	8.35157	0.0478809	-0.0442943	-0.318198	-0.535159	7.59206	0.0375873	-0.000751746	-0.314055	-42.7574	92.0366	0.318432	0.0632511	-0.135508	-1.7986	12.4861	0.0143896	1.21e-08	-7.08985e+06	-0.299492	0.415059	8.05877	0.166822	-11.1973
Cracidae.0	1	4	0.00464021	-0.126934	-0.190401	8.05982	-11.8643	0.0097	0.0728827	8.05982	-9.59789	0.00969779	1.65e-10	0.0728827	12.9417	-19.3616	0.0904188	-0.234905	0.135336	14.3603	-22.1989	0.00380384	-0.149356	0.0563052	12.4463	-18.3708	0.0302478	-0.0470911	0.0807735	12.143	-17.7642	0.0209296	-0.000402408	0.0748127	-62.5155	131.553	1.67038	0.118898	0.305615	8.59653	-8.30417	0.00949416	1.01e-08	-5.64734e+06	0.0798592	13.9194	-18.9499	0.0984608	-1.17407
Cracidae.0	1	5	0.00464021	-0.126934	-0.380803	9.72085	-15.1864	0.00907885	0.0949368	9.72085	-12.92	0.00907748	9.56e-09	0.0949368	10.4615	-14.4012	0.025325	-0.10114	0.0895841	11.3169	-16.112	0.00624882	-0.0707601	0.0874476	9.81474	-13.1077	0.0110232	-0.00687251	0.0971548	9.79878	-13.0758	0.0106099	-5.32e-05	0.0967533	-41.4284	89.3786	0.027034	0.0734583	-0.259758	9.76148	-10.6341	0.00906222	8.68e-09	-1.75772e+06	0.0968028	11.631	-14.3732	0.0225261	-134.511
Cracidae.0	2	1	0.00464021	-0.126934	-0.126934	6.71056	-9.1658	0.0102376	0.0251919	6.77991	-7.03807	0.0115465	0.0271478	0.031916	6.71056	-6.89938	0.010238	-9.39e-07	0.0251918	6.89347	-7.2652	0.0083348	-0.0463166	0.0389853	7.99338	-9.46502	0.0233588	-0.0310703	0.0309906	7.80962	-9.0975	0.0177236	-0.000260132	0.0293639	-15.6507	37.8231	0.0558608	0.0227582	0.129318	6.97618	-5.06347	0.0110011	0.018073	-1.51517	0.0376489	7.127	-5.36512	0.0173047	0
Cracidae.0	2	2	0.00464021	-0.380803	-0.126934	-85.3965	175.048	0.407586	1.13326	-85.3965	177.315	0.407932	5.05e-07	1.13325	-58.1668	122.855	319.829	-0.774845	2.08808	-51.3517	109.225	0.0164939	-0.368071	-0.0649227	-51.9423	110.406	4.10211	-0.140453	0.790979	-70.1635	146.849	0.607125	-0.0121425	0.954897	-149.63	305.782	55.5819	3.42365	0.485865	-85.2636	179.416	0.405445	8.22e-09	1.69407e+07	1.09348	-59.2031	127.295	152.656	-9.73004
Cracidae.0	2	3	0.00464021	-0.190401	-0.126934	-14.3037	32.8628	0.0237334	0.0542604	-14.3037	35.1292	0.0237279	1.18e-08	0.0542604	-5.09122	16.7042	0.407349	-0.312472	0.109454	-1.9346	10.3909	0.00696868	-0.159569	-0.0535689	-6.87533	20.2724	0.0821504	-0.0556991	0.0961403	-7.2361	20.9939	0.048999	-0.000979979	0.0789537	-88.156	182.834	6.34e-08	0.508277	-1.00516	-14.1445	37.1779	0.0235768	7.7e-09	-4.77722e+06	0.064762	-3.73157	16.352	0.405206	-1.73862
Cracidae.0	2	4	0.00464021	-0.126934	-0.190401	12.1654	-20.0755	0.0082321	-0.0503527	12.1654	-17.8091	0.00823101	3.94e-09	-0.0503527	12.2538	-17.9858	0.0134782	-0.0473626	-0.0596495	13.3363	-20.1508	0.0053638	-0.0867753	-0.0162434	12.3198	-18.118	0.0112673	-0.0111651	-0.0475829	12.3231	-18.1245	0.0110472	-9.66e-05	-0.0475962	-13.7901	34.102	0.0400059	0.0219103	-0.0738884	16.2383	-23.5878	0.0069942	9.75e-09	-1.0813e+07	-0.0202582	12.6932	-16.4975	0.0179103	-0.00824592
Cracidae.0	2	5	0.00464021	-0.126934	-0.380803	16.4651	-28.6749	0.00693036	0.0651133	16.4651	-26.4085	0.006931	1.98e-09	0.0651133	17.6346	-28.7474	0.0357149	-0.162314	0.055681	19.2186	-31.9155	0.00341916	-0.132143	0.0734993	18.2433	-29.9648	0.0188095	-0.0381551	0.0733061	18.102	-29.6823	0.0143142	-0.000251948	0.070459	-28.9757	64.473	0.144102	0.0361376	0.185707	17.07	-25.2512	0.00676494	7.79e-09	4.95243e+06	0.0541014	19.5076	-30.1264	0.04019	-0.287008
Cracidae.0	3	1	0.00464021	-0.126934	-0.126934	8.92728	-13.5992	0.00936843	-0.0384172	9.13813	-11.7545	0.0111875	0.0414584	-0.031981	8.92728	-11.3328	0.00937132	-2.88e-07	-0.0384172	9.0524	-11.5831	0.00798139	-0.0361782	-0.0314085	9.27242	-12.0231	0.00458168	0.0237217	-0.0524301	9.43618	-12.3506	0.0028014	0.000237292	-0.052934	-23.2167	52.9551	2.99e-05	0.0465559	0.0401895	9.30056	-9.71222	0.0108964	0.0368884	-0.488186	-0.0257868	9.16393	-9.43896	0.0101458	-0.285094
Cracidae.0	3	2	0.00464021	-0.380803	-0.126934	-107.336	218.927	0.980209	0.940839	-107.336	221.193	0.98026	6.57e-09	0.940839	-102.143	210.808	24.1421	-0.332393	1.63357	-93.7988	194.119	0.125957	-0.304677	0.16681	-97.3471	201.216	7.77619	-0.091778	0.750125	-100.834	208.19	2.08047	-0.0416095	0.766874	-158.204	322.929	24.9208	6.09239	2.54125	-105.406	219.7	0.907368	1.36e-08	4.06918e+07	0.716942	-94.3078	197.505	32.8242	-0.706724
Cracidae.0	3	3	0.00464021	-0.190401	-0.126934	-4.89752	14.0504	0.0163016	-0.00798117	-4.89751	16.3168	0.0162866	2.11e-09	-0.00798117	-2.99944	12.5206	0.123439	-0.202857	0.0197326	-0.543939	7.60962	0.00662743	-0.156806	-0.0754482	-2.79975	12.1212	0.0392974	-0.0341867	0.0335492	-2.93114	12.384	0.0311322	-0.000519724	0.021873	-58.2135	122.949	0.00204229	0.177339	-0.613331	-4.8334	18.5557	0.0162464	7.74e-09	-1.70525e+06	-0.00262277	-2.81405	14.517	0.0919785	-0.865704
Cracidae.0	3	4	0.00464021	-0.126934	-0.190401	7.1907	-10.1261	0.0100439	-0.00114095	7.1907	-7.85966	0.0100444	1.73e-08	-0.00114096	9.49705	-12.4724	0.0513551	-0.166006	0.0100191	10.7255	-14.9293	0.00538097	-0.107327	-0.033083	9.37053	-12.2193	0.0228385	-0.0321515	0.0179823	9.25744	-11.9931	0.0194429	-0.000329132	0.0148417	-55.4335	117.389	0.0785058	0.129889	-0.438199	7.25208	-5.61528	0.0100195	6.27e-09	-1.61855e+06	0.00297636	8.98825	-9.08761	0.0374418	-0.435818
Cracidae.0	3	5	0.00464021	-0.126934	-0.380803	12.2713	-20.2873	0.00819669	-0.141824	12.2713	-18.0209	0.00819571	8.91e-08	-0.141824	12.2768	-18.0318	0.00944123	-0.0134552	-0.144794	12.5367	-18.5516	0.00657304	-0.0485161	-0.128501	12.3608	-18.1999	0.0104686	-0.00861001	-0.142528	12.399	-18.2762	0.0115217	-0.000112709	-0.142686	-10.4149	27.3515	0.00882832	0.0223018	0.00179002	12.5764	-16.2638	0.00809739	2.56e-08	-796648	-0.133552	12.3365	-15.7842	0.0084426	-0.0861644
Cracidae.0	4	1	0.00464021	-0.126934	-0.126934	14.752	-25.2487	0.00742211	-0.115599	14.9412	-23.3607	0.0084848	0.0312792	-0.115334	14.752	-22.9822	0.00742325	-2.31e-07	-0.115599	14.752	-22.9822	0.00741436	-4.75e-09	-0.115599	15.4331	-24.3446	0.00413449	0.019151	-0.114077	15.4114	-24.3011	0.00400809	0.000117657	-0.114559	-20.1308	46.7833	0.134923	0.0250881	-0.0497643	15.4757	-22.0625	0.00829655	0.0310411	1.19998	-0.123468	14.7739	-20.659	0.00753684	-0.116548
Cracidae.0	4	2	0.00464021	-0.380803	-0.126934	-98.8849	202.025	0.699098	-0.175482	-98.8849	204.292	0.699186	1.05e-08	-0.175482	-92.2697	191.061	11.6018	-0.298793	-0.559667	-86.641	179.804	0.122678	-0.261243	-0.228047	-92.0554	190.632	2.88329	-0.0620971	-0.167847	-93.0642	192.65	1.49897	-0.0299795	-0.0837665	-161.027	328.575	43.3921	6.87189	-2.16236	-98.7354	206.36	0.694971	2.07e-08	-9.77984e+06	-0.135798	-87.3096	183.508	9.22567	-0.115699
Cracidae.0	4	3	0.00464021	-0.190401	-0.126934	-10.0304	24.3162	0.0200044	0.135366	-10.0304	26.5826	0.0200044	1.41e-09	0.135366	-3.96694	14.4556	0.40951	-0.317467	0.154715	-1.10568	8.73311	0.00609517	-0.180284	0.112626	-4.80946	16.1407	0.0765189	-0.0567298	0.117325	-5.03627	16.5943	0.0443079	-0.000886158	0.127663	-54.6526	115.827	1.45641	0.0820526	-0.0225695	-9.95964	28.8082	0.0199412	6.41e-09	-3.68037e+06	0.139989	-3.75719	16.4033	0.377021	-5.29996
Cracidae.0	4	4	0.00464021	-0.126934	-0.190401	11.079	-17.9027	0.00859779	0.0362547	11.079	-15.6363	0.00859661	4.24e-09	0.0362547	12.361	-18.2004	0.0480945	-0.170756	-0.00407192	14.6025	-22.6832	0.00348499	-0.166419	0.075007	13.603	-20.6843	0.0249032	-0.0420818	0.0323833	13.8992	-21.2766	0.0210062	-0.000420125	0.0390622	-29.1932	64.9081	0.276019	0.0338715	0.0531638	11.6708	-14.4527	0.00839589	6.33e-09	-7.02782e+06	0.0449704	12.7757	-16.6625	0.0621974	-1.51409
Cracidae.0	4	5	0.00464021	-0.126934	-0.380803	8.00693	-11.7585	0.00972032	0.130564	8.00693	-9.49212	0.00972178	4.15e-09	0.130564	9.57131	-12.6209	0.0375614	-0.13584	0.11687	11.7289	-16.9361	0.00517975	-0.108337	0.125837	8.8283	-11.1349	0.0162656	-0.0194102	0.130412	8.78785	-11.054	0.0152163	-0.000193572	0.131832	-39.7322	85.9861	0.362717	0.0530482	-0.0546026	8.19002	-7.49115	0.00965057	7.18e-09	3.67907e+06	0.125387	9.49437	-10.0999	0.0335213	-0.326087
Cracidae.0	5	1	0.00464021	-0.126934	-0.126934	13.9998	-23.7442	0.0076492	-0.0764154	14.1463	-21.7708	0.00764313	7.45e-16	-0.0760374	14.6572	-22.7926	0.0218096	-0.102911	-0.0694449	15.6093	-24.6968	0.00490738	-0.0861019	-0.111575	14.0817	-21.6416	0.00929633	-0.00701892	-0.0746233	14.0874	-21.6531	0.00937	-6.04e-05	-0.0744786	-45.3964	97.3145	0.00344491	0.104668	-0.492241	14.0238	-19.1588	0.00764153	8.35e-09	-635191	-0.0740137	16.4745	-24.0601	0.0185664	-1.25066
Cracidae.0	5	2	0.00464021	-0.380803	-0.126934	-92.2771	188.81	0.536664	0.822502	-92.2771	191.076	0.536929	1.14e-08	0.822502	-89.6178	185.757	5.82956	-0.241221	1.16479	-82.9927	172.507	0.106654	-0.258247	0.0300214	-85.0674	176.657	3.2081	-0.0782167	0.373724	-86.171	178.864	1.06549	-0.0213097	0.570121	-137.558	281.637	1.14441	3.733	-0.412949	-90.4871	189.863	0.499672	1.18e-08	3.20645e+07	0.651929	-88.9806	186.85	6.0046	-0.803355
Cracidae.0	5	3	0.00464021	-0.190401	-0.126934	-2.5403	9.33593	0.0148229	0.0664062	-2.5403	11.6023	0.0148234	4.88e-09	0.0664062	0.763355	4.99503	0.165056	-0.246189	0.0446965	3.0172	0.487339	0.00527657	-0.174986	0.028508	1.32096	3.87982	0.0483461	-0.0491249	0.0235069	1.24937	4.023	0.0339931	-0.000679863	0.0361841	-75.6475	157.817	1.37729	0.19445	-0.219025	-1.84577	12.5804	0.0144171	4.42e-09	-8.9282e+06	0.0842546	1.35762	6.17366	0.172833	-1.42415
Cracidae.0	5	4	0.00464021	-0.126934	-0.190401	2.13155	-0.00778129	0.012296	0.0202495	2.13155	2.25864	0.012296	6.77e-09	0.0202495	2.13889	2.24395	0.0141401	-0.013324	0.0222446	3.18526	0.151228	0.00802674	-0.0871756	-0.0224158	2.6511	1.21954	0.0232065	-0.0235557	-0.0022998	2.67959	1.16257	0.0213537	-0.000311129	-0.00136162	-38.7043	83.9304	0.0498835	0.0652123	-0.123909	2.77558	3.33773	0.0119826	1.77e-08	-1.95218e+06	0.0359114	4.46388	-0.03887	0.0150592	-3.21233
Cracidae.0	5	5	0.00464021	-0.126934	-0.380803	-0.090497	4.43631	0.0134391	0.357928	-0.0904972	6.70273	0.0134407	1.37e-09	0.357928	3.0078	0.506136	0.0816611	-0.185955	0.3372	4.75729	-2.99284	0.00698944	-0.103297	0.362782	0.725054	5.07163	0.023222	-0.0207601	0.360615	0.649479	5.22278	0.0209933	-0.000267656	0.360537	-65.1515	136.825	0.0427422	0.212809	-0.245334	-0.0890952	9.06708	0.0134387	4.17e-09	-407193	0.358697	3.53845	1.812	0.0680508	-0.385274
Cracidae.0	6	1	0.00464021	-0.126934	-0.126934	16.2328	-28.2102	0.00699612	0.136216	16.2328	-25.9438	0.00699567	1.28e-07	0.136216	17.1042	-27.6867	0.0351596	-0.158735	0.155296	17.0936	-27.6655	0.00486957	-0.0745678	0.136705	18.0913	-29.6608	0.019367	-0.0400805	0.128577	17.9607	-29.3996	0.0137311	-0.000238149	0.129271	-27.9563	62.4343	0.439677	0.0230767	0.109406	17.1527	-25.4166	0.00674241	4.06e-09	-7.6583e+06	0.150296	19.6876	-30.4863	0.0561789	-0.608427
Cracidae.0	6	2	0.00464021	-0.380803	-0.126934	-111.656	227.568	1.16563	0.884434	-111.656	229.834	1.16581	1.13e-08	0.884434	-101.618	209.758	402.679	-0.619264	2.0162	-94.5119	195.545	0.144207	-0.286083	-0.0395016	-92.6646	191.851	9.93691	-0.112499	0.803791	-101.439	209.399	2.03934	-0.0407867	0.70976	-156.886	320.293	4.95659	7.49742	2.31378	-110.159	229.208	1.09757	4.94e-09	1.02988e+08	0.653948	-95.5215	199.932	120.53	-1.47014
Cracidae.0	6	3	0.00464021	-0.190401	-0.126934	-5.66202	15.5794	0.0167946	0.0300403	-4.97683	16.4754	0.016805	2.26e-16	0.0296916	-1.79057	10.1029	0.145699	-0.223869	0.0203056	-0.551719	7.62518	0.00791784	-0.121049	0.0613712	-3.01197	12.5457	0.0474946	-0.0420868	0.025123	-3.01407	12.5499	0.0384824	-0.000756716	0.0251813	-68.0833	142.688	0.441587	0.176504	0.537102	-5.51479	19.9185	0.016696	9.03e-09	-2.15249e+06	0.0388354	-0.688905	10.2667	0.109204	-3.04625
Cracidae.0	6	4	0.00464021	-0.126934	-0.190401	2.42725	-0.599176	0.0121517	0.0596681	2.42725	1.66724	0.0121508	1.61e-08	0.0596681	2.48586	1.55002	0.0189791	-0.0427194	0.054805	3.047	0.427738	0.0086538	-0.0717045	0.0574791	2.46518	1.59138	0.0140846	-0.00531396	0.0599724	2.47033	1.58107	0.0142844	-7.53e-05	0.0599484	-45.6444	97.8105	0.320888	0.0626997	-0.0952072	2.95371	2.98146	0.0118985	8.96e-09	3.47715e+06	0.0455747	3.22475	2.4394	0.0132264	-0.357468
Cracidae.0	6	5	0.00464021	-0.126934	-0.380803	8.49964	-12.744	0.00953158	-0.119372	8.62854	-10.7353	0.00952847	1.14e-15	-0.11957	8.79157	-11.0614	0.0234656	-0.0873441	-0.129344	9.67569	-12.8296	0.0063663	-0.0807696	-0.116606	9.06456	-11.6074	0.0163083	-0.0201927	-0.12781	9.23746	-11.9532	0.0189402	-0.00032118	-0.129798	-34.5891	75.7	0.457421	0.0322384	0.082494	9.00772	-9.12655	0.00933928	4.19e-09	-6.46428e+06	-0.107108	10.6952	-12.5016	0.0578726	-1.23826
Cracidae.0	7	1	0.00464021	-0.126934	-0.126934	2.19771	-0.140091	0.0122638	-8.56e-05	2.19771	2.12633	0.012263	1.87e-09	-8.56e-05	5.25889	-3.99603	0.137697	-0.246062	-0.0100419	7.70411	-8.88648	0.00476314	-0.159011	-0.0246505	4.47888	-2.43601	0.0364446	-0.0427648	-0.0255583	4.73906	-2.95638	0.030073	-0.00060146	-0.0193548	-49.6273	105.776	0.0728558	0.0995719	-0.29902	2.23331	4.42228	0.0122451	1.53e-08	-912952	0.00309581	5.40898	-1.92907	0.12928	-3630.32
Cracidae.0	7	2	0.00464021	-0.380803	-0.126934	-89.1557	182.567	0.473722	0.656577	-89.1557	184.833	0.473696	2.63e-09	0.656577	-86.1833	178.888	3.94641	-0.216335	0.74735	-83.5468	173.615	0.180501	-0.162217	0.12694	-86.5957	179.713	1.22659	-0.0380099	0.592424	-86.8886	180.299	0.944246	-0.0165832	0.596034	-154.259	315.04	21.278	5.54046	-1.10865	-88.1484	185.186	0.455029	1.8e-08	2.5529e+07	0.552412	-84.3057	177.5	7.27036	-0.622505
Cracidae.0	7	3	0.00464021	-0.190401	-0.126934	4.10373	-3.95213	0.0113635	0.0921282	4.10373	-1.68571	0.011363	4.25e-09	0.0921282	4.18569	-1.84964	0.0192268	-0.0505003	0.0964633	4.9299	-3.33805	0.00763485	-0.0833772	0.0990574	4.47143	-2.42113	0.0178942	-0.0165908	0.0955363	4.48126	-2.44077	0.01726	-0.000203499	0.0950346	-39.8858	86.2933	0.889639	0.0424914	0.0610371	4.23691	0.415065	0.011302	7.2e-09	-3.61639e+06	0.0980456	5.05567	-1.22245	0.015942	-2082.82
Cracidae.0	7	4	0.00464021	-0.126934	-0.190401	5.61903	-6.98274	0.0106954	0.0619131	5.61903	-4.71632	0.0106962	1.33e-09	0.0619131	5.88363	-5.24552	0.0246868	-0.0810233	0.0721884	6.81596	-7.11018	0.00678595	-0.0925715	0.0600712	6.89002	-7.25829	0.0210199	-0.0259246	0.0843977	6.89097	-7.2602	0.0189027	-0.000287888	0.081068	-41.3066	89.1349	0.631021	0.0495664	0.15811	5.6575	-2.42612	0.0106782	6.96e-09	-1.95133e+06	0.0650015	6.55206	-4.21523	0.0193061	-146.241
Cracidae.0	7	5	0.00464021	-0.126934	-0.380803	-0.02691	4.30914	0.013405	-0.0775902	-0.0269102	6.57556	0.0134037	8.9e-10	-0.0775902	3.61494	-0.708133	0.219656	-0.285743	-0.119562	6.55996	-6.59818	0.00441547	-0.1834	0.0138967	3.20495	0.11183	0.039736	-0.0441047	-0.065573	3.54277	-0.563795	0.0315466	-0.000630931	-0.0657295	-41.6544	89.8306	0.0947749	0.0690191	-0.00734285	0.543582	7.80172	0.0131027	7.03e-09	-8.2877e+06	-0.0643464	4.15291	0.583076	0.179213	-1.02014
Cracidae.0	8	1	0.00464021	-0.126934	-0.126934	3.63048	-3.00565	0.0115807	-0.159808	3.63048	-0.739225	0.011583	2.74e-09	-0.159808	8.46072	-10.3997	0.138937	-0.259588	-0.212441	16.2774	-26.033	0.00321357	-0.168577	-0.106471	8.02716	-9.53259	0.0412942	-0.0540615	-0.115331	7.64906	-8.77638	0.0258049	-0.000516099	-0.128639	-48.0724	102.667	5.95e-09	0.10526	-0.594	3.66535	1.55819	0.0115638	5.48e-09	-1.93129e+06	-0.156646	8.55951	-8.23013	0.109905	-2.10872
Cracidae.0	8	2	0.00464021	-0.380803	-0.126934	-77.6091	159.474	0.298513	-0.969251	-77.6091	161.74	0.298613	1.21e-07	-0.969251	-68.5353	143.592	4.02527	-0.28794	-1.26874	-65.9149	138.351	0.0873462	-0.165665	-0.300235	-71.1548	148.831	0.813268	-0.0467869	-0.977315	-71.7648	150.051	0.618336	-0.0123667	-0.981427	-147.197	300.916	6.64e-08	5.55091	1.93671	-77.5723	164.034	0.298051	6.23e-09	-8.87093e+06	-0.952758	-62.916	134.721	5.99934	-0.303498
Cracidae.0	8	3	0.00464021	-0.190401	-0.126934	1.35154	1.55224	0.0126852	-0.0343249	1.35154	3.81866	0.0126825	2.7e-10	-0.0343249	7.07497	-7.6282	0.23301	-0.305278	0.0611397	9.126	-11.7303	0.00448045	-0.159281	-0.0986289	6.44938	-6.37701	0.0542861	-0.0623459	-0.0424671	6.44218	-6.36261	0.0270789	-0.000541578	-0.0426046	-61.7281	129.978	1.79038	0.104457	0.146914	2.18632	4.51624	0.0122689	5.09e-09	1.05694e+07	-0.0503939	7.8014	-6.71392	0.204286	-0.782728
Cracidae.0	8	4	0.00464021	-0.126934	-0.190401	21.0631	-37.8709	0.00576591	0.0194875	21.0841	-35.6465	0.00576424	6.28e-15	0.0194481	21.7624	-37.0031	0.0205663	-0.124756	0.00509346	23.6357	-40.7496	0.00274661	-0.140758	0.0135911	22.6633	-38.8049	0.0120483	-0.0292924	0.00932576	22.7169	-38.912	0.0111847	-0.000192309	0.0103297	-32.4775	71.4768	0.585504	0.03199	-0.0585558	21.1694	-33.45	0.00574157	7.85e-09	1.66121e+06	0.0155932	22.1288	-35.3687	0.0229133	-0.990765
Cracidae.0	8	5	0.00464021	-0.126934	-0.380803	6.4125	-8.56968	0.0103614	-0.0209111	6.4125	-6.30326	0.0103616	3.43e-09	-0.0209111	6.81054	-7.09934	0.0322833	-0.110478	-0.0388446	8.80954	-11.0973	0.00533346	-0.126256	0.0231101	7.3108	-8.09986	0.0195996	-0.0245296	-0.0102783	7.46424	-8.40675	0.0196619	-0.000324802	-0.00893956	-20.8285	48.1788	4.45e-11	0.035403	0.0319904	6.50174	-4.11458	0.0103245	5.9e-09	2.71304e+06	-0.0256946	8.29127	-7.69364	0.0308377	-1580.69
Cracidae.0	9	1	0.00464021	-0.126934	-0.126934	1.3223	1.61072	0.0127005	-0.0394551	1.3223	3.87714	0.012701	4.73e-10	-0.0394551	6.68243	-6.84313	0.205797	-0.291493	0.0216021	9.07359	-11.6254	0.00447892	-0.159898	-0.147084	8.26986	-10.018	0.0437533	-0.0563502	-0.0178306	7.41345	-8.30517	0.0266504	-0.000533007	-0.0252897	-44.6704	95.8626	0.139406	0.0710491	-0.15214	1.48456	5.91977	0.012619	5.68e-09	-3.08419e+06	-0.0246742	7.16564	-5.44239	0.148428	-0.528978
Cracidae.0	9	2	0.00464021	-0.380803	-0.126934	-124.975	254.205	1.98488	-2.48122	-124.975	256.472	1.98579	5.88e-09	-2.48122	-105.842	218.205	22682.2	-1.02122	-5.03051	-95.7135	197.949	0.0711143	-0.422506	-0.087415	-80.5043	167.53	37.8176	-0.192641	-2.37919	-112.634	231.79	4.1095	-0.0821899	-2.37617	-166.938	340.398	32.5705	8.15718	-2.53418	-124.811	258.511	1.97228	1.43e-08	-1.54352e+07	-2.29533	-102.642	214.173	8800.87	-2.00045
Cracidae.0	9	3	0.00464021	-0.190401	-0.126934	-22.3794	49.0141	0.0327725	0.12058	-22.3794	51.2805	0.032777	1.42e-09	0.12058	-13.8319	34.1856	0.796139	-0.344409	0.295036	-10.1463	26.8144	0.00785984	-0.200835	-0.087926	-14.0507	34.6232	0.114401	-0.0590242	0.133298	-15.4628	37.4474	0.0656991	-0.00131398	0.123938	-69.9201	146.362	0.836188	0.157881	0.189769	-22.3393	53.5675	0.0327233	1.57e-08	890351	0.108763	-12.3099	33.5086	0.71385	-0.512074
Cracidae.0	9	4	0.00464021	-0.126934	-0.190401	24.1373	-44.0192	0.00510028	0.110219	24.1761	-41.8305	0.00510228	5.92e-15	0.110258	24.3479	-42.174	0.0107371	-0.0719666	0.127051	24.7554	-42.9891	0.00369767	-0.0682945	0.0866271	24.2096	-41.8975	0.006049	-0.00619682	0.1117	24.2088	-41.8958	0.00599909	-3.2e-05	0.111597	-0.575605	7.67295	0.0727659	0.00884989	0.0881921	24.1672	-39.4455	0.00509324	2.75e-08	173453	0.106191	24.6606	-40.4323	0.0150446	-0.225469
Cracidae.0	9	5	0.00464021	-0.126934	-0.380803	10.139	-16.0226	0.00892573	-0.0550764	10.1408	-13.7598	0.00905786	0.00319177	-0.0557088	10.1373	-13.7528	0.0088242	-1.98e-07	-0.0550764	10.3671	-14.2124	0.00746167	-0.0398955	-0.0555331	10.3831	-14.2445	0.0123602	-0.0120125	-0.055587	10.375	-14.2282	0.0119588	-0.000107538	-0.0558284	-32.4823	71.4864	0.128361	0.0393595	0.0828104	10.8284	-12.768	0.00895234	0.00662234	4.5229	-0.0816854	12.5886	-16.2882	0.0194042	0
Cracidae.0	10	1	0.00464021	-0.126934	-0.126934	17.0714	-29.8874	0.00676433	-0.0712769	17.0755	-27.6293	0.00696828	0.00649047	-0.0721919	17.0714	-27.621	0.00676598	-9.77e-08	-0.0712769	17.9729	-29.4241	0.00409717	-0.104715	-0.0880181	17.1167	-27.7116	0.00809115	-0.00643513	-0.0742951	17.136	-27.7503	0.00869285	-6.73e-05	-0.0756672	-6.90636	20.3345	0.0433747	0.0153051	-0.0491318	17.1123	-25.3358	0.00693316	0.00568856	1.16917	-0.0747067	17.0782	-25.2676	0.00683426	-0.0277488
Cracidae.0	10	2	0.00464021	-0.380803	-0.126934	-90.3241	184.904	0.49636	-1.15216	-90.3241	187.17	0.49627	1.32e-07	-1.15216	-84.7095	175.941	9.39223	-0.30783	-1.47435	-79.703	165.928	0.112328	-0.22443	-0.25491	-86.0674	178.657	1.60383	-0.0496583	-0.928124	-86.9572	180.436	1.04807	-0.0199487	-0.978145	-153.301	313.123	7.31214	6.02694	0.486972	-87.7755	184.44	0.44832	1.62e-08	-3.01437e+07	-0.971357	-79.536	167.961	20.9096	-0.610042
Cracidae.0	10	3	0.00464021	-0.190401	-0.126934	2.30282	-0.35032	0.0122116	0.225789	2.30266	1.91642	0.0122143	1.22e-05	0.225783	2.61082	1.3001	0.0324896	-0.094864	0.247644	3.41936	-0.316975	0.0072392	-0.107474	0.194626	2.41557	1.69061	0.015743	-0.00922198	0.228799	2.45066	1.62043	0.0169132	-0.000163937	0.229704	-34.3864	75.2945	0.399879	0.0354438	0.195992	2.30993	4.26903	0.012209	4.67e-09	-886808	0.227325	2.48748	3.91393	0.0233695	-0.257394
Cracidae.0	10	4	0.00464021	-0.126934	-0.190401	3.20472	-2.15412	0.01178	0.0804108	3.20472	0.112305	0.0117787	1.42e-09	0.0804108	7.48719	-8.45265	0.144127	-0.259373	0.0113981	8.3211	-10.1205	0.00499138	-0.143962	0.187591	6.96	-7.39826	0.0306229	-0.0405689	0.095785	7.11039	-7.69904	0.0266713	-0.000533426	0.0950097	-53.3585	113.239	0.343226	0.0940539	0.398295	3.20619	2.4765	0.0117788	6.6e-09	-280479	0.0810981	7.88897	-6.88905	0.113769	-1.44561
Cracidae.0	10	5	0.00464021	-0.126934	-0.380803	22.3392	-40.4232	0.00547961	-0.0762023	22.3423	-38.1629	0.00560846	0.00510183	-0.0779009	22.3392	-38.1567	0.00548522	-2.21e-05	-0.0761987	22.6739	-38.826	0.00435811	-0.0501939	-0.0892081	22.3815	-38.2413	0.00478746	0.00469439	-0.074158	22.3807	-38.2396	0.00478408	2.46e-05	-0.0741768	-8.58765	23.697	0.137189	0.0127536	-0.100374	22.4838	-36.0787	0.00557652	0.0050809	2.36797	-0.0825191	24.2452	-39.6014	0.0145307	0
Cracidae.0	11	1	0.00464021	-0.126934	-0.126934	7.71419	-11.1731	0.00983579	0.0592536	7.71418	-8.90663	0.00983524	6.05e-07	0.0592537	8.06327	-9.60481	0.0258708	-0.0939494	0.0545236	11.0149	-15.508	0.0042252	-0.157537	0.0897875	8.11538	-9.70902	0.0165954	-0.0191076	0.0778089	8.11381	-9.70588	0.0154075	-0.0001917	0.0757543	-28.6725	63.8667	0.230522	0.0302809	-0.0066269	7.80133	-6.71378	0.00980112	6e-09	2.55716e+06	0.0508702	8.83892	-8.78895	0.0279097	-0.176367
Cracidae.0	11	2	0.00464021	-0.380803	-0.126934	-105.462	215.179	0.909449	-0.883159	-105.462	217.445	0.909747	2.62e-08	-0.883159	-100.923	208.367	32.9964	-0.368462	-1.31032	-85.9019	178.326	0.0753075	-0.347958	0.0862248	-87.5964	181.715	12.127	-0.127373	-0.459685	-97.2552	201.032	1.76912	-0.0353825	-0.628003	-149.182	304.886	6.40139	5.09111	-0.533745	-103.69	216.268	0.84724	4.3e-08	-1.52235e+07	-0.525613	-100.365	209.619	27.6754	-3.00811
Cracidae.0	11	3	0.00464021	-0.190401	-0.126934	1.4468	1.36172	0.0126375	0.113628	1.4468	3.62814	0.0126389	1.28e-09	0.113628	3.39807	-0.274393	0.0959937	-0.20331	0.139983	4.69622	-2.8707	0.00608581	-0.134408	0.119988	3.51588	-0.51003	0.0365343	-0.041315	0.116019	4.5205	-2.51926	0.030181	-0.000603621	0.113977	-50.3185	107.159	0.208824	0.0895378	0.369345	1.51696	5.85496	0.0126026	1.65e-08	-944798	0.122156	4.49489	-0.100887	0.0811282	-3.81221
Cracidae.0	11	4	0.00464021	-0.126934	-0.190401	9.11183	-13.9683	0.00930027	0.072012	9.11184	-11.7019	0.00931032	0.000217527	0.0719928	9.11183	-11.7019	0.00930673	-6.88e-05	0.072015	9.35519	-12.1886	0.0076254	-0.0445318	0.0643416	9.11471	-11.7077	0.00894045	0.00137204	0.071343	9.11436	-11.707	0.00898424	1.1e-05	0.0714292	-19.5097	45.541	0.00213393	0.0336822	-0.0738459	9.17675	-9.46462	0.00927618	3.72e-07	-34651.1	0.0790502	11.0476	-13.2063	0.0100699	-2380.37
Cracidae.0	11	5	0.00464021	-0.126934	-0.380803	10.2732	-16.291	0.00887845	-0.0356924	10.2732	-14.0246	0.00887851	1.23e-09	-0.0356924	11.0876	-15.6535	0.0322539	-0.126927	-0.00713676	13.308	-20.0942	0.00386342	-0.157093	-0.0894844	13.8633	-21.2049	0.0264182	-0.0446836	-0.0573252	12.9873	-19.4529	0.0163719	-0.00027462	-0.0495873	-23.663	53.8477	0.129757	0.0272231	0.0132161	10.5438	-12.1986	0.00878296	5.16e-09	4.97036e+06	-0.0497025	15.4395	-21.9901	0.118066	-1.11376
Cracidae.0	12	1	0.00464021	-0.126934	-0.126934	11.5599	-18.8645	0.00843273	-0.00451893	11.8467	-17.1717	0.0105109	0.0521433	0.0181149	11.5597	-16.5977	0.00846924	-3.94e-07	-0.00451901	11.5599	-16.5981	0.00843308	-9.21e-08	-0.00451891	11.5896	-16.6575	0.00953484	-0.00432118	-0.00454545	11.5876	-16.6535	0.00942796	-3.45e-05	-0.00450968	-26.1359	58.7936	0.196185	0.0271665	0.072533	12.178	-15.4671	0.0107067	0.0596344	0.41717	0.0119431	11.5599	-14.231	0.00843299	0
Cracidae.0	12	2	0.00464021	-0.380803	-0.126934	-44.4527	93.1608	0.0792724	0.202436	-44.4527	95.4272	0.0792635	2.16e-08	0.202436	-43.9022	94.326	0.194139	-0.0878393	0.188807	-43.2296	92.9808	0.0553052	-0.0713618	0.145929	-44.3598	95.2413	0.0942962	-0.0061914	0.200915	-44.3669	95.2556	0.0927095	-0.000469987	0.201096	-109.546	225.613	6.59015	0.729175	-0.45433	-44.3969	97.6827	0.0790775	8.35e-09	3.29977e+06	0.191853	-40.3472	89.5834	0.409632	-0.181759
Cracidae.0	12	3	0.00464021	-0.190401	-0.126934	14.7633	-25.2712	0.00742598	-0.117124	14.7636	-23.0056	0.00747972	0.00177695	-0.117272	14.7633	-23.0048	0.00742013	-5.38e-06	-0.117124	14.8396	-23.1574	0.00665096	-0.0250961	-0.120649	14.7886	-23.0555	0.00838957	-0.00431511	-0.115968	14.79	-23.0584	0.0084149	-3.45e-05	-0.115976	-15.4576	37.4369	0.0475442	0.0222407	-0.341887	14.9326	-20.9762	0.0074851	0.00339743	-4.45125	-0.11174	16.8269	-24.7649	0.00831772	-5.12645
Cracidae.0	12	4	0.00464021	-0.126934	-0.190401	22.0913	-39.9272	0.0055337	0.0342424	22.0913	-37.6608	0.00553397	8.82e-08	0.0342423	22.0943	-37.6669	0.00616708	-0.0103058	0.0356519	22.2997	-38.0777	0.00452541	-0.0450074	0.0235816	22.189	-37.8563	0.00726418	-0.00965687	0.0362054	22.2166	-37.9115	0.0075862	-7.02e-05	0.0366026	-9.38764	25.297	0.133048	0.0129027	0.0498362	22.6339	-36.3788	0.00541528	2.01e-07	-112612	0.0429173	24.2141	-39.5392	0.0119218	0
Cracidae.0	12	5	0.00464021	-0.126934	-0.380803	2.44203	-0.628731	0.0121446	-0.0382891	2.44216	1.63742	0.0122048	0.00108692	-0.0384333	2.44202	1.6377	0.0121531	-3.82e-05	-0.0382865	3.45108	-0.380423	0.00734228	-0.104099	-0.0344094	2.44203	1.63769	0.0121418	8.62e-06	-0.0382926	2.44203	1.63769	0.0121409	1.2e-07	-0.0382931	-28.522	63.5656	0.212212	0.0300193	-0.172286	4.15883	0.571221	0.0113384	1.02e-08	-5.74688e+06	-0.0156949	2.85474	3.17941	0.019671	0
Cracidae.0	13	1	0.00464021	-0.126934	-0.126934	3.07563	-1.89594	0.0118402	0.0409418	3.07545	0.370844	0.0118407	2.68e-06	0.0409415	6.58921	-6.65669	0.107158	-0.226641	0.0449725	8.86922	-11.2167	0.00570465	-0.111719	0.042403	5.51326	-4.50478	0.0316361	-0.0394862	0.0559917	5.63868	-4.75562	0.0264549	-0.000509845	0.0568399	-49.7046	105.931	0.00443335	0.115687	-0.449446	5.15206	-1.41524	0.0108974	8.4e-09	-8.20196e+06	0.0635279	7.71135	-6.5338	0.106098	-0.505022
Cracidae.0	13	2	0.00464021	-0.380803	-0.126934	-140.64	285.535	3.71479	1.7385	-140.64	287.801	3.71372	1.88e-08	1.7385	-134.434	275.39	46.6715	-0.269604	2.00269	-128.79	264.102	0.848326	-0.213277	0.277526	-131.905	270.331	15.555	-0.0666593	2.22755	-133.013	272.548	7.27351	-0.14547	2.1514	-205.44	417.402	61.5665	48.4556	-6.52018	-140.54	289.968	3.70005	1.14e-08	-2.40124e+07	1.82804	-129.106	267.101	45.956	-0.31932
Cracidae.0	13	3	0.00464021	-0.190401	-0.126934	-2.69103	9.63739	0.0149131	-0.0939201	-2.69103	11.9038	0.0149118	2.71e-09	-0.0939201	-0.527291	7.57632	0.123877	-0.212919	-0.102066	1.77801	2.96571	0.00573224	-0.168872	-0.0344329	2.24333	2.03508	0.0468228	-0.0494735	-0.0851226	2.06619	2.38936	0.0321504	-0.000637162	-0.0917095	-62.7322	131.986	0.257947	0.156385	0.229763	-2.64493	14.1788	0.0148854	8.99e-09	-1.30674e+06	-0.0900663	2.6695	3.54988	0.10162	-8.12769
Cracidae.0	13	4	0.00464021	-0.126934	-0.190401	11.252	-18.2486	0.00853714	-0.125557	11.252	-15.9822	0.00853725	1.37e-08	-0.125557	13.7365	-20.9512	0.0637031	-0.20364	-0.140085	16.3424	-26.1631	0.00387269	-0.130172	-0.12046	13.3287	-20.1356	0.0197439	-0.0334985	-0.135548	13.4312	-20.3407	0.0180812	-0.000334107	-0.135929	-42.4924	91.5066	7.03e-05	0.094436	0.161666	12.4282	-15.9675	0.00814536	5.08e-09	8.73594e+06	-0.140121	14.474	-20.0591	0.061208	-0.7204
Cracidae.0	13	5	0.00464021	-0.126934	-0.380803	33.6161	-62.9768	0.0034978	-0.00763602	33.6559	-60.7901	0.00375624	0.0164443	-0.0120372	33.6161	-60.7105	0.00349003	-5.92e-07	-0.00763594	33.619	-60.7162	0.00342545	-0.00448174	-0.0082939	33.7082	-60.8946	0.00286456	0.00679884	-0.00894863	33.7139	-60.906	0.00280853	2.4e-05	-0.00907405	11.5357	-16.5496	0.00284236	0.00921821	-0.00245374	34.4806	-60.0723	0.00370508	0.0207324	-1.19994	-0.00504477	33.896	-58.9032	0.00517444	0
Cracidae.0	14	1	0.00464021	-0.126934	-0.126934	18.3902	-32.5251	0.00641378	0.12836	18.3902	-30.2587	0.00641689	4.04e-10	0.12836	20.6357	-34.7496	0.0396814	-0.184308	0.0801858	21.8946	-37.2675	0.00330501	-0.116781	0.195276	19.6391	-32.7565	0.0114437	-0.0228472	0.12626	19.5353	-32.5489	0.0103275	-0.000142476	0.12749	-36.9042	80.3301	0.00240386	0.0735082	0.340464	18.691	-28.493	0.00633972	6.28e-09	-2.77526e+06	0.144174	21.0429	-33.1969	0.0363127	-0.458442
Cracidae.0	14	2	0.00464021	-0.380803	-0.126934	-96.2553	196.766	0.629481	-0.593328	-96.2553	199.032	0.62929	2.66e-08	-0.593328	-70.6561	147.834	810.357	-0.819548	-0.223688	-65.5684	137.658	0.0321457	-0.349868	-0.262353	-61.7481	130.018	7.32709	-0.153711	-0.145119	-81.9136	170.349	0.928187	-0.0185637	-0.472808	-158.208	322.937	0.147354	9.60361	1.0664	-95.2001	199.289	0.603588	8.23e-09	3.89547e+07	-0.8845	-72.3462	153.581	1779.81	-2.95811
Cracidae.0	14	3	0.00464021	-0.190401	-0.126934	0.461268	3.33278	0.0131456	0.00252186	0.461267	5.5992	0.0131452	9.2e-09	0.00252186	1.28985	3.94203	0.043904	-0.118887	-0.00529144	2.61231	1.29712	0.0076602	-0.102215	0.0336503	0.860706	4.80033	0.0205902	-0.0168088	0.00709413	0.920371	4.681	0.0214273	-0.00028965	0.00759812	-51.3164	109.155	0.00544338	0.129854	0.314424	1.07516	6.73857	0.0128275	1.06e-08	-3.33702e+06	0.0347599	1.3587	6.17149	0.0452759	-0.208973
Cracidae.0	14	4	0.00464021	-0.126934	-0.190401	-5.98424	16.2238	0.0170115	-0.144297	-5.98424	18.4902	0.0170126	1.35e-08	-0.144297	-3.49325	13.5082	0.116922	-0.195605	-0.117034	-2.22049	10.9627	0.00890716	-0.111181	-0.170073	-3.69679	13.9153	0.0377659	-0.0325996	-0.136193	-3.97027	14.4623	0.0299585	-0.000478002	-0.138869	-52.368	111.258	0.00305582	0.137936	0.232993	-5.85658	20.6021	0.0169264	4.52e-09	4.0939e+06	-0.161102	-3.59714	16.0832	0.111649	-0.285278
Cracidae.0	14	5	0.00464021	-0.126934	-0.380803	9.05661	-13.8579	0.00932062	-0.0691218	9.05661	-11.5915	0.00932137	1.26e-09	-0.0691218	9.45338	-12.385	0.021445	-0.0812069	-0.0708694	9.77605	-13.0304	0.00729782	-0.0502083	-0.0650935	9.16395	-11.8062	0.0116492	-0.00815519	-0.0708827	9.15817	-11.7946	0.0114323	-7.52e-05	-0.0706658	-31.9433	70.4084	0.00491165	0.0583204	-0.266904	9.30618	-9.72347	0.00922823	4.09e-09	-4.67358e+06	-0.0517502	9.54806	-10.2072	0.0206299	-0.0659523
Cracidae.0	15	1	0.00464021	-0.126934	-0.126934	6.61121	-8.96709	0.0102791	-0.043363	6.6112	-6.70067	0.0102799	2.11e-09	-0.043363	12.2767	-18.0317	0.21379	-0.317454	-0.0647296	14.6459	-22.77	0.00332712	-0.174122	0.0219109	11.353	-16.1843	0.0363916	-0.0526119	-0.0574534	11.4961	-16.4705	0.0230728	-0.000461456	-0.0549506	-48.3778	103.277	0.00030235	0.120855	0.4293	6.71639	-4.54389	0.0102367	4.51e-09	2.84526e+06	-0.0593298	13.1816	-17.4743	0.18023	-0.315646
Cracidae.0	15	2	0.00464021	-0.380803	-0.126934	-138.972	282.199	3.4721	0.73366	-138.972	284.465	3.47445	1.32e-08	0.73366	-135.543	277.607	24.5905	-0.202104	0.472559	-131.848	270.218	1.1444	-0.178094	0.214336	-136.764	280.049	8.53525	-0.0351816	0.938794	-136.832	280.186	7.54467	-0.139507	0.960117	-208.353	423.228	0.018726	76.1457	-8.68499	-138.972	286.832	3.47615	1.92e-08	602597	0.719279	-126.015	260.919	36.1826	-0.0771761
Cracidae.0	15	3	0.00464021	-0.190401	-0.126934	2.99721	-1.73911	0.0118783	0.0640506	2.99721	0.527322	0.0118788	7.5e-08	0.0640506	5.93405	-5.34635	0.0918944	-0.208995	0.103763	8.02259	-9.52344	0.00460481	-0.162203	0.0396886	8.25638	-9.99103	0.0444745	-0.0555201	0.0535396	8.67171	-10.8217	0.0258331	-0.000516662	0.049147	-49.1746	104.871	7.53e-07	0.141216	0.305815	2.99726	2.89437	0.0118808	6.51e-09	44803.2	0.0636877	5.93223	-2.97557	0.0851491	-0.327031
Cracidae.0	15	4	0.00464021	-0.126934	-0.190401	7.4779	-10.7005	0.00992929	0.00824713	7.4779	-8.43407	0.00992787	1.17e-09	0.00824713	14.7331	-22.9445	0.186894	-0.31386	-0.0213892	18.6771	-30.8324	0.00253325	-0.195989	-0.0252002	16.4825	-26.4432	0.0486939	-0.0716779	0.0313476	15.3694	-24.2171	0.0197615	-0.00039523	0.0265847	-65.3472	137.216	0.000405611	0.240196	-0.566477	7.64359	-6.39829	0.00986346	7.07e-09	2.2371e+06	-0.0114363	15.3663	-21.8438	0.179707	-0.351748
Cracidae.0	15	5	0.00464021	-0.126934	-0.380803	9.69066	-15.126	0.00908759	-0.061619	9.69066	-12.8596	0.00908656	1.2e-09	-0.061619	10.2503	-13.9788	0.0366701	-0.136165	-0.0677256	12.114	-17.7063	0.00407159	-0.153984	-0.0257534	10.1145	-13.7072	0.0151703	-0.0186172	-0.0673902	10.2873	-14.0528	0.0183666	-0.000308179	-0.0692317	-20.0235	46.5688	0.0111682	0.0330322	-0.0137447	9.76384	-10.6388	0.00906161	4.1e-09	-2.45668e+06	-0.049092	12.0887	-15.2886	0.0234239	-0.370646
Cracidae.0	16	1	0.00464021	-0.126934	-0.126934	14.1592	-24.0631	0.00760199	0.106497	14.1861	-21.8506	0.00812419	0.0148019	0.110907	14.1592	-21.7967	0.00760263	-7.91e-07	0.106497	14.3642	-22.2067	0.00638043	-0.0390507	0.119073	14.1836	-21.8454	0.00678164	0.00401258	0.1057	14.1847	-21.8476	0.00673228	3.1e-05	0.105646	-10.3681	27.2579	0.0358758	0.0190768	0.102739	15.2513	-21.6138	0.00797474	0.0201408	-2.00144	0.166958	14.7576	-20.6263	0.00834337	-0.608492
Cracidae.0	16	2	0.00464021	-0.380803	-0.126934	-31.9646	68.1845	0.0480898	-0.163412	-31.9646	70.4509	0.0480895	1.11e-08	-0.163412	-31.116	68.7537	0.333616	-0.190129	-0.19234	-29.3871	65.2959	0.0193106	-0.174929	-0.0825535	-30.8328	68.1874	0.106824	-0.0308552	-0.141997	-30.5285	67.5787	0.119028	-0.00238055	-0.138208	-77.8308	162.183	0.827109	0.266946	0.156076	-31.7955	72.4799	0.0477735	7.12e-09	5.9539e+06	-0.225525	-30.6372	70.1634	0.731962	-0.269355
Cracidae.0	16	3	0.00464021	-0.190401	-0.126934	-0.755825	5.76697	0.0138012	0.114039	-0.755825	8.03339	0.0138025	1.75e-09	0.114039	1.23751	4.04672	0.080089	-0.177114	0.121142	3.0031	0.515536	0.00694959	-0.119286	0.0528701	-0.118093	6.75792	0.0228623	-0.0192032	0.0975418	-0.185158	6.89206	0.0208827	-0.00025289	0.100166	-62.5694	131.661	0.35782	0.149772	-0.101408	-0.636581	10.1621	0.0137362	8.62e-09	-2.21317e+06	0.141995	4.31447	0.25994	0.122052	-0.156556
Cracidae.0	16	4	0.00464021	-0.126934	-0.190401	22.5453	-40.8352	0.00543368	-0.147578	22.5457	-38.5697	0.00543849	3.03e-13	-0.14758	23.2002	-39.8787	0.0167855	-0.110636	-0.155268	24.1016	-41.6814	0.00343476	-0.0898206	-0.11264	24.5812	-42.6406	0.0117383	-0.0311609	-0.145826	24.4688	-42.4159	0.0100124	-0.000166079	-0.146044	-29.0131	64.5479	0.062644	0.0411164	0.0379313	23.2706	-37.6523	0.00527877	5.72e-09	5.1324e+06	-0.190583	23.6095	-38.3301	0.017781	-0.0661824
Cracidae.0	16	5	0.00464021	-0.126934	-0.380803	8.36847	-12.4816	0.00958227	0.100297	8.36821	-10.2147	0.0095822	1.86e-05	0.100297	8.85086	-11.18	0.0408084	-0.14111	0.0985427	10.7035	-14.8854	0.0047329	-0.135038	0.0902318	12.2603	-17.9989	0.0329734	-0.0518229	0.0609302	12.577	-18.6322	0.021228	-0.000424559	0.0728603	-23.2592	53.0401	0.201353	0.0262323	0.228584	8.70904	-8.52919	0.00945195	4.94e-09	-5.42366e+06	0.139575	11.8389	-14.7889	0.0493808	0
Cracidae.0	17	1	0.00464021	-0.126934	-0.126934	17.7984	-31.3416	0.00656912	0.0500932	17.7984	-29.0752	0.00657069	2.87e-08	0.0500932	18.1334	-29.745	0.01748	-0.0949792	0.0689596	18.8152	-31.1087	0.00427095	-0.0897565	0.0193162	17.894	-29.2662	0.00836394	-0.00871943	0.0455281	17.8968	-29.2718	0.00834928	-6.23e-05	0.0452131	-16.881	40.2837	0.00290321	0.0314572	-0.0386819	19.1698	-29.4506	0.00622025	4.21e-09	9.18527e+06	0.0313182	19.3421	-29.7952	0.0158012	-1.79162
Cracidae.0	17	2	0.00464021	-0.380803	-0.126934	-76.01	156.275	0.28002	-0.303449	-76.01	158.542	0.28011	1.14e-08	-0.303449	-72.8507	152.223	8.21295	-0.341698	-0.63901	-68.4144	143.351	0.0503415	-0.294279	-0.0924949	-69.0931	144.708	2.33088	-0.0916441	-0.220082	-70.6454	147.813	0.601039	-0.0120208	-0.229738	-127.683	261.887	0.401105	2.5809	-1.52509	-73.7326	156.354	0.255594	2.66e-08	-1.21091e+07	-0.146901	-72.2642	153.417	5.47954	-0.99701
Cracidae.0	17	3	0.00464021	-0.190401	-0.126934	9.25803	-14.2607	0.00924663	0.0162768	9.25803	-11.9943	0.0092462	1.28e-10	0.0162768	9.5903	-12.6589	0.0236824	-0.0913074	-0.012776	9.28092	-12.0401	0.00870258	-0.0144016	0.0224399	9.47618	-12.4306	0.0123403	-0.0105979	0.0208376	9.47528	-12.4288	0.0121785	-0.000103621	0.0211877	-39.3648	85.2513	0.00326292	0.0796322	0.20973	10.9662	-13.0436	0.00863538	3.89e-09	-1.31432e+07	0.0410518	12.273	-15.6572	0.0200116	-4.37268
Cracidae.0	17	4	0.00464021	-0.126934	-0.190401	12.5483	-20.8414	0.00810635	-0.0585687	12.5483	-18.5749	0.00810631	5.15e-08	-0.0585687	12.5535	-18.5853	0.00929873	-0.0130704	-0.0571222	14.1926	-21.8635	0.00412457	-0.136694	-0.0930115	13.1338	-19.7458	0.0141748	-0.0209489	-0.0642734	13.356	-20.1902	0.0162768	-0.000277554	-0.0680178	-21.8058	50.1333	0.00671458	0.0370428	-0.0202851	14.812	-20.735	0.00740472	4.15e-09	1.31955e+07	-0.0851262	12.8953	-16.9016	0.0235693	-0.39675
Cracidae.0	17	5	0.00464021	-0.126934	-0.380803	26.2618	-48.2684	0.00468117	-0.0161634	26.3322	-46.1426	0.00536332	0.030612	-0.00794134	26.2618	-46.002	0.00468338	-2.19e-07	-0.0161634	26.2618	-46.002	0.00468435	-5.41e-08	-0.0161634	26.2871	-46.0525	0.00537366	-0.00490958	-0.014633	26.2912	-46.0606	0.00546444	-2.74e-05	-0.0143635	-8.2297	22.9811	0.0169235	0.0188406	0.097252	26.3567	-43.8246	0.00533132	0.0294528	-0.164451	-0.00601185	27.5394	-46.1899	0.00999221	0
Cracidae.0	18	1	0.00464021	-0.126934	-0.126934	13.715	-23.1747	0.00773683	-0.169367	13.7662	-21.0106	0.00852259	0.0217183	-0.16842	13.715	-20.9083	0.0077356	-6.11e-07	-0.169367	13.8039	-21.086	0.00679364	-0.0297305	-0.165087	14.392	-22.2622	0.00287958	0.0324158	-0.155786	14.5446	-22.5675	0.00195123	0.000208678	-0.155812	-12.8073	32.1363	0.024322	0.0220942	-0.22455	13.7692	-18.6494	0.00852853	0.0219115	-0.0693638	-0.169117	13.7259	-18.5629	0.00784546	-0.0374371
Cracidae.0	18	2	0.00464021	-0.380803	-0.126934	-91.3218	186.899	0.516748	-1.51914	-91.3226	189.167	0.516194	6.91e-06	-1.51909	-78.3758	163.273	38.7249	-0.475357	-2.56696	-64.7999	136.121	0.0330145	-0.339071	-0.16433	-72.0575	150.637	5.21886	-0.116711	-1.19489	-80.2981	167.118	0.909504	-0.0181901	-1.32234	-152.701	311.923	31.1644	4.37678	-1.2865	-91.169	191.227	0.513498	4.1e-09	-2.99131e+07	-1.4799	-71.1432	151.175	20.3102	-0.871102
Cracidae.0	18	3	0.00464021	-0.190401	-0.126934	-24.548	53.3513	0.0357497	0.0197211	-24.548	55.6177	0.0357487	9.06e-10	0.0197211	-8.59891	23.7196	2.63274	-0.485772	0.199152	3.9122	-1.30267	0.00394055	-0.224627	-0.117983	-4.57418	15.6701	0.227493	-0.0990722	-0.0202729	-12.2715	31.0648	0.0598212	-0.00119642	-0.0073981	-86.0121	178.546	0.671686	0.38909	0.592246	-24.4333	57.7554	0.0355744	7.59e-09	3.67801e+06	0.0107753	-4.59461	18.0781	1.90425	-3.22985
Cracidae.0	18	4	0.00464021	-0.126934	-0.190401	6.67987	-9.10441	0.0102512	-0.031732	6.67987	-6.83799	0.0102507	4.37e-09	-0.031732	6.82114	-7.12055	0.0200254	-0.064501	-0.016725	7.48677	-8.4518	0.00705356	-0.0778342	-0.0539091	7.61644	-8.71114	0.0202982	-0.0254279	-0.0272535	7.87717	-9.2326	0.0220125	-0.000393598	-0.0283303	-31.7096	69.941	0.107943	0.041665	-0.305531	6.70398	-4.51907	0.010241	5.02e-09	1.36718e+06	-0.0339304	7.12041	-5.35194	0.0196666	-0.367534
Cracidae.0	18	5	0.00464021	-0.126934	-0.380803	12.7039	-21.1525	0.00805659	-0.106455	12.8648	-19.2078	0.00943227	0.0364967	-0.112325	12.7039	-18.8861	0.00805553	-5.29e-08	-0.106455	12.7191	-18.9164	0.00764185	-0.0123827	-0.107194	13.5061	-20.4904	0.00333535	0.0287328	-0.105487	13.6764	-20.831	0.0023434	0.00020241	-0.1073	-16.4745	39.4708	0.0538283	0.0230283	-0.0114424	12.9628	-17.0367	0.00927397	0.0335259	0.273857	-0.116087	13.3175	-17.746	0.0133786	0
Cracidae.0	19	1	0.00464021	-0.126934	-0.126934	7.71043	-11.1655	0.00983725	-0.031005	7.71044	-8.89914	0.00983618	1.84e-11	-0.0310051	7.85227	-9.1828	0.0181696	-0.0591153	-0.0330235	8.57707	-10.6324	0.00671964	-0.0801046	-0.0312301	8.11118	-9.70063	0.0180038	-0.021982	-0.0545247	8.30409	-10.0864	0.0222997	-0.000408491	-0.064583	-24.6519	55.8256	0.0843859	0.0314381	0.0199643	7.71593	-6.54298	0.00983502	1.24e-08	281027	-0.0322649	9.09294	-9.29699	0.0131939	-1.27162
Cracidae.0	19	2	0.00464021	-0.380803	-0.126934	-55.9861	116.227	0.125733	-0.250269	-55.9861	118.494	0.125703	3.59e-08	-0.250269	-47.142	100.806	13.0379	-0.491643	-0.509506	-40.3655	87.2528	0.0163207	-0.295335	-0.0317944	-39.0621	84.6458	1.05665	-0.106374	-0.320476	-45.8793	98.2804	0.242218	-0.00484436	-0.253049	-102.055	210.632	3.01388	0.628883	-0.558149	-55.2092	119.307	0.121839	6.63e-09	-2.21678e+07	-0.197164	-43.8448	96.5785	5.77374	-0.894477
Cracidae.0	19	3	0.00464021	-0.190401	-0.126934	-17.8888	40.0329	0.0273884	-0.0342378	-17.8888	42.2993	0.0273898	3.6e-09	-0.0342378	-9.37882	25.2794	0.456204	-0.306706	0.0364567	-7.67961	21.881	0.00977166	-0.139291	-0.0456273	-11.9176	30.3569	0.0921587	-0.0528006	-0.0377898	-12.1979	30.9176	0.0592671	-0.00118534	-0.0418433	-82.3132	171.148	0.469746	0.347969	0.607931	-17.6738	44.2364	0.0271569	6.37e-09	-5.70201e+06	-0.0211239	-8.98963	26.8681	0.367934	-0.779217
Cracidae.0	19	4	0.00464021	-0.126934	-0.190401	18.2945	-32.3337	0.00644134	0.0974706	18.2945	-30.0673	0.00644111	1.09e-09	0.0974706	20.6332	-34.7447	0.0399768	-0.185049	0.0620396	20.6403	-34.759	0.0039204	-0.0924489	0.111001	19.752	-32.9822	0.0129676	-0.0269705	0.0881512	19.9599	-33.3981	0.0140977	-0.000259519	0.0874756	-44.1167	94.7552	0.0607476	0.0804831	-0.0142834	18.7572	-28.6256	0.00632313	5.86e-09	-4.39841e+06	0.106777	21.4029	-33.917	0.0370761	-0.307588
Cracidae.0	19	5	0.00464021	-0.126934	-0.380803	7.09149	-9.92767	0.010088	0.076662	7.0915	-7.66125	0.0100829	3.15e-09	0.076662	10.5525	-14.5832	0.190186	-0.298981	0.13007	13.2276	-19.9335	0.0021538	-0.273084	-0.0288843	12.4047	-18.2877	0.0477124	-0.0648786	0.0628435	12.5991	-18.6764	0.0219807	-0.000439614	0.0689102	-39.7541	86.0298	1.34918	0.0321129	-0.07269	7.33333	-5.77777	0.00998608	4.52e-09	5.16492e+06	0.0682257	11.7442	-14.5994	0.308783	-3.66478
Cracidae.0	20	1	0.00464021	-0.126934	-0.126934	8.75997	-13.2646	0.00943283	-0.099846	8.75997	-10.9982	0.00943131	6.7e-10	-0.099846	10.1572	-13.7927	0.0569394	-0.178654	-0.128344	11.646	-16.7702	0.00428352	-0.149234	-0.026582	12.2272	-17.9326	0.0237636	-0.0386421	-0.104096	12.0622	-17.6027	0.0188187	-0.000342672	-0.103104	-39.8829	86.2875	0.0504911	0.067701	0.122581	8.76398	-8.63908	0.00943117	6.64e-09	-437168	-0.099115	10.2879	-11.6869	0.0352734	-928.531
Cracidae.0	20	2	0.00464021	-0.380803	-0.126934	-94.3706	192.996	0.583599	0.74866	-94.3706	195.263	0.583936	1.11e-08	0.74866	-90.5152	187.552	3.93109	-0.198947	0.734566	-88.6041	183.73	0.259733	-0.12966	0.287466	-93.3551	193.232	0.940373	-0.0184739	0.719	-93.5638	193.649	0.826563	-0.00887206	0.726181	-170.64	347.802	43.3173	10.4094	-2.12804	-94.3648	197.618	0.583559	8.31e-09	-3.29135e+06	0.755546	-58.8851	126.659	42.1315	-0.727414
Cracidae.0	20	3	0.00464021	-0.190401	-0.126934	2.5678	-0.880274	0.0120837	0.0632212	2.5678	1.38615	0.0120836	5.35e-09	0.0632212	2.9787	0.56433	0.0325623	-0.096507	0.0636389	4.72574	-2.92975	0.00707786	-0.101913	0.0656367	2.61351	1.29473	0.0144771	-0.00644936	0.0590454	2.60804	1.30566	0.0141128	-7.1e-05	0.0596205	-31.839	70.1998	0.0461268	0.0480271	0.368579	2.59281	3.70326	0.0120703	5.41e-09	1.51509e+06	0.0611556	3.33729	2.21431	0.0296731	-0.72013
Cracidae.0	20	4	0.00464021	-0.126934	-0.190401	17.6463	-31.0372	0.00661046	-0.12129	17.6463	-28.7708	0.00661045	1.07e-08	-0.12129	18.255	-29.9882	0.0234372	-0.123789	-0.130942	19.7432	-32.9647	0.00338966	-0.130615	-0.0831607	18.9145	-31.3072	0.0153714	-0.032346	-0.10912	19.0152	-31.5087	0.0135808	-0.000238957	-0.109918	-32.6715	71.8648	0.0345283	0.0511159	0.0528722	17.7809	-26.6728	0.0065752	5.6e-09	-2.51048e+06	-0.11775	18.67	-28.4511	0.0177327	-3.44799
Cracidae.0	20	5	0.00464021	-0.126934	-0.380803	13.9591	-23.663	0.0076606	0.163646	13.9879	-21.454	0.00813835	0.0134267	0.163103	13.9591	-21.3965	0.00766011	-7.42e-07	0.163646	14.2795	-22.0373	0.00601259	-0.0536556	0.168708	14.3166	-22.1114	0.0045092	0.0178331	0.17005	14.4044	-22.2871	0.00386111	0.000135577	0.170314	-13.1482	32.818	0.0406682	0.0211811	0.330722	14.3721	-19.8553	0.00794247	0.0114713	2.43255	0.156605	15.3502	-21.8114	0.0080893	-0.861273
Cracidae.0	21	1	0.00464021	-0.126934	-0.126934	16.7553	-29.2552	0.00685121	0.0414925	17.5793	-28.6369	0.00955287	0.0844621	0.0450565	16.7552	-26.9887	0.00686192	-4.99e-07	0.0414925	16.7509	-26.9801	0.00697968	0	0.0414925	18.6655	-30.8093	0.00190727	0.0403952	0.0384759	18.8288	-31.1359	0.0010841	0.000201621	0.0418657	-4.62627	15.7743	0.00677643	0.0175798	-0.0898687	18.1827	-27.4766	0.00903691	0.0767342	-0.379321	0.054752	17.7108	-26.5326	0.0132139	0
Cracidae.0	21	2	0.00464021	-0.380803	-0.126934	-78.3135	160.882	0.307136	0.0756252	-78.3135	163.149	0.307026	6.57e-09	0.0756252	-74.6774	155.876	2.81698	-0.228419	0.177468	-68.1086	142.739	0.0735555	-0.217407	0.134605	-73.8462	154.214	1.04301	-0.0506384	-0.0106889	-74.6751	155.872	0.790429	-0.0158086	-0.0376968	-133.294	273.11	3.44969	2.68847	1.80861	-78.311	165.511	0.307006	9.95e-09	-1.29535e+06	0.0793447	-68.9575	146.804	3.54164	-0.391357
Cracidae.0	21	3	0.00464021	-0.190401	-0.126934	4.92288	-5.59045	0.0109976	0.0303766	4.92288	-3.32403	0.0109974	1.22e-09	0.0303766	5.68215	-4.84257	0.0379439	-0.121755	0.0310136	7.08271	-7.64369	0.00619114	-0.109824	0.0482386	5.30355	-4.08536	0.0167843	-0.0153691	0.0336899	5.37496	-4.22818	0.0176146	-0.00022626	0.0329358	-42.1819	90.8855	0.194196	0.0617635	0.179703	5.17514	-1.4614	0.0108867	4.43e-09	5.49205e+06	0.0233593	5.94062	-2.99236	0.0353113	-0.842195
Cracidae.0	21	4	0.00464021	-0.126934	-0.190401	10.2371	-16.2189	0.00889113	-0.130098	10.2371	-13.9525	0.00889149	9.77e-09	-0.130098	10.2518	-13.9818	0.0106861	-0.0175359	-0.132052	10.5911	-14.6605	0.0072406	-0.044778	-0.109327	10.2473	-13.9728	0.00823487	0.0026379	-0.130193	10.2477	-13.9737	0.00820267	2.39e-05	-0.130202	-34.5035	75.5288	0.0297705	0.0567022	0.035506	10.2437	-11.5984	0.00888876	1.34e-08	-262664	-0.12908	12.1138	-15.3387	0.0142929	-2.04519
Cracidae.0	21	5	0.00464021	-0.126934	-0.380803	6.06816	-7.881	0.0105047	-0.0565829	6.06816	-5.61458	0.0105044	9.15e-10	-0.0565829	10.6033	-14.6848	0.121656	-0.254958	-0.0721657	13.5959	-20.6701	0.00378253	-0.157811	-0.0996237	12.161	-17.8002	0.0501146	-0.0660776	-0.0548205	11.1231	-15.7244	0.0234483	-0.000468967	-0.0498805	-52.5886	111.699	0.0682127	0.115737	-0.498127	7.27983	-5.67076	0.0100073	5.61e-09	-9.1919e+06	-0.0416948	11.0543	-13.2196	0.106064	-1.52799
Cracidae.0	22	1	0.00464021	-0.126934	-0.126934	8.27493	-12.2945	0.0096167	0.0494942	8.27493	-10.0281	0.00961644	6.05e-10	0.0494942	11.9922	-17.4627	0.104304	-0.245236	0.000284437	13.6569	-20.7921	0.00427014	-0.132375	0.083049	11.8354	-17.149	0.0252189	-0.0407228	0.0527591	11.2121	-15.9024	0.0176453	-0.00030131	0.0511368	-50.9359	108.394	0.256879	0.0872655	-0.188014	8.41141	-7.93393	0.00956611	5.44e-09	-2.69037e+06	0.062265	12.8375	-16.7862	0.093355	-0.439734
Cracidae.0	22	2	0.00464021	-0.380803	-0.126934	-129.27	262.795	2.35684	1.04973	-129.27	265.062	2.3571	6.57e-09	1.04973	-125.689	257.899	21.4967	-0.227634	1.82746	-122.622	251.765	0.830977	-0.169121	0.536161	-126.514	259.549	6.2982	-0.040195	0.911061	-130.751	268.025	10.5247	-0.210493	0.898829	-199.936	406.393	174.707	29.5484	5.24726	-129.261	267.411	2.3564	1.03e-08	5.69999e+06	0.998458	-116.159	241.206	93.8953	-0.178687
Cracidae.0	22	3	0.00464021	-0.190401	-0.126934	-9.91483	24.085	0.0199075	-0.152253	-9.91483	26.3514	0.0199023	2.79e-08	-0.152253	-4.67121	15.8642	0.246821	-0.264483	-0.210374	1.42943	3.66287	0.00595389	-0.164335	-0.119219	-5.31493	17.1516	0.0724231	-0.0549764	-0.0945247	-5.27086	17.0635	0.043511	-0.000870221	-0.112062	-78.4873	163.496	0.32804	0.306556	-0.812368	-9.85507	28.599	0.0198569	4.47e-09	3.11657e+06	-0.16442	-4.34904	17.587	0.220331	-0.361917
Cracidae.0	22	4	0.00464021	-0.126934	-0.190401	1.53374	1.18783	0.0125935	-0.128423	1.53374	3.45425	0.0125943	5.76e-10	-0.128423	4.16374	-1.80574	0.0921953	-0.202322	-0.184812	3.60704	-0.692347	0.00843833	-0.0729561	-0.092158	3.94243	-1.36311	0.0302235	-0.0356015	-0.149791	3.8408	-1.15986	0.0258037	-0.000470205	-0.14712	-58.3992	123.32	0.56901	0.104482	-0.308109	1.87605	5.13679	0.0124228	4.23e-09	6.2618e+06	-0.15152	4.33304	0.222806	0.0897101	-0.200709
Cracidae.0	22	5	0.00464021	-0.126934	-0.380803	10.0449	-15.8345	0.00895902	-0.0500525	10.0449	-13.568	0.00895962	2.86e-08	-0.0500525	10.4702	-14.4186	0.0283059	-0.111893	-0.0715787	11.1394	-15.757	0.00584364	-0.0873782	-0.0230726	10.7768	-15.0319	0.0150538	-0.019801	-0.0578532	10.6795	-14.8373	0.0133676	-0.000158132	-0.0564584	-22.4202	51.3622	0.204747	0.0220744	0.0693735	10.0477	-11.2066	0.00895861	5.67e-09	359431	-0.051832	10.6468	-12.4047	0.026928	-0.0888277
Cracidae.0	23	1	0.00464021	-0.126934	-0.126934	21.6007	-38.946	0.00564228	-0.0219828	21.6033	-36.6849	0.00564267	6.05e-14	-0.0219841	21.699	-36.8762	0.0106531	-0.0610135	-0.015276	22.6514	-38.781	0.0033965	-0.104812	-0.0427693	21.7198	-36.9179	0.00729328	-0.00936476	-0.0221397	21.7454	-36.969	0.00757658	-6.8e-05	-0.0219926	-2.81105	12.1438	0.0673123	0.011607	-0.127351	21.6421	-34.3952	0.00563438	8.1e-09	761074	-0.0260882	22.0226	-35.1563	0.0140865	-0.359539
Cracidae.0	23	2	0.00464021	-0.380803	-0.126934	-66.9893	138.234	0.195227	-0.467895	-66.9893	140.5	0.19516	9.99e-09	-0.467895	-60.7996	128.121	4.8186	-0.336588	-0.642371	-58.0801	122.682	0.0510182	-0.209899	-0.0750489	-63.6708	133.863	0.573936	-0.0448193	-0.363396	-63.0285	132.579	0.437032	-0.00874064	-0.387802	-124.139	254.799	4.15234	1.71516	0.296815	-66.7633	142.416	0.193434	8.77e-09	-9.63742e+06	-0.411572	-59.187	127.263	4.1839	-4.21971
Cracidae.0	23	3	0.00464021	-0.190401	-0.126934	4.78374	-5.31216	0.0110583	-0.0661383	4.78374	-3.04574	0.0110579	2.47e-09	-0.0661383	6.08383	-5.64592	0.0556392	-0.160484	-0.0354948	6.94001	-7.35829	0.00662452	-0.0964132	-0.120306	5.32023	-4.11872	0.0179989	-0.018387	-0.0715765	5.3813	-4.24086	0.0184198	-0.000257944	-0.0719911	-37.2312	80.9842	0.0360865	0.0626073	-0.230869	4.9628	-1.03672	0.0109795	5.31e-09	-3.3755e+06	-0.0541993	6.91484	-4.94079	0.0457371	-0.967766
Cracidae.0	23	4	0.00464021	-0.126934	-0.190401	-2.44141	9.13815	0.0147636	0.0269041	-2.44141	11.4046	0.0147651	4.45e-09	0.0269041	-2.16188	10.8455	0.0319928	-0.0749979	0.0345302	-0.0624807	6.6467	0.00778317	-0.121537	0.0313813	-2.30197	11.1257	0.0195209	-0.0102225	0.0181752	-2.29759	11.1169	0.0193824	-0.000163123	0.0181007	-57.0621	120.646	0.342439	0.113367	0.454938	-1.80545	12.4998	0.014395	3.79e-09	1.02502e+07	0.00102447	-2.04204	12.973	0.0263953	-0.268934
Cracidae.0	23	5	0.00464021	-0.126934	-0.380803	18.1484	-32.0414	0.00647872	0.19828	18.1484	-29.775	0.00647915	1.87e-09	0.19828	18.9858	-31.4499	0.0193678	-0.108163	0.194445	21.1781	-35.8344	0.00349842	-0.111016	0.194174	19.3724	-32.2231	0.0121776	-0.0247243	0.200464	19.1519	-31.782	0.0101539	-0.00013356	0.200486	-42.2762	91.0742	0.117925	0.0679836	-0.0664385	18.1728	-27.4566	0.00647322	5.58e-09	-908069	0.201657	19.1514	-29.4139	0.0203045	-0.33388
Cracidae.0	24	1	0.00464021	-0.126934	-0.126934	12.8845	-21.5137	0.00799825	0.149122	12.8845	-19.2473	0.00799823	7.2e-10	0.149122	13.9756	-21.4295	0.025736	-0.116287	0.134531	14.7592	-22.9966	0.00519704	-0.081014	0.145909	13.0002	-19.4787	0.00968789	-0.00693686	0.149828	12.9855	-19.4493	0.00940078	-4.97e-05	0.149837	-54.3433	115.208	6.23e-09	0.143671	-0.126618	16.6988	-24.5087	0.00686615	6.7e-09	1.16786e+07	0.0687115	14.1685	-19.448	0.0275458	-0.104373
Cracidae.0	24	2	0.00464021	-0.380803	-0.126934	-100.547	205.349	0.747346	1.13688	-100.547	207.616	0.747153	6.57e-09	1.13688	-97.7569	202.036	4.14239	-0.175741	1.254	-96.2942	199.11	0.380201	-0.112895	0.635557	-99.9922	206.506	1.09832	-0.0144851	1.10864	-100.054	206.63	1.03002	-0.0101265	1.11517	-168.374	343.27	9.34864	11.5415	-2.02604	-97.8833	204.655	0.672042	1.14e-08	5.61094e+07	0.479991	-90.6436	190.176	10.7528	-0.146945
Cracidae.0	24	3	0.00464021	-0.190401	-0.126934	4.36187	-4.46841	0.0112469	-0.0823408	4.36183	-2.20193	0.0112489	8.61e-07	-0.0823408	6.67592	-6.83009	0.142887	-0.255311	-0.0856016	10.7506	-14.9794	0.00318602	-0.212992	-0.112897	7.41311	-8.30448	0.0389413	-0.0500708	-0.103698	8.04773	-9.57373	0.0260422	-0.000520844	-0.0976843	-37.6431	81.808	0.0836234	0.0575064	-0.0421728	4.37073	0.147439	0.0112431	4.79e-09	-969369	-0.0775696	8.81253	-8.73618	0.106427	-0.74392
Cracidae.0	24	4	0.00464021	-0.126934	-0.190401	19.3941	-34.5329	0.00616379	-0.0386631	19.3941	-32.2665	0.006164	1.31e-07	-0.0386631	19.4873	-32.4528	0.0103768	-0.0500494	-0.0303855	20.0083	-33.4949	0.00440022	-0.0715636	-0.0479487	19.441	-32.3602	0.00710946	-0.00509851	-0.0368484	19.437	-32.3524	0.00699503	-2.92e-05	-0.0370463	-10.395	27.3117	0.0438927	0.0178298	-0.072515	19.3946	-29.9003	0.00616432	8.51e-09	93975.8	-0.0394852	19.5238	-30.1588	0.00874518	-0.0760327
Cracidae.0	24	5	0.00464021	-0.126934	-0.380803	0.215018	3.82528	0.0132758	-0.0531997	0.297172	5.92739	0.0148944	0.0260912	-0.0622871	0.215017	6.09171	0.0132724	-9e-08	-0.0531997	0.310887	5.89997	0.011649	-0.0298481	-0.0614467	0.531806	5.45813	0.00867618	0.0143131	-0.0543772	0.483979	5.55378	0.00892083	0.000152601	-0.0547918	-24.3829	55.2876	0.0871402	0.0303945	-0.0558685	0.413854	8.06118	0.0152123	0.0319218	-0.666688	-0.0472384	0.657639	7.57361	0.0213845	0
Cracidae.0	25	1	0.00464021	-0.126934	-0.126934	13.0476	-21.8399	0.00794395	-0.0832289	13.0476	-19.5735	0.00794426	1.39e-10	-0.0832289	16.3963	-26.2709	0.0634492	-0.213696	-0.0642418	16.6617	-26.8016	0.00430583	-0.105214	-0.0608922	15.2742	-24.0266	0.0170534	-0.0310268	-0.0658633	14.8607	-23.1997	0.0132645	-0.000196924	-0.0725195	-57.2718	121.065	0.168995	0.127706	0.00528943	13.1591	-17.4294	0.0079099	4.54e-09	-3.04919e+06	-0.0690127	16.3294	-23.7699	0.0622628	-0.253015
Cracidae.0	25	2	0.00464021	-0.380803	-0.126934	-123.699	251.653	1.88697	-2.00575	-123.699	253.92	1.88626	6.57e-09	-2.00575	-120.297	247.116	13.9578	-0.206406	-2.37805	-118.5	243.522	0.837369	-0.133791	-0.963718	-121.561	249.643	4.13666	-0.0316916	-1.93236	-121.626	249.773	3.6961	-0.0645639	-1.94561	-191.514	389.55	19.0276	29.8376	3.67188	-122.068	253.025	1.76746	1.02e-08	-7.89609e+07	-1.18063	-113.005	234.898	43.2139	-0.188819
Cracidae.0	25	3	0.00464021	-0.190401	-0.126934	0.940131	2.37506	0.0128967	0.132856	0.940131	4.64148	0.0128972	1.21e-08	0.132856	1.36405	3.79365	0.0423417	-0.11564	0.144709	2.50236	1.51702	0.00721767	-0.115718	0.087933	1.85941	2.80291	0.0234804	-0.0229732	0.139047	2.08699	2.34775	0.0253551	-0.000431044	0.138484	-33.4567	73.4352	0.120627	0.0440425	-0.0385877	1.01507	6.85875	0.0128577	6.59e-09	2.19248e+06	0.118005	1.41678	6.05532	0.0393635	-0.157354
Cracidae.0	25	4	0.00464021	-0.126934	-0.190401	12.5984	-20.9416	0.00809029	0.106309	12.5984	-18.6752	0.00808932	9.4e-09	0.106309	13.1707	-19.8197	0.0287771	-0.123966	0.116982	13.8322	-21.1426	0.00528154	-0.0857583	0.114794	13.3485	-20.1752	0.0153494	-0.0242449	0.114823	13.4631	-20.4046	0.0148313	-0.00023394	0.113886	-38.4744	83.4706	1.21e-07	0.0761665	-0.00417148	12.6008	-16.3126	0.00808864	5.25e-09	383566	0.104239	13.3676	-17.8462	0.0223063	-0.189671
Cracidae.0	25	5	0.00464021	-0.126934	-0.380803	5.49143	-6.72754	0.0107495	-0.0352818	5.49143	-4.46112	0.0107498	9.97e-10	-0.0352818	6.33278	-6.14382	0.0400028	-0.129394	0.00584418	7.38048	-8.23922	0.00647444	-0.0974256	-0.0975837	6.54817	-6.5746	0.0187758	-0.0216455	-0.0367357	6.3487	-6.17566	0.0160745	-0.000193398	-0.0371843	-44.3654	95.2525	0.00349564	0.0947449	-0.241884	5.75741	-2.62594	0.0106361	4.93e-09	-5.03458e+06	-0.00978684	6.52961	-4.17033	0.0417422	-0.117353
Cracidae.0	26	1	0.00464021	-0.126934	-0.126934	9.34455	-14.4338	0.00921397	-0.0849582	9.34455	-12.1674	0.00921376	9.18e-09	-0.0849582	9.37251	-12.2233	0.0132963	-0.0350355	-0.0897306	9.51659	-12.5115	0.00752264	-0.0456126	-0.0849234	9.72742	-12.9331	0.0149528	-0.0178823	-0.0790895	9.94201	-13.3623	0.0177662	-0.000290116	-0.0753326	-27.202	60.9257	7.48e-10	0.0493191	0.00228979	9.49323	-10.0976	0.00915946	1.07e-08	-1.34103e+06	-0.0620084	10.1695	-11.4501	0.0103609	-0.192318
Cracidae.0	26	2	0.00464021	-0.380803	-0.126934	-45.6671	95.5894	0.0831787	0.0238042	-45.6671	97.8559	0.0832082	7.14e-08	0.0238041	-42.7838	92.0892	1.5897	-0.297959	0.150028	-32.2661	71.054	0.0089808	-0.339028	-0.227328	-33.908	74.3378	0.753789	-0.102728	-0.227852	-38.6736	83.8689	0.167542	-0.00335084	-0.0899937	-87.4452	181.412	0.689501	0.41018	0.0307218	-44.8395	98.5679	0.0804833	6.34e-09	1.58926e+07	-0.137792	-41.5005	91.8898	1.32147	-1132.83
Cracidae.0	26	3	0.00464021	-0.190401	-0.126934	14.0797	-23.9041	0.00762413	0.242433	14.0797	-21.6376	0.00762435	1.86e-07	0.242433	14.0931	-21.6644	0.00923737	-0.018302	0.245483	15.299	-24.0763	0.004712	-0.0974257	0.205808	14.2314	-21.941	0.0105713	-0.0118582	0.239583	14.3144	-22.107	0.0123636	-0.000162141	0.237893	-10.3334	27.1886	0.0200907	0.0202677	0.26725	14.1341	-19.3794	0.00760813	5.32e-09	1.48022e+06	0.229787	16.0914	-23.2939	0.0122035	-9.79443
Cracidae.0	26	4	0.00464021	-0.126934	-0.190401	12.9223	-21.5893	0.00798535	-0.0914283	12.9223	-19.3229	0.00798646	7.37e-08	-0.0914284	14.8407	-23.1597	0.0466494	-0.177458	-0.0639029	14.4768	-22.4318	0.00532465	-0.078188	-0.0827984	13.5247	-20.5276	0.0124832	-0.0168457	-0.0936092	13.4951	-20.4685	0.0119015	-0.000139	-0.0944782	-55.9239	118.369	1.31e-08	0.155576	-0.035301	13.0029	-17.1169	0.00796053	3.7e-09	2.65015e+06	-0.107169	14.8978	-20.9067	0.0447082	-0.196147
Cracidae.0	26	5	0.00464021	-0.126934	-0.380803	4.83959	-5.42386	0.0110327	0.108035	4.83959	-3.15744	0.0110348	1.39e-09	0.108035	7.59245	-8.66317	0.113957	-0.236634	0.12197	13.2348	-19.948	0.00355902	-0.171927	0.0610011	6.8384	-7.15507	0.0326888	-0.0426771	0.0715279	7.26336	-8.00498	0.0266768	-0.000533535	0.0808734	-51.0013	108.524	0.0455279	0.113696	0.176971	5.31211	-1.73532	0.0108267	4.49e-09	6.18986e+06	0.063409	7.54721	-6.20552	0.113662	-0.275146
Cracidae.0	27	1	0.00464021	-0.126934	-0.126934	-2.02229	8.2999	0.014518	-0.138438	-2.02229	10.5663	0.0145184	1.17e-09	-0.138438	2.65028	1.22118	0.182163	-0.263393	-0.218737	8.98039	-11.439	0.00378563	-0.193537	0.013618	2.25149	2.01875	0.0482806	-0.0496311	-0.113122	2.39374	1.73427	0.0330453	-0.000660906	-0.115206	-49.3018	105.125	1.29e-08	0.107592	-0.018824	-1.95527	12.7994	0.0144842	1.13e-08	-1.48391e+06	-0.133307	2.6355	3.61789	0.152297	-1.59344
Cracidae.0	27	2	0.00464021	-0.380803	-0.126934	-102.212	208.68	0.79842	0.830655	-102.212	210.946	0.798678	1e-08	0.830655	-98.3268	203.175	19.2601	-0.325055	1.18338	-87.0745	180.671	0.0772027	-0.34709	-0.0311499	-83.8895	174.301	11.0852	-0.129095	0.625868	-93.2934	193.108	1.52051	-0.0304101	0.674152	-141.863	290.249	2.5e-06	4.36366	0.569545	-100.991	210.87	0.761033	1.55e-08	3.38615e+07	0.670015	-97.8859	204.661	16.2165	-1.75312
Cracidae.0	27	3	0.00464021	-0.190401	-0.126934	3.79556	-3.33581	0.0115041	-0.0279024	3.79556	-1.06939	0.0115038	7.59e-09	-0.0279024	4.19519	-1.86865	0.0382264	-0.11673	-0.0392889	6.72161	-6.92147	0.00488738	-0.160831	0.0143702	5.69576	-4.86977	0.0280864	-0.0345866	-0.0132279	6.24807	-5.9744	0.0283623	-0.000567246	-0.0136817	-18.5874	43.6966	0.00907989	0.0301428	-0.0603295	3.79818	1.29252	0.0115028	5.19e-09	-568144	-0.0269986	4.71289	-0.536898	0.0289938	-1.67157
Cracidae.0	27	4	0.00464021	-0.126934	-0.190401	11.9532	-19.651	0.00830153	0.0472092	11.9532	-17.3846	0.00830092	1.01e-09	0.0472092	14.5032	-22.4847	0.0589682	-0.199053	0.00373071	16.2682	-26.0147	0.00348943	-0.151742	0.0897658	13.1136	-19.7054	0.018	-0.029164	0.0480053	13.4268	-20.3319	0.021284	-0.000425679	0.0527653	-50.1537	106.829	3.14e-10	0.111328	-0.133093	12.1463	-15.4038	0.00823728	5.19e-09	-4.13778e+06	0.0537883	14.8199	-20.751	0.0663522	-2.48983
Cracidae.0	27	5	0.00464021	-0.126934	-0.380803	8.91228	-13.5692	0.00937616	-0.107098	8.91228	-11.3028	0.00937497	8.03e-10	-0.107098	9.51059	-12.4994	0.0310885	-0.117294	-0.10228	10.6493	-14.7769	0.0051623	-0.117468	-0.0904203	10.1255	-13.7292	0.0226742	-0.0332325	-0.0960054	10.6816	-14.8414	0.023755	-0.0004751	-0.0956035	-42.8672	92.2561	7.81e-10	0.0831938	0.0948322	10.4782	-12.0674	0.00880617	6.17e-09	1.03894e+07	-0.126736	10.8787	-12.8685	0.0366654	-0.173538
Cracidae.0	28	1	0.00464021	-0.126934	-0.126934	14.3431	-24.431	0.00754413	0.0754605	14.3431	-22.1645	0.00754468	3.83e-09	0.0754605	15.5924	-24.6631	0.0456566	-0.178297	0.0631656	17.0648	-27.6079	0.00361295	-0.13853	0.119569	14.9769	-23.432	0.0139291	-0.0226081	0.0660332	15.1082	-23.6946	0.0145974	-0.000237971	0.0642016	-36.0947	78.7112	0.0488755	0.0576132	0.358283	14.4924	-20.0959	0.00750011	4.28e-09	3.44379e+06	0.0664057	16.5298	-24.1706	0.0452961	-0.4604
Cracidae.0	28	2	0.00464021	-0.380803	-0.126934	-64.0907	132.437	0.173858	-0.353525	-64.0907	134.703	0.173823	3.27e-08	-0.353525	-61.8785	130.279	1.44951	-0.213482	-0.36506	-60.0148	126.551	0.0658056	-0.17519	-0.129768	-62.7648	132.051	0.451337	-0.0360478	-0.332315	-62.4894	131.501	0.443751	-0.00887502	-0.339655	-126.218	258.957	2.07e-07	2.45711	1.28291	-64.0675	137.024	0.173693	8.91e-09	-3.13125e+06	-0.336372	-60.6535	130.196	1.84459	-0.159416
Cracidae.0	28	3	0.00464021	-0.190401	-0.126934	12.6545	-21.0537	0.0080714	-0.0747964	13.0734	-19.6251	0.00806977	4.21e-16	-0.0756026	13.0861	-19.6505	0.0190121	-0.0836044	-0.0690872	13.6744	-20.827	0.00558926	-0.0748689	-0.0667031	12.664	-18.8063	0.00860811	-0.0022505	-0.0747222	12.6646	-18.8075	0.00863708	-1.96e-05	-0.0747302	-47.3134	101.149	0.0152387	0.100184	0.0973662	12.8233	-16.7578	0.00801816	5.73e-09	-2.82345e+06	-0.0648384	13.6686	-18.4483	0.0192316	NA
Cracidae.0	28	4	0.00464021	-0.126934	-0.190401	14.9887	-25.7221	0.00735289	-0.0687022	14.9887	-23.4557	0.00735184	6.91e-09	-0.0687022	15.6436	-24.7655	0.0272238	-0.128173	-0.0649858	19.3604	-32.199	0.00280145	-0.171427	-0.0771067	17.9391	-29.3565	0.0224584	-0.0445112	-0.0909183	18.1474	-29.7731	0.0175665	-0.00035133	-0.0866982	-20.6533	47.8283	0.0526402	0.0285965	0.0956441	17.345	-25.8011	0.00669084	4.34e-09	1.30171e+07	-0.103446	17.441	-25.993	0.031019	-0.0712615
Cracidae.0	28	5	0.00464021	-0.126934	-0.380803	-1.73258	7.72049	0.0143513	0.1215	-1.73258	9.98691	0.0143537	7.05e-09	0.1215	-0.653994	7.82973	0.0672898	-0.152758	0.134268	0.642369	5.237	0.00779575	-0.115284	0.0627451	-1.16932	8.86039	0.0230572	-0.0175073	0.121083	-1.26725	9.05624	0.0205392	-0.000217093	0.121744	-49.0181	104.558	0.0403591	0.102465	-0.0270555	-1.69078	12.2705	0.0143276	7.64e-09	1.40753e+06	0.114884	3.0291	2.83068	0.0616069	-0.0333554
Cracidae.0	29	1	0.00464021	-0.126934	-0.126934	13.6763	-23.0972	0.00774872	0.0767613	13.6763	-20.8308	0.00774874	8.91e-11	0.0767613	17.0984	-27.675	0.0605142	-0.21177	0.0892945	18.7025	-30.8833	0.00341913	-0.136146	0.0183623	15.257	-23.9923	0.0160345	-0.0288824	0.0752402	15.3559	-24.19	0.0157929	-0.000282398	0.0768865	-60.5152	127.552	0.584051	0.118347	-0.20077	13.7924	-18.6959	0.00771292	1.17e-08	-1.35976e+06	0.0814217	18.2835	-27.6781	0.0515702	-4064.95
Cracidae.0	29	2	0.00464021	-0.380803	-0.126934	-130.408	265.071	2.46876	-2.58335	-130.408	267.337	2.46639	1.88e-08	-2.58335	-125.216	256.953	20.7311	-0.225927	-3.06671	-123.373	253.267	1.01042	-0.13513	-1.13398	-128.684	263.889	4.5967	-0.0251723	-2.48609	-128.962	264.446	3.94305	-0.0547863	-2.5065	-207.605	421.732	51.7191	54.3915	5.01329	-129.553	267.995	2.38521	3.49e-08	-2.1972e+07	-2.35939	-116.47	241.828	41.4323	-0.677142
Cracidae.0	29	3	0.00464021	-0.190401	-0.126934	-6.7645	17.7843	0.0175527	0.211908	-6.7645	20.0507	0.0175535	2.21e-09	0.211908	-0.928255	8.37825	0.155065	-0.233417	0.225877	0.411119	5.6995	0.00746902	-0.125954	0.136276	-4.02293	14.5676	0.037931	-0.0322569	0.20126	-4.69936	15.9205	0.0283087	-0.00041083	0.205325	-87.189	180.9	0.335263	0.450722	-0.507051	-6.73931	22.3675	0.0175309	1.08e-08	1.03849e+06	0.208638	-1.18755	11.264	0.132888	-1.58462
Cracidae.0	29	4	0.00464021	-0.126934	-0.190401	23.3827	-42.5102	0.00525502	0.0233758	23.3884	-40.2551	0.00544547	0.00778446	0.0224202	23.3827	-40.2437	0.00525493	-5.63e-07	0.0233758	23.7388	-40.9558	0.00399373	-0.0601063	0.0254029	23.4584	-40.395	0.00639133	-0.00712592	0.0255122	23.4703	-40.4189	0.0065399	-4.55e-05	0.0257423	-6.95424	20.4302	0.0400375	0.015599	-0.00635321	23.3917	-37.8944	0.00545098	0.00811804	0.295963	0.0217258	24.3738	-39.8588	0.00583503	-2498.25
Cracidae.0	29	5	0.00464021	-0.126934	-0.380803	12.289	-20.3227	0.00819095	0.0441793	12.289	-18.0563	0.00819047	8.94e-10	0.0441793	12.6186	-18.7154	0.0275434	-0.117585	0.0362882	13.4842	-20.4467	0.00476658	-0.110525	0.0698423	13.189	-19.8563	0.016307	-0.0264208	0.0383225	13.3181	-20.1145	0.0152416	-0.000246966	0.0393622	-13.9022	34.3261	0.133587	0.0166022	0.183236	12.3045	-15.7201	0.00818371	1.09e-08	-551431	0.0459289	13.1407	-17.3925	0.0312941	-147.737
Cracidae.0	30	1	0.00464021	-0.126934	-0.126934	7.29616	-10.337	0.0100009	-0.210444	7.2962	-8.07065	0.0100007	4.57e-12	-0.210444	7.4869	-8.45206	0.0248296	-0.0877355	-0.218703	8.72903	-10.9363	0.00539749	-0.123189	-0.186306	8.32158	-10.1214	0.0212956	-0.0284667	-0.21253	8.39524	-10.2687	0.018994	-0.00030842	-0.210556	-17.969	42.4598	0.0587606	0.0240642	-0.12183	7.825	-6.76112	0.00979227	4.13e-09	7.14846e+06	-0.224119	7.56015	-6.23141	0.0173114	-0.368148
Cracidae.0	30	2	0.00464021	-0.380803	-0.126934	-87.8083	179.872	0.449222	-0.48093	-87.8083	182.138	0.448801	9.99e-09	-0.48093	-80.775	168.072	56.029	-0.503083	-1.10385	-67.8586	142.239	0.0268191	-0.39395	0.187649	-62.2571	131.036	6.0021	-0.14148	-0.414684	-77.896	162.314	0.785697	-0.0157139	-0.342638	-123.61	253.741	4.98e-13	2.35852	-0.985223	-84.2109	177.311	0.388899	1.98e-08	-2.5308e+07	-0.249092	-76.242	161.373	16.4594	-1.0544
Cracidae.0	30	3	0.00464021	-0.190401	-0.126934	0.932048	2.39122	0.0129008	-0.242482	0.932048	4.65764	0.0129019	1.09e-09	-0.242482	5.10674	-3.69175	0.429317	-0.358393	-0.293201	7.754	-8.98627	0.0032723	-0.229051	-0.176413	6.97634	-7.43095	0.0396721	-0.0497161	-0.248726	6.49846	-6.47519	0.0267647	-0.000523346	-0.24271	-24.0929	54.7076	0.00183427	0.042906	-0.261134	1.00615	6.87658	0.0128632	4.23e-09	-2.98195e+06	-0.236642	5.69624	-2.5036	0.25652	-0.95383
Cracidae.0	30	4	0.00464021	-0.126934	-0.190401	7.72176	-11.1882	0.00983285	-0.209979	7.72578	-8.92982	0.0100088	0.00389375	-0.209473	7.72176	-8.92177	0.00983417	-2.62e-07	-0.209979	7.7907	-9.05966	0.00914927	-0.0163461	-0.207724	8.11795	-9.71416	0.00661597	0.0130895	-0.206783	8.03857	-9.5554	0.00698553	9.73e-05	-0.207285	-34.8946	76.3109	7.67e-10	0.0678295	0.123233	7.79401	-6.69914	0.0100067	0.00444358	-2.6011	-0.204468	7.72176	-6.55462	0.00983236	0
Cracidae.0	30	5	0.00464021	-0.126934	-0.380803	-3.56029	11.3759	0.0154406	-0.0502377	-3.56029	13.6423	0.0154389	1.24e-08	-0.0502376	-3.08191	12.6856	0.047367	-0.109297	-0.06102	-2.2862	11.0941	0.0096737	-0.093407	-0.0125225	-3.55324	13.6282	0.0163779	-0.00206814	-0.052112	-3.55486	13.6315	0.0161505	-2.47e-05	-0.051669	-48.8083	104.138	0.0134333	0.111654	0.297677	-2.87186	14.6326	0.0150211	3.88e-09	-1.07784e+07	-0.030882	-1.3853	11.6595	0.0425435	-0.0093722
Cracidae.0	31	1	0.00464021	-0.126934	-0.126934	17.1256	-29.9959	0.00674982	0.0595694	17.1256	-27.7294	0.00675014	2.34e-09	0.0595694	20.4501	-34.3785	0.0500226	-0.206249	0.0721696	20.982	-35.4423	0.00388778	-0.0904219	0.0505357	19.3607	-32.1996	0.0161058	-0.0350421	0.0669808	19.441	-32.3603	0.0151536	-0.000291718	0.0637235	-44.5469	95.6155	0.0306882	0.0883807	0.378314	17.3446	-25.8003	0.00669146	6.5e-09	2.24805e+06	0.0532564	21.0451	-33.2012	0.0409638	-0.456338
Cracidae.0	31	2	0.00464021	-0.380803	-0.126934	-133.161	270.577	2.75501	-0.928418	-133.161	272.844	2.75387	1.32e-08	-0.928418	-130.271	267.064	13.9933	-0.167651	-0.789223	-127.816	262.154	1.30134	-0.11994	-0.587209	-132.136	270.794	4.59757	-0.0199508	-1.01905	-132.262	271.046	4.17835	-0.0516084	-1.01899	-204.129	414.78	20.1351	51.8346	7.00948	-132.995	274.88	2.73586	2.14e-08	1.20309e+07	-1.03939	-107.243	223.375	54.7165	0
Cracidae.0	31	3	0.00464021	-0.190401	-0.126934	-5.94258	16.1405	0.0169852	0.0985497	-5.94258	18.4069	0.0169852	3.31e-10	0.0985497	-3.80592	14.1336	0.0948554	-0.17396	0.110056	-2.58449	11.6907	0.0094905	-0.101195	0.0940085	-4.38761	15.297	0.0366056	-0.0302027	0.103521	-4.64006	15.8019	0.0304648	-0.000478172	0.100676	-64.4324	135.387	0.225121	0.170242	0.46454	-4.29936	17.4876	0.015897	1.32e-08	4.73163e+06	0.0715062	-1.74128	12.3715	0.112346	-0.466305
Cracidae.0	31	4	0.00464021	-0.126934	-0.190401	14.4956	-24.7358	0.00749784	-0.00126014	14.4956	-22.4694	0.00749863	9.61e-09	-0.00126013	15.7123	-24.9028	0.0494216	-0.186505	-0.0166027	16.8695	-27.2172	0.00363951	-0.138954	-0.00406757	16.0417	-25.5617	0.0168091	-0.0316595	-0.0167796	15.8414	-25.161	0.0132717	-0.00020576	-0.0130474	-38.4963	83.5144	0.00187116	0.0785709	-0.157373	14.6286	-20.3682	0.00745893	3.88e-09	3.10084e+06	-0.00644983	15.7358	-22.5827	0.0361145	-0.933927
Cracidae.0	31	5	0.00464021	-0.126934	-0.380803	-0.418388	5.0921	0.0136162	0.0890644	-0.418388	7.35852	0.0136168	1.75e-08	0.0890644	-0.166176	6.85409	0.0324791	-0.0841688	0.0837432	0.792345	4.93705	0.00799864	-0.108857	0.081859	-0.415475	7.35269	0.0130101	0.00160639	0.0885301	-0.415814	7.35337	0.0130764	1.91e-05	0.0886004	-52.1962	110.914	0.0106567	0.130542	-0.189556	-0.287002	9.46289	0.0135443	1.15e-08	-1.39604e+06	0.0960152	7.33199	-5.77509	0.0507391	0
Cracidae.0	32	1	0.00464021	-0.126934	-0.126934	12.1355	-20.0157	0.00824184	-0.0611843	12.1355	-17.7493	0.0082416	7.34e-08	-0.0611843	13.2312	-19.9407	0.0357541	-0.145271	-0.0575784	14.0911	-21.6605	0.00480791	-0.104805	-0.0889447	14.3769	-22.232	0.0206738	-0.0368529	-0.0714141	14.8836	-23.2454	0.0196031	-0.000392061	-0.0740852	-39.5437	85.6092	6.89e-08	0.0729972	-0.425499	12.1706	-15.4523	0.00822934	6.04e-09	1.619e+06	-0.0631436	14.7308	-20.5728	0.0314101	-5.93847
Cracidae.0	32	2	0.00464021	-0.380803	-0.126934	-44.8976	94.0505	0.0806671	-0.031503	-44.8976	96.3169	0.080701	8.34e-09	-0.031503	-16.1926	38.9068	62.2832	-0.779332	-0.0522095	-7.86144	22.2446	0.00197695	-0.439472	-0.126741	-14.512	35.5457	0.492365	-0.118015	-0.0975037	-28.6886	63.8989	0.112001	-0.00224002	-0.0721744	-98.8576	204.237	11.2114	0.425619	-0.240371	-44.8841	98.657	0.0806486	9.24e-09	-2.05885e+06	-0.0276939	-14.8682	38.6253	55.0303	-59313
Cracidae.0	32	3	0.00464021	-0.190401	-0.126934	0.100456	4.05441	0.0133368	0.0965729	0.100457	6.32083	0.013337	7.89e-10	0.0965729	4.06372	-1.6057	0.267272	-0.306985	0.12697	7.3491	-8.17646	0.00357996	-0.219976	0.0583516	7.41316	-8.30457	0.0537981	-0.0630498	0.115569	7.10448	-7.68721	0.0267576	-0.000535152	0.107815	-41.5374	89.5965	0.910967	0.0455239	-7.48e-05	0.138102	8.61269	0.0133172	6.42e-09	-2.00857e+06	0.0991547	4.60087	-0.312845	0.251898	-285.68
Cracidae.0	32	4	0.00464021	-0.126934	-0.190401	27.2043	-50.1533	0.00451077	0.0363001	27.2043	-47.8869	0.00451086	1.63e-10	0.0363001	28.003	-49.4843	0.0149703	-0.118119	0.0458661	29.192	-51.8622	0.00265565	-0.102553	0.00525821	27.4087	-48.2957	0.00602401	-0.0106081	0.0364828	27.4272	-48.3328	0.0061426	-5.73e-05	0.0365384	-30.0274	66.5765	3.43e-09	0.0498852	-0.216032	28.7432	-48.5976	0.00424084	7.51e-09	-6.28669e+06	0.0457575	28.2195	-47.5501	0.0163646	-0.960417
Cracidae.0	32	5	0.00464021	-0.126934	-0.380803	15.3348	-26.4143	0.00725284	0.0554273	15.3348	-24.1479	0.00725151	5.07e-09	0.0554273	16.237	-25.9524	0.0396004	-0.166932	0.0758947	16.617	-26.7123	0.00472525	-0.0866764	0.0473927	16.0298	-25.5379	0.0131161	-0.0223554	0.0660223	16.1367	-25.7516	0.013443	-0.00021332	0.0662115	-22.7442	52.0102	0.140346	0.0274962	-0.144395	17.6662	-26.4436	0.00660489	3.52e-08	-2.07684e+06	0.0700718	16.5554	-24.222	0.0355941	-0.55524
Cracidae.0	33	1	0.00464021	-0.126934	-0.126934	10.2098	-16.1642	0.00890076	0.110099	10.2098	-13.8978	0.00890063	7.12e-09	0.110099	10.2395	-13.9574	0.0121181	-0.0295102	0.113745	10.5093	-14.497	0.00691251	-0.0564567	0.10065	10.5489	-14.576	0.0133479	-0.0149109	0.11236	10.5802	-14.6388	0.0133366	-0.000154442	0.112021	-19.4985	45.5187	0.00275605	0.0341141	0.214881	10.325	-11.7611	0.00885989	5.04e-09	-2.69604e+06	0.114442	10.2098	-11.5306	0.00890096	0
Cracidae.0	33	2	0.00464021	-0.380803	-0.126934	-109.202	222.659	1.05609	0.42849	-109.202	224.925	1.05623	6.57e-09	0.42849	-104.316	215.154	28.6401	-0.34079	0.989115	-92.8631	192.248	0.081788	-0.383402	0.186572	-100.183	206.887	8.81568	-0.0946595	0.119316	-102.907	212.336	2.20283	-0.0440566	0.204155	-162.171	330.863	21.5129	7.82364	2.83856	-108.176	225.241	1.0137	8.69e-09	5.03792e+07	0.288609	-102.403	213.695	19.757	-0.892943
Cracidae.0	33	3	0.00464021	-0.190401	-0.126934	2.91346	-1.57161	0.0119177	-0.273964	2.91346	0.694814	0.0119183	6.8e-10	-0.273964	7.3112	-8.10067	0.197288	-0.289753	-0.345411	9.48662	-12.4515	0.00403924	-0.179326	-0.173663	6.88824	-7.25474	0.0349939	-0.0452359	-0.297246	6.86516	-7.20858	0.0262932	-0.000516205	-0.288972	-61.7438	130.009	0.00629351	0.189982	0.120828	2.91464	3.0596	0.0119174	4.08e-09	391009	-0.274473	7.33108	-5.77327	0.137511	-1.76322
Cracidae.0	33	4	0.00464021	-0.126934	-0.190401	12.6971	-21.1388	0.00805877	0.0195677	12.6971	-18.8724	0.0080581	1.46e-08	0.0195677	12.9797	-19.4376	0.0220668	-0.0975716	0.0342262	14.8434	-23.1651	0.00364017	-0.156904	-0.034824	13.4815	-20.4412	0.0159491	-0.0256779	0.0303505	14.0897	-21.6577	0.0196692	-0.000385907	0.0341581	-22.357	51.2357	0.0205162	0.0342702	-0.226701	12.8419	-16.795	0.00801189	4.39e-09	-3.30002e+06	0.0241997	19.4155	-29.9422	0.0194837	-14.5677
Cracidae.0	33	5	0.00464021	-0.126934	-0.380803	-0.760751	5.77682	0.0138046	-0.08152	-0.760631	8.043	0.013806	1.4e-12	-0.0815203	-0.429031	7.3798	0.0371078	-0.0959486	-0.0764641	1.93103	2.65967	0.00697188	-0.129286	-0.0875392	0.27499	5.97176	0.0266678	-0.025156	-0.100783	0.451951	5.61784	0.0270637	-0.000456651	-0.102475	-36.4012	79.3242	0.0194641	0.0629646	0.1998	-0.759676	10.4082	0.0138041	6.37e-09	-256873	-0.0809971	-0.203356	9.2956	0.0278494	-0.621229
Cracidae.0	34	1	0.00464021	-0.126934	-0.126934	19.4908	-34.7263	0.00614024	-0.0569629	19.513	-32.5042	0.00648769	0.0121726	-0.0546492	19.4908	-32.4599	0.00614045	-6.12e-07	-0.0569629	20.0122	-33.5026	0.00458235	-0.0627191	-0.0515664	19.5146	-32.5074	0.00513882	0.00621397	-0.0611175	19.5134	-32.505	0.00516189	3.48e-05	-0.0609131	-12.7334	31.9885	0.107511	0.0169063	-0.146249	19.7137	-30.5384	0.00625863	0.00608686	-2.54786	-0.0496023	20.3299	-31.771	0.00679299	-0.30438
Cracidae.0	34	2	0.00464021	-0.380803	-0.126934	-33.493	71.2414	0.0511301	-0.0461415	-33.493	73.5078	0.0511195	1.24e-07	-0.0461414	-31.4056	69.333	0.465342	-0.221564	-0.0685531	-25.9744	58.4706	0.0119893	-0.240887	-0.0228225	-27.6889	61.8995	0.247116	-0.0676978	-0.140645	-28.1975	62.9168	0.110246	-0.00220493	-0.108785	-71.1569	148.835	0.0541433	0.263439	0.440117	-32.771	74.4308	0.0496823	1.08e-08	7.48587e+06	-0.0791474	-30.4854	69.8596	0.509542	-1.08944
Cracidae.0	34	3	0.00464021	-0.190401	-0.126934	5.38484	-6.51437	0.0107961	0.0571246	5.38484	-4.24795	0.010796	1.91e-09	0.0571246	5.42233	-4.32291	0.014934	-0.0310623	0.0576282	6.05486	-5.58798	0.0076997	-0.0714071	0.0514547	5.39067	-4.2596	0.0114367	-0.00204635	0.0577706	5.39023	-4.25873	0.0113813	-2.06e-05	0.0577167	-30.2593	67.0404	0.147324	0.0369623	-0.124629	5.93236	-2.97583	0.0105608	4.17e-09	-7.77457e+06	0.0703551	5.43565	-1.98242	0.0137171	-0.0706581
Cracidae.0	34	4	0.00464021	-0.126934	-0.190401	17.9319	-31.6085	0.0065353	-0.257219	17.9319	-29.3421	0.00653552	3.17e-09	-0.257219	18.8624	-31.2031	0.0256377	-0.134835	-0.266005	19.733	-32.9443	0.00395819	-0.0969779	-0.251871	18.406	-30.2903	0.010186	-0.016569	-0.253694	18.3597	-30.1977	0.00949202	-0.000104393	-0.254016	-29.0071	64.536	0.0871553	0.0383908	-0.12499	18.8277	-28.7666	0.00630555	7.13e-09	4.50807e+06	-0.270341	19.2601	-29.6314	0.0274108	-0.164063
Cracidae.0	34	5	0.00464021	-0.126934	-0.380803	3.44283	-2.63035	0.0116683	0.00892995	3.44283	-0.363928	0.0116671	1.03e-08	0.00892995	3.66747	-0.813194	0.027533	-0.0829817	-0.000243697	5.45467	-4.3876	0.00589286	-0.133264	0.0428595	4.19559	-1.86943	0.025277	-0.0290817	0.0286403	4.47717	-2.4326	0.0258049	-0.000475429	0.0297772	-29.0493	64.6204	0.00329091	0.0515063	-0.00523407	4.58491	-0.280928	0.0111467	4.55e-09	-1.06393e+07	0.0286779	3.69801	1.49287	0.0241583	-0.195654
Cracidae.0	35	1	0.00464021	-0.126934	-0.126934	18.0717	-31.8882	0.00649841	-0.13146	18.0717	-29.6218	0.00649956	2.52e-08	-0.13146	18.0827	-29.6438	0.00772403	-0.0164646	-0.134368	18.824	-31.1262	0.00452292	-0.0766289	-0.112738	18.1097	-29.6977	0.00755265	-0.00536551	-0.129019	18.1074	-29.6932	0.00744863	-3.33e-05	-0.129174	-15.6287	37.7792	0.0325448	0.0244144	-0.201279	18.1461	-27.4033	0.00648034	6.08e-09	1.95475e+06	-0.1339	18.093	-27.2972	0.0081632	-0.115617
Cracidae.0	35	2	0.00464021	-0.380803	-0.126934	-108.693	221.642	1.03498	0.592833	-108.693	223.908	1.0354	7.81e-09	0.592833	-103.56	213.642	143.044	-0.505709	0.803348	-86.0838	178.689	0.070215	-0.360728	0.0931871	-87.0442	180.61	13.7462	-0.135985	0.0210794	-99.8991	206.32	1.94139	-0.0388278	0.278359	-153.358	313.237	2.6956	6.54022	0.858263	-108.05	224.99	1.00891	1.97e-08	2.22887e+07	0.50278	-102.108	213.104	83.8113	-11.7402
Cracidae.0	35	3	0.00464021	-0.190401	-0.126934	-4.54645	13.3482	0.0160607	0.105084	-4.53489	15.5915	0.0166425	0.00783553	0.106007	-4.54646	15.6147	0.0160633	-1.44e-06	0.105084	-3.71955	13.9608	0.0113731	-0.0721412	0.123369	-4.53328	15.5883	0.0145475	0.00345424	0.103265	-4.53299	15.5877	0.0144814	5.58e-05	0.103239	-33.9734	74.4685	0.0771217	0.0501905	0.000517449	-2.48979	13.8685	0.0147922	1.57e-08	-6.13418e+06	0.124868	-4.54645	17.9818	0.0160612	0
Cracidae.0	35	4	0.00464021	-0.126934	-0.190401	4.6224	-4.98948	0.0111303	-0.00498268	4.62251	-2.72329	0.0111272	1.08e-12	-0.00498317	6.11178	-5.70182	0.0395287	-0.12739	0.0212278	6.44889	-6.37604	0.00788639	-0.0630875	-0.0396485	5.38354	-4.24534	0.0173858	-0.0170275	0.00558945	5.23691	-3.95208	0.0155084	-0.00015842	0.00256129	-39.8601	86.2418	0.10176	0.0632384	0.125191	4.92182	-0.954761	0.0109983	8.1e-09	3.84738e+06	-0.0113772	6.29478	-3.70067	0.0382974	-0.883234
Cracidae.0	35	5	0.00464021	-0.126934	-0.380803	18.7398	-33.2244	0.00632717	-0.0223323	18.7398	-30.9579	0.00632788	2.13e-08	-0.0223323	20.006	-33.4902	0.0318806	-0.160492	0.000679323	20.9134	-35.3051	0.00356403	-0.110081	-0.0652193	19.5044	-32.4871	0.0102198	-0.0182439	-0.0206381	19.4804	-32.439	0.00964999	-0.000118456	-0.0209173	-18.2578	43.0374	0.00273983	0.0307895	-0.261313	20.1427	-31.3965	0.00598304	5.49e-09	-9.15882e+06	-0.0120098	20.202	-31.515	0.0349522	-0.668469
Cracidae.0	36	1	0.00464021	-0.126934	-0.126934	7.68581	-11.1163	0.00984684	0.0764687	7.68581	-8.84988	0.00984631	6.78e-09	0.0764687	7.87082	-9.21991	0.019432	-0.0656435	0.0903372	8.58841	-10.6551	0.00670078	-0.0797365	0.0357967	7.79707	-9.0724	0.0123544	-0.00808905	0.0798581	7.80559	-9.08944	0.0124696	-9.09e-05	0.0800245	-33.2437	73.0092	0.0426715	0.0515619	-0.159425	8.125	-7.3611	0.00967498	5.9e-09	-5.22943e+06	0.0853587	8.61937	-8.34985	0.0145068	-203.619
Cracidae.0	36	2	0.00464021	-0.380803	-0.126934	-65.6021	135.46	0.184625	0.791607	-65.6021	137.726	0.184753	3.91e-09	0.791607	-57.9026	122.327	7.56389	-0.393288	1.25814	-45.7364	97.9945	0.0183008	-0.309597	0.175442	-52.0006	110.523	1.60486	-0.102079	0.492658	-57.1106	120.743	0.364143	-0.00728286	0.642705	-119.942	246.406	10.1931	1.17699	1.02321	-65.6021	140.093	0.184701	2.17e-10	4.94e-11	0.791608	-56.1886	121.266	5.43701	-1.67457
Cracidae.0	36	3	0.00464021	-0.190401	-0.126934	-17.9927	40.2407	0.0275009	0.139746	-17.9927	42.5071	0.0275069	1.36e-08	0.139746	-10.4188	27.3593	0.387265	-0.286293	0.217631	-5.50049	17.5227	0.00781168	-0.165366	0.0994633	-11.7998	30.1214	0.0980922	-0.0552737	0.109895	-11.9867	30.4951	0.0586933	-0.00117387	0.118141	-89.3755	185.273	1.08596	0.425595	0.814814	-17.9369	44.7627	0.0274353	5.87e-09	-3.14626e+06	0.145062	-9.20606	27.301	0.340037	-1.40717
Cracidae.0	36	4	0.00464021	-0.126934	-0.190401	10.5129	-16.7704	0.00879464	0.103172	10.5129	-14.504	0.00879394	2.39e-09	0.103172	11.3885	-16.2552	0.0256735	-0.10605	0.096432	12.3008	-18.0798	0.00569464	-0.0828224	0.0864727	10.5868	-14.6519	0.0104211	-0.00603199	0.101684	10.5836	-14.6456	0.0103149	-5.3e-05	0.101767	-50.1248	106.771	0.599276	0.0728064	-0.0966583	10.5192	-12.1496	0.00879104	7e-09	503455	0.102157	11.7298	-14.5706	0.0299226	-1.45545
Cracidae.0	36	5	0.00464021	-0.126934	-0.380803	6.92966	-9.60399	0.0101493	0.0741764	6.92966	-7.33757	0.010149	2.77e-09	0.0741764	7.02943	-7.53712	0.0154861	-0.0406761	0.0779091	8.25462	-9.9875	0.00689585	-0.0763754	0.0483533	6.92969	-7.33764	0.0101123	0.000125487	0.074213	6.92969	-7.33763	0.010117	1.12e-06	0.0742087	-23.7283	53.9783	0.0265768	0.0355719	0.289145	7.6432	-6.3975	0.00986282	1.23e-08	-3.23819e+06	0.0856491	8.36689	-7.84489	0.022054	0
Cracidae.0	37	1	0.00464021	-0.126934	-0.126934	10.9903	-17.7254	0.008627	0.0129224	10.9903	-15.4589	0.00862726	2.27e-09	0.0129224	13.4996	-20.4775	0.0565108	-0.190978	0.0488482	14.733	-22.9442	0.00478287	-0.0998176	-0.0218551	12.8476	-19.1734	0.0183919	-0.030298	0.00398134	12.8782	-19.2347	0.0167209	-0.000288135	0.00531222	-44.2981	95.118	0.00130748	0.103899	0.254556	11.6049	-14.3208	0.00841818	5.28e-09	0.28523	-5.43626e+06	13.6346	-18.3804	0.0470112	-0.142377
Cracidae.0	37	2	0.00464021	-0.380803	-0.126934	-14.6881	33.6315	0.0240961	0.277555	-14.6881	35.8979	0.0240963	1.44e-09	0.277555	-14.5496	35.621	0.0441193	-0.0582649	0.276261	-13.936	34.3938	0.0168907	-0.0748849	0.280489	-14.6843	35.8904	0.0251679	-0.00155193	0.277896	-14.6839	35.8894	0.0253106	-4.31e-05	0.277943	-41.6592	89.8402	0.152714	0.0597673	0.244071	-14.6749	38.2388	0.0240842	2.66e-07	0.210626	26529.8	-12.7708	34.4304	0.0326459	-0.183689
Cracidae.0	37	3	0.00464021	-0.190401	-0.126934	-23.2038	50.663	0.0338776	-0.0791868	-23.2038	52.9294	0.033878	3.76e-09	-0.0791868	-15.4535	37.4288	1.5278	-0.403179	-0.214259	-6.96207	20.4459	0.00712471	-0.196006	0.101972	-10.936	28.3937	0.230205	-0.0924089	0.045372	-14.7006	35.9229	0.0636455	-0.00127291	-0.022469	-62.5473	131.616	0.00113835	0.219919	-0.448442	-18.9446	46.7781	0.0285738	3.9e-09	-1.44972	3.70535e+07	-14.5916	38.0722	1.09016	-0.311462
Cracidae.0	37	4	0.00464021	-0.126934	-0.190401	23.3791	-42.503	0.00525577	0.0560901	23.3841	-40.2465	0.00539582	0.0057643	0.0566564	23.3791	-40.2366	0.00525493	-1.02e-06	0.05609	23.4609	-40.4001	0.00470904	-0.0253497	0.0526636	23.3896	-40.2575	0.00563807	-0.00251083	0.0563225	23.3892	-40.2567	0.00561814	-1.28e-05	0.0563104	-21.0589	48.6396	0.000145842	0.0422021	-0.105455	23.451	-38.0131	0.00538314	0.00580918	0.125818	-1.16928	23.4341	-37.9794	0.00626386	0
Cracidae.0	37	5	0.00464021	-0.126934	-0.380803	16.5426	-28.8298	0.00691084	0.229142	16.5426	-26.5634	0.00690873	4.42e-07	0.229142	16.5512	-26.5806	0.00800439	-0.0140251	0.229622	17.2561	-27.9905	0.00497177	-0.0693929	0.227635	16.7365	-26.9513	0.00457213	0.0141898	0.226072	16.77	-27.0183	0.00417359	9.88e-05	0.225333	-20.0246	46.5709	0.00873811	0.0348228	-0.00604371	16.8617	-24.8344	0.00682165	6.53e-09	0.0530227	2.84529e+06	16.9527	-25.0166	0.0107314	0
Cracidae.0	38	1	0.00464021	-0.126934	-0.126934	13.0023	-21.7493	0.007962	-0.137123	13.0023	-19.4829	0.00796055	3.53e-08	-0.137123	13.0041	-19.4865	0.00876164	-0.00912808	-0.1355	13.415	-20.3082	0.00577691	-0.0697557	-0.152738	13.0111	-19.5004	0.00873685	-0.00325652	-0.137485	13.017	-19.5122	0.00930971	-4.65e-05	-0.137771	-29.165	64.8517	0.234776	0.032059	-0.278452	13.068	-17.2471	0.00793916	5.71e-08	208484	-0.142216	13.0086	-17.1282	0.0080476	-0.0237346
Cracidae.0	38	2	0.00464021	-0.380803	-0.126934	-119.102	242.459	1.5695	-1.64164	-119.102	244.725	1.56953	1e-08	-1.64164	-114.845	236.212	35.8882	-0.321252	-2.35978	-103.548	213.618	0.163023	-0.33112	0.122938	-105.407	217.337	17.86	-0.113329	-0.981707	-111.585	229.692	3.14705	-0.062941	-1.30929	-163.453	333.429	2.62e-05	10.6023	0.00556385	-118.794	246.477	1.55083	2.94e-08	-1.22699e+07	-1.48728	-115.365	239.619	43.3042	-6138.31
Cracidae.0	38	3	0.00464021	-0.190401	-0.126934	11.6145	-18.9736	0.00841554	-0.130371	11.6145	-16.7072	0.00841435	6.58e-10	-0.130371	12.4467	-18.3716	0.0286191	-0.120626	-0.132419	13.792	-21.0623	0.0048868	-0.102605	-0.113867	12.2778	-18.034	0.014036	-0.0190086	-0.133636	12.3719	-18.222	0.0145971	-0.000212592	-0.134549	-40.149	86.8197	0.153746	0.0594321	0.123663	11.9464	-15.0038	0.00830398	4.93e-09	-5.56245e+06	-0.11863	12.8685	-16.8482	0.0334661	-0.458235
Cracidae.0	38	4	0.00464021	-0.126934	-0.190401	8.18552	-12.1157	0.00965188	0.0168146	8.33071	-10.1397	0.0114643	0.0396506	0.0293476	8.18552	-9.84931	0.00965388	-1.29e-07	0.0168146	8.20816	-9.89457	0.00897482	-0.0170654	0.0200143	8.21528	-9.90883	0.00842228	0.00468003	0.01557	8.21822	-9.9147	0.00827423	4.81e-05	0.0154663	-21.6624	49.8466	0.0308094	0.0319633	0.0210563	8.48458	-8.08028	0.0113855	0.0394572	-0.501503	0.0378217	8.18552	-7.48216	0.00965164	0
Cracidae.0	38	5	0.00464021	-0.126934	-0.380803	14.9045	-25.5536	0.00737745	0.116527	15.0541	-23.5865	0.00854162	0.0338341	0.108282	14.9045	-23.2872	0.00738011	-3.84e-08	0.116527	14.9067	-23.2918	0.0072423	-0.00442047	0.117055	14.905	-23.2883	0.00748385	-0.000504579	0.116532	14.905	-23.2883	0.00748643	-3.81e-06	0.116532	-17.476	41.4738	8.53e-09	0.030873	0.0834682	15.5311	-22.1734	0.00839589	0.0342767	1.04	0.095083	14.951	-21.013	0.00920449	0
Cracidae.0	39	1	0.00464021	-0.126934	-0.126934	12.6589	-21.0625	0.00806999	0.0231674	12.6589	-18.7961	0.00807058	1.94e-07	0.0231674	12.9201	-19.3185	0.0232998	-0.102577	0.0246401	15.179	-23.8362	0.00303943	-0.19114	0.00566334	13.0014	-19.481	0.0155776	-0.0238543	0.0271159	13.6441	-20.7665	0.0210778	-0.000421556	0.0288977	-27.6211	61.7639	0.0781211	0.0350348	-0.176302	12.6627	-16.4365	0.00806951	5.38e-09	0.00186898	428319	16.6332	-24.3774	0.039591	-3246.33
Cracidae.0	39	2	0.00464021	-0.380803	-0.126934	-33.4975	71.2502	0.0511391	0.164979	-33.4975	73.5167	0.0511302	8.92e-10	0.164979	-32.8077	72.1371	0.21545	-0.140868	0.203586	-27.743	62.0078	0.0125841	-0.249163	0.0589065	-30.8719	68.2655	0.204059	-0.0542567	0.0335047	-30.4962	67.5142	0.123172	-0.00246344	0.0689275	-70.5105	147.543	0.0590365	0.261933	0.115655	-32.9804	74.8496	0.0500875	5.58e-09	0.789724	-1.21213e+07	-30.0252	68.9392	0.337447	-278.585
Cracidae.0	39	3	0.00464021	-0.190401	-0.126934	17.6522	-31.049	0.00660891	0.0348167	17.8906	-29.2595	0.00773433	0.037076	0.0384732	17.6522	-28.7826	0.00660983	-1.54e-07	0.0348167	17.6611	-28.8005	0.00639533	-0.00789426	0.0361451	17.7713	-29.0208	0.00521278	0.00805133	0.0366393	17.775	-29.0282	0.00510823	5.22e-05	0.0367272	-11.1641	28.8499	0.00949933	0.0233133	0.236078	18.8474	-28.8059	0.00774329	0.0461983	-0.224292	0.559572	17.9364	-26.9839	0.009875	0
Cracidae.0	39	4	0.00464021	-0.126934	-0.190401	17.753	-31.2506	0.00658422	-0.0279143	17.753	-28.9842	0.00658344	9.27e-08	-0.0279144	18.3697	-30.2176	0.0253555	-0.131863	-0.0042285	19.197	-31.8722	0.00359751	-0.123374	-0.0609741	18.359	-30.1963	0.0110138	-0.0190777	-0.0323181	18.4923	-30.4628	0.0120709	-0.000186682	-0.0328648	-25.0887	56.6991	0.227868	0.0213113	-0.0287266	17.7617	-26.6344	0.00658099	5.85e-09	-0.0571148	540055	18.4689	-28.0488	0.0234301	-0.150076
Cracidae.0	39	5	0.00464021	-0.126934	-0.380803	16.0003	-27.7453	0.00706081	-0.12251	16.0003	-25.4789	0.00706115	6.22e-08	-0.12251	16.1829	-25.8441	0.0120427	-0.0516452	-0.121285	17.6349	-28.7481	0.00456956	-0.0852945	-0.115972	16.0236	-25.5255	0.00634376	0.00368597	-0.122351	16.0214	-25.5211	0.00639845	2.3e-05	-0.122373	-37.5225	81.5668	0.033197	0.0654964	0.0966805	16.1422	-23.3955	0.00702107	3.93e-09	-0.244568	3.36237e+06	16.2427	-23.5965	0.0120337	-0.0333533
Cracidae.0	40	1	0.00464021	-0.126934	-0.126934	18.8601	-33.4648	0.00629711	0.124733	18.9852	-31.4487	0.00747095	0.0391846	0.114498	18.8601	-31.1984	0.00629565	-8.71e-08	0.124733	18.8622	-31.2027	0.00614877	-0.00572425	0.124501	18.8632	-31.2046	0.00604592	0.001406	0.124919	18.8637	-31.2058	0.00599742	1.04e-05	0.12495	-21.3784	49.2785	0.667038	0.0171111	0.0842248	19.0454	-29.2019	0.00745444	0.0392107	0.402434	0.111324	19.761	-30.6332	0.00681662	-7763.96
Cracidae.0	40	2	0.00464021	-0.380803	-0.126934	-61.1853	126.626	0.154716	0.531772	-61.1853	128.892	0.154799	3.63e-08	0.531771	-51.8521	110.226	15.9207	-0.492819	1.01809	-41.8406	90.2029	0.0117563	-0.360727	0.0653101	-48.3237	103.169	1.09333	-0.092325	0.310473	-52.6639	111.85	0.353885	-0.0070777	0.402011	-111.849	230.22	3.40359	1.0264	1.03616	-61.1123	131.113	0.15437	8.26e-09	7.12409e+06	0.515573	-48.028	104.945	18.6824	NA
Cracidae.0	40	3	0.00464021	-0.190401	-0.126934	2.89537	-1.53541	0.0119249	0.101658	2.89537	0.731007	0.0119257	2.13e-09	0.101658	3.25417	0.0133924	0.0369383	-0.109739	0.132156	4.86965	-3.21756	0.00599941	-0.134616	0.0295995	3.33265	-0.14356	0.019386	-0.0177093	0.0940283	3.40996	-0.298183	0.0201267	-0.0002792	0.0925834	-33.4013	73.3243	0.528453	0.0338243	0.0133007	2.93336	3.02217	0.0119082	5.77e-09	-2.04353e+06	0.104903	3.27739	2.33411	0.0338621	-0.256494
Cracidae.0	40	4	0.00464021	-0.126934	-0.190401	17.9906	-31.7259	0.00652094	-0.0513203	17.9906	-29.4595	0.00652025	5.47e-10	-0.0513203	19.794	-33.0664	0.0347076	-0.167938	-0.0487355	20.9347	-35.3477	0.0034759	-0.114464	-0.0441856	19.2194	-31.9171	0.012371	-0.0243994	-0.049353	19.2567	-31.9917	0.0119909	-0.000189438	-0.0494571	-25.2572	57.0361	0.0898589	0.0330251	0.125759	18.5778	-28.2666	0.00636887	5.41e-09	-6.30566e+06	-0.0419386	19.7934	-30.6979	0.0330533	NA
Cracidae.0	40	5	0.00464021	-0.126934	-0.380803	17.346	-30.4367	0.00669034	0.0522523	17.5771	-28.6325	0.00669428	6.72e-16	0.0501374	20.7871	-35.0525	0.0584883	-0.222932	-0.000858336	25.7972	-45.0726	0.00196261	-0.190926	0.125247	22.9376	-39.3534	0.0230668	-0.0529609	0.0642823	22.285	-38.0483	0.0144346	-0.000283746	0.0618915	-37.4907	81.5032	0.56804	0.0407895	-0.00531381	17.4053	-25.9217	0.00667433	5.39e-09	-2.04605e+06	0.0552883	22.6406	-36.3922	0.0537697	-0.149699
Cracidae.0	41	1	0.00464021	-0.126934	-0.126934	23.9261	-43.5968	0.00514179	0.251043	23.9261	-41.3304	0.00514199	4.84e-06	0.251042	23.9261	-41.3305	0.00523301	-0.00166817	0.251137	23.9261	-41.3304	0.0051423	-2.93e-08	0.251043	23.9387	-41.3556	0.00585496	-0.00452693	0.252672	23.9508	-41.3798	0.00665948	-5.16e-05	0.254368	-0.410976	7.34369	0.0149266	0.0134117	0.284985	23.9605	-39.032	0.00513561	7.01e-09	790092	0.248921	24.6246	-40.3604	0.0195334	-1.15557
Cracidae.0	41	2	0.00464021	-0.380803	-0.126934	-105.732	215.72	0.91936	0.125194	-105.732	217.987	0.92007	1.51e-11	0.125194	-93.3116	193.145	43.5507	-0.426897	-0.111512	-86.5206	179.563	0.108229	-0.281347	-0.164339	-92.3792	191.28	4.62846	-0.0795383	0.158449	-95.7413	198.004	1.68527	-0.0337054	0.179413	-164.93	336.382	27.7415	8.02411	-2.65196	-104.388	217.665	0.871351	7.23e-09	-6.3268e+07	0.300262	-83.4612	175.811	46.4902	-0.784663
Cracidae.0	41	3	0.00464021	-0.190401	-0.126934	-9.63739	23.5301	0.0197193	0.0640824	-9.63736	25.7965	0.0196878	1.33e-09	0.0640824	-0.117725	6.75719	0.389216	-0.327714	0.0119776	2.19553	2.13068	0.00500357	-0.191679	0.0207074	-1.75349	10.0287	0.0705643	-0.057869	0.0717974	-3.27789	13.0775	0.0407493	-0.000805959	0.0773804	-82.586	171.694	0.828329	0.312511	-0.505211	-9.09131	27.0715	0.0192605	7.07e-09	-6.08132e+06	0.0805374	0.0416045	8.80568	0.266263	-0.985319
Cracidae.0	41	4	0.00464021	-0.126934	-0.190401	13.2337	-22.2121	0.00788659	-0.108195	13.2337	-19.9457	0.00788742	4.88e-09	-0.108195	17.6606	-28.7995	0.0866165	-0.249297	-0.111212	19.1933	-31.8649	0.00322363	-0.143821	-0.0519435	16.6685	-26.8153	0.0220979	-0.0418872	-0.105411	17.1466	-27.7715	0.0184448	-0.000368896	-0.106858	-45.4126	97.3469	0.171167	0.0720163	0.121045	13.5904	-18.2919	0.00777538	4.99e-09	4.41053e+06	-0.116628	17.7538	-26.6188	0.0519246	-0.977249
Cracidae.0	41	5	0.00464021	-0.126934	-0.380803	13.9644	-23.6734	0.00765901	0.0093953	13.9644	-21.407	0.00765948	2.88e-08	0.00939529	13.9958	-21.4699	0.00981705	-0.0237644	0.0115708	14.4627	-22.4037	0.00619761	-0.0446595	-0.00531361	14.1763	-21.8308	0.0104213	-0.0110603	0.00953689	14.1821	-21.8425	0.0103303	-9.23e-05	0.00965219	-14.8948	36.3114	0.0870428	0.0187635	0.104634	15.1713	-21.4537	0.00729906	4.39e-09	9.02712e+06	-0.00576374	13.971	-19.0531	0.00858846	-0.0301573
Cracidae.0	42	1	0.00464021	-0.126934	-0.126934	17.7774	-31.2994	0.00657461	0.0247412	18.3527	-30.1836	0.00870603	0.0692878	0.0233529	17.7774	-29.033	0.00657665	-3.26e-08	0.0247412	17.777	-29.0323	0.00661092	-2.93e-09	0.0247412	17.9714	-29.421	0.00484635	0.0103356	0.0286634	17.9931	-29.4645	0.00458037	7e-05	0.0292345	-2.02925	10.5802	0.0331774	0.0125085	-0.053821	18.4238	-27.9586	0.00862398	0.067671	-0.12523	0.0345031	17.7774	-26.6658	0.00657618	0
Cracidae.0	42	2	0.00464021	-0.380803	-0.126934	-58.5277	121.311	0.139176	0.380506	-58.5277	123.577	0.139197	1.14e-08	0.380506	-55.85	118.222	2.27483	-0.281676	0.466577	-41.9064	90.3345	0.0122473	-0.357393	0.0138837	-47.0537	100.629	1.1486	-0.0982623	0.600061	-51.4345	109.391	0.241917	-0.00483835	0.503844	-109.883	226.288	0.499636	1.18798	-0.95192	-56.6414	122.172	0.129059	1.61e-08	-1.39995e+07	0.747386	-55.4383	119.765	1.87168	-0.443011
Cracidae.0	42	3	0.00464021	-0.190401	-0.126934	1.14848	1.95836	0.0127895	0.0540587	1.55852	3.40469	0.012797	3.25e-16	0.0539221	5.40637	-4.291	0.363224	-0.342869	0.0494725	10.5828	-14.6439	0.00239187	-0.27187	0.0277209	5.73047	-4.9392	0.0476734	-0.0552964	0.0608007	5.89967	-5.27761	0.0283972	-0.000567944	0.0554908	-48.8606	104.243	0.61317	0.0614319	-0.0870712	2.9705	2.94789	0.0118912	5.89e-09	1.14337e+07	-0.0553187	5.32158	-1.75426	0.316333	-0.377992
Cracidae.0	42	4	0.00464021	-0.126934	-0.190401	9.44931	-14.6433	0.00917691	-0.0451451	9.44931	-12.3769	0.00917605	4.26e-09	-0.0451451	12.0527	-17.5837	0.181923	-0.300541	-0.0389851	15.6915	-24.8612	0.00288848	-0.196168	-0.0759869	14.3945	-22.2672	0.0418281	-0.0637284	-0.0576459	14.7945	-23.0673	0.019917	-0.00039834	-0.0487278	-40.8043	88.1304	0.0689325	0.068433	-0.282673	9.94078	-10.9927	0.00899732	6.51e-09	-4.60948e+06	0.00361125	14.8452	-20.8016	0.100504	-0.653079
Cracidae.0	42	5	0.00464021	-0.126934	-0.380803	8.67316	-13.091	0.00946311	-0.0211736	8.82465	-11.1276	0.0111251	0.0372874	-0.0166703	8.67315	-10.8246	0.00946628	-1.29e-06	-0.0211737	8.7417	-10.9617	0.00842663	-0.0270205	-0.0161346	9.12632	-11.7309	0.0048893	0.0220956	-0.0268224	9.37605	-12.2304	0.00309598	0.000232057	-0.0277381	-18.22	42.9618	0.131967	0.019821	0.0505775	9.21797	-9.54705	0.0109994	0.0382758	-0.741563	0.0195945	8.70997	-8.53106	0.0112655	NA
Cracidae.0	43	1	0.00464021	-0.126934	-0.126934	11.7212	-19.1871	0.00837907	0.0203412	11.8176	-17.1135	0.0092923	0.0236383	0.0127433	11.7212	-16.9207	0.0083794	-4.78e-08	0.0203412	11.7212	-16.9207	0.00837888	-8.35e-08	0.0203411	11.7265	-16.9314	0.00802294	0.0015512	0.020334	11.7264	-16.931	0.00803203	1.25e-05	0.0203264	-25.7008	57.9234	0.772883	0.0198106	-0.0301818	11.9407	-14.9925	0.00915814	0.0214664	0.668427	0.00766865	13.0418	-17.1947	0.00890783	-0.53035
Cracidae.0	43	2	0.00464021	-0.380803	-0.126934	-68.2909	140.837	0.205597	0.152609	-68.2909	143.104	0.205615	3.95e-08	0.152609	-63.0883	132.698	44.1831	-0.550886	0.189782	-50.2453	107.012	0.0190683	-0.341264	0.107687	-57.0996	120.721	1.94306	-0.105672	0.467519	-61.4651	129.452	0.403602	-0.00807204	0.316714	-116.932	240.386	21.5617	0.834185	-0.639903	-67.4944	143.878	0.199137	8.79e-09	-1.94311e+07	0.22226	-61.1318	131.153	18.159	-8.79798
Cracidae.0	43	3	0.00464021	-0.190401	-0.126934	4.30927	-4.36322	0.0112715	0.0544063	4.30927	-2.0968	0.0112698	1.35e-09	0.0544063	4.35003	-2.17831	0.0162331	-0.0349153	0.0583385	4.92104	-3.32034	0.00804161	-0.0732411	0.031232	4.35664	-2.19154	0.0094711	0.00617132	0.0544713	4.36374	-2.20575	0.0091682	7.63e-05	0.0544024	-28.8129	64.1475	0.135566	0.0354611	0.0335389	4.65865	-0.42842	0.0111139	4.04e-09	-6.58526e+06	0.0652537	4.32725	0.234391	0.0115116	-0.0668355
Cracidae.0	43	4	0.00464021	-0.126934	-0.190401	8.71331	-13.1713	0.00945026	0.0243899	9.45822	-12.3947	0.0145751	0.109246	0.0191012	8.7133	-10.9049	0.00945201	-3.75e-10	0.0243899	8.71331	-10.9049	0.00944961	-3.48e-09	0.0243899	8.71712	-10.9125	0.00982956	-0.0014268	0.0243061	8.71751	-10.9133	0.00986481	-1.49e-05	0.0242987	-2.59703	11.7158	0.00235602	0.0171862	0.102673	9.64513	-10.4014	0.0149451	0.117727	-0.155397	0.0273952	8.71331	-8.53772	0.00945002	0
Cracidae.0	43	5	0.00464021	-0.126934	-0.380803	24.4456	-44.6358	0.00503705	0.0252522	24.4702	-42.4186	0.0054099	0.0158619	0.0244354	24.4456	-42.3694	0.00503713	-4.02e-08	0.0252522	24.9802	-43.4386	0.00345525	-0.0826503	0.0308784	24.4469	-42.372	0.00487537	0.00117182	0.0251219	24.4472	-42.3727	0.00482689	7.55e-06	0.0250831	-3.91994	14.3616	0.00827167	0.0167282	0.0700011	24.5278	-40.1667	0.00534896	0.0138528	-0.509635	0.0275701	24.582	-40.2752	0.00529947	-0.194054
Cracidae.0	44	1	0.00464021	-0.126934	-0.126934	10.3767	-16.498	0.00884217	-0.0215335	10.3767	-14.2316	0.00884053	3.18e-11	-0.0215335	10.4692	-14.4166	0.0155342	-0.0541129	-0.0204368	12.4119	-18.3021	0.00425391	-0.143024	-0.0448139	10.4278	-14.3338	0.0112768	-0.00882899	-0.0288604	10.4754	-14.4291	0.0134031	-0.00015792	-0.0345797	-33.3018	73.1254	0.180384	0.037592	-0.0569065	10.4127	-11.9366	0.00882864	3.61e-09	1.84557e+06	-0.0258379	10.5492	-12.2094	0.0166618	-0.202534
Cracidae.0	44	2	0.00464021	-0.380803	-0.126934	-56.4318	117.119	0.127993	-0.49505	-56.4318	119.385	0.127956	3.27e-08	-0.49505	-54.5593	115.64	0.704287	-0.171456	-0.471288	-52.9491	112.42	0.0619071	-0.130101	-0.34047	-55.7676	118.057	0.201636	-0.0174581	-0.523562	-55.7992	118.12	0.193299	-0.00235007	-0.523491	-123.091	252.703	3.59337	1.59758	0.723836	-55.2095	119.308	0.121874	3.56e-09	-4.09495e+07	-0.400868	-51.1012	111.091	0.727404	-0.150341
Cracidae.0	44	3	0.00464021	-0.190401	-0.126934	0.466472	3.32237	0.0131429	-0.0258388	0.466472	5.5888	0.0131445	4.84e-10	-0.0258388	7.231	-7.94027	0.231571	-0.305307	-0.0937649	9.15913	-11.7965	0.00392134	-0.185415	-0.0357096	7.10439	-7.68703	0.0418119	-0.053262	-0.0540127	6.26021	-5.99868	0.0271803	-0.000543605	-0.040627	-74.3599	155.242	1.20264	0.180113	-0.138565	0.524033	7.84082	0.0131154	3.61e-09	2.83588e+06	-0.032465	7.39203	-5.89516	0.145075	-0.570608
Cracidae.0	44	4	0.00464021	-0.126934	-0.190401	4.19786	-4.14039	0.0113213	-0.0179528	4.19785	-1.87397	0.0113196	5.17e-08	-0.0179528	6.35482	-6.18791	0.0651634	-0.176937	-0.0295815	6.38899	-6.25625	0.00743877	-0.076047	0.00794898	5.08805	-3.65436	0.020401	-0.0227677	-0.0190965	5.08807	-3.65441	0.0191334	-0.000278127	-0.0183972	-58.1937	122.909	0.0057426	0.189979	0.629782	4.21102	0.46685	0.0113136	3.59e-09	1.26777e+06	-0.0208948	6.85588	-4.82286	0.0639981	-0.782229
Cracidae.0	44	5	0.00464021	-0.126934	-0.380803	13.6428	-23.0303	0.00775898	-0.0498752	13.647	-20.7722	0.00802858	0.00745977	-0.0496604	13.6428	-20.7639	0.00775828	-1.28e-06	-0.0498753	13.8361	-21.1504	0.00624018	-0.0489289	-0.0513923	13.9109	-21.3	0.011714	-0.0153079	-0.049242	13.9985	-21.4753	0.0127432	-0.000173458	-0.0496715	-1.38957	9.30088	0.0915105	0.00872888	-0.0625961	13.677	-18.4652	0.00816493	0.0114134	-0.564517	-0.0457521	15.0882	-21.2875	0.0149733	0
Cracidae.0	45	1	0.00464021	-0.126934	-0.126934	27.2957	-50.336	0.00449447	0.0787598	27.2957	-48.0696	0.00449369	1.76e-09	0.0787598	27.995	-49.4682	0.0115838	-0.0933436	0.0831879	28.8289	-51.1361	0.00308755	-0.0726238	0.0539712	27.2965	-48.0714	0.0045731	-0.000624331	0.0787076	27.2965	-48.0713	0.00456624	-2.58e-06	0.0787123	-29.6059	65.7335	0.00288091	0.0543894	-0.128835	27.4046	-45.9203	0.00447448	4.72e-09	1.82328e+06	0.0743804	31.3698	-53.8507	0.00893454	-1.88958
Cracidae.0	45	2	0.00464021	-0.380803	-0.126934	-64.2261	132.708	0.174775	-0.968968	-64.2261	134.974	0.174859	3.91e-09	-0.968968	-54.69	115.902	13.1498	-0.461934	-1.25412	-49.6816	105.885	0.0226929	-0.301397	-0.299946	-54.7386	115.999	0.950368	-0.079266	-0.983408	-56.9284	120.379	0.336344	-0.00672688	-0.950036	-112.848	232.217	0.0336427	1.56328	0.340397	-61.9998	132.888	0.15989	3.68e-09	-6.45932e+07	-0.848047	-50.5401	109.969	19.6145	-0.559994
Cracidae.0	45	3	0.00464021	-0.190401	-0.126934	-4.39942	13.0542	0.0159677	-0.0451244	-4.39942	15.3206	0.0159686	4.7e-09	-0.0451244	-2.94557	12.4129	0.0719597	-0.150356	-0.066181	-0.219839	6.96142	0.00756952	-0.129615	0.041268	-3.51055	13.5428	0.0286827	-0.0226664	-0.0324645	-3.5773	13.6763	0.0261768	-0.000364776	-0.0324686	-53.751	114.024	0.00414933	0.145835	0.206454	-3.72309	16.3351	0.0155402	5.21e-09	-7.70492e+06	-0.0246694	-2.95075	14.7904	0.0698254	-0.239479
Cracidae.0	45	4	0.00464021	-0.126934	-0.190401	8.44127	-12.6272	0.00955252	-0.0444864	8.44127	-10.3608	0.00955394	1.52e-08	-0.0444864	13.8447	-21.1676	0.0800621	-0.226504	-0.098637	15.8821	-25.2425	0.00387607	-0.134825	0.0545687	11.9891	-17.4565	0.020423	-0.0331932	-0.0469739	11.4013	-16.2808	0.0164714	-0.000267785	-0.0472088	-52.7273	111.976	0.00410608	0.139839	0.445673	8.62048	-8.35207	0.00948489	4.57e-09	-3.52029e+06	-0.0363013	13.5785	-18.2681	0.0723169	-0.391353
Cracidae.0	45	5	0.00464021	-0.126934	-0.380803	23.214	-42.1728	0.00529026	0.0738097	23.214	-39.9063	0.00529066	1.14e-09	0.0738097	23.4516	-40.3816	0.0119546	-0.0788576	0.0923197	23.8277	-41.1337	0.00378227	-0.0719682	0.0444273	23.8997	-41.2777	0.00824816	-0.0171107	0.0808441	23.8492	-41.1767	0.00765704	-8.61e-05	0.0796266	-21.7252	49.9721	0.169574	0.0227638	-0.0801514	24.507	-40.1251	0.00502376	4.35e-09	-7.29822e+06	0.0899908	24.45	-40.011	0.0119512	-0.0288618
Cracidae.0	46	1	0.00464021	-0.126934	-0.126934	12.0281	-19.8009	0.00827695	0.283399	12.0281	-17.5345	0.00827674	1.89e-09	0.283399	12.1417	-17.7616	0.013421	-0.0465306	0.289346	12.0476	-17.5734	0.00796935	-0.00887017	0.283762	12.465	-18.4082	0.0122853	-0.0147771	0.283467	12.4486	-18.3754	0.0117628	-0.000123913	0.28306	-32.5564	71.6345	0.163655	0.0422909	0.00160546	12.1806	-15.4723	0.00822671	9.43e-09	2.12439e+06	0.277925	13.9737	-19.0586	0.0122823	-3849.78
Cracidae.0	46	2	0.00464021	-0.380803	-0.126934	-119.636	243.526	1.60144	-0.669813	-119.636	245.793	1.60413	7.76e-07	-0.669811	-110.578	227.678	39.1375	-0.346912	-0.590119	-108.002	222.526	0.367666	-0.214621	-0.00509393	-113.688	233.897	6.02691	-0.0581274	-0.396369	-113.764	234.049	3.3632	-0.067264	-0.484386	-190.754	388.03	8.99e-06	30.8368	4.39128	-119.172	247.233	1.5739	7.26e-09	-6.67335e+07	-0.537377	-109.479	227.848	32.8165	-0.657579
Cracidae.0	46	3	0.00464021	-0.190401	-0.126934	4.24982	-4.24432	0.0112968	-0.0239781	4.24986	-1.97798	0.0113013	5.16e-12	-0.0239783	5.99037	-5.45899	0.107419	-0.224524	-0.0644269	8.87481	-11.2279	0.0034542	-0.213121	0.0441777	7.78433	-9.04692	0.0345029	-0.046338	-0.0284119	8.33907	-10.1564	0.0254457	-0.000508913	-0.0258856	-35.0928	76.7073	0.332243	0.041748	0.00837374	4.42253	0.0438205	0.0112194	5.32e-09	4.67952e+06	-0.0307832	6.45982	-4.03076	0.101994	-3.35129
Cracidae.0	46	4	0.00464021	-0.126934	-0.190401	6.28352	-8.31173	0.0104144	-0.0951296	6.28352	-6.04531	0.0104152	1.27e-09	-0.0951296	8.07084	-9.61994	0.0516652	-0.161005	-0.139768	8.71748	-10.9132	0.00575374	-0.111463	-0.0731681	7.92133	-9.32092	0.0196687	-0.0253632	-0.104433	7.68633	-8.85093	0.0167682	-0.000232928	-0.100525	-55.0651	116.652	1.67653	0.0765733	-0.0580435	6.60666	-4.32442	0.010282	5.39e-09	6.05664e+06	-0.104053	7.96096	-7.03304	0.051444	-1.73409
Cracidae.0	46	5	0.00464021	-0.126934	-0.380803	7.29805	-10.3408	0.0100002	-0.0993709	7.46145	-8.40116	0.00999928	5.29e-16	-0.0984176	7.66847	-8.8152	0.0222754	-0.0780125	-0.106046	9.60441	-12.6871	0.00559129	-0.110023	-0.0972344	7.37527	-8.22879	0.0119802	-0.00653272	-0.0957635	7.36989	-8.21804	0.011776	-6.29e-05	-0.0959796	-42.6213	91.7643	0.444538	0.0565275	-0.34983	7.33273	-5.77658	0.0099887	7.75e-09	-1.35648e+06	-0.0964976	9.63449	-10.3801	0.0275772	0
Cracidae.0	47	1	0.00464021	-0.126934	-0.126934	13.3636	-22.4719	0.0078452	-0.0189775	13.3636	-20.2055	0.00784625	2.23e-09	-0.0189775	14.1845	-21.8473	0.0240483	-0.110525	-0.0108477	16.3068	-26.0918	0.00432289	-0.107178	-0.0275258	14.2508	-21.9799	0.0136641	-0.0208699	-0.0071174	14.2144	-21.9071	0.0127762	-0.000172365	-0.00772887	-39.0974	84.7166	0.27211	0.0513578	-0.357336	13.5227	-18.1566	0.00779619	7.21e-09	2.61051e+06	-0.023294	14.0233	-19.1577	0.0208302	-0.369705
Cracidae.0	47	2	0.00464021	-0.380803	-0.126934	-78.376	161.007	0.307871	-1.03869	-78.376	163.274	0.308056	5.05e-07	-1.03868	-61.491	129.504	19.4897	-0.474249	-1.72537	-51.8235	110.169	0.0169327	-0.365512	0.283171	-51.3464	109.215	2.92611	-0.128035	-0.653228	-64.7721	136.066	0.48516	-0.00970319	-0.858816	-143.637	293.797	2.35e-07	4.76434	0.647909	-77.8519	164.593	0.301489	5.39e-09	-3.95972e+07	-0.989794	-61.9089	132.707	13.3957	-3.33575
Cracidae.0	47	3	0.00464021	-0.190401	-0.126934	21.2874	-38.3195	0.00571419	0.0368873	21.2874	-36.0531	0.00571454	1.63e-08	0.0368873	21.2887	-36.0557	0.00609164	-0.00608668	0.0369148	21.4438	-36.3659	0.00493024	-0.0331991	0.0307284	21.729	-36.9363	0.00303972	0.0209753	0.0287139	21.8117	-37.1016	0.00248035	0.000114996	0.0271761	-2.56139	11.6445	0.0429451	0.0128159	0.0208369	21.3361	-33.7833	0.00570318	9.41e-09	945831	0.0348477	22.3891	-35.8893	0.00610383	-1.60296
Cracidae.0	47	4	0.00464021	-0.126934	-0.190401	20.9076	-37.5599	0.00579932	-0.0298134	21.0271	-35.5325	0.00646097	0.0246923	-0.03259	20.9076	-35.2935	0.00580139	-5e-07	-0.0298134	20.9517	-35.3816	0.00541316	-0.0160572	-0.0356423	20.9113	-35.3009	0.00558082	0.00134284	-0.0294695	20.9113	-35.3008	0.00558286	7.64e-06	-0.0294732	-25.9418	58.4053	0.146786	0.0309002	-0.186618	21.5694	-34.25	0.00627168	0.0229438	-1.37166	-0.025211	21.6933	-34.4978	0.0119124	0
Cracidae.0	47	5	0.00464021	-0.126934	-0.380803	14.3085	-24.3617	0.00755539	-0.123954	14.3085	-22.0952	0.00755476	3.34e-08	-0.123954	14.3092	-22.0967	0.00795726	-0.00493897	-0.123423	14.6763	-22.8308	0.00579435	-0.0579255	-0.144315	14.5424	-22.5631	0.0106221	-0.0122884	-0.127383	14.603	-22.6843	0.0113501	-0.000130156	-0.128518	-12.052	30.6257	0.00343092	0.0240464	-0.219702	14.3373	-19.7856	0.00754623	7.82e-08	100557	-0.125757	14.4939	-20.0989	0.0144406	-0.246634
Cracidae.0	48	1	0.00464021	-0.126934	-0.126934	5.87423	-7.49314	0.0105868	-0.0247028	5.87423	-5.22672	0.0105863	3.44e-09	-0.0247028	8.74558	-10.9694	0.0644468	-0.185236	-0.0771804	9.88247	-13.2432	0.00564281	-0.105846	0.0114278	7.30772	-8.09371	0.0193823	-0.0240927	-0.0140713	7.23704	-7.95235	0.0178162	-0.000262914	-0.0149152	-59.9666	126.455	1.08251	0.0962952	-0.276109	5.95117	-3.01346	0.0105541	4.81e-09	-2.37931e+06	-0.0205043	8.69422	-8.49955	0.0554054	-0.526308
Cracidae.0	48	2	0.00464021	-0.380803	-0.126934	-124.255	252.766	1.92864	1.50549	-124.255	255.032	1.92842	9.99e-09	1.50549	-117.424	241.37	132.533	-0.441862	2.76784	-105.956	218.433	0.182347	-0.330171	0.0650414	-110.423	227.368	16.9239	-0.10593	0.495399	-115.963	238.448	3.62496	-0.0724993	1.05407	-169.292	345.106	20.0392	10.7057	3.23284	-123.692	256.273	1.88606	1.31e-08	3.17969e+07	1.3529	-115.585	240.059	95.4614	-5.08085
Cracidae.0	48	3	0.00464021	-0.190401	-0.126934	-15.1046	34.4646	0.0244999	0.217053	-15.1046	36.731	0.0245001	3.38e-09	0.217053	-5.04626	16.6143	1.16221	-0.417528	0.372054	-0.702119	7.92598	0.00587331	-0.184409	0.0507445	-6.23455	18.9908	0.124748	-0.0753133	0.174935	-7.60894	21.7396	0.0475288	-0.000950576	0.194134	-65.2164	136.955	0.137245	0.188817	0.448982	-14.6624	38.2137	0.0240741	1.26e-08	3.316e+06	0.201796	-0.640289	10.1695	1.60347	-10.6624
Cracidae.0	48	4	0.00464021	-0.126934	-0.190401	2.2242	-0.193072	0.012251	-0.0748494	2.22419	2.07335	0.0122515	8.41e-08	-0.0748493	3.30845	-0.095153	0.051047	-0.141337	-0.113298	4.28339	-2.04503	0.00693974	-0.109466	-0.038476	2.66316	1.19543	0.0184002	-0.0153197	-0.0719473	2.68615	1.14945	0.0183915	-0.000217982	-0.0714414	-49.6104	105.743	0.866831	0.0602554	-0.0662107	2.46242	3.96404	0.0121347	4.58e-09	4.72547e+06	-0.0827836	3.40605	2.07679	0.0391543	-0.615065
Cracidae.0	48	5	0.00464021	-0.126934	-0.380803	6.04179	-7.82825	0.0105156	0.0485577	6.04179	-5.56183	0.0105153	1.52e-09	0.0485577	7.44752	-8.37331	0.0564806	-0.167259	0.00240865	9.55519	-12.5886	0.00508523	-0.130442	0.120974	6.86203	-7.20232	0.019713	-0.0240564	0.0566916	7.07425	-7.62677	0.0212756	-0.000370803	0.0584032	-45.6191	97.7599	0.515922	0.0568005	0.061198	6.86888	-4.84887	0.0101749	4.65e-09	-7.99748e+06	0.0621746	9.83114	-10.7734	0.0669823	-0.276337
Cracidae.0	49	1	0.00464021	-0.126934	-0.126934	14.3038	-24.3522	0.0075568	-0.00398007	14.3038	-22.0858	0.00755655	4.06e-10	-0.00398006	16.1018	-25.6819	0.0379026	-0.162141	0.00325077	19.7163	-32.9108	0.00357216	-0.119627	0.00352914	15.7346	-24.9475	0.0145638	-0.0254746	0.00209507	15.6061	-24.6905	0.0128312	-0.000187762	0.00199358	-37.8927	82.3071	0.409312	0.0474465	-0.215802	16.8377	-24.7866	0.00682833	6.31e-09	-1.3801e+07	0.0158592	18.2608	-27.6327	0.0488127	-0.325348
Cracidae.0	49	2	0.00464021	-0.380803	-0.126934	-143.564	291.382	4.17528	-0.0140763	-143.564	293.649	4.17428	1.32e-07	-0.0140757	-138.839	284.201	59.1833	-0.275634	-0.710707	-131.946	270.415	0.722421	-0.269566	-0.0806231	-136.993	280.508	21.8744	-0.07117	0.325528	-137.999	282.521	8.99468	-0.179894	0.379419	-204.486	415.493	153.864	42.0479	-6.15662	-142.601	294.091	4.01848	2.83e-08	-4.52304e+07	0.277871	-134.051	276.992	83.2083	-0.763989
Cracidae.0	49	3	0.00464021	-0.190401	-0.126934	9.02933	-13.8033	0.00933176	0.0110203	9.02933	-11.5369	0.00933097	4.2e-09	0.0110203	11.8309	-17.1401	0.116756	-0.255727	-6.63e-05	16.539	-26.5562	0.00305516	-0.177801	0.0769562	13.2058	-19.8899	0.0434514	-0.062821	0.0276864	13.3275	-20.1332	0.0211332	-0.000422664	0.0245405	-41.8875	90.2967	3.76e-08	0.0788012	0.082039	9.74371	-10.5985	0.00906917	7.78e-09	-6.72496e+06	0.0229388	12.1559	-15.4229	0.111499	-1.99219
Cracidae.0	49	4	0.00464021	-0.126934	-0.190401	7.89105	-11.5268	0.00976498	-0.0871332	7.89105	-9.26037	0.00976609	3.12e-09	-0.0871332	8.82882	-11.1359	0.0676039	-0.190232	-0.0915209	10.7718	-15.0218	0.00437855	-0.151663	-0.0544204	11.9707	-17.4196	0.0274653	-0.0434019	-0.071956	12.0786	-17.6356	0.0220996	-0.000440883	-0.0762749	-24.3719	55.2654	0.222949	0.0279807	-0.111805	8.16211	-7.43533	0.00966021	7.61e-09	-4.35366e+06	-0.0795894	10.0014	-11.1139	0.115605	-2.56278
Cracidae.0	49	5	0.00464021	-0.126934	-0.380803	12.9235	-21.5916	0.00798498	-0.0721369	12.9235	-19.3252	0.00798613	1.47e-09	-0.0721369	13.6423	-20.7628	0.0247312	-0.11113	-0.0662504	14.2229	-21.924	0.00578833	-0.0626446	-0.0653434	13.5653	-20.6088	0.0135766	-0.0197755	-0.0732871	13.5237	-20.5257	0.012427	-0.000155325	-0.0726634	-30.0475	66.6168	0.181809	0.0378275	-0.206925	14.7373	-20.5857	0.00742727	6.16e-09	-1.23911e+07	-0.054759	14.5953	-20.3017	0.0300972	0
Cracidae.0	50	1	0.00464021	-0.126934	-0.126934	9.24495	-14.2346	0.00925142	0.0281818	9.24496	-11.9682	0.00925065	6.02e-11	0.0281818	10.1405	-13.7593	0.0580769	-0.180494	0.0200601	12.2382	-17.9547	0.00372459	-0.171693	0.0200663	11.5359	-16.55	0.0320465	-0.0494933	0.034077	12.4582	-18.3946	0.0214123	-0.000428245	0.0318036	-34.6167	75.7552	0.0024681	0.0599668	0.110883	9.71651	-10.5441	0.00907821	5.29e-09	6.50808e+06	-0.00769473	11.5025	-14.1161	0.0477828	-1.19452
Cracidae.0	50	2	0.00464021	-0.380803	-0.126934	-81.6563	167.568	0.351071	0.420212	-81.6563	169.834	0.350876	1.27e-10	0.420212	-71.6718	149.865	62.7336	-0.551615	1.04462	-61.4108	129.343	0.0293794	-0.33775	-0.0316217	-64.6567	135.835	2.61362	-0.104128	0.184719	-71.017	148.556	0.703214	-0.0140643	0.269413	-118.434	243.389	2.28094	1.46425	1.48611	-81.5428	171.974	0.349456	9.84e-09	-1.06171e+07	0.529023	-73.11	155.109	40.1424	-2057.74
Cracidae.0	50	3	0.00464021	-0.190401	-0.126934	-9.83792	23.9312	0.019849	-0.036823	-9.83792	26.1976	0.0198453	1.89e-08	-0.036823	-0.406347	7.33443	0.330518	-0.310331	-0.0626252	0.548574	5.42459	0.00650429	-0.153592	0.0940298	-2.46867	11.4591	0.072883	-0.0597088	0.00198364	-3.60669	13.7351	0.0407151	-0.000814303	-0.0150193	-81.001	168.524	0.694539	0.314774	0.611649	-9.66909	28.2271	0.0197158	1.01e-08	-3.00413e+06	-0.00528467	-0.412255	9.7134	0.318341	-0.365928
Cracidae.0	50	4	0.00464021	-0.126934	-0.190401	18.6988	-33.1423	0.00633746	-0.00500321	19.1936	-31.8654	0.00845314	0.0702569	-0.0146065	18.6988	-30.8759	0.0063422	-6.1e-08	-0.0050032	18.6988	-30.8759	0.00633806	-3.01e-10	-0.00500321	18.7804	-31.0391	0.0051706	0.00706873	-0.00465393	18.7745	-31.0272	0.00519899	4.04e-05	-0.00471868	5.82531	-5.12887	0.0165189	0.0101096	0.0500152	19.3278	-29.7666	0.00836567	0.0690599	-0.250969	-0.00234477	18.6988	-28.5087	0.00633821	0
Cracidae.0	50	5	0.00464021	-0.126934	-0.380803	22.277	-40.2987	0.00549314	-0.237634	22.3435	-38.1653	0.00603304	0.0211574	-0.23966	22.277	-38.0323	0.0054928	-2.65e-07	-0.237634	22.429	-38.3362	0.00476254	-0.0322243	-0.237529	22.4499	-38.378	0.00392077	0.0116056	-0.238558	22.4976	-38.4734	0.0034979	7.17e-05	-0.238749	2.91157	0.698601	0.00127426	0.0132403	-0.403586	23.109	-37.3292	0.00581639	0.0198623	-1.96747	-0.207166	22.8813	-36.8737	0.0101425	0
Cracidae.0	51	1	0.00464021	-0.126934	-0.126934	17.9578	-31.6603	0.00652861	0.0540291	17.9578	-29.3939	0.00652835	5.57e-09	0.0540291	18.1308	-29.7398	0.0132133	-0.0679952	0.0661971	18.6913	-30.8608	0.00466515	-0.0704731	0.0413144	17.9828	-29.4439	0.00720869	-0.00354342	0.0531139	17.9822	-29.4427	0.00717777	-2.3e-05	0.0531272	-16.2125	38.9467	0.611163	0.0153069	0.0441263	18.9291	-28.9692	0.0062799	7.85e-09	-7.98724e+06	0.0616954	18.0621	-27.2353	0.0100694	-0.608035
Cracidae.0	51	2	0.00464021	-0.380803	-0.126934	-78.2247	160.705	0.306018	0.779908	-78.2247	162.971	0.306064	3.55e-09	0.779908	-71.9342	150.39	22.2738	-0.445523	1.1905	-58.9894	124.5	0.0211135	-0.378267	0.0554233	-60.2373	126.996	3.93174	-0.128325	0.350577	-70.5346	147.591	0.484404	-0.00968808	0.606546	-122.005	250.531	2.57318	1.71255	0.48667	-77.9827	164.854	0.302995	2.58e-08	8.37162e+06	0.753523	-71.7448	152.379	15.4956	-5660.12
Cracidae.0	51	3	0.00464021	-0.190401	-0.126934	7.44344	-10.6316	0.00994284	-0.103888	7.44344	-8.36515	0.00994242	1.31e-09	-0.103888	7.63941	-8.75709	0.0200309	-0.0676595	-0.11955	8.25614	-9.99055	0.00683815	-0.0781642	-0.0862522	7.64172	-8.76171	0.0132612	-0.0105549	-0.105867	7.67609	-8.83045	0.0138201	-0.00013608	-0.105859	-35.4407	77.4031	0.569432	0.0402156	-0.105718	7.9256	-6.96231	0.00975235	8.55e-09	6.40508e+06	-0.110586	8.00305	-7.11721	0.023742	-6.64e-06
Cracidae.0	51	4	0.00464021	-0.126934	-0.190401	19.1836	-34.1119	0.00621617	0.00959298	19.1836	-31.8455	0.00621684	7.53e-09	0.00959297	20.5807	-34.6398	0.0282159	-0.150861	0.0312462	21.1667	-35.8116	0.00373065	-0.0975082	0.0139054	20.2034	-33.8851	0.0121591	-0.0257248	0.0197978	20.1752	-33.8286	0.0112406	-0.000175436	0.0191375	-40.7971	88.116	1.05469	0.0455429	0.0286431	19.1891	-29.4893	0.00621507	7.75e-09	-600365	0.0101619	21.1302	-33.3716	0.0223195	-3039.98
Cracidae.0	51	5	0.00464021	-0.126934	-0.380803	11.9708	-19.6863	0.00829574	0.055266	11.9708	-17.4199	0.00829555	8.49e-10	0.055266	12.5908	-18.6598	0.0263386	-0.113159	0.0442157	13.4582	-20.3947	0.00537317	-0.085334	0.0557981	12.4472	-18.3727	0.0124025	-0.0150827	0.0605989	12.4374	-18.3531	0.0119568	-0.000130184	0.0606221	-37.6044	81.7305	0.499485	0.0458377	-0.178435	12.3562	-15.8235	0.00816789	1.02e-08	-4.39736e+06	0.0607411	12.4381	-15.9873	0.0222037	-0.431787
Cracidae.0	52	1	0.00464021	-0.126934	-0.126934	9.55078	-14.8462	0.00913908	0.172055	10.3023	-14.0829	0.0141536	0.110376	0.152637	9.55078	-12.5798	0.00914296	-7.34e-08	0.172055	9.55076	-12.5798	0.00915167	-3.49e-10	0.172055	10.6189	-14.716	0.00337582	0.0329117	0.160882	11.2177	-15.9137	0.000313427	0.000340043	0.155752	-5.30546	17.1327	0.0751599	0.0131994	0.104077	10.3652	-11.8414	0.0140605	0.109337	0.299129	0.148046	9.63123	-10.3736	0.00958896	-0.321722
Cracidae.0	52	2	0.00464021	-0.380803	-0.126934	-24.1815	52.6183	0.0352314	0.0160376	-24.1815	54.8847	0.0352219	8.74e-09	0.0160376	-22.6951	51.9119	0.413847	-0.244336	-0.0509748	-18.4342	43.3901	0.00748184	-0.275735	0.167741	-20.6878	47.8973	0.162832	-0.0627712	0.104205	-20.4771	47.4759	0.0798396	-0.00159679	0.077383	-52.8813	112.284	1.6e-08	0.124002	0.133593	-23.8369	56.5628	0.0347507	1.07e-08	-6.12335e+06	0.0348232	-22.5366	53.9621	0.283373	-1.42104
Cracidae.0	52	3	0.00464021	-0.190401	-0.126934	-4.40822	13.0718	0.0159732	-0.0612674	-4.40822	15.3382	0.015971	2.45e-08	-0.0612674	-3.35384	13.2294	0.0563987	-0.125143	-0.0789432	-1.68964	9.90103	0.00855794	-0.116291	-0.0811376	-3.72366	13.9691	0.0279962	-0.0213333	-0.0853316	-3.7136	13.9489	0.0266816	-0.000376662	-0.0841387	-65.4334	137.388	0.765747	0.148895	-0.153888	-4.40167	17.6922	0.01597	9.16e-09	669315	-0.0630173	-2.37842	13.6457	0.051784	-2.05928
Cracidae.0	52	4	0.00464021	-0.126934	-0.190401	10.7969	-17.3384	0.00869636	-0.0976548	12.0651	-17.6085	0.0130687	0.107995	-0.0821481	10.7969	-15.072	0.00869954	-6.6e-07	-0.0976549	10.7969	-15.072	0.00869464	-1.72e-09	-0.0976548	11.8051	-17.0885	0.00408038	0.0249015	-0.0995073	11.9121	-17.3025	0.00299856	0.000204037	-0.0981438	-11.3495	29.2207	0.016668	0.0214999	-0.106406	12.0854	-15.2818	0.0129394	0.105634	-0.166273	-0.0798018	10.7969	-12.7049	0.00869436	NA
Cracidae.0	52	5	0.00464021	-0.126934	-0.380803	13.8843	-23.5132	0.00768518	0.102027	14.1383	-21.7548	0.00978595	0.0569089	0.0802715	13.8843	-21.2468	0.00768391	-3.51e-07	0.102027	13.8938	-21.266	0.0073479	-0.0106957	0.0992936	14.0237	-21.5257	0.00565969	0.0105716	0.0986328	14.0296	-21.5374	0.00549718	7.83e-05	0.0983498	-12.0318	30.5853	0.100768	0.0171828	0.0328027	14.1394	-19.39	0.00982551	0.057862	0.0459551	0.08048	13.8843	-18.8797	0.00768429	0
Cracidae.0	53	1	0.00464021	-0.126934	-0.126934	13.1233	-21.9913	0.00792208	0.117306	13.1233	-19.7249	0.00792293	4.05e-11	0.117306	14.0873	-21.6529	0.0388149	-0.156599	0.0912604	14.883	-23.2442	0.0043626	-0.117492	0.128033	13.8629	-21.2041	0.0137588	-0.0211866	0.117727	13.7601	-20.9984	0.0118962	-0.000143337	0.11827	-37.9992	82.5202	0.896298	0.0340507	0.0876781	13.489	-18.0891	0.0078063	4.45e-09	4.92777e+06	0.108408	14.6387	-20.3884	0.0403833	-0.470005
Cracidae.0	53	2	0.00464021	-0.380803	-0.126934	-100.186	204.627	0.736575	-1.8627	-100.186	206.893	0.737172	2.26e-07	-1.8627	-78.7244	163.971	1090.1	-0.816837	-3.27729	-75.8554	158.233	0.048553	-0.350097	0.184878	-53.8555	114.233	10.5076	-0.184503	-1.91499	-84.3639	175.25	1.0188	-0.020376	-1.86768	-163.94	334.402	0.00126617	13.4639	0.630176	-98.8704	206.63	0.698839	1.2e-08	-3.29736e+07	-1.70152	-78.1385	165.166	246.256	-5.66514
Cracidae.0	53	3	0.00464021	-0.190401	-0.126934	-4.26128	12.7779	0.0158775	0.273944	-4.26128	15.0443	0.0158801	6.8e-10	0.273944	8.37442	-10.2271	0.47703	-0.382008	0.387138	11.4572	-16.3927	0.00297492	-0.221336	0.0904883	6.62822	-6.73471	0.0669818	-0.0711929	0.236973	3.88588	-1.25003	0.0245006	-0.000490011	0.250712	-67.8811	142.284	0.000501724	0.271977	-0.147296	-3.82443	16.5378	0.0156066	3.92e-09	8.65169e+06	0.260185	12.7858	-16.6828	0.537473	-9.20601
Cracidae.0	53	4	0.00464021	-0.126934	-0.190401	4.54304	-4.83076	0.0111653	-0.158026	4.54304	-2.56434	0.0111658	6.07e-10	-0.158026	5.91251	-5.30329	0.0777892	-0.192549	-0.217051	7.06001	-7.59829	0.00530423	-0.1418	-0.0695767	7.26254	-8.00335	0.0306374	-0.0414384	-0.178218	7.64876	-8.77577	0.0256904	-0.000513809	-0.177382	-45.7874	98.0966	0.000193069	0.112551	0.237139	4.5776	-0.266314	0.0111504	8.79e-09	913591	-0.161284	6.55358	-4.21826	0.0476197	-1.42067
Cracidae.0	53	5	0.00464021	-0.126934	-0.380803	3.34433	-2.43334	0.0117151	-0.135892	3.34433	-0.166916	0.0117142	2.63e-09	-0.135892	4.51794	-2.51415	0.0726164	-0.180362	-0.135592	6.46226	-6.40278	0.00478268	-0.167556	-0.11016	5.05414	-3.58653	0.029697	-0.0368653	-0.117956	5.23295	-3.94417	0.0282983	-0.000565965	-0.120636	-44.24	95.0017	0.469241	0.0557644	-0.118087	3.34906	2.19077	0.0117111	1.32e-08	-230535	-0.134657	6.75626	-4.62363	0.0582931	-0.0980089
Cracidae.0	54	1	0.00464021	-0.126934	-0.126934	19.7198	-35.1844	0.0060848	0.0272285	21.0195	-35.5173	0.0117136	0.176701	0.0289701	19.7198	-32.9179	0.00608409	-5.62e-08	0.0272285	19.7198	-32.9179	0.00608416	-1.36e-10	0.0272285	19.7462	-32.9707	0.00533201	0.00455453	0.0282302	19.7549	-32.988	0.00505887	3.61e-05	0.0286537	10.5807	-14.6397	0.0286149	0.00771881	0.0405447	21.0777	-33.2665	0.0115762	0.17389	-0.0528344	0.0318495	19.8192	-30.7495	0.0096646	0
Cracidae.0	54	3	0.00464021	-0.190401	-0.126934	-4.63149	13.5183	0.0161164	-0.282578	-4.63149	15.7847	0.0161173	2.52e-09	-0.282578	3.2742	-0.0266603	0.53968	-0.373915	-0.431149	8.81428	-11.1068	0.00220623	-0.29834	-0.0600586	5.08633	-3.65092	0.0789108	-0.0736442	-0.327752	3.58082	-0.639899	0.0314206	-0.000628411	-0.29713	-56.4598	119.441	0.720835	0.103246	-0.0290839	-4.6004	18.0897	0.0160958	5.91e-09	-2.37216e+06	-0.279826	4.35427	0.18035	0.48378	-19.4073
Cracidae.0	54	4	0.00464021	-0.126934	-0.190401	17.2786	-30.3018	0.00670907	0.280151	17.2786	-28.0354	0.00670795	2.21e-10	0.280151	19.7364	-32.951	0.0534171	-0.20989	0.293234	21.5339	-36.5461	0.00333398	-0.118441	0.268778	20.5228	-34.5239	0.023142	-0.0499328	0.279569	21.2812	-36.0406	0.0154791	-0.000309581	0.276137	-19.7414	46.0045	0.123727	0.0249883	0.427459	17.3497	-25.8106	0.00669001	5.97e-09	2.2932e+06	0.277467	21.74	-34.591	0.124599	-1.93143
Cracidae.0	54	5	0.00464021	-0.126934	-0.380803	10.3714	-16.4875	0.008844	0.0613399	10.3714	-14.2211	0.00884317	3.19e-10	0.0613399	10.6768	-14.8319	0.02225	-0.0894808	0.0811264	11.2585	-15.9952	0.00584808	-0.0862424	0.0396941	10.4395	-14.3574	0.0106688	-0.00668546	0.0633135	10.4414	-14.361	0.0106613	-6.33e-05	0.0632358	-34.7693	76.0603	1.09325	0.0327803	-0.00169161	10.3862	-11.8835	0.00883854	8.82e-09	811141	0.0599369	10.9483	-13.0078	0.0275186	-0.502443
Cracidae.0	55	1	0.00464021	-0.126934	-0.126934	13.2564	-22.2575	0.00788045	-0.0128797	13.2604	-19.9991	0.00811402	0.00640944	-0.0133174	13.2564	-19.9911	0.00787891	-2.67e-09	-0.0128797	13.8634	-21.2051	0.00514687	-0.0924101	-0.0305842	13.4773	-20.4328	0.0120909	-0.0157649	-0.0169603	13.5128	-20.5038	0.012173	-0.000149132	-0.0176139	-20.3687	47.2592	0.364044	0.0181554	-0.0955792	13.508	-18.1272	0.00806214	0.00717193	2.77778	-0.0236609	13.9575	-19.0261	0.0086253	-0.396532
Cracidae.0	55	2	0.00464021	-0.380803	-0.126934	-112.774	229.802	1.21859	-1.4599	-112.774	232.069	1.21854	2.7e-09	-1.4599	-110.425	227.372	10.5572	-0.217752	-1.6785	-105.106	216.733	0.253068	-0.267231	-0.439274	-110.146	226.814	3.50457	-0.0429246	-1.73703	-108.915	224.352	2.75074	-0.0550148	-1.71414	-170.11	346.741	3.56e-06	14.2762	3.04604	-111.449	231.788	1.15575	4.25e-09	-1.32409e+08	-1.16518	-109.73	228.349	12.8995	-0.450752
Cracidae.0	55	3	0.00464021	-0.190401	-0.126934	-1.92875	8.11283	0.0144645	-0.102513	-1.92876	10.3793	0.0144634	1.74e-07	-0.102513	-0.537115	7.59597	0.118314	-0.20834	-0.0796455	3.77898	-1.03621	0.00365999	-0.244364	-0.110567	0.936731	4.64828	0.0467188	-0.0477651	-0.0680228	1.67721	3.16732	0.0329892	-0.000659784	-0.071745	-48.1202	102.762	0.335723	0.0747258	-0.12369	-1.60066	12.0902	0.0142759	5.58e-09	-5.52777e+06	-0.0863699	1.26409	6.3607	0.130256	-2804.91
Cracidae.0	55	4	0.00464021	-0.126934	-0.190401	12.7987	-21.342	0.00802452	-0.0914787	12.7987	-19.0756	0.00802499	1.91e-09	-0.0914787	14.3904	-22.2591	0.0535582	-0.189194	-0.117661	15.876	-25.2302	0.00374332	-0.143105	-0.0335037	14.5544	-22.587	0.0190006	-0.0341825	-0.0892567	15.3341	-24.1465	0.0191054	-0.000382108	-0.0872099	-38.3976	83.3169	0.0481944	0.0638835	0.110257	12.9399	-16.9909	0.00797985	4.69e-09	3.22072e+06	-0.0993823	16.0083	-23.1278	0.0456542	-1.04729
Cracidae.0	55	5	0.00464021	-0.126934	-0.380803	22.1613	-40.0673	0.00551837	0.14064	22.172	-37.8223	0.00575909	0.00937189	0.137073	22.1613	-37.8009	0.00551773	-6.68e-08	0.14064	22.1613	-37.8009	0.00551746	-2.91e-07	0.14064	22.1821	-37.8425	0.006005	-0.00304472	0.140946	22.1813	-37.8408	0.00597552	-1.63e-05	0.140924	-18.0769	42.6755	0.449723	0.0150894	0.00604111	22.2103	-35.5317	0.00575578	0.00960806	-0.552821	0.140369	22.1642	-35.4396	0.00556292	-0.016616
Cracidae.0	56	1	0.00464021	-0.126934	-0.126934	18.9283	-33.6012	0.00628014	0.0837177	18.9281	-31.3344	0.00628051	8.65e-06	0.0837157	19.4745	-32.4273	0.017944	-0.102686	0.0948519	21.4608	-36.3999	0.00348348	-0.109908	0.059529	19.3364	-32.1511	0.00991605	-0.0166674	0.084041	19.359	-32.1963	0.00978146	-0.000120443	0.0834803	-15.7158	37.9533	0.0221941	0.0255883	0.182174	18.9597	-29.0305	0.00627254	6.24e-09	-880497	0.0862051	20.2429	-31.5969	0.0212352	-0.75901
Cracidae.0	56	2	0.00464021	-0.380803	-0.126934	-23.4207	51.0968	0.0341683	0.212144	-23.4207	53.3632	0.0341647	4.57e-09	0.212144	-21.1455	48.8127	0.447509	-0.258149	0.307315	-18.627	43.7757	0.0105305	-0.210705	0.114457	-18.103	42.7278	0.142304	-0.0598431	0.301673	-18.4475	43.4168	0.076152	-0.00152304	0.262254	-75.3217	157.165	3.26421	0.148281	0.0655993	-23.4207	55.7303	0.0341766	1.13e-08	27615.4	0.212002	-18.4295	45.7478	0.199775	-4.30083
Cracidae.0	56	3	0.00464021	-0.190401	-0.126934	-14.4412	33.1377	0.023858	0.0760962	-14.4412	35.4041	0.0238612	4.29e-09	0.0760962	-11.8137	30.1491	0.135799	-0.177705	0.092467	-10.8288	28.1794	0.0127393	-0.108884	0.137631	-13.1703	32.8623	0.0427503	-0.0224448	0.0820794	-13.309	33.1396	0.0383164	-0.000514877	0.0802441	-84.9499	176.421	0.891613	0.344396	0.67717	-13.7544	36.3977	0.0232137	6.65e-09	-7.4838e+06	0.0986157	-12.5569	34.0027	0.0937571	-0.36818
Cracidae.0	56	4	0.00464021	-0.126934	-0.190401	4.46261	-4.66991	0.0112009	0.185078	4.46261	-2.40349	0.0112016	1.51e-09	0.185078	4.80945	-3.09716	0.0261051	-0.0822825	0.195714	5.55039	-4.57904	0.00769031	-0.0764103	0.142038	5.05911	-3.59648	0.0165285	-0.0145203	0.185581	4.94626	-3.37078	0.0149367	-0.000133656	0.185407	-42.0495	90.6207	0.00114253	0.0940095	-0.0632773	4.61137	-0.333846	0.0111344	5.87e-09	2.71644e+06	0.177859	8.89049	-8.89209	0.0175051	-3.18002
Cracidae.0	56	5	0.00464021	-0.126934	-0.380803	11.9105	-19.5657	0.00831753	-0.0366947	11.9105	-17.2993	0.00831571	1.18e-09	-0.0366947	12.1204	-17.719	0.0160754	-0.0637303	-0.0272809	12.5301	-18.5384	0.00618877	-0.0626954	-0.0408387	11.9413	-17.3609	0.0093883	-0.00427283	-0.0367316	11.9445	-17.3672	0.00949293	-4.08e-05	-0.0368036	-26.7644	60.0506	0.104063	0.0322658	0.077788	11.9824	-15.0758	0.00829174	3.84e-09	-2.48751e+06	-0.0323679	12.1705	-15.4521	0.0163987	-0.252218
Cracidae.0	57	1	0.00464021	-0.126934	-0.126934	9.56569	-14.8761	0.0091337	-0.0560655	9.56569	-12.6096	0.00913267	3.88e-10	-0.0560655	10.3921	-14.2625	0.0356832	-0.134056	-0.048248	12.8886	-19.2555	0.00423418	-0.138792	-0.0833593	9.84165	-13.1616	0.0129367	-0.0127094	-0.0493453	9.80143	-13.0811	0.0120186	-0.000101513	-0.0509093	-41.6269	89.7756	0.00598775	0.0772949	-0.510351	10.8448	-12.8006	0.00867863	9.85e-09	-7.26068e+06	-0.0398117	10.4183	-11.9476	0.0342438	-0.618544
Cracidae.0	57	2	0.00464021	-0.380803	-0.126934	-97.173	198.601	0.652813	-0.0967144	-97.173	200.868	0.653102	7.81e-09	-0.0967145	-94.5818	195.685	5.34974	-0.213225	0.271166	-92.8198	192.161	0.277183	-0.14813	-0.209414	-94.5333	195.588	1.8929	-0.0424601	-0.0555935	-94.9203	196.362	1.31603	-0.02341	-0.0739004	-163.009	332.54	144.573	5.60415	1.28887	-97.1441	203.177	0.652312	1.26e-08	7.27889e+06	-0.117614	-94.3402	197.569	5.31552	-0.770765
Cracidae.0	57	3	0.00464021	-0.190401	-0.126934	12.6716	-21.0878	0.00806595	-0.135833	12.6716	-18.8214	0.00806648	8.43e-10	-0.135833	13.4361	-20.3505	0.0265295	-0.117112	-0.116558	14.4177	-22.3136	0.00505199	-0.0894741	-0.159613	13.152	-19.7824	0.0123725	-0.0158588	-0.134061	13.1385	-19.7553	0.0117965	-0.000131121	-0.134387	-27.5281	61.5779	4.39e-09	0.0444236	-0.272776	12.6767	-16.4645	0.00806452	1.09e-08	395627	-0.136813	14.9776	-21.0663	0.0229174	-1658.48
Cracidae.0	57	4	0.00464021	-0.126934	-0.190401	4.64601	-5.0367	0.0111199	-0.120322	4.67559	-2.82943	0.0111226	7.4e-15	-0.120325	9.64737	-12.773	0.128782	-0.256807	-0.140237	16.9045	-27.2872	0.00263049	-0.200967	-0.121807	9.10017	-11.6786	0.0379469	-0.0513828	-0.115313	8.73545	-10.9492	0.0254003	-0.000508006	-0.118447	-52.2283	110.978	0.134331	0.10613	-0.5495	4.72637	-0.56385	0.0110846	7.69e-09	2.60202e+06	-0.124871	10.1223	-11.3557	0.129278	-1.24621
Cracidae.0	57	5	0.00464021	-0.126934	-0.380803	15.7008	-27.1463	0.00714503	-0.0894936	15.796	-25.0702	0.0081359	0.0295278	-0.0952071	15.7008	-24.8798	0.0071439	-7.74e-08	-0.0894936	15.7008	-24.8798	0.00714434	-2.48e-09	-0.0894936	15.7008	-24.8799	0.0071709	-0.000120782	-0.0895253	15.7008	-24.8799	0.00717235	-9.25e-07	-0.0895276	-14.9844	36.4906	1.05e-11	0.0268998	-0.226599	15.7969	-22.7049	0.00813311	0.029496	-0.154206	-0.0947923	16.198	-23.5072	0.00772665	-3232.96
Cracidae.0	58	1	0.00464021	-0.126934	-0.126934	12.2223	-20.1893	0.00821163	-0.255146	12.2223	-17.9229	0.00821314	2.42e-08	-0.255146	16.5496	-26.5774	0.128949	-0.284207	-0.279309	20.1092	-33.6966	0.00259951	-0.181062	-0.19373	17.4306	-28.3395	0.0254951	-0.0490104	-0.267893	17.5236	-28.5254	0.0179218	-0.000358437	-0.260754	-39.165	84.8516	0.187621	0.0560254	-0.167643	12.9744	-17.0599	0.00796925	5.99e-09	-6.86837e+06	-0.242864	16.5585	-24.2281	0.106175	-1.37734
Cracidae.0	58	2	0.00464021	-0.380803	-0.126934	-82.7369	169.729	0.36644	-0.115085	-82.7369	171.996	0.366399	9.99e-09	-0.115085	-77.526	161.574	12.0657	-0.361455	-0.299921	-64.6359	135.794	0.0374235	-0.318108	-0.00331319	-70.4999	147.522	3.40705	-0.104032	-0.0232321	-75.2608	157.043	0.733169	-0.0146634	-0.0120974	-124.37	255.261	9.04101	1.55873	-1.15361	-80.5663	170.021	0.336026	1.08e-08	-4.24309e+07	0.0223617	-76.0222	160.933	10.9034	-1.32128
Cracidae.0	58	3	0.00464021	-0.190401	-0.126934	14.7831	-25.3109	0.00741297	-0.166077	16.0867	-25.6516	0.0114863	0.116302	-0.161455	14.7831	-23.0445	0.00741094	-1.43e-07	-0.166077	14.6742	-22.8266	0.00676183	0	-0.166077	16.7932	-27.0646	0.00190207	0.0432053	-0.173415	17.0474	-27.573	0.00065239	0.000243722	-0.180407	-8.80508	24.1319	0.202736	0.0127681	-0.0925931	16.725	-24.561	0.010639	0.103028	0.223651	-0.174275	14.7928	-20.6968	0.00811538	0
Cracidae.0	58	4	0.00464021	-0.126934	-0.190401	11.7022	-19.1491	0.0083844	0.074631	11.7022	-16.8826	0.008385	1.85e-09	0.074631	12.2488	-17.9759	0.0251638	-0.107437	0.0903377	13.3754	-20.2291	0.00514767	-0.0955977	0.0379454	11.8684	-17.215	0.0109055	-0.00950048	0.0755247	11.8845	-17.2472	0.0110915	-9.43e-05	0.0752756	-24.4247	55.3711	0.0502957	0.0343077	-0.01673	11.744	-14.5991	0.00837125	7.52e-09	-1.31149e+06	0.0775771	12.3718	-15.8547	0.0220818	-0.635312
Cracidae.0	58	5	0.00464021	-0.126934	-0.380803	15.5331	-26.8109	0.0071935	-0.0478268	15.7917	-25.0616	0.00882891	0.0482518	-0.0423138	15.5331	-24.5445	0.00719276	-4.35e-07	-0.0478269	15.5528	-24.5839	0.00677677	-0.0140894	-0.0447365	15.595	-24.6682	0.00852259	-0.00604565	-0.0471715	15.6072	-24.6927	0.00874909	-5.42e-05	-0.0470933	-8.5484	23.6185	0.0619979	0.016145	0.00377809	15.8141	-22.7394	0.00877901	0.047155	-0.192022	-0.0402796	16.495	-24.1012	0.00755454	-0.563433
Cracidae.0	59	1	0.00464021	-0.126934	-0.126934	11.0007	-17.7461	0.00862346	0.17133	11.0007	-15.4797	0.00862454	9.09e-12	0.17133	11.0583	-15.5948	0.0132441	-0.0411171	0.182884	11.5037	-16.4857	0.00647659	-0.0617917	0.143457	11.1337	-15.7456	0.0109934	-0.00883206	0.173982	11.1406	-15.7594	0.0110104	-8.41e-05	0.173884	-16.5625	39.6466	0.368893	0.01149	0.0178916	11.0392	-13.1894	0.00860996	2.48e-08	-283616	0.177265	11.0637	-13.2385	0.00885575	-0.0300549
Cracidae.0	59	2	0.00464021	-0.380803	-0.126934	-99.5956	203.447	0.719267	0.0385938	-99.5956	205.713	0.719537	1.21e-07	0.0385939	-83.6659	173.854	209.97	-0.626111	0.40288	-68.1893	142.9	0.0339529	-0.36142	0.102766	-74.7325	155.987	6.9304	-0.127957	-0.0433188	-86.5421	179.606	1.13073	-0.0226145	-0.0332088	-146.644	299.809	29.2054	2.89358	2.64891	-99.5014	207.892	0.716622	8.8e-09	-1.14267e+07	0.123393	-80.9404	170.77	117.085	-1.01585
Cracidae.0	59	3	0.00464021	-0.190401	-0.126934	-12.1558	28.567	0.021776	0.234503	-12.1558	30.8334	0.0217755	1.09e-09	0.234503	-0.801526	8.12479	0.685618	-0.381613	0.43199	1.17165	4.17844	0.00586986	-0.169753	0.0157547	-1.82409	10.1699	0.101331	-0.0735203	0.223218	-3.11998	12.7617	0.0401969	-0.000803937	0.221732	-59.3342	125.19	1.06821	0.0824003	0.370203	-12.1153	33.1195	0.0217439	7.68e-09	1.49464e+06	0.224816	1.73135	5.4262	0.82268	-1.36696
Cracidae.0	59	4	0.00464021	-0.126934	-0.190401	8.32356	-12.3918	0.00959821	-0.0781115	8.32356	-10.1254	0.0095993	3.62e-10	-0.0781115	8.63346	-10.7452	0.0228512	-0.0841639	-0.0882267	10.0955	-13.6693	0.00605315	-0.0890428	-0.0418736	8.60856	-10.6954	0.0140798	-0.014114	-0.0753836	8.64186	-10.762	0.0143152	-0.000164617	-0.0748621	-30.541	67.6038	0.166585	0.0330505	-0.225438	9.2169	-9.5449	0.00926183	5.96e-09	-5.95069e+06	-0.0481804	9.21122	-9.53356	0.0239198	-0.263742
Cracidae.0	59	5	0.00464021	-0.126934	-0.380803	13.8932	-23.5312	0.00768245	-0.118403	13.8932	-21.2647	0.00768125	3.82e-10	-0.118403	14.059	-21.5962	0.0174447	-0.0790827	-0.120075	14.9055	-23.2893	0.00504386	-0.086873	-0.103258	15.6501	-24.7784	0.0164588	-0.0302082	-0.111129	15.6304	-24.739	0.0141549	-0.000231641	-0.113322	-12.149	30.8197	0.04941	0.0181187	-0.140186	13.9646	-19.0402	0.0076594	1.78e-08	508926	-0.12603	16.7245	-24.5602	0.00914436	-0.428767
Cracidae.0	60	1	0.00464021	-0.126934	-0.126934	4.76145	-5.26758	0.0110681	-0.154121	4.76144	-3.00114	0.0110686	3.21e-07	-0.154121	5.62705	-4.73236	0.0453091	-0.138748	-0.169101	7.95957	-9.39741	0.0048296	-0.153026	-0.0978267	5.81561	-5.10949	0.0258015	-0.0319707	-0.179831	6.18165	-5.84156	0.0281818	-0.000563636	-0.186094	-38.4011	83.3238	0.00430914	0.0745905	0.291936	5.00904	-1.1292	0.0109595	1.08e-08	2.13905e+06	-0.16273	5.82611	-2.76333	0.0285404	-0.769557
Cracidae.0	60	2	0.00464021	-0.380803	-0.126934	-97.5875	199.43	0.663744	0.512329	-97.5875	201.697	0.66379	1e-08	0.512329	-93.8161	194.154	12.5373	-0.300338	0.895399	-87.1687	180.859	0.129195	-0.253524	0.164055	-89.9903	186.502	3.66091	-0.0751848	0.222571	-91.8867	190.295	1.4159	-0.0283181	0.292722	-141.044	288.61	0.445247	4.43792	2.68763	-96.0215	200.932	0.623716	5.01e-09	8.89088e+07	0.346848	-89.6046	188.098	14.5643	-0.517782
Cracidae.0	60	3	0.00464021	-0.190401	-0.126934	-30.3405	64.9362	0.045065	-0.160437	-30.3405	67.2027	0.0450629	5.76e-09	-0.160437	-18.2401	43.002	1.96702	-0.417382	-0.199619	-9.02408	24.5699	0.00700519	-0.213524	-0.0204121	-14.6583	35.8383	0.253545	-0.0890241	-0.247137	-19.8681	46.2579	0.0798785	-0.00159757	-0.210016	-97.1995	200.921	0.00966934	0.817509	0.993277	-29.6927	68.2743	0.0439179	4.51e-09	1.67037e+07	-0.188423	-16.6818	42.2526	1.53128	-4.96878
Cracidae.0	60	4	0.00464021	-0.126934	-0.190401	2.71824	-1.18117	0.0120107	-0.0309033	2.71824	1.08526	0.0120146	5.02e-09	-0.0309033	6.47051	-6.41927	0.0895502	-0.208522	0.0171972	7.88206	-9.24239	0.00628492	-0.0992373	-0.0803186	5.67867	-4.8356	0.0302364	-0.0376773	-0.0270222	5.51593	-4.51012	0.0253929	-0.000472668	-0.0286461	-46.8515	100.225	0.00243571	0.107428	0.228305	3.56357	1.76174	0.0116068	2.53e-08	1.75266e+06	-0.0473748	6.76843	-4.64798	0.0815859	-0.700531
Cracidae.0	60	5	0.00464021	-0.126934	-0.380803	4.63775	-5.02018	0.0111236	-0.0195753	4.63775	-2.75376	0.011123	4.11e-09	-0.0195753	4.6741	-2.82646	0.0166849	-0.0387716	-0.023671	5.60255	-4.68336	0.00706474	-0.0937573	-0.00390583	4.67216	-2.82259	0.0134786	-0.0068052	-0.0240594	4.67939	-2.83704	0.0138276	-9.34e-05	-0.0247291	-23.3927	53.3071	0.00434982	0.039988	0.272185	4.6833	-0.477712	0.0111032	5.79e-09	-1.72474e+06	-0.0158663	10.5641	-12.2392	0.0323837	0
Cracidae.0	61	1	0.00464021	-0.126934	-0.126934	4.70502	-5.15471	0.0110928	-0.10513	4.70502	-2.88829	0.0110921	1.13e-10	-0.10513	7.65893	-8.79612	0.104467	-0.228334	-0.158881	11.0628	-15.6039	0.00400515	-0.166272	0.00715282	9.76124	-13.0007	0.0381058	-0.0521256	-0.0848773	8.12553	-9.72933	0.020301	-0.000344889	-0.0927161	-35.2668	77.0553	1.04e-09	0.0642192	-0.0498155	5.65998	-2.43106	0.010679	1.15e-08	-4.66726e+06	-0.0759096	7.68233	-6.47576	0.0891411	-1.19495
Cracidae.0	61	2	0.00464021	-0.380803	-0.126934	-136.903	278.062	3.19911	1.18904	-136.903	280.328	3.19861	2.63e-09	1.18904	-134.432	275.385	19.334	-0.182962	1.02885	-132.348	271.218	1.38032	-0.144956	0.656035	-135.871	278.264	6.03641	-0.0239615	1.31548	-136.046	278.614	5.14532	-0.0681264	1.30252	-205.229	416.98	153.544	40.5101	-4.91986	-136.894	282.677	3.19782	8.35e-09	1.06815e+07	1.14034	-131.828	272.545	26.325	-0.38418
Cracidae.0	61	3	0.00464021	-0.190401	-0.126934	-7.71358	19.6825	0.0182268	-0.0703716	-7.67687	21.8755	0.0182233	4.71e-15	-0.0703918	-5.24414	17.01	0.167944	-0.22427	-0.0396274	0.355678	5.81038	0.00531805	-0.194947	-0.1005	-4.54121	15.6042	0.0605689	-0.0480143	-0.102383	-4.33375	15.1892	0.0434291	-0.000868582	-0.095271	-54.836	116.194	0.04438	0.131217	0.448223	-6.34091	21.5707	0.0172555	5.23e-09	1.56596e+07	-0.115096	-5.25114	19.3912	0.128613	-0.9084
Cracidae.0	61	4	0.00464021	-0.126934	-0.190401	13.9466	-23.638	0.00766439	0.10446	13.9466	-21.3716	0.00766516	9.93e-10	0.10446	14.0552	-21.5886	0.0117171	-0.0408572	0.106262	14.665	-22.8083	0.00580907	-0.0575599	0.110709	14.0023	-21.4828	0.00889896	-0.00528619	0.102531	13.9931	-21.4645	0.00864817	-3.43e-05	0.102852	-36.1199	78.7615	0.151496	0.0483575	0.346826	14.0024	-19.116	0.00764688	9.69e-09	1.11954e+06	0.0985356	14.1203	-19.3516	0.0129442	-0.290886
Cracidae.0	61	5	0.00464021	-0.126934	-0.380803	21.4852	-38.7151	0.00567104	-0.063284	22.9006	-39.2795	0.00962401	0.142092	-0.0265513	21.4852	-36.4487	0.00567011	-3.6e-08	-0.0632841	21.4852	-36.4487	0.00566973	-2.26e-09	-0.063284	21.5978	-36.6739	0.00438969	0.0086701	-0.0647568	21.6108	-36.6999	0.00418013	5.2e-05	-0.0649302	5.77733	-5.03292	0.010636	0.0106265	0.0523187	22.9033	-36.9177	0.0096024	0.141488	-0.0424647	-0.025561	23.1837	-37.4784	0.0157113	0
Cracidae.0	62	1	0.00464021	-0.126934	-0.126934	15.2271	-26.1988	0.00728206	-0.00401195	16.3273	-26.133	0.0125178	0.142133	0.0246403	15.2271	-23.9324	0.00728146	-1.38e-07	-0.00401197	15.2271	-23.9324	0.00728233	-5.8e-11	-0.00401195	15.3825	-24.2433	0.00517774	0.0118038	-0.00288649	15.4292	-24.3367	0.00448817	0.00010125	-0.0020458	5.4292	-4.33665	0.00811656	0.0111967	0.113681	16.3893	-23.8898	0.0122918	0.137736	-0.0500421	0.0280113	15.2281	-21.5673	0.00731346	-0.0139215
Cracidae.0	62	2	0.00464021	-0.380803	-0.126934	-16.5389	37.333	0.0259497	-0.0213345	-16.3173	39.1564	0.0302143	0.0357935	-0.0342742	-16.5389	39.5995	0.0259448	-1.18e-07	-0.0213345	-16.5279	39.5775	0.0250326	-0.00851776	-0.0261198	-15.9196	38.3609	0.0144663	0.0195934	-0.0322921	-15.9291	38.3798	0.0135792	0.000439348	-0.0316199	-54.1424	114.807	0.0770642	0.123281	-0.466008	-16.2843	41.4574	0.0300697	0.0349773	0.328254	-0.038941	-16.5367	41.9623	0.0261296	-0.0230166
Cracidae.0	62	3	0.00464021	-0.190401	-0.126934	3.68429	-3.11326	0.0115561	0.070443	3.68429	-0.846843	0.011555	1.27e-08	0.070443	3.95144	-1.38115	0.024496	-0.0727972	0.0593048	5.341	-4.16027	0.00725365	-0.0906801	0.102754	4.96267	-3.4036	0.0205234	-0.0227087	0.0727706	4.8354	-3.14907	0.018117	-0.000240672	0.0730043	-26.2843	59.0903	0.0206015	0.0413431	-0.00271792	4.45807	-0.0272482	0.0112029	2.86e-08	-1.35928e+06	0.0853784	4.43887	0.0111507	0.02756	-0.854524
Cracidae.0	62	5	0.00464021	-0.126934	-0.380803	-4.26451	12.7843	0.0158795	-0.0507473	-4.26452	15.0508	0.0158848	1.5e-07	-0.0507474	-1.43776	9.39726	0.111786	-0.199272	-0.0219578	5.56376	-4.60578	0.00486874	-0.171341	-0.0545936	-1.38601	9.29377	0.0419388	-0.040014	-0.0702448	-1.59905	9.71985	0.033887	-0.000641018	-0.0674406	-60.0048	126.531	0.224352	0.137944	0.45002	-3.81965	16.5282	0.0156043	1.11e-08	3.13159e+06	-0.0640668	5.56496	-2.24103	0.210768	-0.668785
Cracidae.0	63	1	0.00464021	-0.126934	-0.126934	15.6995	-27.1437	0.00714539	-0.0249188	15.6995	-24.8773	0.00714581	4.9e-09	-0.0249188	16.6994	-26.8771	0.0329834	-0.150939	-0.0367041	19.7977	-33.0736	0.00340375	-0.128701	-0.0270508	17.1446	-27.7675	0.0150033	-0.0292061	-0.0439224	17.1134	-27.705	0.0132329	-0.00021634	-0.0398556	-23.7526	54.0269	0.000342991	0.0424904	0.197799	17.4068	-25.9247	0.00667448	4.8e-09	1.01515e+07	-0.0408873	17.9408	-26.9926	0.106253	-4.80817
Cracidae.0	63	2	0.00464021	-0.380803	-0.126934	-62.3387	128.933	0.162059	-0.00847123	-62.3387	131.199	0.162124	7.81e-09	-0.00847124	-58.4521	123.426	5.34532	-0.356311	0.132142	-44.0563	94.6344	0.0103444	-0.399744	-0.140253	-48.3859	103.294	1.86925	-0.117645	-0.228359	-54.4248	115.371	0.309755	-0.00619509	-0.0983806	-102.265	211.051	3.50151	0.648099	0.60344	-61.0301	130.949	0.153761	3.62e-08	5.63199e+06	-0.0753155	-57.5241	123.937	3.57044	-0.961198
Cracidae.0	63	3	0.00464021	-0.190401	-0.126934	-9.94564	24.1466	0.0199336	-0.185014	-9.94564	26.413	0.0199312	1.09e-09	-0.185014	-6.46119	19.4441	0.332157	-0.286773	-0.21626	5.90554	-5.28934	0.00309304	-0.257041	-0.184402	-3.98432	14.4904	0.0941226	-0.0675626	-0.30414	-4.66879	15.8593	0.0423256	-0.000846512	-0.248305	-65.1652	136.852	0.0102347	0.213416	0.0931569	-9.00376	26.8964	0.0191953	5.3e-09	1.14781e+07	-0.204974	-5.60302	20.0949	0.395596	-5.85118
Cracidae.0	63	4	0.00464021	-0.126934	-0.190401	12.5936	-20.9319	0.00809185	-0.064909	12.5936	-18.6654	0.00809173	1.35e-08	-0.064909	12.6912	-18.8606	0.0188349	-0.0812187	-0.0640241	14.285	-22.0482	0.00336888	-0.175733	-0.0802747	13.2697	-20.0177	0.0151009	-0.0236601	-0.0591279	14.1304	-21.7391	0.0199508	-0.000399015	-0.0560863	7.027	-7.53226	0.0244707	0.00904016	-0.105393	12.6286	-16.3683	0.00807968	1.39e-08	541008	-0.0673823	13.0034	-17.1178	0.00865553	-0.391094
Cracidae.0	63	5	0.00464021	-0.126934	-0.380803	4.52581	-4.7963	0.0111729	0.139296	4.52581	-2.52988	0.0111725	4e-10	0.139296	5.53393	-4.54612	0.0452945	-0.138329	0.1198	7.30573	-8.08973	0.0057047	-0.125256	0.174445	5.06202	-3.60229	0.0188457	-0.0197101	0.13711	5.12781	-3.73388	0.0188214	-0.000267657	0.137635	-33.0256	72.5729	0.229243	0.0403095	0.121487	4.57135	-0.253808	0.0111532	5.93e-09	-1.70378e+06	0.142612	6.34436	-3.79983	0.0444006	-0.203914
Cracidae.0	64	1	0.00464021	-0.126934	-0.126934	18.182	-32.1087	0.00647091	-0.011167	18.182	-29.8423	0.00647051	2.43e-09	-0.011167	19.0877	-31.6537	0.0273672	-0.142069	0.0239883	20.1193	-33.7168	0.00366555	-0.110219	-0.0613092	18.8407	-31.1596	0.011069	-0.019913	-0.00773432	18.7887	-31.0556	0.0100435	-0.000124472	-0.00827116	-18.57	43.6617	0.00892766	0.0319418	-0.156357	18.1978	-27.5068	0.00646658	6.59e-09	-610825	-0.00751192	19.9481	-31.0073	0.031596	-0.735515
Cracidae.0	64	2	0.00464021	-0.380803	-0.126934	-101.869	207.994	0.787756	-0.742013	-101.869	210.261	0.788197	1.11e-08	-0.742013	-94.1883	194.898	27.0524	-0.375542	-0.972574	-85.5989	177.719	0.0903522	-0.309416	0.0305623	-90.3653	187.252	4.74946	-0.0841398	-0.838599	-93.6985	193.919	1.54362	-0.0308725	-0.823824	-162.214	330.95	0.376134	11.0319	2.24529	-101.502	211.894	0.776411	9.31e-09	2.28833e+07	-0.935499	-93.1764	195.242	28.6406	-0.45394
Cracidae.0	64	3	0.00464021	-0.190401	-0.126934	-18.8383	41.9319	0.0284435	0.104681	-18.8383	44.1983	0.0284554	8.54e-09	0.104681	-10.0531	26.6279	0.690088	-0.345257	0.227805	-4.40856	15.3389	0.00702105	-0.178074	0.00317478	-9.25411	25.03	0.182165	-0.0834838	0.0803588	-12.2138	30.9493	0.0592401	-0.0011848	0.0879288	-80.1867	166.895	0.232084	0.347149	0.513701	-17.26	43.4089	0.0266971	8.45e-09	9.82061e+06	0.0293643	-9.14589	27.1807	0.698305	-0.464407
Cracidae.0	64	4	0.00464021	-0.126934	-0.190401	13.2188	-22.1823	0.00789124	0.166939	13.2188	-19.9159	0.00789144	3.03e-09	0.166939	13.2637	-20.0056	0.0107789	-0.0298557	0.165356	13.7661	-21.0104	0.00602654	-0.057447	0.168044	13.2862	-20.0506	0.00644105	0.00693047	0.16705	13.2936	-20.0654	0.00625391	5.72e-05	0.167042	-24.7532	56.0282	0.00343063	0.0438801	-0.0580383	13.5161	-18.1433	0.0077982	4.74e-09	-4.05034e+06	0.184377	13.8266	-18.7643	0.0151214	NA
Cracidae.0	64	5	0.00464021	-0.126934	-0.380803	10.2443	-16.2332	0.00888862	-0.17279	10.2493	-13.9769	0.00924758	0.00864682	-0.174298	10.2443	-13.9668	0.00889032	-3.45e-06	-0.17279	11.6203	-16.7188	0.00429115	-0.148058	-0.184524	10.3471	-14.1725	0.0116383	-0.00959496	-0.165603	10.4	-14.2784	0.0132915	-0.000149595	-0.161809	-7.86719	22.2561	6.51e-05	0.0244178	-0.348796	10.4551	-12.0214	0.00928033	0.0112148	-1.70605	-0.159599	10.4219	-11.9549	0.0122412	0
Cracidae.0	65	1	0.00464021	-0.126934	-0.126934	11.0885	-17.9216	0.00859256	0.0209714	11.5148	-16.5079	0.0125163	0.09135	-0.00165936	11.0885	-15.6552	0.00859444	-2.73e-07	0.0209714	11.0915	-15.6612	0.00832872	-0.00749113	0.0198913	11.3455	-16.1692	0.0057731	0.0133593	0.0215085	11.3717	-16.2216	0.00536844	0.000113025	0.0211867	-8.42681	23.3754	0.000290608	0.0236274	-0.0303322	11.7429	-14.5969	0.0117937	0.0788203	0.243002	-0.0135122	12.3243	-15.7597	0.0100655	-0.479128
Cracidae.0	65	2	0.00464021	-0.380803	-0.126934	-57.6045	119.464	0.134094	0.227706	-57.6045	121.731	0.134155	7.81e-09	0.227706	-54.5055	115.533	1.79009	-0.263301	0.417081	-49.8109	106.144	0.0228509	-0.300139	0.0353163	-47.9914	102.504	0.782067	-0.0798875	0.11665	-49.7783	106.078	0.264892	-0.00529784	0.147273	-104.965	216.452	0.00628893	1.14307	0.950161	-56.6721	122.233	0.129196	5.56e-09	2.46249e+07	0.0573922	-53.0562	115.001	1.8433	-0.230389
Cracidae.0	65	3	0.00464021	-0.190401	-0.126934	-0.56072	5.37676	0.0136941	-0.0301909	-0.56072	7.64318	0.0136943	5.01e-10	-0.0301909	3.29635	-0.0709669	0.114168	-0.219917	-0.0448035	6.35086	-6.17998	0.00545199	-0.142632	0.0174759	5.31637	-4.111	0.0421273	-0.0493258	-0.0483251	4.70225	-2.88275	0.0286371	-0.000559764	-0.047861	-57.5874	121.697	0.00691679	0.163549	0.554575	-0.548381	9.98565	0.0136881	4.93e-09	-1.02938e+06	-0.0238727	3.55053	1.78782	0.109428	-0.393527
Cracidae.0	65	4	0.00464021	-0.126934	-0.190401	16.7102	-29.1652	0.00686259	0.109424	16.7102	-26.8987	0.00686358	1.23e-07	0.109424	18.5773	-30.6328	0.104721	-0.271665	0.0777017	23.3921	-40.2625	0.00146354	-0.266648	0.13523	20.483	-34.4442	0.0303106	-0.0599136	0.135639	20.5721	-34.6224	0.0158873	-0.000317746	0.129533	-21.5789	49.6796	8.93e-05	0.0415026	-0.0688725	17.0485	-25.208	0.00677112	4.55e-09	4.12245e+06	0.0860835	21.1859	-33.483	0.120239	NA
Cracidae.0	65	5	0.00464021	-0.126934	-0.380803	13.902	-23.5486	0.00767796	-0.11587	13.902	-21.2823	0.00767819	3.39e-12	-0.115871	14.0249	-21.5281	0.015003	-0.0644391	-0.117431	14.9302	-23.3387	0.00462552	-0.105203	-0.107642	14.0919	-21.6621	0.0106637	-0.011821	-0.113362	14.1796	-21.8374	0.0122486	-0.000155489	-0.112501	-10.5075	27.5367	0.000473906	0.0254255	-0.024093	14.1249	-19.3608	0.00761036	1.3e-08	-1.23563e+06	-0.0958038	14.4159	-19.943	0.0138065	-0.175857
Cracidae.0	66	1	0.00464021	-0.126934	-0.126934	10.5585	-16.8617	0.00877673	0.0892481	10.5585	-14.5952	0.00877758	1.66e-09	0.0892481	13.0246	-19.5274	0.0631501	-0.199989	0.114034	13.8563	-21.1908	0.00414913	-0.136418	0.0908074	14.1331	-21.7445	0.0336958	-0.0541185	0.108775	14.518	-22.5143	0.0202943	-0.000405885	0.0990719	-43.9362	94.394	0.5177	0.058551	0.196338	11.3784	-13.8678	0.00849499	5.01e-09	7.89934e+06	0.0311941	12.741	-16.5931	0.06373	-951.464
Cracidae.0	66	2	0.00464021	-0.380803	-0.126934	-54.6123	113.48	0.118966	-0.0634673	-54.6123	115.746	0.119013	8.23e-08	-0.0634672	-51.4308	109.383	1.06884	-0.224572	-0.175384	-46.0318	98.5853	0.0267745	-0.240863	0.0551804	-50.5393	107.6	0.612026	-0.0661285	-0.000375943	-51.5255	109.573	0.28033	-0.00556313	-0.0107393	-112.105	230.732	3.07906	1.06003	-0.716716	-51.9964	112.882	0.107163	6.69e-09	-3.82413e+07	0.311617	-48.3535	105.596	1.33476	-0.114651
Cracidae.0	66	3	0.00464021	-0.190401	-0.126934	7.5314	-10.8075	0.00990718	0.0528606	7.5314	-8.54105	0.00990869	4.09e-09	0.0528606	9.04304	-11.5643	0.0564185	-0.173389	0.018848	10.6915	-14.8612	0.00490461	-0.128036	0.103663	8.33453	-10.1473	0.0183162	-0.0229124	0.0637369	8.28414	-10.0465	0.016667	-0.000233695	0.0631442	-26.2613	59.0443	0.268057	0.0285671	-0.0402933	8.62086	-8.35284	0.00948691	6.5e-09	-7.4431e+06	0.123769	9.2927	-9.69651	0.060893	-694.932
Cracidae.0	66	4	0.00464021	-0.126934	-0.190401	5.65639	-7.05745	0.0106796	0.064931	5.65639	-4.79103	0.0106788	5.03e-09	0.064931	6.96291	-7.40407	0.0559126	-0.16439	0.0699894	8.91139	-11.301	0.00530441	-0.12654	0.0595813	6.77906	-7.03638	0.0244239	-0.0311193	0.0548295	7.41336	-8.30497	0.0269625	-0.00053925	0.0529867	-41.3344	89.1905	0.00917724	0.077369	0.473124	5.72575	-2.56261	0.0106504	6.12e-09	2.09376e+06	0.0461654	6.94228	-4.99568	0.0493866	-0.263111
Cracidae.0	66	5	0.00464021	-0.126934	-0.380803	14.7262	-25.197	0.00742971	-0.0748954	14.7262	-22.9306	0.00742975	1.82e-10	-0.0748954	15.4833	-24.4448	0.02349	-0.113264	-0.068773	16.2789	-26.0361	0.00461966	-0.0935359	-0.0528108	15.1812	-23.8406	0.0111818	-0.0150321	-0.0713077	15.2232	-23.9246	0.0113903	-0.000137369	-0.0710472	-45.5771	97.676	0.314773	0.069688	0.083596	14.7331	-20.5773	0.00742786	6.61e-09	511632	-0.0798557	15.872	-22.8552	0.0240162	-0.329695
Cracidae.0	67	1	0.00464021	-0.126934	-0.126934	8.00003	-11.7447	0.00972297	-0.127418	8.00003	-9.47831	0.00972319	1.93e-09	-0.127418	9.61717	-12.7126	0.0555394	-0.174094	-0.153014	10.6257	-14.7296	0.0050148	-0.124517	-0.134224	9.17735	-11.833	0.0206914	-0.0290393	-0.140631	9.2981	-12.0745	0.0196814	-0.000342566	-0.139229	-55.934	118.39	0.00179292	0.159913	-0.31743	8.11623	-7.34356	0.00967941	3.94e-09	3.52019e+06	-0.13415	9.31485	-9.74081	0.0367029	-0.428905
Cracidae.0	67	2	0.00464021	-0.380803	-0.126934	-97.2991	198.854	0.656003	1.03628	-97.2991	201.12	0.656082	1.32e-08	1.03628	-93.6533	193.828	5.34028	-0.216673	1.22957	-92.1123	190.746	0.283375	-0.140183	0.397592	-95.9809	198.484	1.26291	-0.0255165	0.971305	-96.1324	198.787	1.10779	-0.0160886	0.977944	-165.048	336.617	0.193775	12.4716	-2.68353	-97.2914	203.472	0.655881	6.15e-09	4.78609e+06	1.02201	-92.4246	193.738	4.74123	-0.304735
Cracidae.0	67	3	0.00464021	-0.190401	-0.126934	11.1503	-18.0454	0.00857255	0.0568782	11.1503	-15.7789	0.00857228	1.22e-09	0.0568782	12.8892	-19.2567	0.0377615	-0.149277	0.0635885	13.4592	-20.3967	0.00521183	-0.0922506	0.077215	11.9382	-17.3547	0.0146917	-0.0204795	0.0574517	11.9523	-17.3829	0.0143585	-0.000202848	0.056986	-54.9769	116.475	0.000622258	0.157503	0.37439	11.6313	-14.3737	0.00840927	3.9e-09	6.76824e+06	0.0440652	13.6387	-18.3886	0.0449058	-1.03534
Cracidae.0	67	4	0.00464021	-0.126934	-0.190401	5.65382	-7.05232	0.0106807	0.0563976	5.65382	-4.78591	0.0106799	5.31e-11	0.0563976	7.54192	-8.56211	0.0895995	-0.212807	0.0189636	9.12098	-11.7202	0.00448008	-0.160092	0.0796836	6.97747	-7.4332	0.0218487	-0.0277929	0.0355654	6.92608	-7.33043	0.0191562	-0.000298987	0.0390586	-60.1147	126.751	0.0129301	0.179109	-0.0546834	6.05109	-3.21329	0.0105114	7.22e-09	3.71181e+06	0.0433886	10.07	-11.2511	0.0730741	-7.64314
Cracidae.0	67	5	0.00464021	-0.126934	-0.380803	7.29425	-10.3332	0.0100017	-0.100444	7.29425	-8.06677	0.010002	4.5e-09	-0.100444	7.32565	-8.12956	0.0135112	-0.0287752	-0.105406	7.65419	-8.78664	0.00802093	-0.0482687	-0.0785816	7.30217	-8.08261	0.0106882	-0.00235114	-0.101217	7.30166	-8.08158	0.0106292	-2.21e-05	-0.101162	-21.501	49.5238	1e-05	0.0437505	0.0358287	8.22832	-7.56776	0.00963517	4.5e-09	-8.78924e+06	-0.0812426	8.15255	-7.41621	0.0181691	0
Cracidae.0	68	1	0.00464021	-0.126934	-0.126934	17.7954	-31.3355	0.00656991	0.0552489	17.7954	-29.0691	0.00657254	6.8e-11	0.0552489	18.452	-30.3822	0.0182955	-0.100604	0.042984	19.4451	-32.3684	0.00432484	-0.0803085	0.0846519	17.9698	-29.4178	0.00853075	-0.00956433	0.0589779	17.9542	-29.3866	0.00824757	-5.96e-05	0.0585527	-31.7504	70.0226	0.041601	0.0485146	0.224071	18.0295	-27.1702	0.00651011	4.31e-09	-3.96901e+06	0.060722	18.3325	-27.7762	0.015636	-0.147805
Cracidae.0	68	2	0.00464021	-0.380803	-0.126934	-124.418	253.091	1.94138	1.3208	-124.418	255.358	1.941	3.18e-07	1.3208	-120	246.521	45.2604	-0.323857	2.33054	-112.554	231.63	0.301748	-0.284697	0.29871	-116.538	239.599	12.2762	-0.0820318	0.931896	-118.16	242.842	4.34548	-0.0869095	1.04103	-176.73	359.982	72.1771	11.799	3.44501	-124.408	257.705	1.93966	7.97e-09	7.62609e+06	1.30135	-113.61	236.108	69.8761	-0.712896
Cracidae.0	68	3	0.00464021	-0.190401	-0.126934	1.67746	0.900391	0.0125214	0.00189598	1.67746	3.16681	0.0125217	2.38e-09	0.00189599	1.96935	2.58303	0.0366703	-0.10407	-0.00534093	3.02926	0.46322	0.00689234	-0.120791	0.0349742	1.77761	2.96652	0.0166673	-0.0103613	-0.00158573	1.85019	2.82136	0.0204448	-0.000270895	-0.00437395	-28.085	62.6917	0.0579196	0.0391917	0.135642	1.76038	5.36814	0.0124802	4.32e-09	-3.25671e+06	0.00639856	2.59356	3.70177	0.0269552	-0.787784
Cracidae.0	68	4	0.00464021	-0.126934	-0.190401	2.9138	-1.57228	0.0119176	0.152094	2.9138	0.694148	0.0119186	5.49e-08	0.152094	7.02169	-7.52165	0.18901	-0.284347	0.173623	8.04942	-9.57709	0.00514503	-0.139659	0.100626	6.95554	-7.38934	0.0350289	-0.0457141	0.181235	6.14973	-5.77773	0.0226652	-0.00040112	0.169681	-38.1446	82.8109	0.178388	0.0512587	0.184029	3.10019	2.6885	0.0118283	5.08e-09	4.04218e+06	0.145515	7.99681	-7.10473	0.123739	-2.70933
Cracidae.0	68	5	0.00464021	-0.126934	-0.380803	9.42884	-14.6024	0.00918435	-0.0438307	9.42884	-12.3359	0.00918283	2.11e-09	-0.0438307	10.2664	-14.011	0.0291687	-0.114059	-0.0524914	11.3883	-16.2548	0.0057603	-0.0880176	-0.0254799	9.54619	-12.5706	0.0114676	-0.00808853	-0.0431458	9.54052	-12.5593	0.0112576	-7.35e-05	-0.043274	-47.4227	101.367	0.07888	0.0906706	0.319277	9.49364	-10.0984	0.00915921	5.34e-09	-1.99305e+06	-0.0404211	10.4865	-12.0842	0.0260367	-0.160368
Cracidae.0	69	1	0.00464021	-0.126934	-0.126934	20.5845	-36.9136	0.005877	-0.0748375	20.5845	-34.6472	0.00587747	1.36e-09	-0.0748375	20.8371	-35.1524	0.0124142	-0.0724283	-0.0783351	21.5276	-36.5335	0.00396142	-0.0814785	-0.0826477	21.0442	-35.5667	0.00887967	-0.0151209	-0.0773081	21.0411	-35.5605	0.00858053	-9.41e-05	-0.0768661	-34.2733	75.0683	0.151904	0.0443817	-0.196285	22.4199	-35.951	0.00546158	5.15e-09	9.38291e+06	-0.0923035	21.2419	-33.595	0.0178184	-0.570213
Cracidae.0	69	2	0.00464021	-0.380803	-0.126934	-81.5225	167.3	0.348983	1.04435	-81.5225	169.567	0.349197	1.49e-08	1.04435	-54.5941	115.71	45.9363	-0.58959	1.64909	-49.3829	105.288	0.0173758	-0.34509	-0.184039	-58.0341	122.59	1.98435	-0.100451	1.08828	-66.597	139.716	0.524825	-0.0104965	1.04239	-155.054	316.629	0.220549	7.73577	-1.19825	-81.0206	170.93	0.34214	6.63e-09	2.9766e+07	0.97302	-55.5857	120.06	28.1533	-2.19378
Cracidae.0	69	3	0.00464021	-0.190401	-0.126934	5.81545	-7.37559	0.0106126	-0.0289428	5.81548	-5.10922	0.0106105	6.84e-12	-0.0289428	9.37154	-12.2213	0.103161	-0.23384	-0.072463	10.4052	-14.2887	0.00505093	-0.124451	0.0374469	8.54524	-10.5687	0.0247585	-0.0340752	-0.021422	8.42842	-10.3351	0.021129	-0.000373267	-0.0214544	-38.1621	82.846	4.74e-09	0.0726817	0.0710042	5.87118	-2.85347	0.010587	5.09e-09	-2.26136e+06	-0.0247807	10.9609	-13.033	0.0857059	-5338.63
Cracidae.0	69	4	0.00464021	-0.126934	-0.190401	8.60793	-12.9605	0.00948974	0.211765	8.60793	-10.6941	0.00948889	2.23e-09	0.211765	9.32556	-12.1294	0.0315467	-0.117959	0.194825	11.2126	-15.9034	0.00523401	-0.11021	0.227697	9.4222	-12.3227	0.0160485	-0.019645	0.199836	9.40012	-12.2785	0.0151202	-0.000196625	0.201525	-36.4839	79.4896	1.98e-15	0.0679521	0.507252	8.65138	-8.41387	0.00947329	5e-09	-1.92615e+06	0.215241	10.6798	-12.4706	0.0438925	-0.258754
Cracidae.0	69	5	0.00464021	-0.126934	-0.380803	12.2342	-20.2131	0.00820776	0.106474	12.2342	-17.9467	0.00820804	5.35e-10	0.106474	12.9343	-19.3468	0.0226793	-0.100008	0.11797	13.8348	-21.1478	0.00545924	-0.0786539	0.0633491	12.3344	-18.1471	0.00999429	-0.0069989	0.104608	12.3244	-18.127	0.00975375	-5.38e-05	0.104875	-45.0611	96.644	0.00134447	0.0953734	-0.136767	12.3642	-15.8395	0.00816558	6.95e-09	-2.22588e+06	0.11206	12.8454	-16.802	0.0201857	-0.430148
Cracidae.0	70	1	0.00464021	-0.126934	-0.126934	16.0666	-27.8779	0.00704229	0.0709718	16.0666	-25.6115	0.00704233	1.72e-07	0.0709718	16.7326	-26.9434	0.0270163	-0.131663	0.0890437	17.6642	-28.8067	0.00425719	-0.0994005	0.0292032	16.5546	-26.5875	0.0122439	-0.0208539	0.0835853	16.7621	-27.0026	0.0161015	-0.000304115	0.0914305	-13.6145	33.7508	0.0370721	0.0218888	-0.00676863	16.1113	-23.3337	0.00702918	4.84e-09	1.72709e+06	0.0688649	18.5112	-28.1336	0.025333	-3.27441
Cracidae.0	70	2	0.00464021	-0.380803	-0.126934	-110.916	226.086	1.13146	-0.918998	-110.916	228.353	1.13177	7.76e-07	-0.918994	-100.061	206.644	89.9257	-0.472855	-2.00954	-92.5224	191.566	0.122103	-0.304897	-0.14015	-96.0677	198.657	7.39754	-0.095492	-1.02889	-101.213	208.947	1.99716	-0.0399432	-0.938832	-164.882	336.285	34.9805	8.24901	-2.76186	-110.157	229.203	1.09766	5.31e-09	-8.17815e+07	-0.80974	-90.1564	189.202	81.6117	-0.75894
Cracidae.0	70	3	0.00464021	-0.190401	-0.126934	10.5051	-16.7549	0.00879734	-0.0418522	10.9078	-15.2939	0.012098	0.0768788	-0.0290654	10.5051	-14.4885	0.00879266	-8.97e-09	-0.0418522	10.5097	-14.4976	0.00852753	-0.00741624	-0.041019	10.7032	-14.8846	0.012252	-0.0122674	-0.0336603	10.716	-14.9103	0.0120646	-0.000116066	-0.0336864	-11.9321	30.386	0.00224188	0.0244612	0.0349577	11.0181	-13.1472	0.0119125	0.074168	-0.252196	-0.0252473	10.5056	-12.1224	0.00882284	-0.0119244
Cracidae.0	70	4	0.00464021	-0.126934	-0.190401	16.7758	-29.2962	0.00684565	0.0549169	16.7758	-27.0298	0.00684551	5.31e-10	0.0549169	17.7361	-28.9504	0.0248548	-0.127516	0.0316046	18.9247	-31.3277	0.00375783	-0.115135	0.0696789	16.8653	-27.2089	0.00840913	-0.00753918	0.0545278	16.871	-27.2202	0.00848853	-5.86e-05	0.0545326	-37.9814	82.4845	0.242815	0.0505589	-0.0954345	17.0974	-25.306	0.00675749	4.78e-09	-4.6185e+06	0.060475	17.9713	-27.0537	0.0280355	-0.490206
Cracidae.0	70	5	0.00464021	-0.126934	-0.380803	-1.99939	8.2541	0.0145057	0.0710306	-1.99939	10.5205	0.0145046	2.15e-08	0.0710306	-0.960102	8.44194	0.0486127	-0.119999	0.0777037	1.55802	3.40569	0.00752413	-0.115226	0.0620809	-1.28847	9.09868	0.0237081	-0.0188992	0.0599705	-1.33708	9.1959	0.0219196	-0.000267638	0.0612939	-42.9151	92.3519	0.126879	0.0701528	0.44382	-1.8824	12.6537	0.0144384	1.53e-08	1.27305e+06	0.0661412	0.316811	8.25527	0.0532234	-0.0832904
Cracidae.0	71	1	0.00464021	-0.126934	-0.126934	18.2904	-32.3255	0.00644238	-0.0903834	18.2904	-30.0591	0.00644238	2.02e-10	-0.0903835	19.0633	-31.6048	0.0186988	-0.105081	-0.0927848	19.5429	-32.5641	0.00460231	-0.0670802	-0.0648016	18.5073	-30.4929	0.00850215	-0.0101268	-0.0950659	18.4872	-30.4527	0.00820653	-6.23e-05	-0.094591	-38.9482	84.4182	0.186867	0.0532982	0.111129	19.2112	-29.5334	0.00620959	4.5e-09	-7.85068e+06	-0.0801902	19.8227	-30.7564	0.0240649	-0.509095
Cracidae.0	71	2	0.00464021	-0.380803	-0.126934	-38.7012	81.6577	0.0629576	0.227626	-38.7012	83.9241	0.0629746	5.74e-08	0.227626	-36.4552	79.4321	0.62389	-0.230548	0.268983	-32.9861	72.494	0.0191443	-0.209162	0.0371485	-34.7142	75.9501	0.207246	-0.0493904	0.194947	-34.6066	75.7349	0.142252	-0.00284504	0.194387	-86.9571	180.436	0.765557	0.39939	-0.345616	-37.9019	84.6926	0.0610049	3.08e-08	3.34226e+06	0.197899	-36.0617	81.0122	0.623206	-0.865806
Cracidae.0	71	3	0.00464021	-0.190401	-0.126934	0.351852	3.55162	0.0132033	-0.0596281	0.351852	5.81804	0.0132026	9.22e-10	-0.0596281	1.25843	4.00487	0.0578335	-0.145489	-0.078675	2.68288	1.15597	0.00698756	-0.123271	0.000301703	1.24504	4.03166	0.0241179	-0.0228358	-0.0637251	1.25247	4.0168	0.0226266	-0.000329366	-0.0630456	-42.3549	91.2315	0.16151	0.0644935	0.185294	0.732222	7.42445	0.0130041	7.77e-09	-4.2085e+06	-0.0501985	2.08852	4.71185	0.0319273	-3067.48
Cracidae.0	71	4	0.00464021	-0.126934	-0.190401	14.4384	-24.6214	0.00751664	0.0220688	14.9718	-23.4218	0.00751677	3.43e-16	0.0248094	14.6144	-22.707	0.0152901	-0.0685504	0.0264026	15.6148	-24.7079	0.00484695	-0.0905231	0.0322583	14.4815	-22.4412	0.00862507	-0.0049131	0.0221612	14.4857	-22.4496	0.00871593	-4.21e-05	0.0221844	-19.8348	46.1913	0.100426	0.0240901	0.024329	15.6742	-22.4596	0.00715328	8.44e-09	5.22527e+06	0.00935353	14.8454	-20.8019	0.0188716	-0.327537
Cracidae.0	71	5	0.00464021	-0.126934	-0.380803	19.7658	-35.2762	0.00607374	-0.031061	19.8161	-33.1105	0.00656136	0.0173555	-0.03194	19.7658	-33.0098	0.00607362	-1.91e-08	-0.031061	19.9061	-33.2905	0.0052778	-0.0323194	-0.0381576	20.2124	-33.903	0.00356857	0.0177937	-0.03206	20.2389	-33.956	0.00333452	9.67e-05	-0.0324205	-13.3604	33.2426	0.0113032	0.0246047	-0.0962355	19.8898	-30.8908	0.00662964	0.0203397	-0.532529	-0.0291156	19.7658	-30.6427	0.0060734	0
Cracidae.0	72	1	0.00464021	-0.126934	-0.126934	15.6996	-27.144	0.00714536	-0.0819334	15.6996	-24.8775	0.00714586	5.09e-11	-0.0819334	17.0034	-27.4851	0.0271614	-0.133236	-0.0842469	17.8514	-29.181	0.00452532	-0.083644	-0.0773769	16.6815	-26.8413	0.0126936	-0.0217355	-0.0847872	16.6421	-26.7624	0.0117355	-0.000161033	-0.0846388	-36.6763	79.8743	0.00621563	0.070149	-0.321013	15.8298	-22.7708	0.00710895	4.61e-09	-2.67089e+06	-0.0711804	17.881	-26.873	0.0287331	-0.0618718
Cracidae.0	72	2	0.00464021	-0.380803	-0.126934	-40.7774	85.8101	0.0684158	0.0539252	-40.7774	88.0766	0.068459	4.89e-08	0.0539251	-34.897	76.3157	1.91299	-0.347799	0.227666	-30.3729	67.2676	0.0133064	-0.251967	-0.278609	-33.6668	73.8553	0.325701	-0.0679811	0.0722966	-34.8433	76.2083	0.146398	-0.00292796	0.0380741	-88.1308	182.783	0.0443294	0.551774	-0.583115	-38.5805	86.0499	0.0626567	5.9e-09	2.60241e+07	-0.0799735	-33.082	75.0528	1.87512	-0.250109
Cracidae.0	72	3	0.00464021	-0.190401	-0.126934	-5.06162	14.3786	0.016396	-0.310885	-5.06162	16.645	0.0163976	1.28e-08	-0.310885	0.435704	5.65033	0.266927	-0.292435	-0.436117	5.3632	-4.20465	0.00382005	-0.217894	-0.150337	1.13244	4.25686	0.0658526	-0.0599718	-0.299614	1.01067	4.50041	0.0348941	-0.000697882	-0.291661	-60.0468	126.615	0.848872	0.101921	-0.278051	-5.05367	18.9962	0.0163923	1.2e-07	-38430	-0.306853	0.934167	7.02056	0.241032	-0.264262
Cracidae.0	72	4	0.00464021	-0.126934	-0.190401	15.8002	-27.3451	0.00711697	0.0652961	15.9899	-25.458	0.00824818	0.0343904	0.0616206	15.8002	-25.0786	0.00711665	-1.38e-07	0.0652961	15.9397	-25.3577	0.00615687	-0.032544	0.0607277	15.8228	-25.1239	0.00635526	0.00389142	0.0663238	15.8251	-25.1284	0.00626385	2.97e-05	0.066376	-6.83141	20.1846	0.0869995	0.0126459	0.0815681	16.3891	-23.8893	0.00825205	0.0381734	-0.523525	0.0781359	16.4575	-24.0262	0.00778971	-0.124255
Cracidae.0	72	5	0.00464021	-0.126934	-0.380803	10.3259	-16.3965	0.00885995	0.201723	10.3259	-14.13	0.00885927	2.98e-09	0.201723	17.4867	-28.4517	0.111165	-0.273233	0.24811	19.2887	-32.0556	0.00301479	-0.155637	0.124615	14.8903	-23.2589	0.0237102	-0.0420658	0.226083	14.6522	-22.7827	0.0195516	-0.000384652	0.219387	-53.8178	114.157	0.000227957	0.155145	-0.307258	10.5613	-12.2337	0.00877536	4.67e-09	3.94562e+06	0.185641	17.4323	-25.9757	0.107494	-0.312437
Cracidae.0	73	1	0.00464021	-0.126934	-0.126934	13.1601	-22.0648	0.00791055	0.102907	13.2994	-20.077	0.00898586	0.0294325	0.105366	13.1601	-19.7984	0.00791032	-5.42e-08	0.102907	13.1601	-19.7984	0.00791062	-2.85e-07	0.102907	13.3992	-20.2766	0.00538913	0.0128183	0.104057	13.3964	-20.2711	0.00518756	9.47e-05	0.104185	-17.2416	41.0049	0.00412734	0.0305717	0.202529	13.4202	-17.9515	0.0089171	0.0287746	0.554161	0.0972111	13.2257	-17.5624	0.010712	0
Cracidae.0	73	2	0.00464021	-0.380803	-0.126934	-74.8892	154.034	0.267778	-0.211462	-74.8892	156.3	0.267748	3.8e-07	-0.211462	-72.7338	151.989	2.92324	-0.239739	-0.252669	-54.9231	116.368	0.0167222	-0.38877	-0.00329159	-58.7695	124.061	4.44769	-0.132721	0.309195	-68.4884	143.499	0.567174	-0.0113435	0.0117841	-122.165	250.851	3.89955	1.58077	-0.546445	-72.729	154.347	0.245583	7.23e-09	-4.15441e+07	-0.0113849	-72.502	153.893	2.57625	-0.729516
Cracidae.0	73	3	0.00464021	-0.190401	-0.126934	-3.08864	10.4326	0.0151508	-0.0801825	-3.08631	12.6944	0.015153	6.37e-14	-0.0801847	0.513346	5.49505	0.246472	-0.284857	-0.157212	2.59521	1.33131	0.004966	-0.190015	0.00163406	0.816312	4.88912	0.0496785	-0.0484272	-0.0473051	1.41762	3.68651	0.0346318	-0.000692636	-0.0513885	-50.5485	107.619	1.48184	0.0584113	-0.00783347	-2.92288	14.7346	0.0150496	5.28e-09	-3.82426e+06	-0.0667349	1.52384	5.8412	0.217182	-0.38786
Cracidae.0	73	4	0.00464021	-0.126934	-0.190401	17.6521	-31.0489	0.00660893	0.00280905	17.6521	-28.7825	0.00660894	8.75e-10	0.00280905	20.0907	-33.6597	0.0492732	-0.203386	-0.0168015	22.4085	-38.2954	0.00312539	-0.123777	0.0351318	19.9154	-33.3091	0.0178048	-0.0386598	0.00870369	19.7293	-32.9368	0.0131875	-0.000229358	0.00799374	-29.5813	65.6843	0.0154286	0.048091	-0.145291	18.1506	-27.4124	0.00647871	4.3e-09	-5.36109e+06	0.01816	20.6036	-32.3183	0.0584476	-0.694194
Cracidae.0	73	5	0.00464021	-0.126934	-0.380803	3.218	-2.18067	0.0117738	-0.0631616	3.218	0.0857452	0.0117733	3.3e-09	-0.0631616	4.25552	-1.98931	0.0815531	-0.190696	-0.101342	5.65595	-4.79016	0.00526648	-0.154066	-0.000972512	6.31882	-6.1159	0.0332309	-0.0416308	-0.0489249	5.76399	-5.00625	0.0221582	-0.000373479	-0.0520022	-25.4237	57.3692	1.35e-09	0.0441951	0.165784	3.21829	2.45231	0.0117732	4.74e-09	158153	-0.0636608	4.31536	0.258164	0.0693501	-0.406056
Cracidae.0	74	1	0.00464021	-0.126934	-0.126934	18.9367	-33.618	0.00627805	0.0138674	18.9367	-31.3516	0.00627894	9.56e-09	0.0138674	19.0145	-31.5072	0.0100349	-0.0450182	0.00902168	19.7916	-33.0614	0.00429807	-0.0785491	0.0247764	18.9824	-31.443	0.00731169	-0.00538271	0.0143818	18.9836	-31.4454	0.00731863	-3.61e-05	0.0144217	-10.091	26.7038	0.00432389	0.0226594	-0.144244	19.6409	-30.3929	0.0061049	4.46e-09	-5.97044e+06	0.0316139	19.5476	-30.2063	0.0142291	-0.481488
Cracidae.0	74	2	0.00464021	-0.380803	-0.126934	-67.3214	138.898	0.197887	-0.0978723	-67.3214	141.165	0.197745	1.37e-08	-0.0978723	-65.8928	138.307	1.25001	-0.183205	-0.0833638	-62.1304	130.783	0.0511532	-0.239494	-0.245277	-65.4434	137.408	0.707082	-0.0488358	-0.0621951	-64.6686	135.859	0.482189	-0.00964378	-0.0531797	-117.882	242.285	2.88197	1.36159	-1.04145	-67.198	143.285	0.196871	7.45e-09	8.45518e+06	-0.139817	-66.0854	141.06	1.012	-0.35805
Cracidae.0	74	3	0.00464021	-0.190401	-0.126934	15.8015	-27.3477	0.00711659	0.0259415	15.8015	-25.0813	0.00711667	1.65e-08	0.0259415	15.8133	-25.1048	0.00903338	-0.0227432	0.0269109	16.6964	-26.8711	0.00452797	-0.0939876	0.0107705	15.9481	-25.3744	0.00957844	-0.0106202	0.0196092	16.0072	-25.4927	0.0105865	-0.00011842	0.0172654	-9.48149	25.4847	0.0121341	0.0205906	0.068714	17.2222	-25.5556	0.00672372	1.03e-08	3.86979e+06	-0.000705798	16.0278	-23.1666	0.0144338	-0.293651
Cracidae.0	74	4	0.00464021	-0.126934	-0.190401	8.54469	-12.8341	0.00951351	0.202795	8.54469	-10.5676	0.00951361	1.51e-09	0.202795	9.18129	-11.8408	0.0315777	-0.117527	0.207706	13.2833	-20.0449	0.0037041	-0.163606	0.217369	12.8628	-19.2038	0.0362068	-0.0549263	0.244218	12.986	-19.4502	0.0215816	-0.000431631	0.232669	-32.6893	71.9003	0.184988	0.0398771	0.0439375	8.68791	-8.48694	0.00945926	4.37e-09	-3.40203e+06	0.212702	9.77666	-10.6644	0.0247477	-0.53408
Cracidae.0	74	5	0.00464021	-0.126934	-0.380803	2.61191	-0.968504	0.012062	-0.272358	2.61191	1.29792	0.0120628	9.15e-10	-0.272358	6.3469	-6.17207	0.10134	-0.220175	-0.335763	10.9064	-15.291	0.00356153	-0.190136	-0.203956	5.946	-5.37027	0.0356523	-0.0438871	-0.251114	6.41186	-6.30198	0.0280863	-0.000561726	-0.247723	-54.863	116.248	0.630235	0.0899709	-0.377028	2.79158	3.30574	0.0119754	4.9e-09	-3.82356e+06	-0.259869	6.5051	-4.12131	0.0862567	-0.752554
Cracidae.0	75	1	0.00464021	-0.126934	-0.126934	7.30622	-10.3571	0.0099981	-0.119465	7.30621	-8.09069	0.00999569	1.58e-08	-0.119465	8.46722	-10.4127	0.0323879	-0.117208	-0.131837	9.60139	-12.681	0.00660231	-0.0735712	-0.101051	7.50092	-8.48009	0.0130921	-0.00989706	-0.117881	7.49082	-8.4599	0.0127582	-9.81e-05	-0.117977	-46.1642	98.8501	0.11505	0.0811299	-0.451547	7.95833	-7.02778	0.00974048	1.06e-08	3.5279e+06	-0.157814	8.61595	-8.34302	0.0304623	-0.180479
Cracidae.0	75	2	0.00464021	-0.380803	-0.126934	-101.361	206.978	0.772061	-0.816529	-101.362	209.246	0.771291	6.91e-06	-0.816498	-91.7141	189.95	13.2416	-0.314133	-1.11991	-88.8953	184.312	0.206348	-0.176219	-0.342227	-95.0516	196.625	2.28143	-0.0492417	-0.75179	-96.0312	198.584	1.58764	-0.0311493	-0.730851	-166.807	340.135	9.65072	10.7065	2.68381	-100.585	210.058	0.748471	1.15e-08	-3.10696e+07	-0.449196	-83.8738	176.636	36.4973	-0.306668
Cracidae.0	75	3	0.00464021	-0.190401	-0.126934	13.0853	-21.9152	0.00793401	-0.0365097	13.0853	-19.6488	0.00793479	1.97e-10	-0.0365097	13.1785	-19.8353	0.0129565	-0.0471241	-0.0463426	13.5773	-20.6329	0.00615755	-0.0539186	-0.0249781	13.3619	-20.2021	0.0108145	-0.0114548	-0.036259	13.3572	-20.1927	0.0105546	-9.33e-05	-0.0362148	-17.8148	42.1514	0.0365276	0.0261625	0.0855827	13.9967	-19.1045	0.00764959	6.01e-09	6.52046e+06	-0.0767938	13.3062	-17.7235	0.0118003	-0.0987995
Cracidae.0	75	4	0.00464021	-0.126934	-0.190401	2.79512	-1.33493	0.0119743	0.130808	2.79512	0.931492	0.0119754	2.19e-08	0.130808	5.01048	-3.49921	0.0946425	-0.208232	0.186401	6.14084	-5.75994	0.0056784	-0.1344	0.0865624	3.32263	-0.123526	0.0203651	-0.0198604	0.144117	3.35171	-0.181685	0.0195809	-0.000265707	0.143727	-63.0708	132.663	0.125962	0.172924	0.0850246	3.62735	1.63419	0.0115818	5e-09	-9.21959e+06	0.178136	5.03552	-1.18215	0.095643	-0.232047
Cracidae.0	75	5	0.00464021	-0.126934	-0.380803	14.9959	-25.7365	0.0073508	-0.246181	14.996	-23.4703	0.00735024	2.54e-12	-0.246182	17.6308	-28.7398	0.0594297	-0.212115	-0.285134	18.7673	-31.0129	0.00388436	-0.108502	-0.199545	17.5153	-28.5089	0.0187957	-0.0379666	-0.24766	18.2352	-29.9486	0.017065	-0.0003413	-0.246454	-31.0795	68.6808	0.0265692	0.0495218	-0.272206	15.0597	-21.2305	0.00733144	4.46e-09	2.25915e+06	-0.256525	18.0643	-27.2397	0.0532394	-0.21643
Cracidae.0	76	1	0.00464021	-0.126934	-0.126934	10.3277	-16.4001	0.00885932	0.027986	10.3277	-14.1336	0.00885981	5.16e-08	0.027986	13.9274	-21.333	0.0775383	-0.223652	0.0192545	14.1495	-21.7772	0.00506251	-0.0924635	0.0324522	13.8663	-21.2108	0.0231419	-0.0399824	0.0162888	13.8636	-21.2055	0.0203417	-0.000403262	0.02167	-41.7523	90.0262	0.0620867	0.0725645	-0.217602	10.5096	-12.1304	0.00879476	4.24e-09	3.65505e+06	0.0031014	14.8278	-20.7668	0.0853027	-0.207355
Cracidae.0	76	2	0.00464021	-0.380803	-0.126934	-82.2728	168.801	0.359721	-0.166665	-82.2728	171.067	0.359738	2.7e-09	-0.166665	-78.6404	163.802	15.0304	-0.378976	-0.402632	-65.8155	138.153	0.0345617	-0.34059	-0.0756565	-68.2942	143.11	4.33325	-0.117953	0.024356	-75.088	156.698	0.628227	-0.0125645	-0.0143617	-120.763	248.048	1.83505	1.6542	-1.4168	-81.9662	172.821	0.355384	1.35e-08	-9.46693e+06	0.0389381	-76.7332	162.355	75.9506	-0.492651
Cracidae.0	76	3	0.00464021	-0.190401	-0.126934	5.73102	-7.20673	0.0106469	-0.00331141	5.73102	-4.94031	0.0106461	2.19e-09	-0.00331141	9.63092	-12.7401	0.158199	-0.277085	-0.0195877	17.4137	-28.3057	0.00223977	-0.230937	-0.00883665	11.4843	-16.4469	0.0498145	-0.0658426	-0.00359467	11.5264	-16.531	0.0227438	-0.000454877	0.00704392	-41.6544	89.8305	0.220122	0.0563449	-0.184718	5.82715	-2.76542	0.0106061	4.06e-09	3.04674e+06	-0.0231585	9.63382	-10.3788	0.144986	-0.375679
Cracidae.0	76	4	0.00464021	-0.126934	-0.190401	14.8252	-25.395	0.00740065	0.0442041	14.8252	-23.1286	0.00740152	4.86e-11	0.0442041	17.1221	-27.7224	0.0417826	-0.175632	0.0427246	16.8316	-27.1415	0.00496863	-0.0731771	0.018565	15.8751	-25.2285	0.0129121	-0.0213592	0.0502679	15.9004	-25.2791	0.012611	-0.000183399	0.0497714	-56.4682	119.458	0.0254512	0.149799	-0.0685651	14.8422	-20.7956	0.00739559	3.68e-09	-1.18237e+06	0.0511849	19.6875	-30.4861	0.0307146	-35.1892
Cracidae.0	76	5	0.00464021	-0.126934	-0.380803	-0.0412421	4.3378	0.0134126	0.13729	-0.0412423	6.60422	0.0134139	3.6e-09	0.13729	1.10051	4.32072	0.0691697	-0.162282	0.140761	3.23839	0.0449495	0.00600575	-0.148135	0.101975	0.224778	6.07218	0.0192117	-0.0131005	0.133212	0.170882	6.17998	0.0175253	-0.000144348	0.134504	-48.3621	103.246	0.0404767	0.102409	0.00796363	-0.0256196	8.94013	0.0134058	6.56e-09	853495	0.128303	7.96287	-7.03686	0.0919935	-0.0916577
Cracidae.0	77	1	0.00464021	-0.126934	-0.126934	1.91649	0.422334	0.0124023	-0.00662564	1.91649	2.68875	0.0124034	8.34e-10	-0.00662564	4.58096	-2.64019	0.113687	-0.224549	0.0142511	6.06642	-5.61109	0.00547686	-0.144843	0.018599	3.55569	-0.589649	0.0278694	-0.0320869	0.0103955	4.19694	-1.87214	0.029666	-0.00059332	0.0113186	-66.3406	139.203	2.92e-08	0.212679	0.334976	1.93137	5.02615	0.0123955	7.95e-09	918593	-0.00886163	4.6735	-0.45812	0.108329	-5.09196
Cracidae.0	77	2	0.00464021	-0.380803	-0.126934	-89.894	184.043	0.487878	-0.279006	-89.894	186.31	0.487895	2.63e-09	-0.279006	-86.1926	178.907	7.09184	-0.274121	-0.446501	-81.8398	170.201	0.112082	-0.24373	-0.379815	-87.292	181.106	1.60342	-0.0480756	-0.666727	-87.503	181.528	1.124	-0.0221238	-0.583611	-155.208	316.938	5.52e-05	7.43842	-1.34479	-89.8885	188.666	0.48795	2.81e-08	995089	-0.287561	-86.1502	181.189	5.94256	-0.973014
Cracidae.0	77	3	0.00464021	-0.190401	-0.126934	-0.940955	6.13723	0.0139041	-0.0250873	-0.940896	8.40353	0.0139228	1.99e-12	-0.0250875	2.42855	1.66464	0.127206	-0.227118	-0.0583116	4.26276	-2.00378	0.00530758	-0.166058	-0.0399253	0.416093	5.68955	0.0316916	-0.0322009	-0.0505732	0.771568	4.9786	0.032834	-0.000644808	-0.0510637	-63.6698	133.861	0.0323381	0.186066	-0.290123	-0.940817	10.7705	0.0139031	5.5e-09	135718	-0.0253159	2.2132	4.4625	0.104759	-2.32507
Cracidae.0	77	4	0.00464021	-0.126934	-0.190401	17.5468	-30.8382	0.00663656	0.264964	17.5467	-28.5718	0.00663731	5.22e-09	0.264964	20.9663	-35.4109	0.0408475	-0.188438	0.29488	23.1936	-39.8654	0.00326367	-0.109633	0.205672	18.8731	-31.2245	0.0115416	-0.0220384	0.259339	18.6654	-30.809	0.0101562	-0.00012996	0.259982	-39.9745	86.4707	3.9e-09	0.0740974	0.19819	17.972	-27.0551	0.00652561	5.63e-09	-5.05426e+06	0.273673	20.4018	-31.9146	0.0321595	NA
Cracidae.0	77	5	0.00464021	-0.126934	-0.380803	9.81695	-15.3786	0.00904229	-0.22272	9.81695	-13.1122	0.0090419	1.51e-08	-0.22272	10.0257	-13.5296	0.0177171	-0.06505	-0.241116	10.0733	-13.6249	0.00753369	-0.040669	-0.208476	9.92273	-13.3237	0.0109282	-0.00695109	-0.22486	9.91846	-13.3152	0.0108032	-6.31e-05	-0.224705	-34.5922	75.7061	0.0155427	0.0594118	-0.272727	9.90524	-10.9216	0.00901026	6.49e-09	-2.33803e+06	-0.218072	10.4113	-11.9338	0.0152342	-1.38557
Cracidae.0	78	1	0.00464021	-0.126934	-0.126934	14.4715	-24.6877	0.00750679	0.0496945	14.7271	-22.9324	0.00907663	0.0448112	0.0434567	14.4715	-22.4213	0.0075074	-2.22e-07	0.0496946	14.4729	-22.4241	0.00739724	-0.00351661	0.0488583	14.8061	-23.0904	0.0049843	0.0137156	0.0462719	14.8274	-23.1331	0.00472856	9.71e-05	0.0459478	-13.3457	33.2132	3.87e-11	0.0268991	-0.0224985	15.2103	-21.5318	0.00887354	0.0440492	0.679077	0.0299249	14.9767	-21.0645	0.00805974	-0.132025
Cracidae.0	78	2	0.00464021	-0.380803	-0.126934	-34.0015	72.2583	0.0521779	-0.0439287	-34.0015	74.5247	0.0521851	4.48e-10	-0.0439287	-31.1709	68.8635	0.718112	-0.265267	-0.121415	-27.9395	62.4008	0.0134369	-0.236253	-0.0520796	-30.7808	68.0834	0.161834	-0.0460878	-0.00631552	-30.9607	68.4431	0.124131	-0.00248263	-0.013158	-100.888	208.298	0.268775	0.825233	-0.561117	-33.9996	76.8881	0.0521755	9.32e-09	-466217	-0.0412556	-29.5257	67.9403	1.03154	-0.235582
Cracidae.0	78	3	0.00464021	-0.190401	-0.126934	-2.63088	9.51708	0.0148769	0.196353	-2.63088	11.7835	0.014878	1.48e-10	0.196353	0.241763	6.03821	0.121069	-0.213691	0.257405	3.4849	-0.448065	0.00547484	-0.165548	0.0691825	-0.10997	6.74168	0.0389127	-0.0385684	0.19893	-0.0184996	6.55874	0.0342793	-0.000668896	0.19704	-45.1181	96.7579	0.0332618	0.0878478	0.0562423	-0.690277	10.2694	0.0137659	4.35e-09	1.68293e+07	0.151318	0.230057	8.42877	0.116507	-0.27183
Cracidae.0	78	4	0.00464021	-0.126934	-0.190401	14.8085	-25.3616	0.00740554	-0.137053	14.8085	-23.0952	0.00740556	1.98e-09	-0.137053	14.8729	-23.224	0.0109975	-0.0379363	-0.132946	15.6411	-24.7604	0.00524978	-0.0717431	-0.135769	14.8254	-23.1291	0.00805576	-0.00298184	-0.136247	14.8254	-23.1291	0.00805008	-2.26e-05	-0.136256	-42.595	91.7117	3.53e-09	0.0866663	-0.165401	14.9757	-21.0625	0.00735601	5.02e-09	3.07473e+06	-0.146547	14.9734	-21.0578	0.0111639	-0.107402
Cracidae.0	78	5	0.00464021	-0.126934	-0.380803	13.1312	-22.0071	0.00791959	-0.0992069	13.1312	-19.7407	0.00791954	3.68e-10	-0.0992069	13.5818	-20.6418	0.022046	-0.0997966	-0.0774147	14.1341	-21.7464	0.00513963	-0.0896266	-0.121821	13.7033	-20.8849	0.013453	-0.0197248	-0.100893	13.714	-20.9063	0.0128381	-0.000170776	-0.101795	-29.6256	65.7729	0.0818935	0.0404523	-0.0419667	13.8814	-18.8739	0.00768495	4.29e-09	7.83896e+06	-0.119879	14.4008	-19.9127	0.0218294	-0.47961
Cracidae.0	79	1	0.00464021	-0.126934	-0.126934	14.0352	-23.815	0.00763849	0.0773043	14.4025	-22.2833	0.00763823	3.25e-16	0.0759261	15.6888	-24.8559	0.0557576	-0.198225	0.036202	17.4125	-28.3033	0.00332434	-0.153532	0.157202	16.5532	-26.5847	0.018402	-0.0351098	0.0815638	16.6502	-26.7787	0.0159237	-0.000291076	0.083585	-36.2575	79.0367	8.11e-11	0.065954	0.34661	14.2583	-19.6277	0.00757022	5.75e-09	3.81785e+06	0.0708975	16.7131	-24.5374	0.0430879	-3900.68
Cracidae.0	79	2	0.00464021	-0.380803	-0.126934	-86.5905	177.436	0.427628	1.19195	-86.5905	179.703	0.427444	1.88e-08	1.19195	-80.6497	167.821	4.65591	-0.254426	1.53345	-77.8747	162.271	0.144956	-0.161069	0.359626	-83.4854	173.492	1.03234	-0.0360519	1.18439	-83.8477	174.217	0.870987	-0.0157295	1.16702	-152.849	312.219	2.97148	6.46484	-1.57791	-85.8934	180.676	0.415698	6.41e-09	4.50552e+07	1.10761	-73.0686	155.026	8.62217	-0.895165
Cracidae.0	79	3	0.00464021	-0.190401	-0.126934	5.15403	-6.05275	0.0108963	-0.305332	5.15403	-3.78633	0.0108958	1.75e-09	-0.305332	5.57791	-4.63408	0.0325803	-0.106614	-0.308923	7.37509	-8.22844	0.00530666	-0.139957	-0.322881	5.69571	-4.86969	0.0190967	-0.0206203	-0.296218	6.1352	-5.74866	0.0284682	-0.000569364	-0.289814	-48.7476	104.017	0.238591	0.0811678	-0.574847	5.20591	-1.52294	0.0108727	7.03e-09	-1.80122e+06	-0.301636	6.01517	-3.14144	0.0283234	-1.20188
Cracidae.0	79	4	0.00464021	-0.126934	-0.190401	9.32192	-14.3885	0.00922222	-0.174752	9.32192	-12.1221	0.00922251	1.72e-09	-0.174752	9.35326	-12.1848	0.0131945	-0.0342331	-0.172473	9.68079	-12.8398	0.00702032	-0.0600982	-0.182809	9.41307	-12.3044	0.0114828	-0.00779942	-0.17432	9.43475	-12.3478	0.0120179	-9.64e-05	-0.174257	-16.4566	39.435	0.0127829	0.0276153	-0.282424	9.33455	-9.78021	0.00921771	6.81e-09	-844565	-0.173074	9.51848	-10.1481	0.0165283	-0.120671
Cracidae.0	79	5	0.00464021	-0.126934	-0.380803	14.3771	-24.4988	0.007534	-0.192143	14.3771	-22.2324	0.00753394	4.71e-08	-0.192143	14.3778	-22.2338	0.00786656	-0.00407997	-0.192655	14.5921	-22.6624	0.00632035	-0.0393671	-0.189099	14.8056	-23.0894	0.00432961	0.0183894	-0.196472	14.7734	-23.0252	0.00436158	0.000110778	-0.195554	-26.0035	58.5288	0.0117419	0.0415732	-0.311507	14.4025	-19.9161	0.00752639	2.98e-08	-247958	-0.18999	14.5682	-20.2475	0.0110039	0
Cracidae.0	80	1	0.00464021	-0.126934	-0.126934	5.72851	-7.2017	0.010648	-0.178693	5.72851	-4.93528	0.010647	5.82e-09	-0.178693	11.8125	-17.1032	0.136701	-0.271231	-0.129057	12.4573	-18.3929	0.00447325	-0.132222	-0.272206	9.96764	-13.4135	0.0278321	-0.0410914	-0.19396	10.4956	-14.4694	0.0236592	-0.000473184	-0.192052	-60.512	127.546	1.36e-09	0.188983	-0.658323	5.76912	-2.64935	0.0106306	9.08e-09	-933775	-0.174763	10.9626	-13.0362	0.0911041	-0.85022
Cracidae.0	80	2	0.00464021	-0.380803	-0.126934	-70.0957	144.447	0.221029	0.577521	-70.0957	146.713	0.221072	1.62e-08	0.577521	-60.6106	127.743	152.631	-0.688203	0.9613	-47.3826	101.287	0.0124883	-0.388321	0.142073	-47.3411	101.204	3.1821	-0.140601	0.408531	-60.2439	127.009	0.400775	-0.00801549	0.455121	-103.581	213.685	4.84e-09	1.05849	0.739243	-67.513	143.915	0.199374	1.19e-08	2.52014e+07	0.438304	-54.9161	118.721	94.6983	-9.49869
Cracidae.0	80	3	0.00464021	-0.190401	-0.126934	2.52793	-0.800541	0.0121021	0.0345623	2.52793	1.46588	0.0121018	2.06e-09	0.0345623	4.36215	-2.20257	0.0739327	-0.181529	-0.011201	5.30823	-4.09472	0.00611829	-0.126658	0.0574408	3.62328	-0.724825	0.0227117	-0.0241032	0.0294721	3.66854	-0.815331	0.0216632	-0.000334081	0.0301744	-57.9224	122.367	2.85e-09	0.170395	-0.259074	2.86149	3.16591	0.0119417	1.42e-08	-1.81851e+06	0.0465329	4.52204	-0.1552	0.0601817	-0.323431
Cracidae.0	80	4	0.00464021	-0.126934	-0.190401	16.6034	-28.9515	0.00689253	-0.0325369	16.6215	-26.7213	0.00689555	1.01e-14	-0.0325451	16.7685	-27.0152	0.0137267	-0.0664511	-0.034803	17.6037	-28.6857	0.00444649	-0.0902222	-0.0142656	16.7291	-26.9364	0.00905467	-0.00982452	-0.0332657	16.7503	-26.9789	0.00936215	-8.56e-05	-0.0334555	-30.1955	66.9128	6.41e-11	0.0562007	0.149497	17.8542	-26.8195	0.00655574	5.18e-09	7.2181e+06	-0.0498712	16.7164	-24.5439	0.0100117	-0.0305813
Cracidae.0	80	5	0.00464021	-0.126934	-0.380803	12.7748	-21.2944	0.0080321	0.0933653	12.7748	-19.0279	0.00803304	1.55e-08	0.0933653	12.7884	-19.0551	0.0102264	-0.0230199	0.091002	12.9202	-19.3186	0.00688103	-0.0349662	0.0990956	13.4116	-20.3016	0.0125855	-0.0168754	0.0887378	13.3919	-20.2621	0.0119519	-0.000138821	0.0893656	-13.6441	33.8098	1.13e-10	0.0289912	0.0729112	12.8733	-16.8578	0.00800114	4.5e-08	-255022	0.0986776	12.9148	-16.9406	0.0109553	0
Cracidae.0	81	1	0.00464021	-0.126934	-0.126934	13.3784	-22.5014	0.00784062	0.220747	13.3784	-20.235	0.00784115	1.36e-08	0.220747	16.823	-27.1242	0.0619055	-0.212958	0.25348	19.5517	-32.5817	0.0032469	-0.14035	0.129103	15.767	-25.0122	0.0174502	-0.0327954	0.213852	15.374	-24.2264	0.0137624	-0.000218326	0.215539	-43.9599	94.4416	0.0174588	0.0899178	-0.0396621	14.0444	-19.1998	0.00763484	3.95e-09	6.91606e+06	0.208934	18.2091	-27.5294	0.0475837	-3.50032
Cracidae.0	81	2	0.00464021	-0.380803	-0.126934	-11.5771	27.4095	0.0212781	-0.151403	-11.5771	29.6759	0.0212743	1.99e-07	-0.151403	-11.3244	29.1704	0.0674815	-0.111626	-0.175752	-10.1603	26.8424	0.011009	-0.133699	-0.117295	-10.5068	27.5353	0.0412856	-0.0256837	-0.137622	-10.2594	27.0406	0.0446866	-0.000807028	-0.135982	-38.2775	83.0768	0.0355182	0.0661917	-0.268904	-11.3316	31.5521	0.0210691	8.54e-09	3.21645e+06	-0.163266	-11.288	31.4649	0.0330656	-0.321859
Cracidae.0	81	3	0.00464021	-0.190401	-0.126934	0.697347	2.86063	0.0130221	0.183129	0.697346	5.12705	0.0130215	4.69e-08	0.183129	1.5894	3.34294	0.061206	-0.152273	0.199742	3.60087	-0.680001	0.00662217	-0.124925	0.178418	1.20614	4.10946	0.0225535	-0.020639	0.164005	1.3702	3.78134	0.0257887	-0.000435817	0.157756	-33.5869	73.6955	0.0170763	0.0577215	0.5746	1.27423	6.34043	0.0127249	4.13e-09	-7.95628e+06	0.197309	1.77141	5.34606	0.0542307	-0.82068
Cracidae.0	81	4	0.00464021	-0.126934	-0.190401	11.8067	-19.358	0.0083498	0.0974672	11.8083	-17.0948	0.00847788	0.00330059	0.0975556	11.8067	-17.0916	0.0083514	-4.43e-06	0.0974671	12.1254	-17.7291	0.00673282	-0.0473368	0.0935842	11.8684	-17.2151	0.0101715	-0.00715227	0.0962795	11.8695	-17.2173	0.0100763	-6.11e-05	0.0963075	-22.0922	50.7061	0.000430715	0.041605	0.238472	12.9373	-16.9858	0.00798047	4.1e-08	893668	0.0816578	11.9156	-14.9422	0.00869399	-0.13873
Cracidae.0	81	5	0.00464021	-0.126934	-0.380803	12.6468	-21.0382	0.00807388	0.0362017	13.1013	-19.6809	0.0108083	0.0707706	0.0470161	12.6468	-18.7718	0.00807554	-1.03e-07	0.0362017	12.6468	-18.7718	0.00807436	-7.6e-09	0.0362017	13.9033	-21.2848	0.00290781	0.033553	0.0337376	13.9915	-21.4613	0.00225222	0.000209478	0.0358819	-14.7157	35.9531	3.62e-07	0.0357017	-0.0176658	13.1113	-17.3337	0.0108039	0.0707901	0.0995492	0.0453593	12.8548	-16.8207	0.0118582	0
Cracidae.0	82	1	0.00464021	-0.126934	-0.126934	15.3499	-26.4445	0.0072485	0.0521362	15.3499	-24.1781	0.00724702	1.05e-08	0.0521362	15.4024	-24.2831	0.010021	-0.0310666	0.0495577	15.8087	-25.0957	0.0056975	-0.0518022	0.0545011	15.3503	-24.1788	0.00734878	-0.000501712	0.0521533	15.3504	-24.179	0.00736767	-4.3e-06	0.0521566	-34.6827	75.8872	0.230454	0.0441832	-0.118772	18.418	-27.947	0.00640974	5.68e-09	1.46647e+07	0.0354629	15.5981	-22.3073	0.0113884	-0.00815345
Cracidae.0	82	2	0.00464021	-0.380803	-0.126934	-80.8626	165.981	0.340006	-0.756787	-80.8626	168.247	0.340127	7.81e-09	-0.756787	-78.6167	163.755	2.15861	-0.186874	-0.875564	-74.5424	155.607	0.117537	-0.175784	-0.399715	-78.776	164.074	0.871643	-0.0378027	-0.840843	-78.5727	163.667	0.810916	-0.0162183	-0.828492	-141.256	289.033	3.16991	3.86491	1.90987	-77.4139	163.717	0.296219	1.79e-08	-3.36826e+07	-0.636147	-74.116	157.121	3.23752	-0.2012
Cracidae.0	82	3	0.00464021	-0.190401	-0.126934	10.5489	-16.8424	0.00878008	-0.238631	11.1067	-15.6917	0.0122454	0.0818143	-0.227471	10.5489	-14.576	0.00877932	-1.23e-09	-0.238631	10.5489	-14.576	0.0087808	-2.05e-08	-0.238631	11.0572	-15.5926	0.00479862	0.020454	-0.229998	11.1303	-15.7389	0.00391249	0.000176934	-0.227396	-14.9591	36.4399	0.106118	0.0200218	-0.185885	11.1494	-13.4098	0.0121809	0.080921	-0.0749888	-0.230224	11.1852	-13.4815	0.00958206	-13.1604
Cracidae.0	82	4	0.00464021	-0.126934	-0.190401	7.7311	-11.2069	0.00982922	-0.04424	7.7311	-8.94046	0.00982876	6.57e-10	-0.04424	9.6626	-12.8035	0.0761123	-0.205072	-0.0141087	10.3011	-14.0805	0.00523612	-0.118005	-0.0321469	9.28327	-12.0448	0.0230943	-0.0336739	-0.0280145	10.1693	-13.8169	0.0233035	-0.00046607	-0.0309087	-48.4031	103.328	1.56776	0.0557498	-0.0805887	8.45079	-8.0127	0.00954925	5.84e-09	-8.22732e+06	-0.0346148	18.4196	-27.9502	0.570803	-3.20088
Cracidae.0	82	5	0.00464021	-0.126934	-0.380803	8.9376	-13.6199	0.00936461	-0.250722	8.9376	-11.3535	0.00936546	2.65e-09	-0.250722	10.3792	-14.2366	0.0399652	-0.145061	-0.251892	12.1957	-17.8697	0.00503711	-0.110207	-0.230103	9.83341	-13.1451	0.0164845	-0.0218654	-0.261339	9.74696	-12.9722	0.01482	-0.000195979	-0.259445	-47.6849	101.892	0.08648	0.0905196	0.215037	9.35299	-9.8171	0.0092116	7.72e-09	-4.6313e+06	-0.243563	10.1584	-11.4279	0.030938	-0.340954
Cracidae.0	83	1	0.00464021	-0.126934	-0.126934	26.0781	-47.901	0.00471848	-0.0292249	26.0847	-45.6476	0.00486113	0.0065552	-0.030882	26.0781	-45.6345	0.00471836	-1.95e-06	-0.0292247	26.0782	-45.6347	0.00470446	-0.000728698	-0.029459	26.0832	-45.6448	0.00496162	-0.00178474	-0.0293268	26.0838	-45.6458	0.00498582	-9.4e-06	-0.0293403	-5.37375	17.2692	0.0100257	0.0174283	-0.234102	26.0847	-43.2804	0.00486057	0.0065261	-0.0267181	-0.0308833	28.2335	-47.578	0.00514541	-1.89976
Cracidae.0	83	2	0.00464021	-0.380803	-0.126934	-35.9457	76.1466	0.0563872	-0.222408	-35.9457	78.413	0.0563885	4.39e-08	-0.222408	-31.4313	69.3844	2.32689	-0.381281	-0.367192	-19.8224	46.1666	0.00530343	-0.350998	-0.0539654	-24.6136	55.7489	0.454391	-0.0973276	-0.128206	-28.5332	63.5882	0.100732	-0.00201463	-0.160081	-69.8164	146.155	0.000307448	0.283018	-0.550795	-35.0871	79.063	0.0544946	5.81e-09	-1.5965e+07	-0.192785	-27.5013	63.8915	4.52859	-9.98096
Cracidae.0	83	3	0.00464021	-0.190401	-0.126934	3.57996	-2.9046	0.0116039	-0.0788364	3.57996	-0.638182	0.0116045	1.33e-08	-0.0788364	3.62971	-0.737681	0.0173983	-0.0387946	-0.0879594	3.87053	-1.21931	0.00922529	-0.0512542	-0.0515136	3.68851	-0.855285	0.0146359	-0.00839213	-0.0817054	3.68728	-0.852819	0.0143908	-9.8e-05	-0.0814373	-37.8798	82.2813	0.0180933	0.0673723	0.349955	3.67909	1.53071	0.011558	5.21e-09	2.76255e+06	-0.083437	4.23262	0.423653	0.0203995	-0.608456
Cracidae.0	83	4	0.00464021	-0.126934	-0.190401	10.6321	-17.0088	0.00875223	0.00619534	10.6321	-14.7424	0.00875212	9.3e-10	0.00619534	10.69	-14.8583	0.0120743	-0.0308751	0.00385872	11.4119	-16.302	0.00653231	-0.0611266	-0.000215489	10.7917	-15.0617	0.00675691	0.00881835	0.00784611	10.7745	-15.0272	0.00689146	6.5e-05	0.00771132	-35.8252	78.1722	0.726978	0.0352537	0.135391	10.656	-12.4231	0.00874393	5.91e-09	-1.03955e+06	0.008159	10.7643	-12.6397	0.0117743	-0.015275
Cracidae.0	83	5	0.00464021	-0.126934	-0.380803	14.1046	-23.9538	0.00761662	-0.00526252	14.2274	-21.9331	0.00889628	0.035575	-0.0092777	14.1046	-21.6874	0.00761605	-2.86e-07	-0.0052625	14.3258	-22.1299	0.00598683	-0.0544658	-0.00644227	14.3601	-22.1985	0.00416127	0.0205559	-0.0025534	14.4115	-22.3012	0.00342885	0.000153297	-0.00219243	-12.5809	31.6834	0.000277877	0.0273647	0.146606	14.2287	-19.5685	0.00890666	0.0358346	-0.0485821	-0.00885118	14.1636	-19.4384	0.00778248	-0.0846656
Cracidae.0	84	1	0.00464021	-0.126934	-0.126934	17.5116	-30.7679	0.0066458	0.0593047	17.5116	-28.5015	0.00664568	3.51e-09	0.0593047	17.8966	-29.2715	0.0170983	-0.0919309	0.0434258	18.003	-29.4842	0.00493634	-0.0651536	0.061464	20.6148	-34.7079	0.0198341	-0.0442063	0.0680744	20.1887	-33.8556	0.0135602	-0.000245953	0.0666141	-25.6204	57.7626	0.256216	0.0261066	0.0360688	17.6176	-26.3463	0.00661852	4.95e-09	-2.2712e+06	0.0638925	17.986	-27.083	0.0180888	-0.248624
Cracidae.0	84	2	0.00464021	-0.380803	-0.126934	-89.2035	182.662	0.474572	0.0138676	-89.2035	184.929	0.474824	1.48e-08	0.0138677	-84.5468	175.615	20.9709	-0.388667	0.0927072	-71.6203	149.762	0.044349	-0.342423	0.114126	-71.5413	149.604	5.79564	-0.123813	-0.196557	-80.5439	167.609	0.902928	-0.0180586	-0.119215	-136.871	280.264	1.57622	3.45075	1.57849	-87.1003	183.09	0.436482	1.32e-08	3.14077e+07	-0.155449	-83.9932	176.875	18.5083	-0.669967
Cracidae.0	84	3	0.00464021	-0.190401	-0.126934	-22.5396	49.3344	0.0329856	-0.210494	-22.5396	51.6009	0.0329849	4.38e-10	-0.210494	-16.7985	40.1187	0.861791	-0.34046	-0.309452	-13.652	33.8257	0.0106092	-0.172175	-0.142856	-15.9076	38.337	0.164551	-0.0694073	-0.15579	-16.5233	39.5683	0.0697526	-0.00139505	-0.172162	-70.5355	147.593	0.212957	0.226525	-0.729671	-21.259	51.4068	0.0313416	7.41e-09	-1.16153e+07	-0.175381	-16.0169	40.9228	0.654112	-0.396626
Cracidae.0	84	4	0.00464021	-0.126934	-0.190401	11.8453	-19.4353	0.00833705	-0.0707336	11.8453	-17.1688	0.00833732	3.35e-09	-0.0707336	12.5043	-18.4868	0.0228697	-0.0991614	-0.078187	13.5734	-20.625	0.00505029	-0.0992954	-0.0694292	12.4228	-18.3239	0.0136736	-0.0183989	-0.0668107	12.4619	-18.4021	0.0138257	-0.00018979	-0.0662715	-38.5542	83.6301	0.169463	0.0534582	-0.299041	12.5983	-16.3078	0.00809076	5.81e-09	-5.73535e+06	-0.057126	12.5772	-16.2654	0.0225478	-0.249137
Cracidae.0	84	5	0.00464021	-0.126934	-0.380803	7.00467	-9.75402	0.0101181	0.0701862	7.00467	-7.4876	0.0101194	1.22e-09	0.0701862	10.6531	-14.7845	0.111858	-0.246848	0.00723084	12.2992	-18.0767	0.00357921	-0.181977	0.124055	9.56918	-12.6166	0.0246339	-0.0357782	0.042936	9.4084	-12.2951	0.0201781	-0.000357316	0.0519929	-47.6235	101.769	0.451075	0.0676771	0.191222	8.1027	-7.3165	0.00968417	7.85e-09	5.62803e+06	0.0521463	10.6551	-12.4214	0.14038	NA
Cracidae.0	85	1	0.00464021	-0.126934	-0.126934	7.70545	-11.1556	0.0098392	-0.0446885	7.70545	-8.88915	0.00983743	2.78e-09	-0.0446885	13.0234	-19.5252	0.108736	-0.253479	-0.0406935	15.5537	-24.5857	0.00319415	-0.173581	-0.0197914	9.93475	-13.3478	0.0253529	-0.0367177	-0.0302539	9.54531	-12.5689	0.0189147	-0.000315542	-0.033777	-61.4397	129.401	0.0872485	0.163205	0.230026	8.24356	-7.59822	0.00962923	5.55e-09	-7.06191e+06	-0.0366479	13.8532	-18.8176	0.108766	-0.834018
Cracidae.0	85	2	0.00464021	-0.380803	-0.126934	-93.2439	190.743	0.557848	0.480251	-93.2439	193.009	0.558001	1.22e-09	0.480251	-78.1325	162.787	15.4929	-0.384038	0.454895	-76.9838	160.489	0.121552	-0.185929	0.230293	-83.2931	173.108	1.86998	-0.058004	0.304588	-85.6014	177.724	1.12295	-0.0223509	0.338394	-161.631	329.783	18.2125	7.94484	-2.09309	-91.7463	192.381	0.525625	7.97e-09	6.1227e+07	0.380194	-69.5502	147.989	22.5308	-0.942229
Cracidae.0	85	3	0.00464021	-0.190401	-0.126934	-2.46111	9.17754	0.0147751	0.0228179	-2.46111	11.444	0.0147751	2.12e-09	0.0228179	2.94615	0.629442	0.239733	-0.291736	0.0659269	4.9573	-3.39287	0.00478888	-0.17734	0.044579	1.52466	3.47241	0.0461419	-0.0463936	-0.00171241	0.878615	4.76451	0.03018	-0.000550436	0.00878947	-65.4176	137.357	3.21e-09	0.206346	0.496657	0.928233	7.03242	0.012903	9.6e-09	-1.22078e+07	0.0468613	3.54639	1.79611	0.251712	-1.01036
Cracidae.0	85	4	0.00464021	-0.126934	-0.190401	12.3466	-20.4379	0.00817134	-0.0403413	12.347	-18.1723	0.00817213	4.61e-13	-0.0403408	18.4343	-30.3469	0.153869	-0.309229	-0.10094	18.8208	-31.1198	0.00324471	-0.144484	-0.0276186	17.0226	-27.5234	0.0305675	-0.0541862	-0.0500511	17.1995	-27.8773	0.0191737	-0.000383474	-0.0463403	-67.9727	142.467	6.81e-08	0.228533	-0.102588	12.9735	-17.0582	0.00796906	5.75e-09	6.70157e+06	-0.0482439	20.1898	-31.4908	0.133818	-0.991506
Cracidae.0	85	5	0.00464021	-0.126934	-0.380803	14.9931	-25.7309	0.00735161	0.168023	14.9932	-23.4646	0.00735226	2.18e-12	0.168022	21.628	-36.7342	0.170113	-0.331963	0.0962171	24.6775	-42.8333	0.00184202	-0.209495	0.22095	19.9377	-33.3537	0.0237801	-0.0491433	0.161941	19.2011	-31.8804	0.0157581	-0.000302028	0.168935	-60.6496	127.821	1.11e-10	0.170554	0.1533	15.526	-22.1632	0.00719596	5.16e-09	6.52964e+06	0.161106	21.2213	-33.5538	0.14151	-1.38558
Cracidae.0	86	1	0.00464021	-0.126934	-0.126934	14.2305	-24.2057	0.00757875	0.170525	15.1695	-23.8172	0.0233022	0.332166	0.235677	14.2305	-21.9393	0.00757771	-2.38e-07	0.170525	14.2305	-21.9393	0.00757882	-2.66e-08	0.170525	14.4161	-22.3104	0.0055248	0.0108137	0.172619	14.4274	-22.333	0.00531538	8.03e-05	0.173001	-7.94527	22.4123	0.068166	0.0149625	0.278595	15.7498	-22.6107	0.0217611	0.314377	0.369193	0.221086	14.2305	-19.5721	0.0075786	0
Cracidae.0	86	2	0.00464021	-0.380803	-0.126934	-86.2971	176.849	0.42262	-0.631074	-86.2971	179.116	0.4227	3.37e-09	-0.631074	-82.083	170.688	7.20481	-0.291938	-1.02353	-69.1881	144.898	0.0412494	-0.334615	-0.119385	-74.0563	154.634	3.39381	-0.0992299	-0.39033	-78.1917	162.905	0.808716	-0.0161743	-0.461798	-134.674	275.869	8.89076	2.47316	-1.78834	-86.2885	181.466	0.422427	1.27e-08	-2.22367e+06	-0.622914	-80.9718	170.833	5.27914	-1.00381
Cracidae.0	86	3	0.00464021	-0.190401	-0.126934	-31.6139	67.4831	0.0474166	-0.0784794	-31.6139	69.7495	0.0474182	1.49e-09	-0.0784794	-25.8467	58.2151	0.578575	-0.264941	-0.181804	-21.7314	49.9846	0.0148192	-0.168222	-0.0225912	-26.752	60.0257	0.146884	-0.0490175	-0.0490121	-27.1342	60.7902	0.103206	-0.00204676	-0.0451031	-101.191	208.904	1.72585	0.6837	-0.95018	-31.5389	71.9666	0.0472743	6.72e-09	4.17936e+06	-0.0865728	-26.0583	61.0055	0.404503	-1.292
Cracidae.0	86	4	0.00464021	-0.126934	-0.190401	21.7822	-39.3091	0.00560329	-0.0857858	21.7822	-37.0426	0.005603	2.82e-08	-0.0857858	21.783	-37.0442	0.00588895	-0.00473612	-0.0861972	22.0216	-37.5215	0.00463308	-0.042449	-0.0791955	21.8065	-37.0913	0.00619956	-0.00362974	-0.0861462	21.8074	-37.093	0.00621003	-2.15e-05	-0.0861639	-9.15037	24.8225	0.0200428	0.0192246	-0.00105408	22.3642	-35.8395	0.00547397	3.05e-07	-87671.5	-0.0780771	22.3684	-35.848	0.00596862	-0.703123
Cracidae.0	86	5	0.00464021	-0.126934	-0.380803	-5.38865	15.0326	0.0166108	-0.0264365	-5.38865	17.299	0.0166123	1.74e-09	-0.0264365	-2.48324	11.4882	0.161811	-0.231466	-0.0970493	1.67752	3.1667	0.00516348	-0.191798	0.125025	-2.83758	12.1969	0.0422698	-0.0379497	-0.0548548	-3.27244	13.0666	0.0303903	-0.000501405	-0.0442899	-66.3343	139.19	0.140034	0.196336	0.64711	-5.38826	19.6654	0.016612	5.41e-09	-220909	-0.0260926	-0.12694	9.14277	0.166998	-1.00329
Cracidae.0	87	1	0.00464021	-0.126934	-0.126934	22.0545	-39.8537	0.00554177	-0.00737036	22.0545	-37.5872	0.00554256	1.63e-09	-0.00737036	22.6484	-38.7751	0.0215325	-0.132622	0.00662707	24.3144	-42.107	0.00282552	-0.130125	-0.0504678	23.2007	-39.8797	0.0127147	-0.0316678	-0.0151755	23.0818	-39.6419	0.0102942	-0.000164384	-0.0138567	-12.078	30.6777	0.00450834	0.026005	-0.0861298	22.0585	-35.2281	0.0055412	4.48e-09	-0.0251302	418582	23.8485	-38.8081	0.0236905	-0.343568
Cracidae.0	87	2	0.00464021	-0.380803	-0.126934	-37.6125	79.4803	0.0602887	0.570341	-37.6125	81.7467	0.0602917	2.08e-08	0.570341	-33.5665	73.6548	1.01467	-0.290012	0.772225	-31.3611	69.244	0.0166801	-0.220843	0.148336	-34.171	74.8636	0.160636	-0.0407283	0.632385	-33.5984	73.7185	0.137525	-0.0027505	0.623675	-85.8171	178.156	0.00352769	0.555373	-0.343721	-37.1065	83.1019	0.0590694	3.99e-09	1.2242	-1.73025e+07	-32.5247	73.9383	0.790399	-0.575139
Cracidae.0	87	3	0.00464021	-0.190401	-0.126934	19.2323	-34.2094	0.00620497	0.0384356	19.2323	-31.9429	0.00620396	3.12e-09	0.0384356	20.8342	-35.1466	0.0496093	-0.206979	0.0212902	23.1071	-39.6924	0.00242781	-0.171117	0.0664019	21.5861	-36.6505	0.0177162	-0.0416958	0.0428176	21.4716	-36.4215	0.0134469	-0.000251498	0.0424951	-17.9528	42.4274	0.0390672	0.0256005	0.194369	19.4512	-30.0135	0.00615017	4.71e-09	-0.0999163	3.10071e+06	21.1757	-33.4625	0.0456395	-0.250529
Cracidae.0	87	4	0.00464021	-0.126934	-0.190401	11.9742	-19.693	0.00829464	-0.0635793	11.9742	-17.4266	0.00829399	3.94e-09	-0.0635793	12.2845	-18.0472	0.022389	-0.0962823	-0.0920617	12.5456	-18.5695	0.00591961	-0.0725254	-0.0234766	12.4431	-18.3644	0.0145273	-0.0207259	-0.0672597	12.478	-18.4342	0.0145094	-0.00021249	-0.0668051	-16.551	39.6237	0.00439778	0.0315002	0.101526	12.0158	-15.1427	0.00827993	4.35e-09	0.00632751	-1.69408e+06	12.934	-16.9791	0.0196537	-0.139582
Cracidae.0	87	5	0.00464021	-0.126934	-0.380803	14.7264	-25.1976	0.00742962	0.0144784	14.7264	-22.9312	0.00743021	1.84e-10	0.0144784	15.2929	-24.064	0.0228361	-0.109808	0.000931828	16.2402	-25.9587	0.00469091	-0.0911051	0.0520585	14.9264	-23.3311	0.0104915	-0.0125422	0.0163259	14.912	-23.3022	0.010115	-9.36e-05	0.0161922	-29.9756	66.4729	0.041977	0.044858	0.12998	15.2869	-21.685	0.00726448	5.41e-09	-0.226988	4.7071e+06	18.3667	-27.8445	0.025693	-0.746132
Cracidae.0	88	1	0.00464021	-0.126934	-0.126934	13.367	-22.4788	0.00784414	0.0624398	13.367	-20.2123	0.00784474	1.99e-10	0.0624398	13.424	-20.3262	0.0119057	-0.0399984	0.0610679	13.8313	-21.1409	0.00600682	-0.0572689	0.0592026	13.3795	-20.2372	0.00716433	0.00312684	0.0615278	13.3811	-20.2404	0.00706849	2.7e-05	0.061422	-15.7902	38.1021	0.140609	0.0186784	0.163009	14.5723	-20.2556	0.0074754	1.81e-08	-2.77057e+06	0.0838568	13.4826	-18.0763	0.0138143	-0.157803
Cracidae.0	88	2	0.00464021	-0.380803	-0.126934	-37.3773	79.01	0.0597344	0.111789	-37.3774	81.2764	0.0596971	4.26e-07	0.111789	-36.0467	78.6151	0.347759	-0.174849	0.147259	-34.6673	75.8563	0.0291337	-0.134215	-0.0285963	-36.4302	79.3822	0.121683	-0.0266571	0.14304	-36.3118	79.1454	0.119889	-0.00203594	0.145649	-86.7163	179.954	0.209851	0.456702	-0.540058	-37.364	83.6168	0.0597002	5.38e-07	27391.5	0.105486	-35.0431	78.975	0.255266	-3233.68
Cracidae.0	88	3	0.00464021	-0.190401	-0.126934	4.49561	-4.73589	0.0111863	0.0611909	4.49561	-2.46947	0.0111875	4.91e-10	0.0611909	5.91929	-5.31684	0.0444572	-0.138009	0.070599	7.2415	-7.96127	0.00637522	-0.101485	0.020346	4.71379	-2.90583	0.0149985	-0.0105866	0.0624415	4.70307	-2.8844	0.0146375	-0.000120262	0.0625032	-58.9063	124.334	0.101312	0.145894	-0.379055	5.46386	-2.03883	0.0107617	6.15e-09	8.72997e+06	0.0382136	5.94392	-2.99896	0.043289	-0.175064
Cracidae.0	88	4	0.00464021	-0.126934	-0.190401	10.5847	-16.9141	0.00876763	-0.153327	10.6086	-14.6955	0.00928368	0.0126729	-0.150553	10.5847	-14.6477	0.00876846	-2.79e-07	-0.153327	10.8137	-15.1057	0.00729006	-0.040892	-0.140053	10.6945	-14.8672	0.00690067	0.00811574	-0.154826	10.711	-14.9002	0.00660115	7.54e-05	-0.155066	-26.547	59.6158	4.64e-10	0.0443757	-0.145854	10.6484	-12.4079	0.00933904	0.0143353	0.543309	-0.154354	10.7166	-12.5443	0.00917854	-0.126312
Cracidae.0	88	5	0.00464021	-0.126934	-0.380803	7.45152	-10.6477	0.00993966	-0.161334	7.63435	-8.74697	0.00993872	7.29e-16	-0.160618	8.03698	-9.55222	0.031155	-0.111786	-0.178299	8.90658	-11.2914	0.00631894	-0.0891931	-0.148098	7.54548	-8.56922	0.0123602	-0.00775685	-0.163854	7.54407	-8.5664	0.0122242	-7.92e-05	-0.163748	-41.3337	89.1891	0.417106	0.0510627	-0.283536	7.48314	-6.07739	0.00992695	5.2e-09	-1.77457e+06	-0.157384	8.27644	-7.66399	0.0320796	-0.138051
Cracidae.0	89	1	0.00464021	-0.126934	-0.126934	12.4575	-20.6596	0.00813555	0.131771	12.4575	-18.3932	0.00813566	2.31e-10	0.131771	12.589	-18.6562	0.0153092	-0.0608797	0.122958	12.9895	-19.4572	0.00613448	-0.0602789	0.150179	13.4733	-20.4248	0.0158612	-0.0251303	0.122549	13.4894	-20.457	0.0142228	-0.000211531	0.123647	-20.6129	47.7475	0.021893	0.0322001	0.323359	12.7624	-16.6359	0.00803681	4.98e-09	-0.0599905	4.16736e+06	12.6412	-16.3935	0.0152382	-0.0730645
Cracidae.0	89	2	0.00464021	-0.380803	-0.126934	-34.5217	73.2987	0.0532717	-0.344169	-34.5217	75.5651	0.0532701	3.02e-09	-0.344169	-21.5745	49.6707	2.93568	-0.444304	-0.627394	-18.0631	42.648	0.00701183	-0.282018	0.0116583	-16.9038	40.3292	0.367652	-0.0992081	-0.269721	-22.8177	52.1572	0.0904152	-0.0018083	-0.304492	-99.0629	204.648	3.14647	0.468084	-0.0866279	-34.3787	77.6464	0.0529782	6.69e-09	-0.00763009	-5.44185e+06	-18.8685	46.6258	3.94907	-13298.9
Cracidae.0	89	3	0.00464021	-0.190401	-0.126934	-0.122957	4.50123	0.0134565	-0.108648	-0.122957	6.76765	0.0134573	3.65e-09	-0.108648	1.676	3.16974	0.133597	-0.228996	-0.0991649	4.42214	-2.32255	0.00557443	-0.15303	-0.0690704	2.81466	0.892419	0.0438754	-0.046947	-0.101418	3.51616	-0.510576	0.0315335	-0.00063067	-0.102453	-43.7012	93.9241	0.305281	0.053369	-0.16548	1.5188	5.85128	0.0126003	5.99e-09	-0.67337	1.02087e+07	2.72791	3.43307	0.12876	-0.544626
Cracidae.0	89	5	0.00464021	-0.126934	-0.380803	10.3512	-16.4471	0.00885109	-0.0950414	10.3512	-14.1806	0.00885037	6.88e-09	-0.0950413	10.4517	-14.3816	0.0148581	-0.0497995	-0.104121	12.846	-19.1702	0.00441578	-0.131753	-0.040489	10.5103	-14.4988	0.01236	-0.0119436	-0.0876123	10.5438	-14.5659	0.0129833	-0.000141142	-0.0860524	-21.4437	49.4092	0.0294423	0.0319509	-0.0711701	10.3527	-11.8166	0.00885025	8.88e-09	-0.109269	173499	10.9053	-12.9218	0.0168741	0
Cracidae.0	90	1	0.00464021	-0.126934	-0.126934	14.4201	-24.5849	0.00752209	-0.0443368	14.4201	-22.3184	0.00752117	1.15e-09	-0.0443368	15.9763	-25.4309	0.0331281	-0.14854	-0.0815379	16.947	-27.3722	0.00455113	-0.0911078	0.0134897	14.8296	-23.1375	0.010738	-0.0131043	-0.0440859	14.811	-23.1004	0.0104037	-0.000101371	-0.0441253	-39.2115	84.9447	1.1e-08	0.0721184	0.179638	15.2808	-21.6726	0.00726661	5.2e-09	8.51007e+06	-0.0565034	16.048	-23.207	0.0310679	-0.424643
Cracidae.0	90	2	0.00464021	-0.380803	-0.126934	-82.2898	168.835	0.359955	-1.60831	-82.2898	171.101	0.360318	2.26e-07	-1.60831	-64.3762	135.274	60.778	-0.578196	-2.62196	-52.4128	111.347	0.0144216	-0.398986	-0.101965	-50.8895	108.301	4.73882	-0.149567	-1.33553	-69.7497	146.021	0.537921	-0.0107584	-1.46246	-145.735	297.991	1.93e-06	5.11031	-0.39506	-81.1528	171.194	0.344039	1.62e-08	-2.16208e+07	-1.51183	-60.9713	130.831	30.6253	-0.632068
Cracidae.0	90	3	0.00464021	-0.190401	-0.126934	-8.12516	20.5056	0.0185329	0.0834284	-8.12526	22.7723	0.0185349	1.23e-06	0.0834282	-4.20411	14.93	0.176729	-0.233361	0.109114	1.30963	3.90248	0.00496838	-0.200887	0.0942804	-3.94312	14.408	0.0664283	-0.0525089	0.0653798	-4.31236	15.1465	0.0424727	-0.00084347	0.0671368	-76.6013	159.724	0.451479	0.273353	0.569884	-8.06253	25.014	0.0184854	1.13e-08	1.67359e+06	0.0782353	-4.10855	17.106	0.178283	-0.491922
Cracidae.0	90	4	0.00464021	-0.126934	-0.190401	14.2609	-24.2665	0.00756963	0.0323048	14.2609	-22.0001	0.00756936	1.41e-09	0.0323048	15.0539	-23.5862	0.0295878	-0.13396	0.068002	16.1588	-25.7959	0.00425238	-0.112265	-0.0233723	14.93	-23.3382	0.0135303	-0.0215302	0.0417313	14.9632	-23.4046	0.0132769	-0.000195416	0.0411454	-21.1274	48.7766	2.64e-09	0.0349877	-0.231498	14.2697	-19.6505	0.00756662	7.07e-09	-639830	0.03355	16.8276	-24.7663	0.0244024	-2.08035
Cracidae.0	90	5	0.00464021	-0.126934	-0.380803	5.17155	-6.08777	0.0108888	0.0775808	5.17155	-3.82135	0.0108882	4.45e-09	0.0775808	5.48175	-4.44176	0.0305291	-0.0999455	0.088754	7.73779	-8.95384	0.00446608	-0.171191	0.0861258	5.71862	-4.91549	0.0210256	-0.0241454	0.0897763	6.36892	-6.2161	0.0281103	-0.000562206	0.0953541	-40.009	86.5398	0.493653	0.0478826	0.0278586	5.51715	-2.14541	0.0107385	7.23e-09	-4.68601e+06	0.0869047	5.50664	-2.1244	0.0316102	-0.195588
Cracidae.0	91	1	0.00464021	-0.126934	-0.126934	15.9775	-27.6997	0.00706718	0.0976593	15.9775	-25.4333	0.00706681	2.38e-09	0.0976593	17.2484	-27.9751	0.0616393	-0.214184	0.114065	17.2186	-27.9155	0.00434181	-0.0979024	0.0933185	18.7465	-30.9712	0.0192732	-0.0398166	0.079151	18.6435	-30.7654	0.0142955	-0.000255524	0.0833764	-18.2071	42.936	0.0527419	0.0247025	0.240086	16.0033	-23.1177	0.00705992	5.6e-09	-1.00415e+06	0.0998122	17.4677	-26.0466	0.0206576	-0.664831
Cracidae.0	91	2	0.00464021	-0.380803	-0.126934	-115.995	236.245	1.38607	0.15032	-115.995	238.511	1.386	6.57e-09	0.15032	-113.081	232.683	9.12453	-0.193048	-0.041515	-110.12	226.761	0.554107	-0.148313	0.111852	-114.946	236.414	2.42682	-0.0211758	0.262331	-115.111	236.744	2.12903	-0.0262823	0.243018	-178.016	362.553	34.1554	14.5118	-4.01398	-115.486	239.86	1.35829	5.83e-09	-5.97311e+07	0.28366	-90.2635	189.416	32.9135	-0.234355
Cracidae.0	91	3	0.00464021	-0.190401	-0.126934	-14.4576	33.1705	0.0238735	-0.12403	-14.4576	35.4369	0.0238748	3.14e-09	-0.12403	-7.48486	21.4915	0.537649	-0.330559	-0.187168	0.15555	6.21064	0.00550009	-0.18806	-0.0766765	-4.03442	14.5906	0.157385	-0.0854609	-0.104492	-6.77903	20.0798	0.0480272	-0.000960544	-0.107935	-71.1117	148.745	0.131535	0.248912	-0.800276	-13.7575	36.404	0.0232161	4.49e-09	-1.19219e+07	-0.103545	-5.32812	19.5451	0.584566	-1.95875
Cracidae.0	91	4	0.00464021	-0.126934	-0.190401	20.6981	-37.1408	0.00585062	-0.0628938	20.6981	-34.8744	0.00585068	5.67e-10	-0.0628938	21.0961	-35.6705	0.0130218	-0.0780244	-0.065985	21.6664	-36.811	0.00423654	-0.0649164	-0.0687013	20.7037	-34.8857	0.00616508	-0.00181598	-0.0626606	20.7036	-34.8855	0.0061581	-1.06e-05	-0.0626631	-30.2515	67.0247	0.120974	0.0371066	-0.216532	20.9743	-33.0597	0.00578716	3.98e-09	4.1969e+06	-0.0692906	22.5638	-36.2387	0.00855289	-0.598869
Cracidae.0	91	5	0.00464021	-0.126934	-0.380803	17.9221	-31.5888	0.00653786	0.0643671	18.5288	-30.5358	0.00916072	0.0834601	0.0735412	17.9221	-29.3224	0.00653869	-4.25e-08	0.0643671	17.9221	-29.3224	0.00653795	-2.57e-07	0.0643671	18.6863	-30.8508	0.00230129	0.0341099	0.0571596	19.5227	-32.5237	2.35e-09	0.000244127	0.0559083	-9.15	24.8217	0.0442301	0.0165358	-0.0219694	18.5471	-28.2052	0.0090648	0.0810426	0.0108807	0.0752924	18.0382	-27.1875	0.00686301	-0.13979
Cracidae.0	92	1	0.00464021	-0.126934	-0.126934	18.0491	-31.8428	0.00650587	0.203732	18.4225	-30.3233	0.00855627	0.0657716	0.220511	18.0491	-29.5764	0.00650549	-5.69e-07	0.203732	18.0491	-29.5764	0.00650519	-1.96e-08	0.203732	18.4799	-30.438	0.00383489	0.0177381	0.202661	18.5296	-30.5374	0.00341678	0.000109795	0.202748	-2.45163	11.425	0.00396146	0.0168614	0.270646	18.433	-27.9772	0.00850221	0.0643621	0.15992	0.224521	18.0897	-27.2905	0.00669738	-0.0280403
Cracidae.0	92	2	0.00464021	-0.380803	-0.126934	-20.1654	44.5862	0.0299977	-0.112611	-20.1654	46.8526	0.0299967	3.23e-09	-0.112611	-16.5095	39.5407	0.693296	-0.319955	-0.184357	-11.4848	29.4913	0.00491024	-0.301985	0.0797843	-14.0616	34.645	0.112647	-0.058191	-0.10388	-13.7622	34.0461	0.0618838	-0.00123768	-0.104173	-52.3888	111.299	0.0102624	0.130976	0.266191	-19.7519	48.3926	0.0295079	4.59e-09	-1.0861e+07	-0.031678	-15.5446	39.9782	0.537906	-0.61911
Cracidae.0	92	3	0.00464021	-0.190401	-0.126934	-13.8415	31.9384	0.0232958	-0.238916	-13.8415	34.2048	0.0232998	2.4e-10	-0.238916	-9.54427	25.6103	0.571689	-0.328454	-0.324872	-2.11922	10.7602	0.0050301	-0.226809	-0.103278	-5.73996	18.0017	0.122517	-0.0747092	-0.218537	-7.51847	21.5587	0.0482083	-0.000964165	-0.215968	-51.8995	110.321	0.000496485	0.138903	-0.257626	-13.5409	35.9706	0.0230146	6.01e-09	-6.23996e+06	-0.178036	-9.54849	27.9859	0.503667	-0.446119
Cracidae.0	92	4	0.00464021	-0.126934	-0.190401	15.3054	-26.3555	0.00725951	-0.207925	15.3054	-24.0891	0.00726017	3.11e-08	-0.207925	15.3376	-24.1534	0.0105049	-0.0353393	-0.208584	15.9329	-25.3441	0.00497067	-0.0812676	-0.196439	15.3548	-24.1878	0.00881012	-0.00693096	-0.209782	15.3704	-24.2191	0.00923835	-6.89e-05	-0.210189	-5.53173	17.5852	0.0535061	0.0132866	-0.144752	15.3799	-21.8709	0.00723853	8.67e-08	-120409	-0.190975	16.2408	-23.5927	0.00774288	-0.112113
Cracidae.0	92	5	0.00464021	-0.126934	-0.380803	11.8517	-19.4481	0.00833493	0.018788	11.8517	-17.1817	0.00833503	3.91e-09	0.018788	13.3296	-20.1374	0.0551135	-0.187856	0.0307205	14.707	-22.8923	0.00448973	-0.113824	-0.00158868	14.2201	-21.9185	0.0285897	-0.0488789	0.0139678	14.5179	-22.514	0.019968	-0.000399361	0.0177204	-37.3509	81.2235	3.01e-06	0.085182	-0.317843	13.0465	-17.2042	0.00794567	5.25e-09	-8.43539e+06	0.0907384	13.3442	-17.7995	0.0521704	-0.228887
Cracidae.0	93	1	0.00464021	-0.126934	-0.126934	14.7044	-25.1534	0.00743612	0.0543147	14.7044	-22.887	0.00743606	3.72e-09	0.0543147	16.1033	-25.6849	0.046356	-0.181774	0.0411804	16.8915	-27.2614	0.00409785	-0.113576	0.086465	16.1784	-25.8351	0.0178812	-0.0332582	0.050426	16.0096	-25.4975	0.0134302	-0.000208346	0.0524617	-33.0013	72.5243	0.00116723	0.0619602	0.236402	16.4294	-23.9699	0.00694073	4.09e-09	-1.15923e+07	0.0736277	16.6607	-24.4325	0.0461874	NA
Cracidae.0	93	2	0.00464021	-0.380803	-0.126934	-29.466	63.1872	0.0435204	-0.106944	-29.466	65.4537	0.043515	1.47e-07	-0.106944	-28.9072	64.3362	0.182521	-0.139896	-0.151867	-27.3274	61.1766	0.020297	-0.148501	-0.0727002	-28.8178	64.1574	0.103389	-0.0316146	-0.0960076	-28.1362	62.7941	0.112828	-0.00225656	-0.0929937	-72.422	151.366	3.05339	0.14746	-0.314514	-29.3991	67.687	0.0434023	8.53e-09	-2.68972e+06	-0.0975923	-28.0161	64.9211	0.0788539	-1.25
Cracidae.0	93	3	0.00464021	-0.190401	-0.126934	5.95184	-7.64836	0.0105531	-0.107888	5.95184	-5.38194	0.0105532	3.16e-09	-0.107888	6.76399	-7.00624	0.0470844	-0.146918	-0.0935918	8.05028	-9.57881	0.00549452	-0.126195	-0.100728	6.74502	-6.9683	0.0245449	-0.0310508	-0.120451	7.39341	-8.26508	0.0272381	-0.000544763	-0.121136	-49.6659	105.854	0.0624906	0.102425	0.128657	6.99434	-5.09979	0.0101235	1.3e-08	-3.39221e+06	-0.0898807	6.9246	-4.96032	0.038016	-0.701316
Cracidae.0	93	4	0.00464021	-0.126934	-0.190401	9.83638	-15.4175	0.00903534	0.130367	9.83638	-13.151	0.00903465	2.98e-09	0.130367	12.3084	-18.095	0.0694311	-0.206492	0.192887	13.9056	-21.2895	0.00429464	-0.128681	0.0750778	11.2451	-15.9685	0.0192962	-0.0288503	0.12564	11.1182	-15.7146	0.0162201	-0.000249886	0.125524	-49.6661	105.854	1.48401	0.0563593	0.21589	9.84957	-10.8102	0.00902997	4.25e-09	1.0925e+06	0.128475	14.0917	-19.2945	0.0705859	-5.93633
Cracidae.0	93	5	0.00464021	-0.126934	-0.380803	-6.54891	17.3531	0.0174004	0.0562208	-6.54891	19.6196	0.0174028	1.04e-08	0.0562208	-1.12188	8.76551	0.242707	-0.276852	0.171608	-0.0327478	6.58723	0.00683482	-0.147755	-0.090531	-2.69117	11.9041	0.0442173	-0.0387834	0.0769431	-3.22368	12.9691	0.0337755	-0.000597421	0.071293	-61.0462	128.614	0.00829799	0.185759	-0.100058	-5.38311	19.6551	0.0166088	5.81e-09	1.03049e+07	0.0317994	-1.03896	10.9668	0.194617	-0.728164
Cracidae.0	94	1	0.00464021	-0.126934	-0.126934	23.3982	-42.5411	0.0052518	-0.128465	23.3982	-40.2747	0.00525286	2.53e-07	-0.128465	26.6151	-46.7086	0.0520613	-0.234407	-0.180979	28.3749	-50.2281	0.00208725	-0.160228	-0.0643198	25.404	-44.2862	0.0109564	-0.0290798	-0.127539	25.3213	-44.1208	0.00963667	-0.000156106	-0.12569	-31.7379	69.9976	0.237125	0.0319369	-0.056366	23.3983	-37.9076	0.00525192	3.65e-09	-48719.4	-0.12835	26.7233	-44.5577	0.0331276	-0.56871
Cracidae.0	94	2	0.00464021	-0.380803	-0.126934	-61.6843	127.624	0.157869	0.0997943	-61.6843	129.89	0.157901	3.74e-09	0.0997943	-59.7433	126.008	0.676386	-0.147331	0.0920163	-58.9159	124.353	0.0895436	-0.104293	-0.0361486	-61.4798	129.481	0.200563	-0.00867217	0.10146	-61.5014	129.525	0.194493	-0.00128927	0.101365	-129.055	264.632	3.7088	2.12713	-1.0801	-61.0579	131.005	0.15401	3.73e-09	3.12583e+07	0.0244583	-56.3977	121.684	0.639248	-0.0302266
Cracidae.0	94	3	0.00464021	-0.190401	-0.126934	0.866267	2.52279	0.0129344	0.0984336	0.866267	4.78921	0.0129348	6.09e-10	0.0984336	0.893243	4.73525	0.0167075	-0.0244817	0.101141	1.48677	3.5482	0.00928959	-0.0712546	0.0722417	0.998949	4.52384	0.0164341	-0.00857946	0.104566	1.01101	4.49972	0.0166703	-0.000129654	0.105156	-46.1537	98.8292	0.24169	0.0668495	-0.233552	0.89564	7.09761	0.0129185	1.25e-08	-581889	0.103131	1.49956	5.88977	0.0214241	-0.356649
Cracidae.0	94	4	0.00464021	-0.126934	-0.190401	9.31422	-14.3731	0.0092261	0.124416	9.31422	-12.1067	0.0092253	9.7e-10	0.124416	10.1298	-13.7379	0.0362188	-0.134503	0.157834	11.3295	-16.1373	0.0051599	-0.113592	0.0550153	9.66343	-12.8051	0.0136321	-0.014241	0.118715	9.76733	-13.0129	0.0154284	-0.000211336	0.115074	-34.8641	76.25	0.0015757	0.0761399	-0.127321	10.1371	-11.3853	0.00892657	4.58e-09	7.03068e+06	0.103585	10.1972	-11.5055	0.0257877	-0.464698
Cracidae.0	94	5	0.00464021	-0.126934	-0.380803	8.93562	-13.6159	0.00936534	0.00455247	8.93562	-11.3495	0.00936586	4.18e-10	0.00455247	9.11898	-11.7162	0.0175627	-0.0607187	0.00286683	9.83469	-13.1476	0.00629539	-0.0834715	0.0204721	9.03677	-11.5518	0.0116059	-0.00764753	0.00228847	9.04617	-11.5706	0.0117785	-8.37e-05	0.00208228	-38.6991	83.92	0.0511547	0.0653444	0.259659	9.02962	-9.17035	0.00933059	8.54e-09	1.29457e+06	-0.002593	11.2739	-13.6588	0.0208394	-0.0322005
Cracidae.0	95	1	0.00464021	-0.126934	-0.126934	13.8865	-23.5177	0.00768449	0.0201174	13.8866	-21.2516	0.0076809	4.11e-12	0.0201174	14.1562	-21.7906	0.0152433	-0.0664965	0.0241897	14.9737	-23.4257	0.00553432	-0.0661095	0.0118073	14.0893	-21.6568	0.0112876	-0.0140153	0.0214403	14.0365	-21.5512	0.0100326	-8.23e-05	0.0206544	-25.6674	57.8566	0.00165986	0.0471158	0.180477	15.2912	-21.6935	0.00726365	4.63e-09	8.60499e+06	-0.000184621	14.2866	-19.6843	0.0164359	-0.0717911
Cracidae.0	95	2	0.00464021	-0.380803	-0.126934	-67.1832	138.622	0.196766	-0.474561	-67.1832	140.888	0.196703	7.16e-09	-0.474561	-63.3608	133.243	4.85071	-0.327047	-0.792418	-48.2576	103.037	0.0136222	-0.383458	0.00205866	-52.0378	110.597	2.58199	-0.124381	-0.305038	-59.6943	125.91	0.388363	-0.00776726	-0.356779	-109.725	225.972	2.69386	0.917289	-0.5771	-65.4772	139.843	0.18377	8.09e-09	-2.7403e+07	-0.361681	-62.0677	133.024	6.32918	-0.449401
Cracidae.0	95	3	0.00464021	-0.190401	-0.126934	6.35559	-8.45586	0.0103836	-0.0135307	6.35559	-6.18944	0.0103847	1.43e-09	-0.0135307	7.05683	-7.59193	0.0338153	-0.115945	-0.0175688	9.48151	-12.4413	0.00565908	-0.109119	0.0208292	6.74789	-6.97404	0.0161296	-0.0163096	-0.00587767	6.74282	-6.9639	0.0156485	-0.000183836	-0.0059421	-30.8685	68.2587	0.00105274	0.0591725	-0.105903	7.55968	-6.23047	0.00989674	8.4e-09	5.1173e+06	-0.0354263	7.24247	-5.59605	0.0338739	-0.264523
Cracidae.0	95	4	0.00464021	-0.126934	-0.190401	12.0277	-19.8001	0.00827708	-0.0397763	12.0277	-17.5336	0.00827703	4.68e-08	-0.0397762	12.0291	-17.5364	0.00878786	-0.00567916	-0.0408016	12.791	-19.0603	0.00590589	-0.0710704	-0.0133877	12.0319	-17.542	0.00868349	-0.00170163	-0.0392868	12.032	-17.5422	0.00868946	-1.45e-05	-0.0392707	-11.5847	29.6911	0.0100769	0.0233293	-0.0862012	12.0324	-15.1759	0.00827485	6.67e-09	364753	-0.0410152	12.2649	-15.6408	0.00885498	-0.100846
Cracidae.0	95	5	0.00464021	-0.126934	-0.380803	7.56435	-10.8734	0.00989427	0.0449	7.56435	-8.60695	0.00989371	1.17e-09	0.0449	8.35729	-10.1928	0.0466263	-0.152108	0.0440329	9.79942	-13.0771	0.00475433	-0.143001	0.0118673	8.2939	-10.0661	0.0181821	-0.0229429	0.0450629	8.4135	-10.3053	0.0180929	-0.000283212	0.0450043	-36.0101	78.542	0.00919548	0.0673443	-0.220405	7.94067	-6.99246	0.00974549	5.03e-09	4.70667e+06	0.0328527	8.47192	-8.05496	0.0465004	-0.195833
Cracidae.0	96	1	0.00464021	-0.126934	-0.126934	5.4695	-6.68369	0.0107588	-0.0602818	5.4695	-4.41727	0.0107595	2.51e-09	-0.0602818	8.49182	-10.4619	0.0990806	-0.226407	-0.033502	10.9113	-15.3008	0.00476693	-0.130712	-0.0573595	9.19108	-11.8604	0.0326658	-0.0450069	-0.0523801	8.86758	-11.2134	0.0230302	-0.000433783	-0.053661	-50.4337	107.389	0.978653	0.0694484	-0.206455	5.56294	-2.237	0.0107196	6.14e-09	-2.91294e+06	-0.0553931	9.75629	-10.6237	0.103484	-2.597
Cracidae.0	96	2	0.00464021	-0.380803	-0.126934	-144.911	294.078	4.40798	-0.579563	-144.911	296.345	4.40654	6.57e-09	-0.579563	-138.155	282.832	669.623	-0.52193	-2.00924	-128.975	264.471	0.357756	-0.368504	-0.183184	-128.884	264.29	50.5381	-0.116251	-0.232493	-135.86	278.241	8.43982	-0.168796	-0.240648	-198.82	404.161	0.702612	42.4592	-6.51578	-144.756	298.401	4.37991	1.2e-08	-3.89233e+07	-0.45212	-135.911	280.711	267.672	-1.42709
Cracidae.0	96	3	0.00464021	-0.190401	-0.126934	11.9049	-19.5545	0.00831936	0.0463244	11.9053	-17.2889	0.00831824	5.69e-13	0.0463254	13.0578	-19.5938	0.0546754	-0.186006	0.0616363	14.9883	-23.4549	0.00339102	-0.166316	0.0257912	13.4763	-20.4308	0.0227643	-0.0380064	0.0545068	13.862	-21.2023	0.0196091	-0.000377536	0.0512285	-23.4715	53.4648	0.250828	0.0252059	0.0844174	11.9214	-14.954	0.00831257	5.49e-09	1.20506e+06	0.0445168	13.7593	-18.6298	0.074491	-0.945245
Cracidae.0	96	4	0.00464021	-0.126934	-0.190401	15.4712	-26.6872	0.00721201	-0.0218116	15.4713	-24.4208	0.00720998	1.25e-11	-0.0218116	21.1329	-35.744	0.0864677	-0.26281	-0.0904862	24.1856	-41.8494	0.00260258	-0.145702	0.0512145	20.207	-33.8922	0.0223943	-0.0473531	-0.0267802	20.165	-33.8082	0.0164377	-0.000328754	-0.0220293	-35.192	76.9057	0.00206884	0.0608454	-0.132436	15.6565	-22.4242	0.00715829	5.79e-09	3.55829e+06	-0.0274424	21.731	-34.5731	0.0795119	-373.688
Cracidae.0	96	5	0.00464021	-0.126934	-0.380803	-2.29394	8.8432	0.014677	0.091046	-2.29394	11.1096	0.0146769	3.59e-09	0.091046	-0.676764	7.87527	0.0619103	-0.144586	0.0612555	0.126607	6.26852	0.00882665	-0.0923083	0.101897	-1.74284	10.0074	0.0242618	-0.0183403	0.0902748	-1.92568	10.3731	0.0199281	-0.000183395	0.0910811	-65.4466	137.415	0.883281	0.147441	-0.102866	-2.22307	13.335	0.014636	5.38e-09	3.38061e+06	0.0860722	1.12212	6.64465	0.0567171	-0.089637
Cracidae.0	97	1	0.00464021	-0.126934	-0.126934	6.99828	-9.74125	0.0101206	0.0223728	6.99828	-7.47483	0.0101217	7.12e-10	0.0223728	8.59884	-10.6759	0.0477973	-0.155474	0.0245002	7.87371	-9.22568	0.00796527	-0.0473141	0.0225813	8.23099	-9.94024	0.0198186	-0.0261258	0.0153338	8.27343	-10.0251	0.0187394	-0.000303913	0.0146055	-39.4536	85.4288	0.0764318	0.0637702	-0.292973	7.07996	-5.27102	0.0100876	6.23e-09	2.46203e+06	0.0188577	8.74969	-8.6105	0.0499092	-1.01608
Cracidae.0	97	2	0.00464021	-0.380803	-0.126934	-71.5792	147.414	0.234497	-0.168896	-71.5792	149.68	0.234508	1.32e-08	-0.168896	-67.0056	140.533	2.69834	-0.254416	-0.153995	-63.9906	134.503	0.0788135	-0.169339	-0.0617702	-68.4405	143.403	0.617789	-0.0400754	-0.201872	-68.1853	142.892	0.539508	-0.0107902	-0.197539	-131.568	269.658	4.2326	2.43954	1.59909	-70.4495	149.788	0.224165	6.78e-09	-4.009e+07	-0.106614	-62.8964	134.682	4.14639	-0.875475
Cracidae.0	97	3	0.00464021	-0.190401	-0.126934	-0.697342	5.65	0.0137686	-0.0617093	-0.697342	7.91642	0.0137708	1.8e-09	-0.0617093	8.37716	-10.2326	0.361717	-0.354337	-0.113295	10.6497	-14.7776	0.0031627	-0.213898	0.0500013	6.20585	-5.88996	0.056963	-0.063309	-0.0476505	5.72877	-4.9358	0.028053	-0.000561059	-0.0476101	-67.7389	142	2.05e-08	0.228861	0.369983	-0.608079	10.105	0.0137199	6.92e-09	-2.70436e+06	-0.0574232	8.02653	-7.16417	0.260703	-3.73601
Cracidae.0	97	4	0.00464021	-0.126934	-0.190401	2.24663	-0.23794	0.0122395	0.197803	2.24663	2.02848	0.0122407	1.17e-09	0.197803	3.99484	-1.46795	0.0865965	-0.19552	0.165658	6.00493	-5.48812	0.00526315	-0.150693	0.208741	3.75479	-0.987845	0.0285618	-0.033067	0.198929	3.96567	-1.4096	0.02595	-0.000476156	0.199442	-45.9118	98.3453	0.0729645	0.0851562	-0.050936	2.249	4.39089	0.0122383	7.61e-09	377689	0.197144	5.00565	-1.12241	0.07402	-4706.76
Cracidae.0	97	5	0.00464021	-0.126934	-0.380803	13.089	-21.9228	0.00793282	-0.0972795	13.089	-19.6563	0.00793251	2.29e-09	-0.0972795	14.4487	-22.3756	0.0485258	-0.179789	-0.101442	16.0116	-25.5015	0.00388209	-0.131223	-0.11119	14.2712	-22.0206	0.0153295	-0.0255607	-0.0816977	14.2263	-21.9308	0.0136303	-0.000203224	-0.0838872	-26.6688	59.8594	0.52642	0.0235587	-0.139569	13.0906	-17.2924	0.00793229	5.51e-09	-345376	-0.0968431	14.138	-19.3871	0.034024	-0.902825
Cracidae.0	98	1	0.00464021	-0.126934	-0.126934	14.2247	-24.1941	0.00757866	-0.0862249	14.2247	-21.9277	0.00758026	3.77e-06	-0.0862241	14.2248	-21.9279	0.00775158	-0.00212841	-0.0864506	14.6078	-22.6938	0.00555285	-0.0679667	-0.0680759	14.2584	-21.9951	0.00899564	-0.0061651	-0.0856232	14.272	-22.0222	0.0094926	-6.71e-05	-0.0853475	-17.2555	41.0328	0.0477944	0.0242719	0.0421168	16.8136	-24.7383	0.00683501	1.23e-08	-4.45252e+06	-0.0661241	16.1361	-23.3834	0.0328295	-0.216304
Cracidae.0	98	2	0.00464021	-0.380803	-0.126934	-95.0127	194.281	0.598769	1.52683	-95.0128	196.547	0.599801	4.07e-07	1.52683	-79.2694	165.061	89.6562	-0.557067	2.74575	-68.9192	144.36	0.0375464	-0.345744	-0.0522731	-66.4625	139.447	7.82821	-0.148119	0.939268	-82.7971	172.116	0.964279	-0.0192856	1.29185	-154.058	314.638	0.0234371	8.40602	0.882989	-94.6918	198.272	0.591216	5.04e-09	3.48297e+07	1.4625	-75.3457	159.58	57.3132	-6.67177
Cracidae.0	98	3	0.00464021	-0.190401	-0.126934	1.79671	0.661903	0.0124625	-0.0421096	1.79671	2.92832	0.0124613	1.47e-08	-0.0421096	2.68911	1.14352	0.0479853	-0.13289	-0.0575881	4.23725	-1.95277	0.00694895	-0.108986	-0.0285422	2.38619	1.74936	0.0216385	-0.0208319	-0.0425011	2.42994	1.66186	0.0214287	-0.00031278	-0.0427613	-41.2326	88.9869	6.16e-05	0.0949319	0.239678	1.79736	5.29417	0.0124616	4.97e-09	-230202	-0.0416907	3.2634	2.36209	0.0400674	-0.812281
Cracidae.0	98	4	0.00464021	-0.126934	-0.190401	11.6868	-19.1183	0.0083895	0.00255329	13.608	-20.6944	0.0142688	0.148245	-0.0114785	11.6868	-16.8519	0.00839071	-2.62e-07	0.0025533	11.6868	-16.8519	0.00838977	-1.07e-10	0.00255329	11.6973	-16.8728	0.0075138	0.00389376	0.00341233	11.7048	-16.8879	0.00688548	5.42e-05	0.0039559	-7.47145	21.4646	0.0691955	0.0139634	-0.166829	13.6137	-18.3386	0.014229	0.147526	-0.0334995	-0.0101501	11.6878	-14.4867	0.00842194	-0.00885188
Cracidae.0	98	5	0.00464021	-0.126934	-0.380803	16.8698	-29.4842	0.00681854	-0.0161666	16.8698	-27.2178	0.00681963	1.89e-09	-0.0161666	17.3316	-28.1415	0.0209318	-0.109266	-0.00159383	19.3777	-32.2336	0.00324991	-0.140945	-0.0615679	17.8537	-29.1857	0.0137786	-0.0270332	-0.00455485	17.6644	-28.807	0.0110743	-0.000151384	-0.00731638	-31.8208	70.1634	0.0224957	0.0523277	-0.345236	16.8757	-24.8624	0.00681762	5.37e-09	-474210	-0.0152334	17.8585	-26.8281	0.0183405	-0.112388
Cracidae.0	99	1	0.00464021	-0.126934	-0.126934	11.8696	-19.4838	0.00832904	0.0125911	11.8696	-17.2174	0.00832885	7.15e-10	0.0125911	13.6406	-20.7594	0.0430851	-0.164968	0.0356099	18.4461	-30.3704	0.00315566	-0.154214	-0.0454435	13.7918	-21.0619	0.0203546	-0.0345199	-0.00433436	13.547	-20.5723	0.0156254	-0.000254875	-0.000311241	-28.735	63.9917	0.05091	0.0416315	0.0488157	13.1308	-17.3727	0.00791964	1.12e-08	5.82102e+06	-0.00228943	14.2597	-19.6306	0.0440566	-0.289622
Cracidae.0	99	2	0.00464021	-0.380803	-0.126934	-70.1757	144.607	0.221781	0.997396	-70.1757	146.873	0.221846	8.78e-09	0.997396	-55.6693	117.86	16.1437	-0.47874	1.35981	-50.0866	106.695	0.0248124	-0.284335	0.284106	-57.1778	120.877	1.42444	-0.0884078	0.718739	-61.2841	129.09	0.349087	-0.00698174	0.848475	-131.842	270.206	19.5476	1.99141	0.135818	-70.1493	149.188	0.221426	1.62e-08	3.0377e+06	0.986166	-55.1028	119.094	13.3739	-3869.4
Cracidae.0	99	3	0.00464021	-0.190401	-0.126934	-15.9005	36.0562	0.0252952	0.156882	-15.9005	38.3226	0.0252905	1.01e-08	0.156882	-13.002	32.5257	0.222614	-0.221449	0.189609	-10.8653	28.2524	0.00959791	-0.166329	0.174583	-12.4589	31.4396	0.0984056	-0.0540905	0.17717	-12.0499	30.6215	0.0593114	-0.00118623	0.17209	-76.3166	159.155	1.32014	0.235644	0.529001	-15.6677	40.2242	0.0250571	2.4e-08	2.06081e+06	0.145626	-12.4336	33.7561	0.270105	-1.06805
Cracidae.0	99	4	0.00464021	-0.126934	-0.190401	8.26515	-12.275	0.00962042	-0.0566504	8.26515	-10.0086	0.00962071	1.09e-10	-0.0566504	8.47933	-10.4369	0.022488	-0.0820328	-0.0395797	9.03666	-11.5516	0.00658964	-0.0791069	-0.0755142	8.32797	-10.1342	0.0116341	-0.00669317	-0.0557177	8.33641	-10.1511	0.0118708	-7.73e-05	-0.0557548	-33.9152	74.3522	2.67e-08	0.0572945	-0.368613	9.71395	-10.539	0.00907908	1e-08	7.50459e+06	-0.0737597	8.7388	-8.58872	0.0197113	-1.55601
Cracidae.0	99	5	0.00464021	-0.126934	-0.380803	0.046482	4.16236	0.0133657	-0.0739254	0.048623	6.42449	0.0133766	1.03e-13	-0.0739297	10.2553	-13.9889	0.534139	-0.400918	-0.199806	15.8225	-25.1232	0.00232599	-0.234175	0.137202	14.1747	-21.8277	0.0750502	-0.0848576	-0.0557083	10.7489	-14.976	0.0238262	-0.000476525	-0.0617141	-62.2668	131.055	6.52e-09	0.178054	0.237437	0.40884	8.07121	0.0131738	6.25e-09	-7.16314e+06	-0.0637307	15.8932	-22.8974	0.610003	-2.82725
Cracidae.0	100	1	0.00464021	-0.126934	-0.126934	14.0333	-23.8112	0.00763907	-0.122389	14.0333	-21.5448	0.00763895	4.98e-09	-0.122389	14.5257	-22.5297	0.0248479	-0.115015	-0.128428	15.9541	-25.3864	0.00424948	-0.112848	-0.100847	15.2137	-23.9057	0.0188215	-0.0337952	-0.11692	15.742	-24.9623	0.0178592	-0.000341351	-0.114947	-21.0747	48.6711	0.0503552	0.0295059	-0.172016	15.1409	-21.3929	0.00730787	5.43e-09	-8.78276e+06	-0.072741	15.3438	-21.7987	0.0230837	-0.606939
Cracidae.0	100	2	0.00464021	-0.380803	-0.126934	-43.8979	92.0511	0.0775075	-0.0144423	-43.8979	94.3175	0.0775315	1.54e-08	-0.0144423	-40.7907	88.1032	1.40838	-0.293841	0.0356067	-35.3186	77.1589	0.0124804	-0.299594	0.0180623	-38.0707	82.6631	0.365904	-0.0653037	0.119761	-38.9999	84.5215	0.174319	-0.00348638	0.0774331	-93.769	194.06	1.07364	0.529939	0.277068	-43.6568	96.2025	0.0767744	8.37e-09	-8.53757e+06	0.0599757	-40.6103	90.1096	1.28972	-0.323271
Cracidae.0	100	3	0.00464021	-0.190401	-0.126934	-6.12185	16.499	0.0171025	0.130188	-6.12185	18.7654	0.0171037	1.08e-09	0.130188	0.11189	6.29796	0.818888	-0.403077	0.213062	2.60904	1.30367	0.00380516	-0.239268	0.0652621	2.6536	1.21455	0.0851679	-0.0719756	0.164096	0.786602	4.94854	0.0354908	-0.000709816	0.147313	-44.1521	94.826	0.190599	0.0702036	0.305161	-6.10403	21.0969	0.0170929	8.75e-09	-1.04529e+06	0.139715	-1.24864	11.3862	0.529189	-1878.39
Cracidae.0	100	4	0.00464021	-0.126934	-0.190401	13.699	-23.1427	0.00774174	0.109698	13.699	-20.8763	0.00774127	2.81e-11	0.109698	18.62	-30.7183	0.130763	-0.293822	0.152584	23.307	-40.0923	0.00245893	-0.164102	0.0526646	20.3833	-34.2449	0.0372884	-0.0674217	0.0943477	19.5354	-32.549	0.0167644	-0.000335287	0.0927234	-33.7202	73.9622	4.94e-08	0.0582704	0.160927	13.8923	-18.8956	0.00768119	5.08e-09	3.97924e+06	0.0886309	19.9886	-31.0883	0.116486	-1.18442
Cracidae.0	100	5	0.00464021	-0.126934	-0.380803	2.03342	0.188479	0.0123451	-0.104517	2.03342	2.4549	0.0123453	1.56e-09	-0.104517	9.00146	-11.4812	0.22924	-0.31136	-0.194546	10.3272	-14.1327	0.00483288	-0.132693	-0.0198632	9.09051	-11.6593	0.0409986	-0.0537148	-0.113963	8.80655	-11.0914	0.0257491	-0.000514982	-0.106125	-46.6548	99.8313	0.0698313	0.0882326	-0.140381	4.23163	0.425631	0.0113066	7.75e-09	-1.09051e+07	-0.0165576	8.13514	-7.38139	0.216465	-1852.7
Cracidae.0	1	1	0.00464021	-0.126934	-0.126934	18.1305	-32.0057	0.00648331	0.081816	19.8349	-33.1481	0.0112581	0.151654	0.102271	18.1305	-29.7392	0.00648385	-7.63e-08	0.081816	18.1305	-29.7392	0.00648335	-7.87e-10	0.081816	19.6306	-32.7395	0.00181263	0.0406277	0.0837636	20.1748	-33.8278	2.66e-05	0.000237257	0.0859778	4.75774	-2.99374	0.0603668	0.00909707	0.180056	19.9754	-31.062	0.0109247	0.144774	-0.0901768	0.105363	19.0414	-29.194	0.0067737	-4264.39
Cracidae.0	1	2	0.00464021	-0.380803	-0.126934	-25.8314	55.9181	0.037628	0.0238752	-25.8314	58.1845	0.0376323	2.72e-07	0.0238752	-23.7107	53.9431	0.978578	-0.325584	0.0261172	-19.0129	44.5476	0.00758336	-0.273408	0.0406024	-19.3451	45.2119	0.334222	-0.09076	-0.0392902	-20.5222	47.5661	0.0835946	-0.00167189	-0.0104844	-59.0352	124.592	0.329691	0.131733	0.410182	-25.827	60.543	0.0376254	1.36e-08	744447	0.0226355	-22.8338	54.5565	0.814969	-4477.36
Cracidae.0	1	3	0.00464021	-0.190401	-0.126934	-2.24017	8.73566	0.0146451	-0.0613481	-2.24017	11.0021	0.0146443	6.59e-09	-0.0613481	0.746724	5.02829	0.0926154	-0.189418	-0.0501646	2.06522	2.3913	0.00724826	-0.11803	-0.0212802	-1.08231	8.68636	0.0264735	-0.022432	-0.0534905	-1.17362	8.86898	0.0239482	-0.000326613	-0.0544737	-73.9448	154.411	1.26671	0.215624	0.355318	-1.25482	11.3985	0.0140791	1.16e-08	-8.17596e+06	-0.0497847	1.56405	5.76079	0.120901	-1.2825
Cracidae.0	1	4	0.00464021	-0.126934	-0.190401	11.2475	-18.2396	0.00853866	-0.17163	11.2475	-15.9732	0.00853852	1.19e-08	-0.17163	12.1221	-17.7226	0.0260696	-0.11034	-0.180884	13.1175	-19.7134	0.00576453	-0.0726308	-0.157276	11.4463	-16.3708	0.0114723	-0.0105543	-0.170245	11.424	-16.3263	0.0109441	-8.33e-05	-0.170389	-41.3247	89.1712	1.06e-10	0.075764	-0.456951	11.5347	-14.1806	0.00844127	7.82e-09	5.01889e+06	-0.17643	11.915	-14.941	0.0205778	-0.833652
Cracidae.0	1	5	0.00464021	-0.126934	-0.380803	17.8466	-31.4379	0.00655822	0.0669727	17.8466	-29.1715	0.00655751	2.48e-09	0.0669727	18.2393	-29.9568	0.0164321	-0.0894246	0.0557484	19.4484	-32.3751	0.0041983	-0.0864594	0.0911332	17.9505	-29.3793	0.00811456	-0.0075398	0.069674	17.9523	-29.3828	0.00808022	-5.25e-05	0.0697612	-17.5477	41.6172	1.95e-08	0.0292729	-0.0608345	17.8798	-26.8707	0.00654908	7.53e-09	1.55568e+06	0.0655399	18.688	-28.487	0.0219298	-1.76668
Cracidae.0	2	1	0.00464021	-0.126934	-0.126934	15.5143	-26.7733	0.00719885	0.200829	15.5139	-24.5061	0.00720098	2.12e-05	0.200826	15.8642	-25.2067	0.0153444	-0.0736749	0.204278	17.566	-28.6103	0.00451778	-0.0873413	0.210127	15.5767	-24.6316	0.00845591	-0.00567188	0.203772	15.5704	-24.6192	0.00828852	-3.78e-05	0.203371	-29.3344	65.1905	0.072994	0.040906	-0.0283798	17.0778	-25.2667	0.00676311	5.67e-09	-1.10384e+07	0.218701	16.1806	-23.4723	0.0130627	-0.903193
Cracidae.0	2	2	0.00464021	-0.380803	-0.126934	-132.571	269.398	2.6864	1.1372	-132.571	271.664	2.68991	3.27e-08	1.1372	-130.653	267.827	16.928	-0.184756	1.13951	-120.477	247.476	0.44503	-0.272435	0.588314	-125.214	256.949	15.3392	-0.0748069	1.97982	-127.634	261.79	6.2859	-0.125718	1.64047	-188.398	383.319	9.10816	26.7802	-5.93084	-130.831	270.551	2.50974	5.53e-08	-2.30535e+07	1.50107	-128.951	266.792	31.9324	-0.804949
Cracidae.0	2	3	0.00464021	-0.190401	-0.126934	1.20247	1.85039	0.0127615	0.107602	1.20247	4.11681	0.0127608	1.55e-09	0.107602	2.65854	1.20467	0.0955771	-0.19996	0.0762254	4.35662	-2.1915	0.00561461	-0.152347	0.123874	6.00962	-5.49751	0.0431227	-0.0508237	0.0874367	5.52552	-4.5293	0.027225	-0.000523668	0.0958973	-37.101	80.7238	0.343534	0.0444771	0.178422	2.06585	4.75719	0.0123278	8.39e-09	7.4307e+06	0.0897964	3.69446	1.49996	0.0840919	-4.62611
Cracidae.0	2	4	0.00464021	-0.126934	-0.190401	16.5672	-28.8792	0.0069007	0.131167	16.5672	-26.6127	0.00690164	3.86e-09	0.131167	16.7116	-26.9015	0.0155007	-0.0779271	0.116871	17.08	-27.6383	0.00501254	-0.0688567	0.155382	16.828	-27.1342	0.0108993	-0.0163704	0.123478	17.0679	-27.6141	0.0161929	-0.000301172	0.115501	-6.10646	18.7347	6.31e-10	0.019089	0.252258	16.6343	-24.3797	0.00688423	1.89e-08	682050	0.127488	16.9154	-24.942	0.0205464	-0.697817
Cracidae.0	2	5	0.00464021	-0.126934	-0.380803	9.78605	-15.3168	0.00905335	-0.0924424	9.78605	-13.0504	0.00905238	6.49e-09	-0.0924424	13.8121	-21.1024	0.118927	-0.265374	-0.062455	18.6332	-30.7447	0.0027252	-0.182718	-0.0943975	14.4685	-22.4153	0.0322441	-0.0526188	-0.114234	14.3257	-22.1296	0.0206827	-0.000413655	-0.109285	-54.5808	115.683	0.371694	0.102079	0.26817	9.92002	-10.9511	0.00900345	4.39e-08	474610	-0.0983931	14.1474	-19.406	0.105773	-4.18319
Cracidae.0	3	1	0.00464021	-0.126934	-0.126934	0.3701	3.51512	0.0131941	0.0614507	0.370099	5.78154	0.0131938	6.32e-10	0.0614507	5.40819	-4.29464	0.098623	-0.213813	0.0491607	6.9932	-7.46466	0.00568969	-0.126682	0.0288094	4.53966	-2.55758	0.0339092	-0.039546	0.0685598	3.68309	-0.844441	0.0239994	-0.000402142	0.0666606	-71.6309	149.784	0.0350377	0.278737	-0.525567	0.438888	8.01111	0.0131625	4.26e-09	2.89052e+06	0.0564555	5.87401	-2.85913	0.0919309	-2.02841
Cracidae.0	3	2	0.00464021	-0.380803	-0.126934	-48.792	101.839	0.0942832	-0.167465	-48.792	104.106	0.0942594	4.89e-08	-0.167465	-47.9061	102.334	0.378343	-0.136913	-0.158196	-46.6481	99.818	0.0521988	-0.112165	-0.140784	-47.3786	101.279	0.24187	-0.0354319	-0.192718	-47.2816	101.085	0.218112	-0.00411184	-0.187791	-101.585	209.693	0.33465	0.856399	0.757341	-48.7912	106.471	0.094267	5.7e-09	-650464	-0.165961	-48.2405	105.37	0.222365	-0.337666
Cracidae.0	3	3	0.00464021	-0.190401	-0.126934	-19.1416	42.5386	0.0287959	0.0125248	-19.1416	44.805	0.0287995	1.39e-09	0.0125248	-15.2996	37.1209	0.201776	-0.20277	-0.00635363	-12.4529	31.4275	0.0119598	-0.133839	0.000228443	-16.5885	39.6987	0.0819531	-0.0409269	0.0209342	-17.1445	40.8107	0.0563912	-0.000961262	0.0213889	-87.7148	181.951	0.346782	0.462012	-0.734743	-18.8392	46.5673	0.0284485	4.86e-09	-7.82119e+06	0.0279621	-14.8312	38.5514	0.191668	-1.78389
Cracidae.0	3	4	0.00464021	-0.126934	-0.190401	-1.55437	7.36406	0.0142498	-0.0475485	-1.55437	9.63048	0.0142479	8.16e-10	-0.0475485	3.51008	-0.498419	0.153106	-0.24965	-0.0698461	4.58914	-2.65654	0.00690981	-0.106356	-0.0197552	3.01551	0.490724	0.0506085	-0.0521813	-0.0609419	3.4691	-0.416468	0.0320646	-0.000641292	-0.0548305	-57.9737	122.469	0.15687	0.133467	-0.410199	-1.54446	11.9778	0.014242	6.13e-09	-792164	-0.0455769	4.21431	0.460262	0.142296	-1.03731
Cracidae.0	3	5	0.00464021	-0.126934	-0.380803	18.6473	-33.0393	0.00635198	0.0988369	18.6473	-30.7729	0.00635092	3.49e-08	0.0988369	18.7533	-30.985	0.0113856	-0.0561097	0.100109	19.5526	-32.5835	0.00417327	-0.0864085	0.108459	18.8638	-31.206	0.00866089	-0.0110833	0.0957361	18.862	-31.2023	0.00846799	-7.3e-05	0.0959137	-12.1899	30.9016	0.0805442	0.0173144	0.0888402	20.4366	-31.9843	0.00591249	8.92e-09	-4.80147e+06	0.116213	18.7831	-28.6773	0.010463	-0.082194
Cracidae.0	4	1	0.00464021	-0.126934	-0.126934	5.39736	-6.5394	0.0107908	-0.139201	5.39736	-4.27298	0.0107909	6.4e-10	-0.139201	6.0058	-5.48986	0.0338998	-0.112073	-0.157279	7.33975	-8.15777	0.00591208	-0.11747	-0.156757	5.6516	-4.78146	0.0155633	-0.0132732	-0.149271	5.69746	-4.87318	0.0164152	-0.000193055	-0.150685	-46.137	98.7957	0.896194	0.0602542	-0.16695	5.45544	-2.02199	0.0107651	6.25e-09	2.5088e+06	-0.142277	5.87011	-2.85132	0.0258696	-0.722779
Cracidae.0	4	2	0.00464021	-0.380803	-0.126934	-95.9518	196.159	0.621875	-0.477579	-95.9518	198.425	0.621752	1e-08	-0.477579	-92.0895	190.701	13.1488	-0.311923	-0.194263	-85.7156	177.953	0.10581	-0.281928	-0.25524	-88.5118	183.545	3.702	-0.0774508	-0.643441	-90.1631	186.848	1.6742	-0.033484	-0.627797	-154.437	315.395	41.6836	5.06951	1.87046	-95.8142	200.517	0.61846	9.23e-09	1.98342e+07	-0.513489	-88.7228	186.334	28.3124	-1.51067
Cracidae.0	4	3	0.00464021	-0.190401	-0.126934	-7.34342	18.9422	0.0179623	0.147533	-7.34342	21.2086	0.0179633	3.57e-10	0.147533	-4.34073	15.2032	0.137895	-0.208463	0.109526	-2.49582	11.5134	0.00787737	-0.139653	0.109455	-5.7978	18.1173	0.0372818	-0.0282859	0.141021	-5.88558	18.2929	0.0332739	-0.000535417	0.146264	-74.9784	156.478	2.21556	0.201297	-0.180175	-7.18564	23.2602	0.017847	1.23e-08	-2.71261e+06	0.154067	-3.75046	16.3898	0.1633	-1.18134
Cracidae.0	4	4	0.00464021	-0.126934	-0.190401	19.2448	-34.2343	0.00620191	-0.0583189	19.2449	-31.9681	0.00620209	1.17e-12	-0.0583186	20.0969	-33.672	0.0189025	-0.110099	-0.0560528	21.091	-35.6602	0.00388459	-0.0897575	-0.0920066	19.3743	-32.2268	0.00777208	-0.0081087	-0.0612782	19.379	-32.2362	0.00780924	-5.61e-05	-0.0612633	-39.5913	85.7043	0.348205	0.0530869	-0.201605	19.3726	-29.8563	0.00616965	6.28e-09	2.80695e+06	-0.0617754	21.0653	-33.2417	0.0156711	-54.969
Cracidae.0	4	5	0.00464021	-0.126934	-0.380803	12.5379	-20.8205	0.0081097	-0.0994195	12.5379	-18.5541	0.00811037	5.44e-09	-0.0994195	16.3115	-26.1013	0.0899975	-0.247735	-0.0656308	17.2838	-28.0459	0.00358507	-0.138768	-0.0762723	14.9991	-23.4764	0.0195579	-0.0351595	-0.0865375	15.2764	-24.0311	0.0186925	-0.000364491	-0.0911853	-50.3124	107.147	1.14909	0.0699441	-0.102955	12.7064	-16.524	0.00805521	6.28e-09	-3.68391e+06	-0.0948826	16.1559	-23.4229	0.0866163	-2159.51
Cracidae.0	5	1	0.00464021	-0.126934	-0.126934	9.11165	-13.968	0.00930034	-0.061284	9.11165	-11.7016	0.00930063	1.24e-09	-0.061284	15.2001	-23.8784	0.22064	-0.332234	-0.065766	19.9579	-33.3941	0.00218441	-0.214769	-0.113682	15.2861	-24.0505	0.0289541	-0.0508899	-0.071322	14.6243	-22.7268	0.0196518	-0.000390545	-0.066375	-51.0223	108.566	0.673629	0.0673299	-0.108886	9.22782	-9.56676	0.00925818	4.27e-09	3.01115e+06	-0.0670996	13.6055	-18.3222	0.11348	-0.710876
Cracidae.0	5	2	0.00464021	-0.380803	-0.126934	-56.7243	117.704	0.129462	0.0268596	-56.7243	119.97	0.129486	5.6e-09	0.0268596	-49.1379	104.798	5.69297	-0.399948	-0.238845	-44.6497	95.8212	0.0185434	-0.297874	0.211307	-45.6033	97.7284	0.798161	-0.0858001	-0.29623	-48.6021	103.726	0.25114	-0.00502279	-0.113307	-109.284	225.089	3.47825	0.83241	-0.0134222	-56.7148	122.319	0.129448	1.72e-08	-799278	0.0330834	-48.4411	105.771	4.06477	-5.21058
Cracidae.0	5	3	0.00464021	-0.190401	-0.126934	-4.91368	14.0827	0.0162988	-0.28537	-4.91368	16.3491	0.016301	4.01e-11	-0.28537	-3.60752	13.7368	0.09393	-0.173744	-0.289662	1.0275	4.46674	0.00531946	-0.189054	-0.218845	-2.82134	12.1644	0.0525568	-0.0459753	-0.259855	-2.69941	11.9206	0.0378084	-0.000736445	-0.267975	-50.2169	106.956	0.14169	0.0940068	-0.300605	-4.32587	17.5406	0.0159214	1.14e-08	-3.34361e+06	-0.268134	-3.43425	15.7574	0.0601767	-0.708925
Cracidae.0	5	4	0.00464021	-0.126934	-0.190401	5.74245	-7.22958	0.0106421	-0.0171621	5.74245	-4.96316	0.0106438	1.94e-10	-0.0171621	7.49139	-8.46105	0.058035	-0.170085	-0.0610007	8.22925	-9.93677	0.00605396	-0.104279	0.0175523	7.50247	-8.4832	0.0222192	-0.029111	-0.0276471	7.60106	-8.68037	0.0212432	-0.000371994	-0.0261982	-44.4939	95.5095	0.325917	0.0589295	-0.159219	5.82266	-2.75644	0.010609	4.98e-09	-2.29521e+06	-0.0119908	6.79066	-4.69244	0.0334721	-0.39503
Cracidae.0	5	5	0.00464021	-0.126934	-0.380803	22.5178	-40.7802	0.005441	0.0806725	22.5178	-38.5138	0.00544056	1.89e-09	0.0806725	22.5878	-38.6538	0.0085086	-0.0429174	0.0738515	23.2823	-40.043	0.00372858	-0.0791009	0.0892921	22.9888	-39.4559	0.00932938	-0.0199776	0.0868196	23.0029	-39.4841	0.00879715	-0.000116318	0.0869126	-20.9387	48.3992	0.0999577	0.0244077	-0.016646	22.6655	-36.442	0.00540802	4.23e-09	-2.62048e+06	0.0856862	22.8318	-36.7748	0.00867998	-0.0250288
Cracidae.0	6	1	0.00464021	-0.126934	-0.126934	16.9942	-29.7331	0.00678586	-0.074659	16.9942	-27.4667	0.00678552	2.33e-10	-0.074659	17.1264	-27.7311	0.0114888	-0.050752	-0.0698794	17.5377	-28.5537	0.00525761	-0.0537703	-0.0880899	16.9945	-27.4673	0.00687333	-0.000458294	-0.0747161	16.9946	-27.4674	0.00688332	-3.47e-06	-0.0747229	-22.2994	51.1205	0.00369532	0.0400115	-0.152218	18.2508	-27.6127	0.00645301	1.06e-08	-3.35255e+06	-0.0585063	17.4503	-26.0117	0.0136407	-0.390656
Cracidae.0	6	2	0.00464021	-0.380803	-0.126934	-124.468	253.19	1.94462	-0.535521	-124.468	255.457	1.94588	1.97e-08	-0.535521	-121.551	249.623	22.7224	-0.249411	-1.11982	-117.003	240.528	0.439767	-0.246376	-0.109489	-120.833	248.188	8.29581	-0.059452	-0.436643	-120.383	247.288	4.35095	-0.0870191	-0.421725	-182.428	371.377	86.0428	14.4419	-3.28668	-123.633	256.155	1.88225	2.86e-08	-1.73166e+07	-0.311687	-118.354	245.598	33.3664	-0.649621
Cracidae.0	6	3	0.00464021	-0.190401	-0.126934	3.93941	-3.6235	0.0114389	-0.088484	3.93941	-1.35707	0.0114398	2.99e-08	-0.088484	6.57856	-6.63539	0.110386	-0.229494	-0.137907	10.2992	-14.0766	0.00383184	-0.17968	-0.012376	6.79371	-7.06568	0.0315985	-0.0415097	-0.118997	6.25386	-5.98599	0.0212904	-0.000360299	-0.109857	-47.0199	100.562	1.4e-05	0.126495	0.408392	4.20053	0.487826	0.0113196	6.43e-09	3.31525e+06	-0.0981394	6.98394	-5.07899	0.101445	-2.00726
Cracidae.0	6	4	0.00464021	-0.126934	-0.190401	14.3479	-24.4404	0.00754271	0.093949	14.3479	-22.174	0.00754358	2.82e-09	0.093949	15.6701	-24.8184	0.0266592	-0.126245	0.0795026	17.3276	-28.1335	0.0044034	-0.0941369	0.109243	14.5668	-22.6119	0.00995106	-0.010223	0.0951116	14.5252	-22.5286	0.00932483	-6.38e-05	0.0950277	-40.8153	88.1524	0.134053	0.060588	-0.117788	15.1976	-21.5062	0.00729092	6.26e-09	4.96617e+06	0.0798876	15.4966	-22.1044	0.0224431	-0.395851
Cracidae.0	6	5	0.00464021	-0.126934	-0.380803	5.84551	-7.4357	0.0105976	-0.0654023	5.84551	-5.16928	0.0105991	5.51e-09	-0.0654023	7.18148	-7.84122	0.0408637	-0.134738	-0.0404093	9.22668	-11.9316	0.00602158	-0.0964845	-0.100601	6.27173	-6.02173	0.0155899	-0.0144658	-0.0678918	6.21264	-5.90355	0.0143919	-0.00013608	-0.0676796	-30.0424	66.6065	0.0072243	0.0534907	0.142132	6.25254	-3.6162	0.0104265	4.9e-09	5.22999e+06	-0.0769894	6.90175	-4.91461	0.0300454	-0.430763
Cracidae.0	7	1	0.00464021	-0.126934	-0.126934	18.3097	-32.3641	0.00643746	0.0585919	18.7901	-31.0585	0.00894502	0.0801339	0.049497	18.3097	-30.0977	0.00643623	-9.1e-08	0.0585919	18.3097	-30.0977	0.00643738	-2.64e-08	0.0585919	18.4051	-30.2884	0.00842163	-0.00957866	0.0581897	18.4615	-30.4013	0.00955156	-0.000106079	0.058051	-2.52423	11.5702	1.15e-10	0.0163394	-0.109328	18.7905	-28.6921	0.00894162	0.0800488	0.0633683	0.0492333	18.5287	-28.1686	0.00688057	-1.01899
Cracidae.0	7	2	0.00464021	-0.380803	-0.126934	-10.1035	24.4623	0.0200602	0.0855255	-10.1035	26.7287	0.0200585	2.44e-09	0.0855255	-9.76615	26.054	0.0570353	-0.101394	0.0781837	-8.34291	23.2076	0.0106931	-0.124743	0.129187	-9.90236	26.3265	0.031377	-0.0161071	0.0738146	-9.36795	25.2576	0.0528743	-0.00105749	0.060448	-40.5623	87.6464	0.193597	0.060115	0.191174	-9.03234	26.9536	0.0192184	7.17e-09	-1.35577e+07	0.107614	-8.7181	26.3251	0.068092	-2.75781
Cracidae.0	7	3	0.00464021	-0.190401	-0.126934	18.0448	-31.8343	0.00650696	-0.0598886	18.284	-30.0463	0.00818217	0.0538136	-0.054932	18.0448	-29.5678	0.00650617	-6.61e-07	-0.0598886	18.0545	-29.5873	0.00620017	-0.0114369	-0.059104	18.2501	-29.9785	0.0044293	0.0129792	-0.0585079	18.3222	-30.1227	0.00360387	0.000103251	-0.0573395	2.92054	0.680652	0.0166411	0.0115558	-0.00901296	19.4835	-30.0782	0.00925802	0.0956516	0.642154	-0.0672405	18.0458	-27.2027	0.00654329	-0.0407165
Cracidae.0	7	4	0.00464021	-0.126934	-0.190401	15.1623	-26.0693	0.00730164	0.0183153	15.1779	-23.8341	0.00776143	0.0134673	0.0219202	15.1623	-23.8029	0.00730294	-6.14e-07	0.0183152	15.4551	-24.3884	0.00523472	-0.0738369	0.025798	15.9216	-25.3214	0.0145149	-0.0255972	0.0122453	16.8588	-27.1958	0.0185193	-0.000370386	0.010444	-17.2924	41.1065	0.550294	0.0153916	0.087309	15.1826	-21.4764	0.00771287	0.0121244	-0.310221	0.022484	16.3733	-23.8577	0.0210696	-0.150623
Cracidae.0	7	5	0.00464021	-0.126934	-0.380803	10.3689	-16.4824	0.0088449	-0.0840836	10.3689	-14.216	0.0088446	2.56e-09	-0.0840836	10.9646	-15.4075	0.0323734	-0.126836	-0.0774495	11.937	-17.3522	0.00499496	-0.114186	-0.0714742	12.4109	-18.3001	0.0253228	-0.0410014	-0.0736557	12.2234	-17.925	0.0189798	-0.000346999	-0.0762841	-30.094	66.7098	0.0104087	0.0479244	0.0136617	10.628	-12.3672	0.00875289	6.45e-09	-4.96311e+06	-0.0768103	10.9473	-13.0057	0.0275401	-0.31933
Cracidae.0	8	1	0.00464021	-0.126934	-0.126934	19.7342	-35.2131	0.00608134	0.0748905	19.7342	-32.9467	0.00608165	5.33e-10	0.0748905	19.8054	-33.0891	0.00948348	-0.0426566	0.0765437	20.6366	-34.7515	0.00408934	-0.0822522	0.0513272	19.7602	-32.9986	0.0068821	-0.0044627	0.0745576	19.7608	-32.9998	0.00689092	-2.88e-05	0.074556	-26.1093	58.7402	0.234802	0.0289167	-0.0528404	20.3371	-31.7853	0.00593619	6.03e-09	-5.25857e+06	0.0843669	19.8772	-30.8654	0.0104502	-0.370053
Cracidae.0	8	2	0.00464021	-0.380803	-0.126934	-44.5893	93.4339	0.0796981	0.240748	-44.5893	95.7004	0.0796703	9.26e-09	0.240748	-34.3786	75.279	4.10329	-0.42641	0.398856	-29.9783	66.4784	0.0119656	-0.271402	-0.0591383	-30.5854	67.6925	0.513135	-0.093352	0.19966	-34.8227	76.1672	0.141085	-0.00282171	0.209918	-104.217	214.955	9.09508	0.582082	-0.410829	-44.4487	97.7862	0.0792159	9.11e-09	-6.12078e+06	0.257395	-32.4485	73.7859	3.31573	-3299.96
Cracidae.0	8	3	0.00464021	-0.190401	-0.126934	8.50801	-12.7607	0.00952843	-0.151593	8.50801	-10.4943	0.00952839	3.07e-09	-0.151593	9.18996	-11.8582	0.0380286	-0.13557	-0.143133	10.2176	-13.9134	0.00518157	-0.12052	-0.143232	9.79216	-13.0626	0.0272766	-0.0407481	-0.131117	10.0701	-13.6185	0.0234199	-0.000468397	-0.13501	-35.3672	77.2561	2.38e-09	0.0633334	-0.0479009	8.58747	-8.28606	0.00949739	5.05e-09	-2.87118e+06	-0.147263	8.91357	-8.93825	0.0247036	-0.439202
Cracidae.0	8	4	0.00464021	-0.126934	-0.190401	13.042	-21.8287	0.00794571	0.106903	13.042	-19.5623	0.0079479	6.4e-09	0.106903	13.0526	-19.5836	0.00959452	-0.0179673	0.106252	13.4539	-20.386	0.00594789	-0.0630806	0.0969899	14.5931	-22.6644	0.0179826	-0.0322129	0.113801	14.5371	-22.5525	0.01511	-0.000254012	0.112763	-23.1864	52.8945	0.337018	0.0230732	-0.0427713	13.0788	-17.2688	0.0079358	1.73e-08	-520630	0.109596	13.9948	-19.1008	0.0106742	-1.10928
Cracidae.0	8	5	0.00464021	-0.126934	-0.380803	15.4209	-26.5864	0.00722641	-0.0192317	15.4928	-24.4639	0.00796068	0.0218958	-0.0230592	15.4209	-24.32	0.00722467	-3.91e-08	-0.0192317	15.6636	-24.8054	0.00594659	-0.0432848	-0.0160302	15.5057	-24.4897	0.00594355	0.00680379	-0.0207589	15.5057	-24.4896	0.00589281	4.75e-05	-0.0208099	-11.4979	29.5175	0.207552	0.0145183	-0.0868887	15.7636	-22.6384	0.00793793	0.0236718	0.985847	-0.0306016	18.3754	-27.8619	0.00737873	-2371.68
Cracidae.0	9	1	0.00464021	-0.126934	-0.126934	14.9087	-25.5622	0.0073762	0.0242327	15.6863	-24.8508	0.0109946	0.100804	0.0361036	14.9087	-23.2957	0.00737718	-1.61e-07	0.0242327	14.9087	-23.2957	0.00737699	-3.06e-09	0.0242327	14.9187	-23.3156	0.00797656	-0.00279327	0.0231501	14.9212	-23.3207	0.00812107	-2.63e-05	0.022871	-6.38485	19.2914	0.0230669	0.0163056	-0.0862021	15.9547	-23.0206	0.0114022	0.112976	-0.132988	0.0513231	14.9465	-21.0042	0.00757119	-0.0285628
Cracidae.0	9	2	0.00464021	-0.380803	-0.126934	-32.2152	68.6857	0.0485808	-0.283871	-32.2152	70.9521	0.0485856	2.63e-08	-0.283871	-27.0775	60.6768	1.23549	-0.3354	-0.41776	-22.9537	52.4292	0.0105918	-0.241844	-0.0309947	-26.0371	58.5959	0.208771	-0.0638196	-0.233829	-26.2383	58.9984	0.101111	-0.00202223	-0.25391	-69.9437	146.409	1.42579	0.132315	-0.0549301	-31.3182	71.5253	0.0468714	3.31e-08	-2.41523e+06	-0.216401	-23.3437	55.5763	0.49002	-2.12212
Cracidae.0	9	3	0.00464021	-0.190401	-0.126934	-9.55015	23.3556	0.019621	-0.0279169	-9.55015	25.622	0.019619	1.76e-09	-0.0279169	-4.63551	15.7928	0.273765	-0.27485	-0.0577297	0.640534	5.24067	0.00518242	-0.197879	-0.0730474	-5.33658	17.1949	0.0638033	-0.0498703	-0.102842	-5.84512	18.212	0.0447235	-0.000894469	-0.0770082	-76.1331	158.788	0.802137	0.220292	-0.124431	-7.9612	24.8113	0.0184111	7.87e-09	8.54053e+06	-0.0845962	-4.90182	18.6925	0.236836	-0.423513
Cracidae.0	9	4	0.00464021	-0.126934	-0.190401	6.77738	-9.29945	0.0102106	0.327632	6.77738	-7.03303	0.0102113	1.22e-09	0.327632	16.0393	-25.557	0.186951	-0.319063	0.427095	16.0666	-25.6114	0.0039093	-0.130525	0.200967	12.9353	-19.3489	0.0291502	-0.0478495	0.344533	11.6486	-16.7754	0.0190907	-0.0003499	0.340587	-48.4495	103.421	0.11403	0.0893177	0.151645	7.23234	-5.57578	0.0100274	6.2e-09	4.22931e+06	0.305505	16.5909	-24.2929	0.173871	-0.484903
Cracidae.0	9	5	0.00464021	-0.126934	-0.380803	14.4147	-24.574	0.0075237	0.186248	16.1058	-25.6899	0.0126668	0.142897	0.183473	14.4147	-22.3076	0.00752302	-7.03e-08	0.186248	14.4147	-22.3076	0.00752325	-1.74e-09	0.186248	14.7831	-23.0444	0.00478778	0.0153015	0.187507	14.8594	-23.1971	0.00406067	0.000123777	0.187515	8.62271	-10.7237	0.0173366	0.0083316	0.237881	16.1197	-23.3505	0.0127106	0.144009	0.214226	0.180405	14.4826	-20.0764	0.00790578	-0.0554141
Cracidae.0	10	1	0.00464021	-0.126934	-0.126934	13.4179	-22.5805	0.0078293	-0.0216013	13.4179	-20.3141	0.00782988	7.23e-10	-0.0216013	14.5388	-22.5558	0.0253785	-0.117112	-0.0395172	16.1209	-25.7201	0.00486136	-0.0839131	0.0257826	13.9264	-21.331	0.0113959	-0.0141838	-0.0161322	13.8751	-21.2285	0.0107327	-0.000104586	-0.0168388	-34.477	75.4758	0.0156157	0.0595962	0.068188	14.4429	-19.9969	0.00751457	4.52e-09	8.71771e+06	-0.0362186	14.4622	-20.0354	0.0219791	-0.178144
Cracidae.0	10	2	0.00464021	-0.380803	-0.126934	-106.35	216.954	0.942653	-0.321897	-106.35	219.221	0.942678	3.65e-09	-0.321897	-98.6303	203.782	16.7696	-0.310089	-0.108686	-96.0437	198.609	0.253877	-0.193154	0.00238685	-100.989	208.501	3.01525	-0.0510016	-0.0285835	-101.349	209.221	2.04435	-0.040887	-0.118453	-174.346	355.213	27.2419	12.9958	2.08637	-106.342	221.572	0.942087	4.96e-09	-7.70621e+06	-0.307695	-89.4783	187.846	38.2242	-0.543669
Cracidae.0	10	3	0.00464021	-0.190401	-0.126934	-5.16436	14.584	0.0164626	0.0713849	-5.16436	16.8505	0.0164608	4.81e-10	0.0713849	1.65277	3.2162	0.2108	-0.273875	0.0180648	3.74216	-0.962589	0.00530298	-0.16873	0.0498256	-0.779253	8.08025	0.0495106	-0.0471103	0.0539646	-1.21967	8.96107	0.0366492	-0.00072739	0.0578099	-79.843	166.208	0.659372	0.293451	-0.373884	-4.94788	18.7847	0.0163208	4.56e-09	-5.79863e+06	0.081205	1.53192	5.82504	0.176497	-2.85789
Cracidae.0	10	4	0.00464021	-0.126934	-0.190401	1.10603	2.04326	0.0128117	-0.000333404	1.10603	4.30968	0.0128141	2.66e-08	-0.000333414	9.0201	-11.5185	0.219816	-0.307278	0.0240917	8.33217	-10.1426	0.00547297	-0.124867	-0.0970681	8.11865	-9.71557	0.044031	-0.0563525	-0.015277	6.88404	-7.24634	0.0269376	-0.000538751	-0.00937446	-66.9553	140.432	0.000259478	0.256845	-0.390502	1.24039	6.4081	0.0127434	4.78e-09	3.85024e+06	-0.00716371	12.6524	-16.4159	0.183769	-9.78925
Cracidae.0	10	5	0.00464021	-0.126934	-0.380803	9.20511	-14.1549	0.00926601	0.0494603	9.20511	-11.8885	0.00926604	1.18e-09	0.0494603	9.77092	-13.0201	0.0270986	-0.104996	0.0469231	10.7777	-15.0337	0.00564501	-0.0977527	0.0318317	9.22744	-11.9331	0.0103114	-0.00382929	0.0502338	9.22448	-11.9272	0.0101483	-3.12e-05	0.0501297	-32.7894	72.1006	0.130371	0.0425503	-0.142932	10.2278	-11.5667	0.00889414	5.46e-09	7.84127e+06	0.0335755	12.9003	-16.9117	0.0320912	-0.00411717
Cracidae.0	11	1	0.00464021	-0.126934	-0.126934	11.9159	-19.5764	0.00831183	-0.0421364	11.9159	-17.31	0.0083138	1.49e-09	-0.0421364	11.9778	-17.4339	0.0135203	-0.0466236	-0.0487443	12.4075	-18.2933	0.00600555	-0.0708559	-0.0164333	11.9169	-17.3121	0.00809166	0.000943563	-0.0415181	11.9171	-17.3125	0.00804841	9.27e-06	-0.0413987	-12.0387	30.5992	6.05e-10	0.0253559	0.0694481	11.984	-15.0791	0.00829133	8.06e-09	-1.54864e+06	-0.0353213	12.0826	-15.2762	0.00896945	-0.453952
Cracidae.0	11	2	0.00464021	-0.380803	-0.126934	-44.2821	92.8196	0.0787242	-0.265563	-44.2821	95.086	0.0787157	8.63e-09	-0.265563	-43.4771	93.4759	0.28129	-0.125332	-0.281404	-42.2733	91.0683	0.0450684	-0.108354	-0.16304	-44.026	94.5738	0.113681	-0.0133256	-0.256134	-44.0065	94.5347	0.114813	-0.00124601	-0.25616	-103.703	213.927	3.42359	0.657584	0.326398	-44.2155	97.32	0.0785031	8.81e-09	-4.30991e+06	-0.244824	-42.3696	93.6281	0.188567	-6683.13
Cracidae.0	11	3	0.00464021	-0.190401	-0.126934	11.5574	-18.8594	0.00843359	0.109823	11.6436	-16.7655	0.00971031	0.0319654	0.103447	11.5574	-16.593	0.00843345	-3.77e-07	0.109823	11.5577	-16.5937	0.00835773	-0.00218991	0.109762	11.9507	-17.3796	0.0130173	-0.0158953	0.104245	11.9433	-17.3648	0.0122354	-0.0001325	0.104523	-12.4102	31.3421	0.12706	0.0155705	0.0771827	12.4318	-15.9747	0.0091027	0.0244994	1.87535	0.0815262	11.5721	-14.2553	0.011095	-0.131117
Cracidae.0	11	4	0.00464021	-0.126934	-0.190401	8.51016	-12.765	0.00952762	0.0386368	9.33093	-12.1401	0.0144682	0.106003	0.0186909	8.51016	-10.4986	0.00952849	-1.02e-07	0.0386368	8.51016	-10.4986	0.00952791	-3.77e-09	0.0386368	9.13949	-11.7572	0.00484725	0.0222947	0.033649	9.17766	-11.8336	0.00416946	0.000189367	0.0335772	-7.98557	22.4929	0.0657472	0.0147252	-0.0839864	10.7339	-12.5789	0.0134489	0.101633	-0.608026	0.0524748	8.51016	-8.13142	0.00952712	0
Cracidae.0	11	5	0.00464021	-0.126934	-0.380803	18.2494	-32.2434	0.00645287	-0.0988561	18.2494	-29.977	0.00645292	1.67e-09	-0.0988561	18.926	-31.3302	0.025306	-0.133848	-0.119329	20.0085	-33.4952	0.00353834	-0.119626	-0.0642528	19.2089	-31.8961	0.011384	-0.021521	-0.102844	19.2773	-32.0329	0.0114016	-0.000171944	-0.102887	-11.6782	29.8782	0.0399738	0.0194633	0.0608517	18.9266	-28.9642	0.00628047	5.87e-09	5.87211e+06	-0.117676	19.6962	-30.5036	0.0346358	-2732.51
Cracidae.0	12	1	0.00464021	-0.126934	-0.126934	17.6272	-30.9991	0.00661545	-0.0261391	17.647	-28.7723	0.00695992	0.0112385	-0.0265665	17.6272	-28.7327	0.00661623	-4.98e-07	-0.0261391	17.7137	-28.9056	0.00591388	-0.0256884	-0.0225686	17.6272	-28.7327	0.00660947	3.59e-05	-0.026146	17.6272	-28.7327	0.00660991	1.99e-07	-0.0261449	-24.7427	56.0071	0.158549	0.0267457	0.0574432	17.6479	-26.407	0.00695229	0.0109958	-0.120353	-0.0261587	17.6272	-26.3655	0.0066158	0
Cracidae.0	12	2	0.00464021	-0.380803	-0.126934	-101.92	208.095	0.789415	-0.464742	-101.92	210.361	0.789552	1.98e-08	-0.464742	-99.9346	206.391	16.2983	-0.302086	-0.817465	-84.831	176.184	0.0507829	-0.405231	-0.0185027	-88.1492	182.82	13.1123	-0.129062	0.364096	-95.4322	197.386	1.65759	-0.0331519	-0.108121	-132.133	270.787	6.43739	2.25162	-1.15375	-101.598	212.086	0.779359	6.11e-09	-3.40436e+07	-0.384831	-98.138	205.165	26.4201	-3.40065
Cracidae.0	12	3	0.00464021	-0.190401	-0.126934	0.0675593	4.1202	0.0133544	0.126186	0.0675592	6.38662	0.0133559	1.52e-09	0.126186	2.9068	0.708139	0.104156	-0.209357	0.186004	9.46549	-12.4092	0.00360601	-0.199513	-0.0218733	4.03504	-1.54835	0.0473733	-0.0516296	0.0782468	2.57466	1.37242	0.0243153	-0.00039893	0.0983248	-48.1234	102.769	0.0472835	0.0994572	-0.0290088	0.207803	8.47328	0.01328	9.03e-09	1.98353e+06	0.119307	4.22078	0.44732	0.082199	-2.21668
Cracidae.0	12	4	0.00464021	-0.126934	-0.190401	23.3814	-42.5076	0.00525529	-0.0163131	24.0953	-41.6689	0.00754592	0.0906544	-0.0148606	23.3814	-40.2411	0.00525373	-4.52e-07	-0.0163132	23.4825	-40.4432	0.00449079	-0.0359812	-0.0194052	23.3933	-40.265	0.00579945	-0.00344678	-0.0180766	23.3942	-40.2667	0.0058216	-1.96e-05	-0.0181583	9.78266	-13.0436	0.0175579	0.00808226	0.0558338	24.5819	-40.2749	0.0073698	0.0895886	0.241296	-0.0242197	23.3814	-37.874	0.00525559	0
Cracidae.0	12	5	0.00464021	-0.126934	-0.380803	13.3572	-22.459	0.0078472	-0.0900402	13.3572	-20.1926	0.00784778	1.99e-09	-0.0900402	13.7257	-20.9296	0.0196008	-0.0889661	-0.0925543	15.879	-25.2363	0.00417838	-0.11806	-0.0562979	13.4008	-20.2798	0.00936694	-0.00623403	-0.0862633	13.4049	-20.288	0.00946957	-5.59e-05	-0.0859523	-28.1259	62.7736	0.137064	0.0327769	-0.163427	13.6756	-18.4623	0.00774861	4.45e-09	-4.64325e+06	-0.0821088	13.6429	-18.397	0.0166775	-0.309886
Cracidae.0	13	1	0.00464021	-0.126934	-0.126934	9.19042	-14.1255	0.00926712	0.0234423	9.19042	-11.8591	0.00927101	1.96e-07	0.0234423	9.23437	-11.947	0.0131936	-0.0337911	0.0254193	10.132	-13.7422	0.00629833	-0.079717	0.0321508	9.24237	-11.963	0.0115368	-0.00784147	0.0307575	9.23793	-11.9541	0.011225	-6.84e-05	0.0299015	-30.173	66.8677	0.0105475	0.0498619	-0.096434	9.29286	-9.69683	0.00923335	5.89e-09	-2.34442e+06	0.0279693	9.2408	-9.59271	0.00952759	-0.104644
Cracidae.0	13	2	0.00464021	-0.380803	-0.126934	-50.729	105.713	0.10185	0.0451976	-50.729	107.98	0.101865	4.53e-09	0.0451976	-48.3085	103.139	0.742356	-0.201066	-0.0404404	-46.7769	100.076	0.0443138	-0.148147	0.0117321	-46.066	98.6538	0.575124	-0.072073	-0.168366	-46.3986	99.319	0.22755	-0.004551	-0.0545728	-115.37	237.261	0.0191578	1.64567	-0.588274	-50.7186	110.326	0.10182	6.15e-09	2.37611e+06	0.0404052	-47.9692	104.827	0.676114	-0.382588
Cracidae.0	13	3	0.00464021	-0.190401	-0.126934	-4.67573	13.6068	0.0161429	0.0199987	-4.67573	15.8732	0.0161436	3.99e-10	0.0199987	-0.247358	7.01646	0.192609	-0.257476	-0.0706423	3.19668	0.128388	0.00525578	-0.174831	0.0892236	0.484368	5.553	0.0537511	-0.0520816	0.0320784	0.338568	5.8446	0.0350896	-0.000701792	0.0349365	-64.3269	135.176	0.012945	0.204677	-0.343114	-4.53758	17.964	0.0160568	5.54e-09	-3.81932e+06	0.0269335	-0.215056	9.319	0.159733	-0.857162
Cracidae.0	13	4	0.00464021	-0.126934	-0.190401	14.4921	-24.729	0.00749885	0.18383	14.6367	-22.7517	0.00865532	0.0330401	0.187317	14.4921	-22.4625	0.00749937	-1.63e-07	0.18383	14.4921	-22.4625	0.00749913	-5.46e-09	0.18383	14.6025	-22.6833	0.00594347	0.00798947	0.185311	14.6073	-22.6928	0.00581594	5.94e-05	0.185547	-25.1123	56.7464	0.0301224	0.037276	0.176701	16.5815	-24.2741	0.00777688	0.026433	2.271	0.168308	14.4921	-20.0954	0.0074997	0
Cracidae.0	13	5	0.00464021	-0.126934	-0.380803	13.0015	-21.7478	0.00796224	-0.180086	13.2212	-19.9207	0.00946471	0.0405637	-0.177048	13.0015	-19.4812	0.00797855	-6.36e-08	-0.180086	13.0015	-19.4814	0.00796056	-2.57e-08	-0.180086	13.1902	-19.8588	0.010895	-0.0114526	-0.180062	13.183	-19.8442	0.010571	-9.17e-05	-0.180183	-18.6285	43.7788	0.00600347	0.0315781	-0.0911002	13.2239	-17.559	0.00944023	0.0399782	-0.23269	-0.176351	13.0015	-17.1142	0.00796046	0
Cracidae.0	14	1	0.00464021	-0.126934	-0.126934	26.1758	-48.0962	0.00469964	-0.323632	27.0689	-47.6161	0.00694037	0.0995927	-0.314369	26.1758	-45.8298	0.00470019	-9.25e-08	-0.323632	26.046	-45.5703	0.00425173	-0.0011975	-0.323439	28.4357	-50.3496	0.00113337	0.0456312	-0.31983	28.9229	-51.324	0.000338354	0.00015729	-0.320984	12.1799	-17.838	0.00866573	0.00816208	-0.344758	27.1889	-45.4889	0.00682574	0.0965811	-0.42104	-0.307148	26.7098	-44.5308	0.00794425	0
Cracidae.0	14	2	0.00464021	-0.380803	-0.126934	-45.494	95.2433	0.0826164	-0.0334229	-45.494	97.5097	0.0826437	2.35e-07	-0.0334228	-44.3177	95.1571	0.38012	-0.151285	-0.0878447	-42.339	91.1998	0.0378864	-0.143731	-0.016128	-44.0517	94.6252	0.21134	-0.0366931	-0.00993939	-43.1892	92.9002	0.197173	-0.00394346	-0.00989029	-89.2544	185.03	0.871811	0.42834	-0.668279	-45.4935	99.8759	0.0826221	1.1e-08	-226330	-0.0311621	-44.306	97.501	0.36542	-0.255641
Cracidae.0	14	3	0.00464021	-0.190401	-0.126934	6.83698	-9.41863	0.0101854	0.338237	6.83896	-7.15618	0.0101863	6.48e-14	0.338236	7.58666	-8.65158	0.0325619	-0.114296	0.372751	8.92301	-11.3243	0.00614348	-0.0954229	0.270955	6.93716	-7.35258	0.0122876	-0.006868	0.33782	6.93668	-7.35161	0.0122218	-7.27e-05	0.337758	-38.2308	82.9833	0.00505993	0.0756857	0.105396	6.9319	-4.97491	0.0101479	4.58e-09	2.69514e+06	0.32702	9.91572	-10.9425	0.0351229	-0.964753
Cracidae.0	14	4	0.00464021	-0.126934	-0.190401	20.1612	-36.0671	0.00597785	-0.193963	20.1677	-33.8136	0.00612245	0.00522933	-0.193501	20.1612	-33.8007	0.00597765	-9.23e-07	-0.193963	20.686	-34.8502	0.00465153	-0.0533351	-0.183293	20.2567	-33.9917	0.00483189	0.00740381	-0.190911	20.2447	-33.9677	0.0049179	3.77e-05	-0.191212	-20.6429	47.8074	0.0188496	0.0325665	0.085523	20.3341	-31.7793	0.00599447	0.00208267	5.87267	-0.205192	20.1612	-31.4336	0.00597808	0
Cracidae.0	14	5	0.00464021	-0.126934	-0.380803	3.58164	-2.90797	0.0116031	-0.0365926	3.58164	-0.641548	0.011603	1.35e-09	-0.0365926	5.79749	-5.07324	0.0852758	-0.201067	-0.0728422	9.23747	-11.9532	0.00484774	-0.142233	-0.00897432	5.16653	-3.81133	0.0265686	-0.0327035	-0.0169058	5.44574	-4.36974	0.024698	-0.000457758	-0.0169243	-45.628	97.7778	0.479987	0.056107	-0.364535	3.80533	1.27823	0.0114993	5.44e-09	-3.71485e+06	-0.0182386	7.22306	-5.55723	0.0750427	-0.182205
Cracidae.0	15	1	0.00464021	-0.126934	-0.126934	18.151	-32.0466	0.00647806	-0.0061224	18.151	-29.7802	0.00647896	2.38e-09	-0.0061224	18.4145	-30.3073	0.0134572	-0.070881	-0.0147747	19.0242	-31.5267	0.0046788	-0.0666719	0.0181551	18.642	-30.7623	0.00977586	-0.0151137	-0.00904695	18.5734	-30.6251	0.00895762	-8.7e-05	-0.00849035	-29.9004	66.3225	0.000124247	0.0579046	0.373854	18.2053	-27.5216	0.00646445	3.94e-09	-1.85603e+06	0.00299009	18.6213	-28.3537	0.0134791	-0.0474475
Cracidae.0	15	2	0.00464021	-0.380803	-0.126934	-130.934	266.124	2.51941	-0.0108572	-130.934	268.391	2.52042	4.28e-08	-0.0108572	-130.299	267.119	9.44781	-0.129347	0.110277	-125.698	257.919	0.63189	-0.244976	-0.0170048	-129.356	265.233	8.65498	-0.0467167	-0.43133	-128.645	263.812	6.27601	-0.12552	-0.382728	-175.614	357.749	0.0504975	19.6071	5.52308	-130.68	270.249	2.49432	7.41e-08	4.20818e+06	-0.399125	-130.324	269.538	8.66653	-0.183813
Cracidae.0	15	3	0.00464021	-0.190401	-0.126934	-6.2307	16.7167	0.0171813	0.100309	-6.2307	18.9831	0.0171804	1.7e-09	0.100309	-5.02759	16.5769	0.0929717	-0.167252	0.103732	-2.6194	11.7605	0.00787185	-0.139858	0.0816012	-5.1173	16.7563	0.0449924	-0.0359446	0.112551	-4.37295	15.2676	0.0434786	-0.000869572	0.113891	-56.1248	118.771	0.000261193	0.166342	-0.434703	-6.22664	21.3422	0.017179	1.29e-08	253645	0.0962471	-5.0409	18.9707	0.0908339	-0.205948
Cracidae.0	15	4	0.00464021	-0.126934	-0.190401	12.7187	-21.1821	0.00805187	-0.0232802	12.951	-19.3802	0.009646	0.0424277	-0.0208902	12.7187	-18.9157	0.00805199	-4.36e-08	-0.0232802	12.8228	-19.1238	0.00699085	-0.0321541	-0.0156852	13.3911	-20.2605	0.00325472	0.0297322	-0.0370933	13.4667	-20.4117	0.00250943	0.000198547	-0.0390021	-11.2734	29.0684	0.00142403	0.0254236	-0.0257847	13.109	-17.3292	0.00950021	0.0403917	-0.378587	-0.00702908	12.7594	-16.63	0.00825582	-0.0300611
Cracidae.0	15	5	0.00464021	-0.126934	-0.380803	-9.57619	23.4077	0.0196411	0.0649163	-9.57619	25.6741	0.0196413	3.71e-09	0.0649163	-6.87439	20.2705	0.111285	-0.177565	0.0317013	-5.58228	17.6863	0.0109172	-0.0963539	0.0737797	-8.24793	23.0176	0.0383229	-0.0255237	0.0720201	-8.37445	23.2706	0.0340438	-0.000503656	0.0729447	-74.7008	155.923	0.0125436	0.325186	-0.568349	-9.39022	27.6693	0.0194941	6.68e-09	3.52875e+06	0.0355923	-3.38398	15.6569	0.110048	-0.0709073
Cracidae.0	16	1	0.00464021	-0.126934	-0.126934	8.57121	-12.8871	0.00950354	-0.135913	8.57062	-10.6195	0.0095011	7.01e-06	-0.135913	13.8767	-21.2317	0.132499	-0.276312	-0.153178	14.4834	-22.4451	0.00400017	-0.138477	-0.182992	13.2253	-19.9288	0.0304432	-0.050217	-0.146406	13.0599	-19.5982	0.0208165	-0.00041633	-0.138796	-64.1967	134.915	1.1281	0.13253	-0.263178	9.56828	-10.2477	0.00913226	5.75e-09	-7.89121e+06	-0.0694136	14.4698	-20.0507	0.153773	-0.264606
Cracidae.0	16	2	0.00464021	-0.380803	-0.126934	-57.4315	119.118	0.133246	0.419324	-57.4315	121.385	0.133228	1.48e-08	0.419324	-52.7164	111.955	4.3879	-0.359542	0.55105	-45.8051	98.1319	0.0197727	-0.294863	0.00502546	-51.2989	109.119	0.721495	-0.0732968	0.388026	-52.2455	111.013	0.283675	-0.00567351	0.396575	-105.857	218.235	1.32732	0.891203	-0.163537	-56.907	122.703	0.130437	9.05e-09	1.36745e+07	0.23792	-50.0999	109.089	8.93129	-0.380249
Cracidae.0	16	3	0.00464021	-0.190401	-0.126934	13.4022	-22.5491	0.00783416	-0.106328	13.4022	-20.2827	0.00783454	3.75e-08	-0.106328	13.6576	-20.7934	0.0173728	-0.0771342	-0.121873	14.0218	-21.5218	0.00591929	-0.058999	-0.0922188	13.4033	-20.2849	0.00801686	-0.000822903	-0.106519	13.4033	-20.2849	0.00801833	-6.58e-06	-0.10652	-40.7519	88.0256	0.303175	0.0558851	0.163042	14.0291	-19.1694	0.00764025	9.83e-09	-3.33389e+06	-0.0582777	13.786	-18.6832	0.0188464	-0.115118
Cracidae.0	16	4	0.00464021	-0.126934	-0.190401	14.3689	-24.4824	0.00753644	-0.131559	14.3716	-22.2214	0.00773662	0.00569265	-0.131805	14.3689	-22.216	0.00754023	-3.35e-06	-0.131559	16.2155	-25.9092	0.00342453	-0.155944	-0.129337	14.3759	-22.2301	0.00833063	-0.00358804	-0.129501	14.3893	-22.2569	0.00984301	-8.04e-05	-0.125846	-7.12679	20.7753	0.246216	0.0112911	-0.216019	14.4009	-19.913	0.00772745	0.00572238	-1.35954	-0.121895	14.432	-19.975	0.00779035	-0.0601785
Cracidae.0	16	5	0.00464021	-0.126934	-0.380803	10.878	-17.5007	0.00866645	-0.0442067	10.878	-15.2343	0.00866596	9.45e-09	-0.0442067	10.9855	-15.4493	0.0176859	-0.0685551	-0.0414736	12.6769	-18.8321	0.00440057	-0.133723	-0.0580699	11.427	-16.3323	0.0153082	-0.0214428	-0.0244625	11.4507	-16.3796	0.0141627	-0.000193245	-0.0268909	-11.148	28.8177	0.0304808	0.0201349	-0.198353	10.8785	-12.8681	0.0086657	5.94e-09	163262	-0.0456288	13.3694	-17.85	0.0106512	-892.182
Cracidae.0	17	1	0.00464021	-0.126934	-0.126934	17.7058	-31.1563	0.00659652	0.0656679	17.706	-28.8903	0.00663841	0.00141023	0.0653038	17.7058	-28.8899	0.00659743	-6.52e-06	0.0656688	18.4665	-30.4112	0.00445175	-0.0837086	0.0531271	17.7423	-28.9628	0.00763918	-0.00526068	0.0673146	17.7409	-28.9601	0.00755497	-3.38e-05	0.0671833	-20.6971	47.916	0.00214133	0.0373213	-0.0888014	17.7472	-26.6054	0.00662233	0.00125117	5.51225	0.0620377	17.8716	-26.8542	0.0145129	-0.473447
Cracidae.0	17	2	0.00464021	-0.380803	-0.126934	-29.0257	62.3068	0.0427595	-0.14516	-29.0257	64.5732	0.0427658	8.76e-09	-0.14516	-28.1929	62.9076	0.220688	-0.16117	-0.188053	-26.8682	60.2581	0.0195306	-0.154866	-0.118631	-27.925	62.3717	0.116815	-0.0383433	-0.178478	-27.2583	61.0384	0.105956	-0.00211912	-0.171855	-66.9675	140.457	0.0277156	0.230435	-0.250776	-27.8334	64.5558	0.0407663	5.53e-09	-1.66895e+07	-0.100421	-26.5707	62.0303	0.170562	-3.71077
Cracidae.0	17	3	0.00464021	-0.190401	-0.126934	10.9811	-17.7069	0.00863016	0.0960061	10.9811	-15.4405	0.00863017	3.15e-09	0.0960061	12.027	-17.5323	0.0369161	-0.143704	0.119786	17.6896	-28.8575	0.00238614	-0.218909	0.0597341	13.8647	-21.2077	0.0274454	-0.0468608	0.0710687	13.691	-20.8603	0.0189227	-0.000361773	0.0721078	-23.6348	53.7913	0.00304521	0.0416006	0.260848	11.7633	-14.6377	0.00836448	6.01e-09	5.60416e+06	0.0796599	13.1351	-17.3814	0.0633955	-1.32899
Cracidae.0	17	4	0.00464021	-0.126934	-0.190401	13.1176	-21.98	0.00792385	0.055444	13.1176	-19.7135	0.0079232	6.55e-10	0.055444	13.4492	-20.3767	0.0198884	-0.089361	0.056488	13.9109	-21.3001	0.00593055	-0.0604295	0.0563965	13.9223	-21.3229	0.0145297	-0.0230143	0.0605822	14.0208	-21.5198	0.0145563	-0.000229669	0.0614388	-18.2022	42.9262	0.00681421	0.0317503	-0.184113	14.5812	-20.2735	0.00747331	4.65e-09	-9.4338e+06	0.0767243	14.0769	-19.2649	0.0185406	-0.00984217
Cracidae.0	17	5	0.00464021	-0.126934	-0.380803	15.2072	-26.1591	0.00728779	0.0148541	15.9871	-25.4525	0.012986	0.148523	-0.0300642	15.2072	-23.8927	0.00728806	-7e-07	0.0148543	15.2072	-23.8927	0.0072883	-2.31e-09	0.0148541	15.2115	-23.9012	0.00765979	-0.0017636	0.0155607	15.2122	-23.9027	0.00772433	-1.54e-05	0.0156819	5.21612	-3.9105	0.00405388	0.0120659	-0.0191193	16.1014	-23.3139	0.0136862	0.164727	-0.121111	-0.0271537	15.2905	-21.692	0.00925931	0
Cracidae.0	18	1	0.00464021	-0.126934	-0.126934	6.52199	-8.78867	0.0103155	-0.122537	7.199	-7.87627	0.0137466	0.0718419	-0.126482	6.52199	-6.52224	0.0103143	-9.44e-08	-0.122537	6.52199	-6.52225	0.0103156	-5.92e-10	-0.122537	8.24182	-9.96191	0.00338615	0.035174	-0.129437	8.21281	-9.90388	0.00246051	0.000271091	-0.128899	-17.3569	41.2355	0.125609	0.0199929	-0.170158	7.70112	-6.51335	0.01377	0.0771557	-0.575858	-0.115199	6.52199	-4.1551	0.0103157	0
Cracidae.0	18	2	0.00464021	-0.380803	-0.126934	-97.6244	199.504	0.664615	-0.670017	-97.6244	201.77	0.665104	1.11e-08	-0.670017	-91.2059	188.933	14.5816	-0.325733	-1.14637	-86.5035	179.529	0.167199	-0.199421	-0.099972	-89.0845	184.691	3.11429	-0.0689197	-0.617029	-90.3234	187.169	1.35866	-0.0271733	-0.61708	-150.316	307.154	5.56103	5.45861	-2.72959	-97.5196	203.928	0.662135	1.33e-08	-8.63538e+06	-0.633141	-89.2411	187.371	11.4707	-0.781534
Cracidae.0	18	3	0.00464021	-0.190401	-0.126934	8.5138	-12.7723	0.00952624	-0.228879	8.5138	-10.5059	0.00952614	6.21e-08	-0.228879	9.68325	-12.8448	0.0608424	-0.183284	-0.258379	11.5826	-16.6434	0.00406687	-0.158471	-0.217949	9.92362	-13.3255	0.0214805	-0.0308201	-0.244	9.98181	-13.4419	0.0190423	-0.000325356	-0.243008	-34.4903	75.5024	0.150308	0.0445437	-0.185713	9.73723	-10.5856	0.0090705	4.3e-09	1.08387e+07	-0.243794	9.36815	-9.84742	0.0377875	-0.542375
Cracidae.0	18	4	0.00464021	-0.126934	-0.190401	10.1587	-16.0621	0.00891875	-0.00138804	10.1587	-13.7957	0.00891926	6.36e-10	-0.00138803	11.651	-16.7802	0.0394466	-0.148693	0.0355271	14.2979	-22.074	0.00427766	-0.126036	-0.0693649	10.418	-14.3142	0.0120708	-0.0109145	-0.00429054	10.3882	-14.2546	0.0115156	-9.05e-05	-0.00391923	-29.2333	64.9883	3.01e-08	0.0523921	0.0966252	10.6521	-12.4152	0.00874458	4.21e-09	6.85342e+06	-0.0106197	11.6336	-14.3783	0.038588	-18.4668
Cracidae.0	18	5	0.00464021	-0.126934	-0.380803	17.9792	-31.7031	0.00652388	-0.101855	17.9792	-29.4367	0.00652298	1.08e-09	-0.101855	20.7139	-34.9061	0.104505	-0.279923	-0.0611639	23.0728	-39.6239	0.00223477	-0.186086	-0.155996	20.2357	-33.9497	0.0168981	-0.037125	-0.0882765	19.9238	-33.3259	0.0123348	-0.000204472	-0.0936399	-29.0405	64.6028	0.188576	0.0323774	-0.289758	18.1841	-27.4792	0.00647	4.27e-09	-3.73266e+06	-0.0967526	21.5838	-34.2787	0.0817655	-581.195
Cracidae.0	19	1	0.00464021	-0.126934	-0.126934	9.54502	-14.8347	0.00914117	0.0173383	9.54502	-12.5683	0.00914022	5.09e-09	0.0173383	13.5095	-20.4974	0.179282	-0.304835	-0.0632235	15.397	-24.2723	0.00229479	-0.244424	0.104822	13.2693	-20.0169	0.045333	-0.0642391	-0.0170313	13.3491	-20.1764	0.0213333	-0.000426665	-0.000565171	-45.4039	97.3295	0.0885664	0.0815561	-0.0537771	9.5509	-10.2129	0.00913827	6.56e-09	529567	0.0160831	13.9953	-19.1017	0.166285	-1.75683
Cracidae.0	19	2	0.00464021	-0.380803	-0.126934	-92.1689	188.593	0.534522	-0.0112434	-92.1689	190.86	0.534402	6.57e-09	-0.0112434	-89.0534	184.629	4.54275	-0.218866	0.209047	-84.528	175.578	0.148028	-0.211447	0.0831392	-89.4045	185.331	1.46318	-0.0402056	-0.204875	-90.0518	186.625	1.66979	-0.0333958	-0.211522	-157.733	321.987	2.63106	8.08023	2.91875	-92.1163	193.122	0.53328	5.89e-09	-1.34911e+07	0.0174606	-82.3594	173.608	7.52824	-0.416519
Cracidae.0	19	3	0.00464021	-0.190401	-0.126934	4.40792	-4.56051	0.0112264	0.117168	4.40792	-2.29409	0.0112281	3.71e-09	0.117168	5.99606	-5.47039	0.0714066	-0.184476	0.105403	7.61626	-8.71077	0.00526914	-0.140473	0.089584	5.89308	-5.26443	0.0210885	-0.0244943	0.119759	5.80265	-5.08357	0.0191273	-0.000280786	0.119784	-56.2151	118.952	6.82e-09	0.149619	-0.0606688	4.4219	0.0450938	0.0112192	6.46e-09	918875	0.115023	7.60592	-6.32295	0.0642557	-3.65329
Cracidae.0	19	4	0.00464021	-0.126934	-0.190401	12.4816	-20.7078	0.00812781	0.0352784	12.4815	-18.4414	0.00812803	1.92e-07	0.0352783	12.6764	-18.831	0.0195984	-0.0849638	0.0534104	13.4322	-20.3427	0.0047567	-0.112948	-0.00936561	14.1425	-21.7632	0.0194675	-0.0336329	0.0534337	14.1738	-21.8258	0.0163785	-0.000284735	0.0510884	-18.8876	44.297	0.0493994	0.0263462	-0.0843827	12.5647	-16.2405	0.00810146	5.92e-09	2.08078e+06	0.0308309	13.2967	-17.7045	0.0239026	-0.148918
Cracidae.0	19	5	0.00464021	-0.126934	-0.380803	3.6262	-2.99707	0.0115827	0.18636	3.6262	-0.730653	0.0115831	3.52e-09	0.18636	4.87696	-3.23217	0.054182	-0.153164	0.172579	6.64767	-6.77361	0.0057425	-0.130579	0.164278	4.80721	-3.09268	0.0232574	-0.0264729	0.198144	4.9133	-3.30487	0.02291	-0.000387433	0.198916	-54.5151	115.552	9.77e-09	0.139786	-0.193692	3.62627	1.63635	0.0115816	5.86e-09	-74121.9	0.186517	4.806	-0.723112	0.0576236	-1.0838
Cracidae.0	20	1	0.00464021	-0.126934	-0.126934	9.34189	-14.4285	0.00921494	-0.0115762	9.34166	-12.1616	0.0092165	2.43e-05	-0.0115772	9.45845	-12.3952	0.0154207	-0.0495545	-0.0106194	10.4423	-14.3629	0.00636574	-0.0751975	-0.0219831	9.34501	-12.1683	0.00963743	-0.00157785	-0.0123359	9.34559	-12.1694	0.00971436	-1.75e-05	-0.0124804	-29.3955	65.3127	0.142232	0.0370682	0.0182133	9.77673	-10.6646	0.00905617	5.72e-09	5.2043e+06	-0.019066	11.4508	-14.0127	0.0128586	-3.95297
Cracidae.0	20	2	0.00464021	-0.380803	-0.126934	-73.2794	150.814	0.251122	0.269354	-73.2794	153.08	0.251115	1.49e-08	0.269354	-43.23	92.9818	142.26	-0.752796	0.254978	-36.0333	78.5884	0.00909742	-0.368493	-0.115066	-43.2163	92.9544	1.82422	-0.124057	0.131479	-57.5191	121.56	0.358653	-0.00717305	0.25194	-132.188	270.898	28.1953	1.78276	-0.758786	-73.2226	155.334	0.250479	1.37e-08	-4.10419e+06	0.283526	-42.2368	93.3626	79.3323	-6.6612
Cracidae.0	20	3	0.00464021	-0.190401	-0.126934	-6.00116	16.2576	0.0170228	-0.0135726	-6.00116	18.5241	0.0170246	2.49e-09	-0.0135726	1.55184	3.41805	0.629647	-0.382496	-0.0402322	3.94242	-1.3631	0.00450384	-0.201171	0.0102841	0.253734	6.01427	0.0631752	-0.0577354	-0.0709562	-1.35583	9.2334	0.0340288	-0.000642	-0.0430823	-49.993	106.508	1.02726	0.0669413	-0.0375367	-5.59166	20.0722	0.0167447	5.15e-09	7.62677e+06	-0.0234539	1.42675	6.03539	0.464361	-2.69172
Cracidae.0	20	4	0.00464021	-0.126934	-0.190401	12.3987	-20.542	0.00815451	-0.095222	12.4012	-18.2806	0.00830539	0.00399189	-0.0949143	12.3983	-18.2748	0.0081094	-1.07e-07	-0.095222	12.6578	-18.7938	0.00666412	-0.0450164	-0.0843365	12.4048	-18.2879	0.0086076	-0.00191237	-0.0958	12.4043	-18.2868	0.0085606	-1.43e-05	-0.0957472	-21.4313	49.3843	0.107888	0.0267649	0.0970591	14.2052	-19.5215	0.00768744	0.00287082	19.5896	-0.10924	12.5529	-16.2169	0.0114809	0
Cracidae.0	20	5	0.00464021	-0.126934	-0.380803	15.8462	-27.437	0.00710403	0.135044	15.8462	-25.1706	0.00710456	9.1e-09	0.135044	15.8629	-25.204	0.00896523	-0.0222218	0.136424	16.7437	-26.9656	0.0046674	-0.0879678	0.1219	16.0138	-25.5059	0.00961452	-0.0109719	0.137415	16.0478	-25.5739	0.00996546	-9.94e-05	0.13782	-18.2437	43.0092	0.0315235	0.0274202	-0.0852077	15.8552	-22.8215	0.00710175	5.09e-08	-74242.1	0.135995	15.8557	-22.8224	0.00825854	0
Cracidae.0	21	1	0.00464021	-0.126934	-0.126934	15.8773	-27.4994	0.00709526	-0.032439	16.5186	-26.5154	0.0101639	0.0893208	-0.0246242	15.8773	-25.2329	0.00709756	-1.25e-07	-0.032439	15.8785	-25.2353	0.00697999	-0.00394048	-0.032275	15.9062	-25.2906	0.00801968	-0.00429868	-0.0348695	15.9099	-25.2981	0.00810817	-3.5e-05	-0.035127	2.11961	2.28252	0.0802678	0.00858552	0.112275	16.5318	-24.1748	0.0100811	0.0874214	-0.0825068	-0.0232427	16.2766	-23.6644	0.0111302	0
Cracidae.0	21	2	0.00464021	-0.380803	-0.126934	-79.4799	163.215	0.321773	0.228262	-79.4799	165.482	0.321782	1.98e-08	0.228262	-78.7748	164.071	1.13414	-0.123599	0.269904	-76.7605	160.043	0.150023	-0.144438	-0.0415226	-79.0043	164.53	0.553837	-0.0198029	0.296967	-78.8106	164.143	0.690875	-0.0121804	0.341304	-122.016	250.553	1.33e-06	2.12157	-1.49305	-79.4734	167.836	0.321717	7.35e-09	2.8811e+06	0.22215	-78.1428	165.174	0.826405	-1.29166
Cracidae.0	21	3	0.00464021	-0.190401	-0.126934	9.24744	-14.2396	0.00925051	-0.0499339	9.24744	-11.9731	0.00924959	1.22e-10	-0.0499339	9.25764	-11.9935	0.0115941	-0.0215031	-0.0476708	9.92076	-13.3198	0.00587947	-0.0966377	-0.0595668	10.2003	-13.8789	0.0175369	-0.0239536	-0.0451697	10.3598	-14.1978	0.0177649	-0.000290316	-0.0467201	-10.1122	26.7461	0.0901788	0.0153393	-0.0684091	10.0906	-11.2922	0.00894302	8.4e-08	-482638	-0.0382371	9.59633	-10.3038	0.0162419	-0.0381622
Cracidae.0	21	4	0.00464021	-0.126934	-0.190401	16.2607	-28.2662	0.00698667	-0.0347169	16.7245	-26.9272	0.0104534	0.0984826	-0.017723	16.2607	-25.9997	0.00698751	-1.05e-08	-0.0347169	16.2645	-26.0073	0.00673297	-0.0088569	-0.0341133	17.577	-28.6322	0.00233668	0.0351682	-0.0362339	17.8505	-29.1794	0.001062	0.000212654	-0.0345205	0.282644	5.95645	0.0168372	0.0128185	-0.00431971	16.7265	-24.5642	0.0105218	0.100166	0.00296575	-0.0181084	16.3785	-23.8681	0.00929175	0
Cracidae.0	21	5	0.00464021	-0.126934	-0.380803	16.177	-28.0987	0.00701158	-0.0491494	16.177	-25.8323	0.00701099	1.49e-09	-0.0491494	17.6791	-28.8365	0.0303118	-0.146538	-0.0592524	19.7864	-33.051	0.00329045	-0.135688	-0.066007	16.6814	-26.8411	0.0113113	-0.0175256	-0.0467182	16.6641	-26.8065	0.0108069	-0.000130949	-0.0458746	-35.1455	76.8127	0.111818	0.0490153	-0.281271	16.2544	-23.6199	0.00698957	6.44e-09	1.6748e+06	-0.0522584	17.6483	-26.4077	0.0276483	-0.740815
Cracidae.0	22	1	0.00464021	-0.126934	-0.126934	12.3362	-20.417	0.00817471	-0.0363285	12.3362	-18.1506	0.00817535	8.41e-09	-0.0363285	13.9238	-21.3258	0.0578728	-0.194982	-0.0200416	14.825	-23.1283	0.00491017	-0.0931043	-0.0690168	14.1529	-21.7842	0.0204636	-0.0363031	-0.0453024	14.2915	-22.0613	0.0173064	-0.000319405	-0.0432092	-28.4359	63.3936	0.00199022	0.0520552	0.106887	12.4776	-16.0664	0.00812929	4.2e-09	3.27212e+06	-0.048316	15.2437	-21.5985	0.0526788	-0.382156
Cracidae.0	22	2	0.00464021	-0.380803	-0.126934	-71.2307	146.717	0.231292	0.220518	-71.2307	148.983	0.231373	3.55e-09	0.220518	-66.6246	139.771	4.80837	-0.313196	0.108385	-63.7227	133.967	0.0652742	-0.206199	0.15301	-66.7311	139.984	0.784844	-0.0520991	0.100512	-66.7632	140.048	0.509205	-0.0101841	0.148173	-130.542	267.606	8.81503	1.94279	-0.112579	-71.0882	151.065	0.230008	8.04e-09	9.12345e+06	0.156522	-64.5851	138.059	3.21031	-1.12427
Cracidae.0	22	3	0.00464021	-0.190401	-0.126934	12.6613	-21.0673	0.00806922	-0.122774	12.6613	-18.8009	0.00806907	7.9e-11	-0.122774	12.6799	-18.8381	0.00987267	-0.019268	-0.121498	13.1307	-19.7396	0.00631257	-0.0527876	-0.142598	12.6721	-18.8224	0.0086742	-0.0025875	-0.123027	12.6726	-18.8234	0.00869428	-2.21e-05	-0.123034	-29.0885	64.6988	0.0464958	0.042363	-0.280853	13.0549	-17.2209	0.00794345	4.78e-09	4.75365e+06	-0.142588	12.9197	-16.9506	0.00879043	-0.0965372
Cracidae.0	22	4	0.00464021	-0.126934	-0.190401	21.7727	-39.2901	0.0056054	0.102324	21.7727	-37.0236	0.00560518	8.71e-10	0.102324	24.934	-43.3462	0.0447404	-0.212911	0.0520033	26.469	-46.4163	0.00256231	-0.131965	0.159402	24.0398	-41.5578	0.0118501	-0.0306165	0.0918098	23.8321	-41.1425	0.0100126	-0.000161757	0.093977	-25.7427	58.007	0.141885	0.0289078	0.119537	21.8581	-34.8273	0.00558556	4.03e-09	-2.19568e+06	0.11004	25.296	-41.7031	0.0464196	-0.190245
Cracidae.0	22	5	0.00464021	-0.126934	-0.380803	11.1694	-18.0836	0.00856607	0.0988626	13.4645	-20.4073	0.0142007	0.145313	0.103098	11.1694	-15.8172	0.00856757	-1.17e-07	0.0988626	11.1694	-15.8171	0.00856292	-1.57e-09	0.0988626	12.7494	-18.9771	0.00327804	0.0309969	0.091346	12.874	-19.2263	0.00207677	0.000230861	0.0894399	-7.65278	21.8273	0.047785	0.0152805	-0.00292655	13.5676	-18.2464	0.0143747	0.149856	0.194622	0.0953904	12.3896	-15.8903	0.0109699	-0.740766
Cracidae.0	23	1	0.00464021	-0.126934	-0.126934	17.1668	-30.0783	0.00673882	0.156638	17.1759	-27.8302	0.00703569	0.00945584	0.158339	17.1668	-27.8118	0.0067379	-6.37e-08	0.156638	17.591	-28.6603	0.00503784	-0.0632487	0.164412	17.4398	-28.3579	0.00961425	-0.0131809	0.15114	17.463	-28.4043	0.00955497	-9.96e-05	0.151315	-5.15078	16.8233	0.0670506	0.0130138	0.324687	18.8239	-28.7588	0.00690316	0.0198146	2.33488	0.13275	17.375	-25.8611	0.0101079	0
Cracidae.0	23	2	0.00464021	-0.380803	-0.126934	-44.7386	93.7326	0.0800853	-0.419749	-44.7386	95.999	0.080161	6.15e-09	-0.419749	-41.9604	90.4425	0.64838	-0.212677	-0.451676	-40.046	86.6137	0.0338993	-0.147968	-0.273449	-42.5341	91.59	0.231074	-0.0423533	-0.344796	-42.2219	90.9655	0.190065	-0.00380129	-0.355381	-104.407	215.336	6.35e-07	1.0412	0.570359	-44.469	97.827	0.0792884	5.83e-09	-1.01397e+07	-0.380343	-42.7969	94.4827	0.677591	-2.19269
Cracidae.0	23	3	0.00464021	-0.190401	-0.126934	4.45644	-4.65756	0.0112036	-0.15714	4.45644	-2.39114	0.0112048	1.17e-09	-0.15714	5.05763	-3.59353	0.0388947	-0.121733	-0.134899	5.97491	-5.42809	0.00644136	-0.110561	-0.1732	4.58068	-2.63962	0.0153384	-0.0114604	-0.15525	4.64708	-2.77243	0.0181179	-0.000237931	-0.154847	-31.5591	69.6399	0.31353	0.0335586	-0.168807	4.65989	-0.430897	0.0111136	5.36e-09	3.58641e+06	-0.169947	5.54373	-2.19856	0.0301716	-0.591835
Cracidae.0	23	4	0.00464021	-0.126934	-0.190401	10.7898	-17.3243	0.00869879	0.101247	10.7898	-15.0579	0.00869722	6.03e-10	0.101247	12.1845	-17.8473	0.048558	-0.17105	0.111185	13.7397	-20.9577	0.0049256	-0.101599	0.0635894	14.0117	-21.5017	0.0244275	-0.0429141	0.069962	13.6289	-20.736	0.0178111	-0.000329784	0.0786005	-38.1858	82.8934	0.00474523	0.0720189	0.129352	11.2116	-13.5344	0.00855138	5.49e-09	4.43006e+06	0.0850364	12.7555	-16.6222	0.0612506	-0.535182
Cracidae.0	23	5	0.00464021	-0.126934	-0.380803	10.8944	-17.5335	0.00866083	-0.0604813	10.8944	-15.2671	0.00866159	8.01e-09	-0.0604813	11.8512	-17.1807	0.0320851	-0.129414	-0.0976294	13.2139	-19.906	0.00495443	-0.104804	-0.0115401	11.5439	-16.5661	0.0135911	-0.0172106	-0.0558567	11.497	-16.4722	0.0127329	-0.000146543	-0.055818	-41.1393	88.8004	0.904157	0.0414075	-0.0173441	10.8975	-12.9061	0.00866217	4.22e-14	-1.7e-15	-0.0604935	12.1016	-15.3144	0.033144	-0.464397
Cracidae.0	24	1	0.00464021	-0.126934	-0.126934	4.70033	-5.14534	0.0110948	0.0239152	4.70033	-2.87892	0.0110952	1.6e-08	0.0239152	4.70204	-2.88233	0.0121408	-0.00855458	0.0230583	5.08837	-3.65501	0.0082191	-0.065377	0.0378673	4.97073	-3.41972	0.0166362	-0.0147965	0.0249203	5.04383	-3.56592	0.0172949	-0.00021399	0.0254221	-29.5441	65.61	0.0614045	0.0414794	0.0593076	4.86419	-0.839491	0.0110228	6.19e-09	-3.20125e+06	0.0442658	4.89798	-0.907077	0.0116607	-0.0623124
Cracidae.0	24	2	0.00464021	-0.380803	-0.126934	-37.7345	79.7242	0.0605783	0.0589877	-37.7345	81.9907	0.0605736	5.14e-08	0.0589876	-36.3466	79.2149	0.342543	-0.172217	0.136872	-34.1306	74.7829	0.0253228	-0.158533	-0.00892234	-35.8063	78.1344	0.173078	-0.0410482	0.0196277	-35.6488	77.8194	0.143664	-0.00281676	0.0163172	-93.1658	192.853	7.81e-08	0.678995	0.616012	-36.7553	82.3994	0.058238	6.06e-09	-1.85114e+07	0.174288	-36.4823	81.8534	0.325592	-1.23757
Cracidae.0	24	3	0.00464021	-0.190401	-0.126934	7.87427	-11.4932	0.00977147	0.106049	7.87427	-9.2268	0.00977174	4.73e-09	0.106049	8.76856	-11.0154	0.0500713	-0.160688	0.110197	9.93568	-13.3496	0.00539629	-0.11404	0.0792223	9.80923	-13.0967	0.0282356	-0.041478	0.106802	9.94085	-13.36	0.0217625	-0.000411805	0.109133	-37.7348	81.9914	0.0401312	0.0636641	0.126915	7.91405	-6.93921	0.00975689	4.47e-09	-2.05094e+06	0.115471	10.6361	-12.3833	0.0364615	-0.395054
Cracidae.0	24	4	0.00464021	-0.126934	-0.190401	10.2762	-16.2971	0.00887738	0.0997486	10.2762	-14.0307	0.00887758	2.34e-09	0.0997486	10.5968	-14.6719	0.0206521	-0.0819802	0.100378	11.26	-15.9982	0.00642479	-0.0652466	0.107067	10.5167	-14.5117	0.0133083	-0.0147493	0.108494	10.6346	-14.7474	0.0154096	-0.00022201	0.112638	-34.2406	75.003	0.0285472	0.0564842	-0.149467	12.2977	-15.7065	0.008188	5.27e-09	1.16027e+07	0.0369816	11.4781	-14.0673	0.0199645	-0.222133
Cracidae.0	24	5	0.00464021	-0.126934	-0.380803	14.7869	-25.3185	0.00741186	-0.00471444	14.92	-23.3183	0.00870902	0.037047	-0.00583338	14.7869	-23.0521	0.00741081	-2.72e-07	-0.00471444	14.8201	-23.1184	0.00683089	-0.0190206	-0.0057128	15.3449	-24.168	0.00381431	0.0221162	-0.000140343	15.4063	-24.2908	0.00297813	0.000159354	0.00219433	-5.03004	16.5818	0.0573948	0.0129157	0.0168034	15.0388	-21.1888	0.0086295	0.0360458	0.391186	-0.018314	14.9345	-20.9801	0.0101802	0
Cracidae.0	25	1	0.00464021	-0.126934	-0.126934	5.45761	-6.65991	0.0107639	0.138524	5.45761	-4.39349	0.0107639	2.97e-10	0.138524	5.82626	-5.13079	0.0229783	-0.0738846	0.131633	6.25979	-5.99784	0.00807678	-0.0590128	0.128079	5.49585	-4.46997	0.0121792	-0.00444049	0.136693	5.49594	-4.47014	0.0121572	-4.93e-05	0.136717	-48.6288	103.779	0.0854365	0.0947965	-0.0803553	5.94943	-3.00997	0.0105544	5.87e-09	5.73928e+06	0.10391	6.46244	-4.03598	0.022289	-0.222252
Cracidae.0	25	2	0.00464021	-0.380803	-0.126934	-89.901	184.057	0.488006	0.524569	-89.901	186.324	0.488057	6.57e-09	0.524569	-87.0809	180.684	2.8971	-0.182529	0.551362	-85.6701	177.862	0.241577	-0.119228	0.17367	-89.2084	184.938	0.794394	-0.018519	0.468708	-89.2361	184.994	0.761177	-0.0096887	0.475378	-157.126	320.773	7.9426	7.08432	-1.69406	-87.2863	183.461	0.439673	1.83e-08	2.79487e+07	-0.00169686	-82.3753	173.639	4.62108	-0.111999
Cracidae.0	25	3	0.00464021	-0.190401	-0.126934	-11.5248	27.3049	0.0212322	0.148796	-11.5248	29.5713	0.0212368	2.63e-09	0.148796	-4.88209	16.2859	0.272935	-0.273572	0.0933227	-3.05386	12.6295	0.00698475	-0.167833	0.109855	-6.55353	19.6288	0.0617101	-0.0466946	0.114526	-7.00718	20.5361	0.0454892	-0.000896327	0.1269	-91.5993	189.72	0.475535	0.528938	-0.277252	-11.3517	31.5923	0.0210888	8.32e-09	3.3853e+06	0.119864	-4.61106	18.111	0.304141	-0.283274
Cracidae.0	25	4	0.00464021	-0.126934	-0.190401	16.3946	-28.5339	0.00694974	0.0486681	16.3946	-26.2675	0.00694971	3.31e-09	0.0486681	16.789	-27.0563	0.0161573	-0.0821527	0.0422311	17.3326	-28.1435	0.00494351	-0.0696438	0.0433743	16.658	-26.7942	0.00941225	-0.0112124	0.0487832	16.6327	-26.7438	0.0089767	-7.23e-05	0.0490171	-39.6794	85.8804	0.0115413	0.0756437	-0.125359	16.9841	-25.0793	0.00678804	1.01e-08	2.94418e+06	0.0182477	16.895	-24.9011	0.0167066	-0.064346
Cracidae.0	25	5	0.00464021	-0.126934	-0.380803	6.97622	-9.69712	0.0101295	0.109102	6.97622	-7.4307	0.0101313	7.42e-08	0.109102	7.71116	-8.90059	0.0309304	-0.109831	0.10468	8.76565	-11.0096	0.00616386	-0.0960921	0.0896857	7.71714	-8.91255	0.0164072	-0.0184133	0.111252	7.72205	-8.92237	0.0158234	-0.000202981	0.111799	-57.3314	121.185	0.118712	0.134638	-0.160799	7.19551	-5.50213	0.0100426	1.53e-08	1.43366e+06	0.0866203	8.03091	-7.17293	0.0268194	-0.225858
Cracidae.0	26	1	0.00464021	-0.126934	-0.126934	8.65007	-13.0448	0.00947611	-0.0843268	8.97666	-11.4316	0.0131304	0.0780013	-0.0656419	8.65006	-10.7784	0.00947716	-2.13e-06	-0.084327	8.71978	-10.9178	0.00810454	-0.0359226	-0.0819527	8.67933	-10.8369	0.00819766	0.00503783	-0.0811796	8.6902	-10.8587	0.00771894	6.23e-05	-0.0799878	-6.62232	19.7664	2.04e-10	0.0216525	-0.00667154	9.71112	-10.5333	0.0127775	0.0785453	-0.510573	-0.0317681	9.79634	-10.7038	0.010717	-0.245388
Cracidae.0	26	2	0.00464021	-0.380803	-0.126934	-107.851	219.957	1.00095	-0.288508	-107.851	222.224	1.00062	2.63e-09	-0.288508	-104.387	215.295	14.0996	-0.270071	-0.648722	-97.9941	202.51	0.18904	-0.263265	-0.134663	-101.872	210.266	5.12474	-0.0701248	-0.0131529	-102.703	211.929	2.16251	-0.0432472	-0.0959772	-157.071	320.664	10.2107	6.75925	-2.89566	-107.766	224.42	0.997241	8.13e-09	-1.39081e+07	-0.107181	-101.667	212.224	29.0363	-0.266097
Cracidae.0	26	3	0.00464021	-0.190401	-0.126934	-8.20867	20.6727	0.0185959	0.157144	-8.20867	22.9391	0.0185934	3.74e-10	0.157144	-5.96639	18.4545	0.118212	-0.187021	0.11152	-4.50288	15.5275	0.00857329	-0.137797	0.166027	-6.78155	20.0848	0.0463415	-0.0352894	0.159699	-6.46166	19.4451	0.0461905	-0.000923808	0.163534	-75.6937	157.909	0.161976	0.296647	-0.274918	-8.18291	25.2547	0.0185769	4.22e-09	2.00927e+06	0.143556	-5.09054	19.07	0.0966963	-327.869
Cracidae.0	26	4	0.00464021	-0.126934	-0.190401	16.6988	-29.1423	0.00686569	0.028032	16.6988	-26.8759	0.00686562	2.28e-09	0.028032	18.8372	-31.1526	0.0386836	-0.174806	0.0385696	23.5721	-40.6225	0.00239271	-0.168626	0.0364385	18.5733	-30.6248	0.0166262	-0.034876	0.0126047	18.4451	-30.3685	0.0141321	-0.000252737	0.0125888	-41.386	89.2938	0.0658537	0.0707713	0.336226	16.7097	-24.5304	0.00686313	5.08e-09	657259	0.0226772	18.9556	-29.0223	0.0370836	-0.1721
Cracidae.0	26	5	0.00464021	-0.126934	-0.380803	11.3698	-18.4842	0.00849343	0.00824614	12.5228	-18.5238	0.0115634	0.0816612	-0.00500654	11.3698	-16.2178	0.00849609	-1.57e-07	0.00824615	11.2223	-15.9229	0.00763752	0	0.00824614	14.3072	-22.0926	0.00254416	0.0371584	0.00545146	13.8309	-21.1401	0.00230784	0.000206476	0.00450827	-2.6527	11.8271	0.0268704	0.013408	0.0908648	12.7764	-16.664	0.0113935	0.0804891	0.234973	-0.0232265	11.3826	-13.8764	0.00930012	0
Cracidae.0	27	1	0.00464021	-0.126934	-0.126934	11.7719	-19.2885	0.00836229	-0.164347	11.772	-17.0222	0.00836542	1.02e-12	-0.164348	12.4472	-18.3727	0.0242595	-0.104663	-0.159242	13.3988	-20.2759	0.00560189	-0.0765954	-0.168538	11.9771	-17.4324	0.0124715	-0.0143256	-0.165945	11.9575	-17.3933	0.0117138	-0.00011499	-0.166132	-30.9838	68.4894	0.00965047	0.0501974	0.0594944	12.1878	-15.4867	0.0082238	1.37e-08	2.30251e+06	-0.174015	14.0819	-19.2748	0.0203487	-2363.81
Cracidae.0	27	2	0.00464021	-0.380803	-0.126934	-37.1133	78.4819	0.0590848	0.418413	-37.1129	80.7476	0.0590973	5.48e-13	0.418416	-33.8953	74.3123	0.814621	-0.266971	0.525204	-27.9628	62.4474	0.0132352	-0.237044	0.210541	-30.942	68.4058	0.379186	-0.0778991	0.502544	-31.5585	69.6388	0.128683	-0.00257367	0.475747	-90.7593	188.04	1.03e-08	0.564882	-0.386994	-36.6972	82.2832	0.0581308	7.02e-09	-1.19471e+07	0.44412	-33.1144	75.1177	0.703852	-4.95814
Cracidae.0	27	3	0.00464021	-0.190401	-0.126934	-1.61663	7.48858	0.0142849	0.207172	-1.61663	9.755	0.0142844	6.55e-10	0.207172	4.14492	-1.7681	0.279119	-0.311629	0.236426	7.21604	-7.91033	0.0036488	-0.214361	0.106735	4.34642	-2.1711	0.0638231	-0.0634672	0.216115	4.29942	-2.0771	0.0306574	-0.000613148	0.220144	-61.2146	128.951	0.206719	0.150851	-0.186108	-1.43082	11.7505	0.0141758	5.47e-09	-5.05716e+06	0.215637	5.46713	-2.04538	0.236746	-1637.64
Cracidae.0	27	4	0.00464021	-0.126934	-0.190401	17.6022	-30.9492	0.00662281	-0.0733982	17.6022	-28.6827	0.0066222	2.12e-08	-0.0733982	17.6519	-28.782	0.00977348	-0.0372727	-0.0741049	18.7247	-30.9277	0.00400862	-0.102719	-0.0768331	18.0573	-29.5928	0.0107235	-0.0176096	-0.0678653	18.1273	-29.7329	0.0107212	-0.000140694	-0.0668278	-10.4802	27.4822	0.108776	0.0161892	-0.145027	17.627	-26.3651	0.00661634	1.12e-08	-612306	-0.0712919	19.2629	-29.637	0.00831941	-2467.51
Cracidae.0	27	5	0.00464021	-0.126934	-0.380803	8.22739	-12.1995	0.00963591	-0.0543964	8.22739	-9.93304	0.00963555	1.93e-09	-0.0543964	9.42111	-12.3205	0.0723356	-0.199184	-0.0200486	10.7135	-14.9052	0.00518006	-0.116243	-0.0815062	9.49355	-12.4654	0.0223812	-0.031828	-0.0362327	10.037	-13.5523	0.0243747	-0.000487495	-0.033763	-35.0611	76.6439	2.5e-10	0.0608759	-0.411494	8.39022	-7.89155	0.00957403	6.42e-09	-3.31129e+06	-0.0478863	9.2181	-9.54732	0.0605726	-1.29221
Cracidae.0	28	1	0.00464021	-0.126934	-0.126934	12.8756	-21.4959	0.00800107	0.0664709	12.9457	-19.3697	0.00800109	1.48e-15	0.0662689	13.4955	-20.4693	0.0210244	-0.0948755	0.0848866	13.7316	-20.9415	0.00601347	-0.0581844	0.0516041	13.1992	-19.8766	0.0118083	-0.0141417	0.0749212	13.1764	-19.8311	0.0111996	-0.000111122	0.0738004	-48.0499	102.622	0.0288226	0.100376	0.185909	12.8878	-16.8868	0.00799819	6.46e-09	672072	0.0637998	13.57	-18.251	0.0223874	-0.0865896
Cracidae.0	28	2	0.00464021	-0.380803	-0.126934	-47.0675	98.3903	0.0879999	0.117611	-47.0675	100.657	0.087984	7.21e-09	0.117611	-44.2636	95.0488	0.58984	-0.19438	0.221778	-42.7782	92.0781	0.0395582	-0.138684	0.065664	-46.1683	98.8583	0.148245	-0.019686	0.133748	-46.2468	99.0154	0.137315	-0.0017393	0.129641	-117.295	241.111	0.558831	1.58347	0.823311	-47.0674	103.024	0.0879838	6.74e-09	-202141	0.118449	-38.4439	85.7768	0.868034	-0.0799641
Cracidae.0	28	3	0.00464021	-0.190401	-0.126934	12.7648	-21.2744	0.00803528	0.168747	13.3712	-20.2207	0.0108828	0.0750737	0.175153	12.7648	-19.0079	0.00803626	-7.6e-08	0.168747	12.7648	-19.0079	0.00803704	-1.56e-08	0.168747	13.0092	-19.4966	0.00549629	0.0127376	0.169683	13.0358	-19.5499	0.00510361	0.000102374	0.169876	-23.5782	53.6782	5.92e-09	0.0405034	0.0703548	14.0784	-19.268	0.0105006	0.0732524	-0.32059	0.190801	12.7648	-16.6408	0.00803619	0
Cracidae.0	28	4	0.00464021	-0.126934	-0.190401	13.6562	-23.057	0.00775488	0.00426171	13.6562	-20.7906	0.00775293	2.62e-10	0.00426171	15.7304	-24.9391	0.0392328	-0.164032	0.0113964	15.8893	-25.2569	0.00487676	-0.0852685	0.0324006	16.5148	-26.508	0.0186425	-0.0354749	0.0115987	16.2364	-25.9511	0.015132	-0.000263915	0.00885043	-57.6228	121.767	1.96e-08	0.158084	0.253193	14.7242	-20.5595	0.00742965	4.53e-09	8.72704e+06	-0.0200695	15.9063	-22.9238	0.0370083	-0.128626
Cracidae.0	28	5	0.00464021	-0.126934	-0.380803	22.2178	-40.1803	0.00550603	-0.0629471	22.2178	-37.9139	0.00550655	2.48e-11	-0.0629471	22.8135	-39.1053	0.0186273	-0.119207	-0.0360784	23.5754	-40.6291	0.00338115	-0.0978884	-0.105097	22.5556	-38.5895	0.00822656	-0.0145959	-0.0614585	22.5861	-38.6505	0.00820334	-9.31e-05	-0.0616091	-10.7303	27.9824	1.11e-10	0.0242246	-0.129898	22.2214	-35.5539	0.00550517	1.06e-08	184632	-0.0641465	23.8241	-38.7593	0.0245069	-1.04076
Cracidae.0	29	1	0.00464021	-0.126934	-0.126934	17.1703	-30.0852	0.00673789	-0.0861245	17.4277	-28.3337	0.00842409	0.0525812	-0.0865817	17.1703	-27.8188	0.00673939	-1.67e-07	-0.0861245	17.1823	-27.8429	0.00637991	-0.0129133	-0.0852053	17.362	-28.2023	0.00462228	0.0130202	-0.0848424	17.4587	-28.3956	0.00361104	0.0001142	-0.0841977	-18.6709	43.8635	0.0535966	0.0257458	0.0569442	17.4305	-25.9721	0.00845154	0.0534056	-0.0406183	-0.0873356	19.0479	-29.2069	0.0510088	-0.600057
Cracidae.0	29	2	0.00464021	-0.380803	-0.126934	-35.7292	75.7137	0.0558934	-0.211978	-35.7292	77.9801	0.0558861	2.31e-08	-0.211978	-32.6331	71.7879	1.01516	-0.293725	-0.253733	-25.6304	57.7826	0.00920924	-0.287258	-0.050054	-30.2725	67.0668	0.236936	-0.0624357	-0.145833	-30.6307	67.7832	0.119472	-0.00238945	-0.161744	-77.7929	162.107	2.97e-08	0.347372	0.0742806	-35.7152	80.3192	0.0558781	1.57e-08	-949270	-0.207626	-32.3239	73.5367	0.800148	-7774.16
Cracidae.0	29	3	0.00464021	-0.190401	-0.126934	13.2947	-22.3341	0.00786851	-0.0460714	13.2947	-20.0677	0.00786744	1.28e-09	-0.0460714	13.6984	-20.8751	0.019696	-0.0893859	-0.0393846	14.254	-21.9862	0.00540965	-0.076809	-0.039091	13.8554	-21.189	0.0130783	-0.0192341	-0.0470257	13.8951	-21.2684	0.0128421	-0.000175333	-0.0478511	-36.7127	79.9472	0.176022	0.0483387	0.0921398	14.1223	-19.3557	0.00761185	7.94e-09	5.375e+06	-0.0585187	13.8366	-18.7842	0.0186989	-0.253244
Cracidae.0	29	4	0.00464021	-0.126934	-0.190401	18.263	-32.2708	0.00644937	0.0921225	18.263	-30.0044	0.00644989	4.12e-09	0.0921225	18.5638	-30.6058	0.0164588	-0.0908392	0.104858	18.7391	-30.9565	0.00504149	-0.052744	0.0841891	19.0748	-31.6279	0.0116855	-0.0227873	0.102193	19.1734	-31.8251	0.0114464	-0.000175832	0.101542	-23.7202	53.9622	0.0351943	0.0345068	-0.132713	18.442	-27.9951	0.00640318	8.98e-09	-2.01226e+06	0.0973972	18.8625	-28.8362	0.0171594	-0.999095
Cracidae.0	29	5	0.00464021	-0.126934	-0.380803	8.56938	-12.8834	0.00950422	0.0469081	9.18741	-11.8531	0.0136798	0.0902911	0.0789493	8.56938	-10.617	0.00950598	-3.75e-10	0.0469081	8.56938	-10.617	0.00950456	-2.02e-09	0.0469081	8.83543	-11.1491	0.00567342	0.0177555	0.0468076	8.99103	-11.4603	0.00389909	0.000207552	0.0483226	-18.342	43.2056	0.18264	0.0191047	0.0874606	9.3617	-9.83452	0.0137287	0.09294	0.334074	0.0723353	8.6793	-8.4697	0.0128325	0
Cracidae.0	30	1	0.00464021	-0.126934	-0.126934	12.5288	-20.8024	0.00811261	-0.0429366	12.5288	-18.5359	0.00811281	2.82e-09	-0.0429366	13.9625	-21.4033	0.0394026	-0.157563	-0.0295728	15.9027	-25.2837	0.00398528	-0.126525	-0.0863169	14.7344	-22.9471	0.0176738	-0.0310403	-0.0472546	14.629	-22.7362	0.0150487	-0.000248004	-0.0487529	-38.5019	83.5256	8.67e-10	0.0783781	-0.244211	13.491	-18.0931	0.00780631	3.96e-09	9.0136e+06	-0.0594779	16.8152	-24.7415	0.0537037	-0.397879
Cracidae.0	30	2	0.00464021	-0.380803	-0.126934	-56.1818	116.619	0.126698	0.21653	-56.1818	118.885	0.126697	2.28e-08	0.21653	-56.1685	118.859	0.151752	-0.0172336	0.227792	-55.8072	118.136	0.101448	-0.047867	0.19208	-56.1122	118.746	0.153855	-0.00690604	0.212294	-56.0768	118.675	0.170873	-0.00151756	0.208786	-102.307	211.136	7.42202	0.474295	0.514573	-56.1496	121.188	0.126529	8e-09	3.2585e+06	0.204459	-52.0558	113.001	0.134757	-7995.13
Cracidae.0	30	3	0.00464021	-0.190401	-0.126934	-2.53149	9.31829	0.0148178	0.00868378	-2.53149	11.5847	0.0148177	1.23e-09	0.00868378	-0.773619	8.06898	0.10703	-0.197633	0.0756876	0.566007	5.38973	0.00696304	-0.137888	-0.0746527	-1.87781	10.2774	0.0264908	-0.0215525	0.00376087	-1.8731	10.2679	0.0253279	-0.000360889	0.00111722	-56.1388	118.799	0.00607654	0.154878	-0.255239	-2.05172	12.9923	0.0145364	4.32e-09	7.91739e+06	-0.00717818	-0.430839	9.75057	0.167091	-6.74795
Cracidae.0	30	4	0.00464021	-0.126934	-0.190401	25.4893	-46.7234	0.00483048	-0.0470397	25.4893	-44.4569	0.00483032	2.53e-08	-0.0470397	26.6327	-46.7436	0.016925	-0.124731	-0.0261283	27.4885	-48.4553	0.00305124	-0.085467	-0.0584489	25.6856	-44.8495	0.00631618	-0.00969002	-0.0449211	25.65	-44.7782	0.00594644	-3.92e-05	-0.0454768	-39.326	85.1738	0.558584	0.0390277	-0.02721	25.5042	-42.1195	0.00482787	4.04e-09	855688	-0.0486422	26.8318	-44.7747	0.0172883	-0.624069
Cracidae.0	30	5	0.00464021	-0.126934	-0.380803	7.6553	-11.0553	0.00985874	-0.158668	7.68791	-8.85408	0.0098621	6.63e-15	-0.15873	7.92056	-9.31938	0.0212482	-0.0744204	-0.173225	8.45391	-10.3861	0.00717651	-0.0651651	-0.139911	7.79834	-9.07495	0.0130605	-0.0100827	-0.161538	7.813	-9.10427	0.0131923	-0.000115268	-0.161501	-30.4174	67.3566	3.06e-09	0.0567048	-0.244154	7.67965	-6.47041	0.00984874	4.49e-09	-1.40745e+06	-0.155739	7.77264	-6.65639	0.0131215	-0.198519
Cracidae.0	31	1	0.00464021	-0.126934	-0.126934	8.53203	-12.8087	0.00951828	0.142171	8.53203	-10.5423	0.0095199	2.51e-09	0.142171	18.5821	-30.6425	0.206682	-0.339184	0.104796	20.8136	-35.1055	0.00281648	-0.159056	0.152531	16.176	-25.8302	0.0309237	-0.0552037	0.123874	14.5295	-22.5372	0.0183684	-0.000352775	0.135301	-50.7468	108.015	0.00172942	0.130148	-0.204258	8.62495	-8.36102	0.00948298	6.61e-09	-1.71184e+06	0.147061	18.0921	-27.2954	0.14658	-1.21332
Cracidae.0	31	2	0.00464021	-0.380803	-0.126934	-17.6734	39.6022	0.027152	0.112948	-17.6735	41.8687	0.0271497	4.72e-07	0.112947	-14.5973	35.7163	0.699745	-0.328486	0.172822	-11.6927	29.9072	0.00641695	-0.252064	0.0230951	-11.0858	28.6934	0.11632	-0.0644285	0.161564	-11.469	29.4598	0.0560694	-0.00112139	0.142141	-53.5972	113.716	0.112452	0.114504	0.0938932	-17.0827	43.0542	0.0265246	3.96e-09	1.21097e+07	0.0922292	-14.3002	37.4892	0.389174	-1.70635
Cracidae.0	31	3	0.00464021	-0.190401	-0.126934	6.37282	-8.49031	0.0103777	0.104575	6.37281	-6.22389	0.0103785	2.42e-08	0.104575	13.3151	-20.1084	0.156466	-0.290569	0.145409	13.8945	-21.2673	0.00401963	-0.142981	0.024273	10.8435	-15.1652	0.0318556	-0.0480731	0.0852239	11.2881	-16.0546	0.0225645	-0.000451289	0.0904652	-61.367	129.256	0.0110073	0.190912	-0.428694	6.37304	-3.85719	0.0103784	5.92e-09	97766.1	0.104325	13.3294	-17.77	0.126338	-1.34123
Cracidae.0	31	4	0.00464021	-0.126934	-0.190401	15.2762	-26.297	0.00726792	0.126494	15.2762	-24.0306	0.0072683	1.99e-09	0.126494	15.6358	-24.7498	0.0191472	-0.0941156	0.128262	17.4229	-28.324	0.00370864	-0.130478	0.0996998	15.7812	-25.0407	0.0129467	-0.0215663	0.114032	15.8655	-25.2092	0.0129877	-0.000196908	0.113434	-21.9361	50.3939	0.00354436	0.0387218	0.0931059	16.0104	-23.1319	0.00705779	5.39e-09	5.12817e+06	0.114561	17.0294	-25.1699	0.127194	-7.76174
Cracidae.0	31	5	0.00464021	-0.126934	-0.380803	10.4571	-16.659	0.00881302	0.14112	10.4571	-14.3926	0.00881355	5.03e-09	0.14112	11.1856	-15.8495	0.0340242	-0.132503	0.131486	12.3623	-18.2028	0.00488244	-0.115345	0.17561	11.5838	-16.6459	0.0184148	-0.0284014	0.144215	11.6405	-16.7592	0.0175362	-0.000301251	0.142335	-31.7761	70.074	0.0142705	0.0541291	0.361261	10.5879	-12.2869	0.00876729	5.1e-09	2.5351e+06	0.135542	11.0184	-13.148	0.0262139	-0.42185
Cracidae.0	32	1	0.00464021	-0.126934	-0.126934	18.9968	-33.7382	0.00626156	-0.0160979	18.9968	-31.4718	0.00626264	1.82e-09	-0.0160979	21.8523	-37.1829	0.0462601	-0.204111	-0.0593723	25.1414	-43.7611	0.0026484	-0.137371	0.0458109	21.8006	-37.0794	0.0170401	-0.0407824	-0.000220323	21.8333	-37.1448	0.0137462	-0.000263927	-0.00015613	-26.6454	59.8125	0.137013	0.0331722	-0.0737619	20.5088	-32.1288	0.00589575	5.86e-09	-9.411e+06	-0.00504807	22.8514	-36.8139	0.0569883	-1.12583
Cracidae.0	32	2	0.00464021	-0.380803	-0.126934	-60.4338	125.123	0.150197	0.186031	-60.4338	127.389	0.150164	1.74e-08	0.186031	-58.482	123.486	1.70229	-0.242625	0.300674	-47.2715	101.065	0.0197905	-0.309809	0.00582242	-50.3441	107.21	1.70628	-0.109932	-0.0847162	-54.4676	115.457	0.314152	-0.00628303	0.0400885	-92.1612	190.844	1.54451	0.470844	0.861947	-60.4249	129.739	0.150125	1.77e-08	1.18391e+06	0.181828	-58.6061	126.101	1.10183	-0.968802
Cracidae.0	32	3	0.00464021	-0.190401	-0.126934	27.096	-49.9367	0.00453017	0.0104921	27.2704	-48.0191	0.00533215	0.0378522	0.0154902	27.096	-47.6702	0.00453701	-4.26e-07	0.010492	27.1133	-47.7049	0.00429087	-0.0128849	0.00919595	27.1245	-47.7272	0.00400196	0.00431822	0.0106865	27.1252	-47.7286	0.00397702	1.95e-05	0.010699	-9.04955	24.6208	0.284304	0.0119796	-0.032605	27.3205	-45.7521	0.00529118	0.0365198	0.265388	0.0134381	27.096	-45.3031	0.00452994	0
Cracidae.0	32	4	0.00464021	-0.126934	-0.190401	11.5083	-18.7613	0.00844998	-0.0979039	11.5107	-16.4996	0.0084524	5.34e-14	-0.0979109	12.029	-17.5363	0.0219874	-0.0935281	-0.121167	12.8227	-19.1237	0.00545368	-0.0885057	-0.0711078	11.6125	-16.7032	0.0103069	-0.0072065	-0.0968375	11.6091	-16.6964	0.0101921	-6.16e-05	-0.096732	-34.3057	75.1331	0.280049	0.0418029	-0.201809	11.52	-14.1511	0.00844638	6.33e-09	904166	-0.099049	12.0737	-15.2585	0.0182887	-0.0965827
Cracidae.0	32	5	0.00464021	-0.126934	-0.380803	12.9598	-21.6642	0.00797352	0.150919	12.9598	-19.3978	0.00797332	4.37e-08	0.150919	13.274	-20.0263	0.0222208	-0.0993605	0.14295	14.8195	-23.1174	0.00404208	-0.135305	0.183436	13.4681	-20.4144	0.0142081	-0.0215293	0.151217	13.5415	-20.5612	0.0140692	-0.000209791	0.15152	-9.86695	26.2556	0.0341517	0.0187933	0.161366	13.2566	-17.6243	0.00787984	5.66e-09	4.93778e+06	0.145328	13.4159	-17.943	0.0223058	-0.886664
Cracidae.0	33	1	0.00464021	-0.126934	-0.126934	19.2648	-34.2743	0.006197	0.0962393	19.2648	-32.0079	0.00619736	1.58e-08	0.0962393	19.3837	-32.2457	0.0113272	-0.0580432	0.104789	20.058	-33.5943	0.0043655	-0.0738576	0.0820476	19.2697	-32.0177	0.00587777	0.00184487	0.0953893	19.2701	-32.0184	0.00585443	1.2e-05	0.0953187	-20.8965	48.3147	0.671436	0.0167693	-0.102883	19.3428	-29.7967	0.00617736	3.12e-08	-299322	0.0992219	20.3141	-31.7392	0.0118539	-1.88957
Cracidae.0	33	2	0.00464021	-0.380803	-0.126934	-62.8986	130.052	0.165868	0.317203	-62.8986	132.319	0.165736	2.87e-08	0.317203	-61.7607	130.043	0.907891	-0.168149	0.344248	-59.3467	125.215	0.0568162	-0.20124	0.0695611	-62.2664	131.055	0.288004	-0.02068	0.358038	-62.215	130.952	0.288846	-0.00424661	0.359134	-120.028	246.578	0.382985	1.82606	-1.05806	-62.8706	134.63	0.165546	8.72e-09	3.31699e+06	0.307966	-61.4562	131.801	0.856008	-0.305535
Cracidae.0	33	3	0.00464021	-0.190401	-0.126934	-4.60635	13.468	0.0161004	-0.124466	-4.60635	15.7344	0.0161003	7.05e-10	-0.124466	-0.432435	7.38661	0.218985	-0.269413	-0.183121	2.80725	0.907249	0.00495169	-0.192044	0.0219096	0.953373	4.61499	0.0700798	-0.0629254	-0.156885	0.806245	4.90925	0.034774	-0.000695481	-0.139224	-62.5791	131.68	0.0254868	0.187244	0.297905	-4.54315	17.9752	0.0160603	8.31e-09	-1.63066e+06	-0.120137	-0.0946397	9.07817	0.164047	-1.95165
Cracidae.0	33	4	0.00464021	-0.126934	-0.190401	7.73727	-11.2192	0.00982682	-0.0157305	7.73727	-8.95279	0.00982634	9.49e-09	-0.0157305	7.7445	-8.96726	0.0116548	-0.016273	-0.0140961	8.21611	-9.91049	0.00725759	-0.0661263	-0.0170801	7.75086	-8.97997	0.0107495	-0.00318162	-0.016059	7.75228	-8.98283	0.0108249	-3.5e-05	-0.0160939	-29.2294	64.9805	0.00102658	0.052455	-0.0238301	8.0068	-7.12471	0.00972064	5.23e-08	417304	-0.0226996	10.0347	-11.1806	0.0182195	-2.95357
Cracidae.0	33	5	0.00464021	-0.126934	-0.380803	4.71325	-5.17119	0.0110892	0.161263	4.71324	-2.90474	0.0110913	3.85e-07	0.161263	5.80215	-5.08256	0.0628795	-0.171335	0.162616	6.54306	-6.56438	0.00616893	-0.11613	0.135613	6.81692	-7.11209	0.0282437	-0.0370165	0.16718	6.62255	-6.72336	0.0218729	-0.00037935	0.168333	-47.2662	101.054	0.0982124	0.0877118	-0.054361	4.87586	-0.862838	0.0110177	4.39e-09	-4.10304e+06	0.167019	5.84014	-2.79139	0.045085	-0.322309
Cracidae.0	34	1	0.00464021	-0.126934	-0.126934	9.81335	-15.3714	0.00904358	-0.00510032	9.81335	-13.105	0.00904319	1.46e-08	-0.00510032	10.1549	-13.788	0.02414	-0.0953226	-0.0179945	11.1535	-15.7853	0.00543182	-0.102651	0.00175712	10.2362	-13.9507	0.013485	-0.0148876	-0.00281072	10.2904	-14.059	0.0138144	-0.000167385	-0.0025942	-32.7714	72.0646	0.148395	0.0416244	-0.129753	10.7235	-12.5582	0.00871974	4.29e-09	-8.88068e+06	0.010456	10.7625	-12.6361	0.0274275	-0.438161
Cracidae.0	34	2	0.00464021	-0.380803	-0.126934	-19.4571	43.1696	0.0291563	-0.315224	-19.4571	45.436	0.0291567	1.13e-08	-0.315224	-14.7159	35.9536	0.435381	-0.280893	-0.443912	-12.7397	32.0011	0.00971132	-0.179348	-0.106967	-14.7464	36.0146	0.107877	-0.0554662	-0.291783	-14.8696	36.2609	0.0646851	-0.0012937	-0.292211	-67.1924	140.906	0.111801	0.209809	0.0694123	-19.1894	47.2677	0.0288455	8.82e-09	-4.23402e+06	-0.299976	-14.7137	38.3163	0.401576	-0.560523
Cracidae.0	34	3	0.00464021	-0.190401	-0.126934	-2.73096	9.71725	0.0149358	0.0917277	-2.73097	11.9837	0.0149346	5.85e-09	0.0917277	4.36907	-2.2164	0.29744	-0.318835	0.158209	9.01674	-11.5117	0.00355758	-0.205552	-0.0619983	4.81467	-3.1076	0.058685	-0.062263	0.0630122	4.14154	-1.76134	0.0302389	-0.000604777	0.0718121	-60.662	127.846	0.0123859	0.182049	-0.246732	-2.49008	13.869	0.0147912	6.79e-09	-3.73553e+06	0.102082	4.48674	-0.0845923	0.251478	-0.827897
Cracidae.0	34	4	0.00464021	-0.126934	-0.190401	19.2058	-34.1563	0.00621149	0.133433	19.23	-31.9383	0.00658314	0.0129008	0.129707	19.2058	-31.8899	0.00621108	-3.59e-07	0.133433	19.2403	-31.9589	0.00580195	-0.0158751	0.133122	19.3616	-32.2014	0.00804229	-0.00941158	0.132959	19.3538	-32.1859	0.00783969	-5.75e-05	0.132913	-17.7771	42.0759	0.133581	0.020615	0.0222053	19.2563	-29.6238	0.00657067	0.0127104	-0.303519	0.132021	19.2347	-29.5805	0.00634377	-0.0357793
Cracidae.0	34	5	0.00464021	-0.126934	-0.380803	15.5279	-26.8005	0.00719498	-0.00510586	15.5279	-24.5341	0.00719527	2.42e-09	-0.00510586	16.7504	-26.979	0.0290795	-0.138859	0.011616	17.6671	-28.8124	0.00426791	-0.0985303	0.00364696	15.9243	-25.3268	0.0105158	-0.0141232	-0.00150615	15.8718	-25.2218	0.00979618	-9.25e-05	-0.00246236	-40.3639	87.2495	0.380972	0.0492428	-0.0217634	15.7767	-22.6645	0.00712414	4.01e-09	-4.45882e+06	0.00219724	16.809	-24.7292	0.0281091	-0.195924
Cracidae.0	35	1	0.00464021	-0.126934	-0.126934	13.696	-23.1368	0.00774265	-0.155336	13.696	-20.8703	0.00774212	1.87e-09	-0.155336	14.2794	-22.037	0.0253691	-0.116047	-0.167435	15.0278	-23.5338	0.00481372	-0.096131	-0.162732	13.923	-21.3243	0.0110986	-0.0131465	-0.156683	13.9665	-21.4114	0.0115273	-0.000131174	-0.156681	-37.8375	82.1967	0.0172512	0.0656221	-0.174846	14.6905	-20.4921	0.00744036	6.3e-09	7.47261e+06	-0.164989	15.11	-21.3311	0.0356278	-1.33562
Cracidae.0	35	2	0.00464021	-0.380803	-0.126934	-55.4489	115.153	0.123022	-0.0566303	-55.4489	117.42	0.12305	3.25e-09	-0.0566303	-53.2713	113.064	0.712449	-0.177605	-0.014517	-50.447	107.416	0.0515431	-0.148423	-0.00300015	-52.551	111.624	0.4059	-0.0481406	-0.0124701	-52.0864	110.695	0.286985	-0.00573971	-0.036868	-111.087	228.696	1.3801	1.11935	0.964754	-54.4217	117.732	0.118091	9.91e-09	-1.92311e+07	-0.0175349	-51.9629	112.815	0.938436	-0.511189
Cracidae.0	35	3	0.00464021	-0.190401	-0.126934	-11.6119	27.4791	0.0213053	0.204122	-11.6119	29.7456	0.0213048	1.28e-08	0.204122	-4.72063	15.963	0.199297	-0.243176	0.164885	0.375678	5.77038	0.00712898	-0.137095	0.181607	-5.74797	18.0177	0.0708486	-0.0530287	0.204434	-6.44785	19.4174	0.0463329	-0.000926659	0.213209	-87.4069	181.335	0.335706	0.45168	-0.632636	-11.3302	31.5493	0.0210713	7.61e-09	5.49977e+06	0.195538	-5.1595	19.2079	0.181961	-0.774979
Cracidae.0	35	4	0.00464021	-0.126934	-0.190401	1.8011	0.653118	0.0124604	0.0154696	1.79899	2.92376	0.0124597	3.19e-05	0.0154641	4.86489	-3.20803	0.0875516	-0.200043	0.0361081	10.1014	-13.681	0.00484149	-0.136627	-0.00518317	5.52366	-4.52557	0.0386699	-0.04707	-0.00765477	5.01835	-3.51495	0.0258859	-0.000484112	-0.00496423	-49.5655	105.653	0.138262	0.0940399	0.423062	1.93859	5.01171	0.0123916	9.8e-09	-2.28331e+06	0.0200617	6.19903	-3.50917	0.0981091	-0.813639
Cracidae.0	35	5	0.00464021	-0.126934	-0.380803	19.642	-35.0287	0.00610358	0.0526037	20.6356	-34.7494	0.0113287	0.162524	0.0197963	19.642	-32.7623	0.00610443	-5.85e-07	0.0526038	19.642	-32.7623	0.00610392	-6.52e-10	0.0526037	19.7826	-33.0436	0.00445481	0.0107766	0.0518338	19.8225	-33.1233	0.00394841	7.69e-05	0.0515595	-1.49084	9.50342	0.00575809	0.0150996	-0.0293637	21.3479	-33.807	0.0106113	0.151995	0.301189	0.0117769	20.8962	-32.9035	0.0148368	0
Cracidae.0	36	1	0.00464021	-0.126934	-0.126934	10.0114	-15.7675	0.00897089	-0.241977	10.0256	-13.5294	0.00943679	0.0111449	-0.246541	10.0114	-13.5011	0.00897547	-9.9e-07	-0.241976	10.0489	-13.576	0.00824838	-0.0196122	-0.24692	10.1504	-13.779	0.011565	-0.00908291	-0.242261	10.1525	-13.7832	0.0114496	-8.6e-05	-0.242286	-20.2221	46.9659	0.218515	0.021056	-0.186913	10.202	-11.5151	0.00954075	0.0151089	-1.51936	-0.242584	10.0223	-11.1557	0.0090928	-0.0768133
Cracidae.0	36	2	0.00464021	-0.380803	-0.126934	-46.727	97.7094	0.0867919	0.580882	-46.7271	99.9758	0.0867803	1.71e-08	0.580882	-42.3923	91.3062	1.05222	-0.258643	0.814872	-36.1405	78.8028	0.0186504	-0.234744	0.0400853	-38.9731	84.4679	0.423446	-0.0697407	0.460795	-40.1346	86.7909	0.180958	-0.00361915	0.500095	-97.2527	201.027	4.42e-07	0.764193	-0.176551	-46.5267	101.942	0.0861006	5.68e-09	1.09263e+07	0.56301	-43.0033	94.8956	0.694537	-0.975706
Cracidae.0	36	3	0.00464021	-0.190401	-0.126934	16.2308	-28.2062	0.00699668	-0.132878	16.2308	-25.9398	0.006996	5.26e-08	-0.132878	16.2681	-26.0145	0.0100915	-0.0350431	-0.140841	16.7934	-27.0651	0.00494524	-0.0743917	-0.111564	16.2657	-26.0098	0.00794811	-0.00449787	-0.134473	16.2703	-26.0188	0.00805958	-3.69e-05	-0.134647	-18.8314	44.1845	0.119446	0.0225354	0.0129031	16.5044	-24.12	0.00692037	3.12e-08	-659719	-0.126953	18.6618	-28.4346	0.0088721	-6.24551
Cracidae.0	36	4	0.00464021	-0.126934	-0.190401	10.7757	-17.2961	0.00870364	-0.028297	10.7757	-15.0297	0.00870173	1.05e-08	-0.028297	11.7241	-16.9264	0.0371563	-0.143186	-0.0552755	13.6475	-20.7733	0.00431398	-0.130224	-0.00271061	11.4114	-16.3011	0.0152048	-0.020624	-0.0202392	11.4299	-16.3381	0.0144952	-0.000199529	-0.0207557	-40.4146	87.351	0.377642	0.0502056	-0.219791	10.8446	-12.8002	0.00867772	6.9e-09	1.67209e+06	-0.0316175	12.3454	-15.8019	0.0579521	-1.69599
Cracidae.0	36	5	0.00464021	-0.126934	-0.380803	-5.47517	15.2057	0.0166694	-0.015055	-5.47517	17.4721	0.0166709	2.32e-09	-0.015055	-4.30855	15.1388	0.0826961	-0.158611	-0.0348331	0.630705	5.26033	0.00589144	-0.172727	0.0587509	-3.59315	13.708	0.0475822	-0.0403882	-1.5e-05	-3.16159	12.8449	0.0412243	-0.000824485	-0.00096489	-41.6272	89.7762	0.0537903	0.0728862	-0.206411	-5.10062	19.0901	0.0164215	7.18e-09	-5.16813e+06	-0.00436631	2.83997	3.20896	0.0844306	0
Cracidae.0	37	1	0.00464021	-0.126934	-0.126934	21.2641	-38.273	0.00571945	0.0989761	21.2998	-36.0778	0.00614999	0.0161932	0.102503	21.2641	-36.0065	0.00571936	-2.77e-07	0.098976	21.456	-36.3902	0.00486503	-0.0363687	0.108687	21.4109	-36.3001	0.00729454	-0.00890583	0.100705	21.4171	-36.3125	0.00726408	-5.48e-05	0.100698	-11.5534	29.6285	0.00454773	0.0254112	0.148795	22.7571	-36.6252	0.00581162	0.0165689	0.423174	-1.80414	21.637	-34.3851	0.00857999	0
Cracidae.0	37	2	0.00464021	-0.380803	-0.126934	-5.19524	14.6458	0.0164827	-0.0817239	-5.16438	16.8505	0.0176754	0.0155415	-0.0737948	-5.19524	16.9122	0.016487	-6.38e-07	-0.0817241	-5.02884	16.5794	0.0138058	-0.0401528	-0.0704601	-4.50716	15.5361	0.00781878	0.0249244	-0.0706801	-4.46841	15.4586	0.00705027	0.000338778	-0.0701613	-38.5858	83.6934	0.0266973	0.0706425	0.042318	-5.06721	19.0233	0.0178949	0.0191644	0.0705738	-0.796983	-1.58382	12.0565	0.018426	-0.407424
Cracidae.0	37	3	0.00464021	-0.190401	-0.126934	1.09881	2.0577	0.0128146	-0.134082	1.09881	4.32412	0.0128159	6.54e-09	-0.134082	1.15339	4.21497	0.0196941	-0.0411466	-0.12692	3.2824	-0.0430643	0.00653536	-0.130607	-0.157886	1.36264	3.79645	0.0206923	-0.0176476	-0.118291	1.32636	3.86901	0.0184705	-0.000197766	-0.121647	-41.7625	90.0468	0.00187977	0.0927593	-0.331305	1.21732	6.45424	0.012754	1.14e-08	-0.280549	1.35914e+06	1.23192	6.42505	0.0189931	-0.0568776
Cracidae.0	37	4	0.00464021	-0.126934	-0.190401	13.8335	-23.4116	0.00770065	0.00313623	13.8335	-21.1452	0.00769963	2.33e-07	0.00313623	13.8335	-21.1452	0.00776755	-0.000827455	0.00312544	14.4953	-22.469	0.00573808	-0.0620969	0.0178016	13.9919	-21.4621	0.0057582	0.00999267	0.00136899	14.0146	-21.5075	0.00545428	7.99e-05	0.00103175	-19.661	45.8438	0.00442656	0.0359105	-0.108619	13.8337	-18.7785	0.00769966	5.73e-08	0.00823522	-9385.68	13.8738	-18.8588	0.0078855	-0.0175577
Cracidae.0	37	5	0.00464021	-0.126934	-0.380803	17.0895	-29.9236	0.00675949	0.0539513	17.0895	-27.6572	0.00675922	7.06e-08	0.0539513	17.0932	-27.6646	0.00765685	-0.0118623	0.0521432	17.6237	-28.7256	0.00473181	-0.0770787	0.0648154	17.2775	-28.0333	0.00887473	-0.0100101	0.0522242	17.2784	-28.0351	0.00872647	-6.99e-05	0.0523147	-19.9989	46.5195	0.00206398	0.0376932	0.21464	17.5217	-26.1544	0.00664325	9.75e-08	-0.148561	219017	17.121	-25.3532	0.00792417	-0.00325793
Cracidae.0	38	1	0.00464021	-0.126934	-0.126934	9.22565	-14.196	0.00925849	-0.15086	9.22565	-11.9296	0.00925966	6.54e-10	-0.15086	9.9457	-13.3697	0.0263993	-0.103166	-0.136484	10.9103	-15.2988	0.00595478	-0.0849447	-0.149001	9.44614	-12.3705	0.0125471	-0.0109739	-0.154404	9.42875	-12.3358	0.0120751	-9.82e-05	-0.154206	-51.8652	110.252	4.98e-08	0.122209	0.161062	9.33567	-9.78244	0.00921739	5.39e-09	3.0833e+06	-0.157966	11.4175	-13.9461	0.022881	-3448.33
Cracidae.0	38	2	0.00464021	-0.380803	-0.126934	-94.3405	192.936	0.583229	0.665861	-94.3406	195.203	0.582761	1.32e-07	0.665861	-89.3896	185.301	8.19988	-0.275769	1.1823	-84.81	176.142	0.147828	-0.210543	0.207752	-90.2655	187.053	2.53576	-0.0596524	0.573777	-90.6138	187.749	1.36007	-0.0272014	0.574268	-155.425	317.372	14.7246	6.02679	1.99347	-93.1396	195.168	0.555557	6.96e-09	6.18759e+07	0.481554	-87.776	184.441	7.91642	-0.314957
Cracidae.0	38	3	0.00464021	-0.190401	-0.126934	-1.55336	7.36205	0.0142492	-0.0252994	-1.55336	9.62847	0.0142482	2.99e-09	-0.0252994	-0.781835	8.08541	0.0498336	-0.123105	0.0101977	1.07223	4.37728	0.00744499	-0.121032	-0.0708948	-1.25223	9.0262	0.021113	-0.0142576	-0.0343656	-1.20096	8.92367	0.0225624	-0.000284098	-0.0370354	-50.4959	107.514	0.885029	0.0667082	0.106912	-1.1461	11.1811	0.0140191	7.22e-09	-5.47739e+06	-0.00838689	0.668655	7.55158	0.043037	-1105.68
Cracidae.0	38	4	0.00464021	-0.126934	-0.190401	18.7831	-33.3109	0.00631633	0.112756	18.7831	-31.0445	0.0063169	5.18e-09	0.112756	18.8602	-31.1987	0.0105249	-0.0489905	0.120322	19.5224	-32.5231	0.00438241	-0.0767127	0.0848189	18.8146	-31.1076	0.00720586	-0.00464306	0.112735	18.8212	-31.1207	0.00739803	-3.74e-05	0.112738	-19.5589	45.6396	0.00948796	0.0318387	-0.0218232	18.7838	-28.6788	0.00631686	9.67e-09	-113158	0.113224	19.5682	-30.2475	0.0109918	-1.40621
Cracidae.0	38	5	0.00464021	-0.126934	-0.380803	-3.6212	11.4977	0.0154778	0.135424	-3.6212	13.7641	0.015476	2.14e-10	0.135424	-0.16271	6.84716	0.1559	-0.236961	0.201599	1.12481	4.27212	0.00768181	-0.114052	0.0496685	-2.49593	11.5136	0.035941	-0.031678	0.137078	-2.68328	11.8883	0.0277294	-0.000422082	0.135328	-47.9915	102.505	0.114224	0.0889727	0.234837	-3.59762	16.0841	0.0154626	5.09e-09	1.95489e+06	0.131167	-0.0718738	9.03264	0.173785	-5110.56
Cracidae.0	39	1	0.00464021	-0.126934	-0.126934	20.0065	-35.7578	0.00601459	-0.146166	20.0065	-33.4913	0.00601482	3.68e-10	-0.146166	20.5377	-34.5536	0.0190098	-0.11235	-0.153913	22.0097	-37.4976	0.0032817	-0.118983	-0.152593	20.1964	-33.8711	0.00818874	-0.011115	-0.140911	20.2117	-33.9017	0.00827302	-7.81e-05	-0.140597	-32.9679	72.4574	0.188217	0.0354157	-0.413789	20.0392	-31.1895	0.00600751	4.08e-09	-0.0920538	-1.43706e+06	21.2464	-33.6039	0.0206631	-0.0530083
Cracidae.0	39	2	0.00464021	-0.380803	-0.126934	-55.1999	114.655	0.121831	-0.137581	-55.1999	116.922	0.121826	1.67e-09	-0.137581	-52.8913	112.304	1.65073	-0.26171	-0.197086	-40.9529	88.4276	0.0102927	-0.383844	-0.0937795	-48.3447	103.211	0.805192	-0.0804795	-0.329113	-49.8861	106.294	0.26756	-0.00535121	-0.255357	-106.145	218.813	6.02115	0.538357	-0.0112558	-52.2683	113.425	0.108345	1.46e-08	2.10431	-1.66081e+07	-50.6216	110.132	7.12283	-12701.2
Cracidae.0	39	3	0.00464021	-0.190401	-0.126934	7.84214	-11.429	0.00978613	-0.10381	7.84214	-9.16253	0.00978474	2.02e-09	-0.10381	8.24573	-9.96973	0.033441	-0.119431	-0.0919248	9.8733	-13.2249	0.00474612	-0.143476	-0.131789	8.64571	-10.7697	0.0188123	-0.0243806	-0.111585	8.63156	-10.7414	0.0163053	-0.00022634	-0.110199	-29.1366	64.795	0.0461751	0.0423933	-0.05959	7.96495	-7.04101	0.00973748	4.42e-09	0.0299043	-3.27697e+06	8.37171	-7.85452	0.0321177	-0.142584
Cracidae.0	39	4	0.00464021	-0.126934	-0.190401	16.2564	-28.2576	0.00698786	0.0767981	17.0965	-27.6712	0.0105383	0.104371	0.0672779	16.2564	-25.9911	0.00699125	-3.06e-07	0.0767981	16.2564	-25.9912	0.00698896	-3.38e-08	0.0767981	16.7681	-27.0144	0.00318659	0.026109	0.0860505	17.1082	-27.6947	0.00138392	0.000208049	0.090383	-7.00926	20.5403	0.0387797	0.0148567	0.0846706	17.1681	-25.4473	0.0104729	0.103489	0.0044689	0.113297	16.2564	-23.624	0.00698868	0
Cracidae.0	39	5	0.00464021	-0.126934	-0.380803	6.18945	-8.12358	0.0104544	0.0757274	6.18945	-5.85716	0.0104537	5.01e-09	0.0757274	6.23279	-5.94384	0.0143606	-0.0303994	0.0756458	7.29174	-8.06174	0.00707347	-0.0801441	0.0644732	6.20851	-5.89529	0.0114587	-0.00323452	0.0746079	6.21033	-5.89892	0.0115418	-3.79e-05	0.074487	-31.1275	68.7767	0.139521	0.0354852	0.160276	6.85977	-4.83065	0.0101773	7.85e-09	0.396856	-4.4279e+06	6.80147	-4.71405	0.0173548	0
Cracidae.0	40	1	0.00464021	-0.126934	-0.126934	12.3138	-20.3723	0.00818291	0.0655792	12.3138	-18.1059	0.00818201	9.2e-11	0.0655792	14.7844	-23.047	0.0652294	-0.210073	0.116646	15.5436	-24.5654	0.00468947	-0.0966861	0.003123	14.8198	-23.1179	0.0195704	-0.0347019	0.0576822	15.2287	-23.9357	0.0198303	-0.000396607	0.0553652	-26.6287	59.7792	1.61e-10	0.0435988	0.0717039	12.3461	-15.8033	0.00817203	6.63e-09	-1.3576e+06	0.0680556	15.7277	-22.5665	0.0525641	-197.022
Cracidae.0	40	2	0.00464021	-0.380803	-0.126934	-37.2708	78.797	0.0594684	-0.0393714	-37.2708	81.0634	0.0594632	2.21e-08	-0.0393713	-35.7431	78.0079	0.469159	-0.20534	-0.129623	-30.5627	67.6471	0.0162657	-0.218147	0.139176	-33.9191	74.3599	0.312808	-0.0657011	0.0529924	-33.5673	73.6562	0.139626	-0.00279252	0.0241167	-75.3381	157.198	8.2e-10	0.305869	-0.35479	-37.1921	83.2731	0.0592764	1.61e-08	-2.34916e+06	-0.0289424	-35.6033	80.0956	0.491251	-0.449017
Cracidae.0	40	3	0.00464021	-0.190401	-0.126934	12.7573	-21.2593	0.00803766	-0.122196	12.7573	-18.9929	0.00803813	3.47e-11	-0.122196	12.9144	-19.3071	0.0154392	-0.0628935	-0.113625	13.8133	-21.1049	0.00541451	-0.0806321	-0.148894	12.8078	-19.0939	0.0093211	-0.00522661	-0.124117	12.8023	-19.0828	0.0091306	-3.79e-05	-0.123839	-18.4209	43.3636	0.0457865	0.0265486	-0.116988	12.8818	-16.8746	0.00799933	1.13e-08	1.55386e+06	-0.127014	12.9586	-17.0282	0.0170207	-0.116168
Cracidae.0	40	4	0.00464021	-0.126934	-0.190401	8.00009	-11.7449	0.00972295	0.0347324	8.00009	-9.47843	0.00972331	1.66e-09	0.0347324	11.5919	-16.6621	0.159024	-0.285354	0.0377449	13.5962	-20.6708	0.00347631	-0.174404	0.0566946	12.9872	-19.4527	0.0390966	-0.0578896	0.0713822	12.98	-19.4383	0.0216981	-0.000433961	0.0576689	-41.2632	89.0482	0.573384	0.0491466	0.0384278	8.36448	-7.84007	0.00958323	5.56e-09	-5.90732e+06	0.0437781	12.2239	-15.5588	0.160161	-0.94047
Cracidae.0	40	5	0.00464021	-0.126934	-0.380803	15.0296	-25.8039	0.00734099	0.199141	15.0296	-23.5375	0.00733761	2.55e-11	0.199141	15.8859	-25.25	0.0275364	-0.13022	0.193494	18.9145	-31.3073	0.00323236	-0.146278	0.229212	15.8903	-25.2589	0.0144867	-0.0252953	0.206807	16.003	-25.4842	0.0140101	-0.000226802	0.207169	-22.2247	50.9711	0.252645	0.0232781	0.157111	15.0462	-21.2035	0.00733538	5.33e-09	-1.14693e+06	0.200824	15.9878	-23.0868	0.0298544	-0.244169
Cracidae.0	41	1	0.00464021	-0.126934	-0.126934	24.5759	-44.8965	0.00500981	0.256285	26.1925	-45.8632	0.00833569	0.138724	0.25437	24.5759	-42.6301	0.00501068	-1.05e-07	0.256285	24.3123	-42.1029	0.00434807	0	0.256285	26.3809	-46.24	0.00156431	0.0367442	0.264179	26.7429	-46.964	0.000736258	0.000148948	0.265589	13.1104	-19.699	0.00875339	0.00779923	0.286701	26.7944	-44.6999	0.00838331	0.147024	0.433833	0.243494	24.5759	-40.2629	0.00501039	0
Cracidae.0	41	2	0.00464021	-0.380803	-0.126934	-14.4755	33.2064	0.0238948	-0.0202477	-14.4755	35.4728	0.0238948	8.05e-10	-0.0202477	-13.8628	34.2473	0.155149	-0.182691	-0.00149466	-11.7923	30.1064	0.00832732	-0.201453	-0.0358134	-12.7885	32.0987	0.0819718	-0.0468391	-0.0245494	-12.2119	30.9456	0.0596015	-0.00119203	-0.019184	-42.8356	92.1929	0.660003	0.0447756	0.0305948	-14.4418	37.7725	0.0238614	4.63e-09	2.5562e+06	-0.024777	-13.9336	36.7561	0.0361325	-0.324843
Cracidae.0	41	3	0.00464021	-0.190401	-0.126934	10.7786	-17.3019	0.00870264	-0.0243784	10.7816	-15.0415	0.00890902	0.00515247	-0.0237731	10.7786	-15.0355	0.00870321	-5.6e-07	-0.0243784	11.0854	-15.649	0.00676557	-0.0552935	-0.0256518	11.3673	-16.2128	0.00368657	0.0282872	-0.0310629	11.4284	-16.3351	0.00271563	0.00021581	-0.031325	-7.69908	21.9199	0.116368	0.0120774	-0.0329465	10.7968	-12.7047	0.00887476	0.00446152	1.05776	-0.0257065	10.9745	-13.0601	0.00917056	-0.161405
Cracidae.0	41	4	0.00464021	-0.126934	-0.190401	7.25462	-10.2539	0.0100174	-0.117028	7.42417	-8.3266	0.0116607	0.0352288	-0.115745	7.25462	-7.98749	0.0100176	-1.89e-07	-0.117028	7.2545	-7.98725	0.010049	-3.93e-08	-0.117028	7.31202	-8.10231	0.00842326	0.00589297	-0.115326	7.31175	-8.10177	0.00837176	5.7e-05	-0.115395	-20.609	47.7398	0.00878072	0.0354752	-0.0241402	8.34673	-7.80458	0.0110617	0.0316184	-1.42228	-0.0998173	7.6028	-6.31672	0.0150496	0
Cracidae.0	41	5	0.00464021	-0.126934	-0.380803	8.91286	-13.5704	0.00937594	-0.0470052	8.91286	-11.304	0.00937469	1.48e-08	-0.0470052	9.34987	-12.178	0.0243094	-0.0929023	-0.0606018	10.1239	-13.726	0.00616236	-0.0841998	-0.037869	9.10912	-11.6965	0.0124594	-0.010207	-0.0514193	9.08835	-11.655	0.0119086	-8.82e-05	-0.0506919	-41.7179	89.9575	0.30834	0.0522788	-0.12455	9.32974	-9.77059	0.00921951	4.86e-09	-5.33519e+06	-0.0370713	9.47717	-10.0655	0.0246043	-0.232744
Cracidae.0	42	1	0.00464021	-0.126934	-0.126934	12.517	-20.7787	0.00811641	0.0938937	12.5553	-18.5889	0.00811533	3.11e-15	0.0937693	13.195	-19.8682	0.0308426	-0.130783	0.1041	15.02	-23.5182	0.00386341	-0.142764	0.103099	12.8382	-19.1547	0.0130758	-0.0174498	0.102297	12.9907	-19.4596	0.0154329	-0.000246253	0.106265	-39.6183	85.7584	0.310568	0.0466609	0.19807	12.5988	-16.3087	0.00809019	5.04e-09	2.29672e+06	0.0751109	16.355	-23.8211	0.0280539	-1.0121
Cracidae.0	42	2	0.00464021	-0.380803	-0.126934	-25.6772	55.6097	0.0373941	0.142568	-25.6772	57.8761	0.0373955	1.97e-09	0.142568	-22.4354	51.3926	1.10763	-0.343015	0.0450474	-20.3829	47.2875	0.0106546	-0.223169	0.29447	-21.2795	49.0807	0.172386	-0.0633105	0.206424	-20.7559	48.0335	0.0825463	-0.00165093	0.18173	-55.5847	117.691	1.1156	0.0720642	0.330295	-25.6437	60.1762	0.0373385	2.16e-08	737700	0.116741	-20.7155	50.3198	0.576131	-0.540064
Cracidae.0	42	3	0.00464021	-0.190401	-0.126934	7.37415	-10.493	0.009969	-0.164959	7.37415	-8.22655	0.00997016	1.86e-09	-0.164959	8.2163	-9.91087	0.050333	-0.15906	-0.1407	9.26037	-11.999	0.00497911	-0.137953	-0.173052	8.25752	-9.9933	0.0199116	-0.0261133	-0.165371	9.20575	-11.8898	0.0249052	-0.000498104	-0.168256	-37.5594	81.6405	0.185711	0.0482737	0.0686649	7.71127	-6.53366	0.00983708	7.4e-09	3.50815e+06	-0.207117	8.86169	-8.83449	0.0467633	-0.307703
Cracidae.0	42	4	0.00464021	-0.126934	-0.190401	14.9661	-25.6769	0.00735858	0.130606	14.9661	-23.4104	0.00735819	4.84e-09	0.130606	15.194	-23.8662	0.0211103	-0.101828	0.117313	16.2704	-26.019	0.00399177	-0.125539	0.158691	16.1272	-25.7327	0.0174877	-0.0329625	0.128747	17.1143	-27.707	0.0181525	-0.000363051	0.129445	-26.5996	59.721	0.0953952	0.0328774	0.369663	15.3749	-21.861	0.00723948	1.27e-08	1.93947e+06	0.0907484	16.387	-23.885	0.0329096	-0.745866
Cracidae.0	42	5	0.00464021	-0.126934	-0.380803	13.4466	-22.6379	0.00782042	0.00610051	13.4466	-20.3714	0.00781968	1.01e-08	0.00610051	13.6043	-20.6869	0.0168826	-0.0741465	0.00706306	16.0944	-25.6671	0.00329766	-0.166393	-0.00506675	13.6451	-20.7684	0.0115502	-0.014137	0.00279895	13.7789	-21.0361	0.0143435	-0.000219379	-0.000205013	-19.1454	44.8125	0.109752	0.0218863	0.0558549	13.4471	-18.0052	0.00781956	8.76e-09	-99482.8	0.00751536	13.9262	-18.9635	0.017001	-0.0377966
Cracidae.0	43	1	0.00464021	-0.126934	-0.126934	23.5762	-42.897	0.00521491	0.0639191	23.5762	-40.6306	0.00521516	4.38e-08	0.0639191	23.6026	-40.6835	0.00674858	-0.0246682	0.0618465	24.7728	-43.0239	0.00342621	-0.0863328	0.0811638	23.5785	-40.6352	0.00538706	-0.00117921	0.0643744	23.5784	-40.6351	0.00538284	-6.05e-06	0.0643647	-7.50271	21.5271	0.040236	0.0161311	0.0682488	23.5929	-38.2969	0.00521148	8.43e-09	471461	0.062299	25.0892	-41.2896	0.00660578	-0.667404
Cracidae.0	43	2	0.00464021	-0.380803	-0.126934	-24.0489	52.3532	0.0350421	0.305165	-24.049	54.6196	0.0350309	9.27e-08	0.305165	-19.825	46.1717	0.804192	-0.321518	0.396063	-14.7413	36.0044	0.00889079	-0.216765	0.161169	-19.5498	45.6213	0.111706	-0.0503796	0.370168	-19.1721	44.8659	0.0743607	-0.00148721	0.348627	-71.6113	149.744	0.0065414	0.288987	-0.346498	-23.8983	56.6855	0.0348304	6.14e-09	-5.03081e+06	0.317749	-19.3044	47.4977	0.475811	-2.86461
Cracidae.0	43	3	0.00464021	-0.190401	-0.126934	7.39567	-10.536	0.00996165	0.124366	7.40394	-8.28614	0.0103436	0.00825293	0.122881	7.39373	-8.26573	0.00983874	-1.37e-06	0.124367	7.51371	-8.50569	0.00856711	-0.0349847	0.118292	8.18419	-9.84665	0.0159544	-0.0184042	0.128296	8.13276	-9.74379	0.0147362	-0.000175269	0.127571	-16.0881	38.698	4.2e-05	0.0334123	0.092659	7.59279	-6.29669	0.009969	0.00186011	10.1794	0.116402	7.39567	-5.90245	0.00996145	0
Cracidae.0	43	4	0.00464021	-0.126934	-0.190401	7.87225	-11.4892	0.00977225	0.0280759	8.06569	-9.60964	0.0122651	0.0528847	0.0202632	7.87224	-9.22274	0.0097723	-1.18e-06	0.0280759	8.0156	-9.50947	0.0078315	-0.0511496	0.0163059	7.99565	-9.46955	0.0125402	-0.00923731	0.0285458	8.04445	-9.56716	0.0138406	-0.000144048	0.0287854	-9.41911	25.36	0.0776471	0.0156335	0.0652251	8.63546	-8.38203	0.0113069	0.0392681	0.874508	0.00850758	10.8114	-12.7339	0.0105316	-2.01053
Cracidae.0	43	5	0.00464021	-0.126934	-0.380803	12.9132	-21.571	0.00798824	0.0344967	12.9217	-19.3217	0.0082125	0.00606902	0.0356035	12.9131	-19.3046	0.00799045	-3.24e-06	0.0344964	13.3127	-20.1037	0.00631333	-0.0519792	0.0407671	12.964	-19.4062	0.00680891	0.00565843	0.0336856	12.9647	-19.4077	0.00676415	4.42e-05	0.033744	-23.4866	53.4949	0.179134	0.0258867	-0.0822689	13.9754	-19.062	0.00808323	0.0118329	3.36517	0.0205217	14.0203	-19.1517	0.0154316	0
Cracidae.0	44	1	0.00464021	-0.126934	-0.126934	13.928	-23.6007	0.00767005	0.149793	13.928	-21.3342	0.00766969	9.4e-10	0.149793	17.7813	-29.0409	0.0952292	-0.259128	0.161479	19.0879	-31.654	0.00325796	-0.142931	0.0798497	18.2768	-30.0318	0.0222002	-0.0460074	0.141683	18.7396	-30.9574	0.0165015	-0.000330029	0.143697	-56.7594	120.041	0.182495	0.121111	-0.123042	14.0753	-19.2616	0.00762632	5.56e-09	2.25184e+06	0.141703	18.1994	-27.51	0.0422588	-1.26375
Cracidae.0	44	2	0.00464021	-0.380803	-0.126934	-88.2868	180.829	0.457666	0.306744	-88.2868	183.095	0.457803	1.11e-08	0.306744	-81.7739	170.07	8.24628	-0.306575	0.332255	-77.5083	161.538	0.109712	-0.211767	-0.191199	-82.9233	172.368	2.07944	-0.0653564	-0.217017	-83.6985	173.919	0.992869	-0.0198574	0.0155571	-151.145	308.812	0.381562	7.61438	-1.66651	-87.3157	183.52	0.44024	4.67e-09	5.26572e+07	0.147605	-81.6632	172.215	4.8347	-4.99341
Cracidae.0	44	3	0.00464021	-0.190401	-0.126934	8.97033	-13.6853	0.00935249	-0.0292674	8.97033	-11.4189	0.00935344	2.4e-09	-0.0292674	9.43352	-12.3453	0.0281238	-0.107278	-0.00610903	10.5049	-14.488	0.00566053	-0.0994058	-0.0683851	10.2663	-14.0108	0.0171297	-0.0239778	-0.0259705	10.1968	-13.8719	0.0154979	-0.000223512	-0.0272604	-16.8412	40.2041	0.0378395	0.024405	-0.0321863	9.04588	-9.20288	0.00932526	3.55e-09	-2.79133e+06	-0.0228643	10.602	-12.3151	0.0329214	-0.208979
Cracidae.0	44	4	0.00464021	-0.126934	-0.190401	17.3373	-30.4193	0.00669265	-0.112128	17.3373	-28.1529	0.00669197	8.38e-08	-0.112128	17.3462	-28.1706	0.00777496	-0.0142961	-0.110548	18.087	-29.6522	0.00475121	-0.0717422	-0.12159	17.359	-28.1962	0.00745405	-0.00389131	-0.113205	17.3636	-28.2054	0.00761587	-3.28e-05	-0.113478	-22.6021	51.726	0.0468577	0.0308404	-0.0204877	19.2177	-29.5466	0.00620787	1.06e-08	3.88572e+06	-0.13867	17.496	-26.1031	0.00892002	-0.0248667
Cracidae.0	44	5	0.00464021	-0.126934	-0.380803	-2.56571	9.38674	0.0148363	0.0116163	-2.56571	11.6532	0.0148366	1.28e-09	0.0116163	-0.135297	6.79233	0.123546	-0.214184	-0.0257	2.33948	1.84278	0.00576816	-0.162925	0.0291693	-1.34791	9.21755	0.0338116	-0.0320645	0.00501357	-0.472949	7.46764	0.0355851	-0.000711703	0.00789916	-51.7301	109.982	0.0875136	0.10974	-0.270896	-2.16164	13.2122	0.0146011	4.64e-09	-6.19638e+06	0.0302055	0.555562	7.77777	0.0827925	-0.385628
Cracidae.0	45	1	0.00464021	-0.126934	-0.126934	9.79239	-15.3295	0.00905108	0.00275669	9.7924	-13.0631	0.00905031	4.45e-11	0.00275668	9.80777	-13.0938	0.0115906	-0.0236312	0.00411148	10.3552	-14.1887	0.00650569	-0.0712241	-0.0152402	10.2269	-13.932	0.00443408	0.0243597	0.0114082	10.3175	-14.1132	0.00366426	0.000199104	0.0115806	-18.4396	43.401	0.00158687	0.0349897	-0.0222562	9.79239	-10.6959	0.00905081	1.66e-08	-3822.19	0.00278903	11.5724	-14.2559	0.0129075	-0.325523
Cracidae.0	45	2	0.00464021	-0.380803	-0.126934	-31.5306	67.3166	0.0472687	0.231659	-31.5307	69.5831	0.0472552	5.75e-07	0.231658	-25.9585	58.4387	1.33403	-0.347516	0.426758	-21.5009	49.5236	0.00784854	-0.289259	-0.0549563	-24.7071	55.936	0.212575	-0.0672958	0.190951	-26.3959	59.3135	0.0959024	-0.00187315	0.193325	-73.3108	153.143	0.0036172	0.32698	0.0884978	-30.3668	69.6225	0.0451064	2.34e-08	3.86311e+06	0.185715	-25.6426	60.1742	1.39295	-0.575464
Cracidae.0	45	3	0.00464021	-0.190401	-0.126934	2.30267	-0.350022	0.0122117	0.0407263	2.30267	1.9164	0.0122139	1.79e-09	0.0407263	5.45492	-4.38811	0.128525	-0.240041	-0.0184405	8.19906	-9.87637	0.00398712	-0.191472	0.0719167	5.28766	-4.05359	0.0340408	-0.0424752	0.0615269	5.69223	-4.86272	0.02779	-0.000555801	0.0623145	-62.9278	132.377	1.07029	0.112425	-0.22537	2.46568	3.95752	0.0121324	1e-08	1.72828e+06	0.0318986	5.33662	-1.78435	0.11251	-0.386933
Cracidae.0	45	4	0.00464021	-0.126934	-0.190401	12.1945	-20.1338	0.00822066	-0.0985872	12.1945	-17.8673	0.00822129	1.2e-09	-0.0985872	12.6708	-18.8199	0.0255474	-0.11051	-0.126105	14.2179	-21.914	0.00439644	-0.122419	-0.0462055	15.113	-23.7042	0.0274696	-0.0493884	-0.132335	15.5663	-24.6108	0.0187211	-0.000374422	-0.123301	-38.7155	83.9528	0.894748	0.0340211	0.180121	13.3033	-17.7177	0.00786496	3.77e-09	9.74051e+06	-0.1173	12.941	-16.9932	0.0264391	-0.253767
Cracidae.0	45	5	0.00464021	-0.126934	-0.380803	-1.12406	6.50344	0.0140065	-0.016446	-1.12406	8.76986	0.014008	3.89e-08	-0.016446	-0.516533	7.55481	0.044199	-0.112528	-0.0123394	3.70696	-0.892179	0.00538009	-0.167453	-0.0307107	-0.167464	6.85667	0.0298524	-0.029167	-0.0264388	0.0463568	6.42903	0.0292501	-0.000525893	-0.029015	-34.111	74.7437	0.104014	0.0466652	0.266944	-1.1232	11.1353	0.014006	1.01e-08	133562	-0.0171325	6.83217	-4.77544	0.0510912	-0.0403631
Cracidae.0	46	1	0.00464021	-0.126934	-0.126934	14.3223	-24.3892	0.00755127	0.0412201	14.3223	-22.1228	0.00755082	3.18e-08	0.0412201	15.9877	-25.4536	0.0571752	-0.201871	0.0853721	16.2333	-25.9448	0.0038574	-0.132162	0.00433107	16.7133	-26.9049	0.0169908	-0.0330107	0.0505805	16.5096	-26.4974	0.0137385	-0.000225973	0.0475272	-26.1388	58.7993	0.282679	0.0279694	-0.0359394	14.4252	-19.9615	0.00752062	5.75e-09	-2.7338e+06	0.0455181	16.8345	-24.7801	0.0427492	-4073.94
Cracidae.0	46	2	0.00464021	-0.380803	-0.126934	-83.6392	171.534	0.379847	0.306328	-83.6391	173.8	0.380036	1.07e-08	0.306328	-71.6575	149.837	414.991	-0.745898	0.813487	-57.4539	121.43	0.0198085	-0.37956	-0.11396	-58.5892	123.7	5.4174	-0.14522	-0.242131	-73.4723	153.466	0.673306	-0.0134661	0.0629958	-130.849	268.22	23.9217	1.74041	1.09863	-83.3702	175.629	0.376	9.47e-09	1.90088e+07	0.257126	-71.312	151.513	295.342	-117.254
Cracidae.0	46	3	0.00464021	-0.190401	-0.126934	8.41215	-12.569	0.00956353	-0.0385069	8.41216	-10.3026	0.00956307	2.64e-11	-0.0385069	8.65507	-10.7884	0.0253935	-0.094415	-0.0253517	9.51085	-12.5	0.00556555	-0.111762	-0.0655859	10.0949	-13.6681	0.0228757	-0.0342347	-0.0361175	10.8058	-15.0898	0.0230553	-0.000461106	-0.0366868	-24.7133	55.9484	7.4e-10	0.0402294	0.0877436	8.90928	-8.92966	0.00937638	9.91e-09	-3.90912e+06	-0.0279181	9.81898	-10.7491	0.0203697	-1001.1
Cracidae.0	46	4	0.00464021	-0.126934	-0.190401	17.0534	-29.8514	0.00676915	0.261956	17.0534	-27.585	0.00676907	4.02e-10	0.261956	17.7322	-28.9427	0.0218353	-0.114907	0.277368	18.1137	-29.7057	0.00444009	-0.0864889	0.257609	17.4701	-28.4185	0.0104409	-0.0161384	0.267994	17.4118	-28.302	0.00955534	-9.86e-05	0.266414	-34.2467	75.0151	0.406212	0.038345	0.311135	17.0662	-25.2435	0.006766	5.47e-09	-962780	0.263394	17.5549	-26.2208	0.0188606	-3.77464
Cracidae.0	46	5	0.00464021	-0.126934	-0.380803	7.90504	-11.5548	0.00975958	0.073903	7.90504	-9.28834	0.00976009	6.75e-09	0.073903	9.14337	-11.765	0.0409814	-0.142642	0.0738576	13.2056	-19.8895	0.00389092	-0.155358	0.0728318	8.98901	-11.4563	0.0211732	-0.0296875	0.0897711	9.50984	-12.4979	0.0242814	-0.000485628	0.0935656	-39.27	85.0618	0.0165295	0.0695788	-0.298543	8.68781	-8.48673	0.00945887	7.62e-09	-6.42512e+06	0.0872875	9.68519	-10.4815	0.0488584	-0.386224
Cracidae.0	47	1	0.00464021	-0.126934	-0.126934	15.7684	-27.2815	0.00712679	0.0459573	15.838	-25.1544	0.00776132	0.0193194	0.0501127	15.7684	-25.0151	0.0071282	-1.97e-07	0.0459573	15.7684	-25.0151	0.00712661	-1.57e-08	0.0459573	15.7866	-25.0515	0.00770187	-0.00272796	0.0455392	15.7856	-25.0495	0.00766268	-1.87e-05	0.0455598	-7.18987	20.9015	8.24e-09	0.0203099	0.0370034	16.7422	-24.5955	0.00734511	0.0151237	-2.82252	0.059265	16.2791	-23.6694	0.0079445	-2547.15
Cracidae.0	47	2	0.00464021	-0.380803	-0.126934	-72.6372	149.53	0.24498	-0.370604	-72.6372	151.796	0.244671	2.32e-10	-0.370604	-67.4701	141.462	16.859	-0.43542	-0.473378	-52.7893	112.1	0.0224773	-0.322139	-0.0778335	-60.5783	127.678	1.94781	-0.0960553	0.00240539	-64.1667	134.855	0.473383	-0.00946767	-0.189066	-121.878	250.278	13.1538	1.23911	-0.715975	-72.195	153.279	0.24039	5.8e-09	-3.01482e+07	-0.330534	-67.1292	143.147	17.0847	-603.338
Cracidae.0	47	3	0.00464021	-0.190401	-0.126934	5.90227	-7.54923	0.010575	-0.108576	5.90227	-5.28281	0.0105749	5.04e-09	-0.108576	5.97559	-5.42944	0.0162381	-0.0411763	-0.103552	7.08057	-7.63941	0.00648713	-0.0993667	-0.139093	6.36845	-6.21517	0.0175422	-0.0185214	-0.0991951	6.6061	-6.69045	0.0239647	-0.000440257	-0.0928104	-34.7154	75.9526	0.0582538	0.0532102	-0.382304	6.41364	-3.9384	0.0103602	2.86e-08	-1.36568e+06	-0.0996238	6.45449	-4.02009	0.0263321	-0.27907
Cracidae.0	47	4	0.00464021	-0.126934	-0.190401	18.1109	-31.9665	0.00648834	0.146404	18.1124	-29.7032	0.00658746	0.00326233	0.146593	18.1109	-29.7001	0.00649046	-9e-07	0.146404	18.247	-29.9722	0.00563134	-0.0320576	0.156905	18.6585	-30.7952	0.00361979	0.019229	0.151005	18.6503	-30.7788	0.00344884	0.00010566	0.150848	-14.2839	35.0895	1.41e-07	0.026975	0.260077	18.2995	-27.7102	0.00646709	0.000887888	-20.8394	0.150728	18.4877	-28.0866	0.0110947	0
Cracidae.0	47	5	0.00464021	-0.126934	-0.380803	5.59491	-6.9345	0.0107056	-0.0693115	5.59467	-4.6676	0.0107067	2.38e-05	-0.0693205	5.80667	-5.09161	0.0257011	-0.0845852	-0.0540914	6.66607	-6.8104	0.00637919	-0.106447	-0.0952472	5.67504	-4.82834	0.0137174	-0.00879021	-0.0667025	5.74306	-4.96438	0.0169101	-0.000209215	-0.0641797	-27.1868	60.8954	0.2931	0.0281758	-0.0798734	5.81211	-2.73533	0.0106127	9.32e-09	2.75581e+06	-0.0751991	6.14508	-3.40127	0.0356797	-1720.79
Cracidae.0	48	1	0.00464021	-0.126934	-0.126934	15.5805	-26.9057	0.00718089	0.130671	15.5805	-24.6393	0.00718025	1.85e-09	0.130671	15.9328	-25.3439	0.017246	-0.0851642	0.114379	16.5141	-26.5064	0.00493341	-0.0775518	0.139206	15.5822	-24.6427	0.00737411	-0.000954995	0.130738	15.5822	-24.6426	0.00736681	-6.65e-06	0.130737	-43.7244	93.9705	1.25981	0.0395829	0.0765703	16.0287	-23.1685	0.00705264	5.15e-09	4.40194e+06	0.122357	15.7965	-22.704	0.0135143	-0.174615
Cracidae.0	48	2	0.00464021	-0.380803	-0.126934	-136.885	278.026	3.19669	-1.18636	-136.885	280.292	3.19743	2.62e-08	-1.18636	-133.689	273.9	32.3988	-0.236527	-2.31788	-128.988	264.499	0.80186	-0.226381	0.0834456	-132.858	272.238	11.3842	-0.0534008	-0.512996	-132.415	271.352	7.00068	-0.140014	-0.694058	-197.217	400.955	269.082	23.1558	-3.48652	-136.703	282.295	3.17359	1.36e-08	-2.25664e+07	-1.07413	-130.462	269.813	42.9922	-0.498429
Cracidae.0	48	3	0.00464021	-0.190401	-0.126934	-5.09213	14.4396	0.0164141	-0.285418	-5.06631	16.6544	0.0164267	6.87e-15	-0.285719	-1.29425	9.11024	0.190065	-0.252025	-0.358826	0.424214	5.67331	0.00663661	-0.1508	-0.133517	-1.51769	9.55712	0.0471695	-0.0443817	-0.301864	-1.19586	8.91346	0.0367721	-0.000735442	-0.299388	-60.5995	127.721	0.00054867	0.200048	0.206243	-4.8433	18.5755	0.0162499	5.67e-09	-4.52043e+06	-0.276033	-1.64983	12.1886	0.148642	-0.646442
Cracidae.0	48	4	0.00464021	-0.126934	-0.190401	4.76634	-5.27735	0.0110659	-0.192363	4.76634	-3.01093	0.011066	8.89e-10	-0.192363	4.99197	-3.4622	0.0254601	-0.0805586	-0.212706	5.9412	-5.36066	0.00712672	-0.0895627	-0.154024	5.78344	-5.04513	0.0203128	-0.023567	-0.187363	5.88754	-5.25335	0.0201621	-0.000321004	-0.187083	-39.0191	84.56	0.402287	0.0434417	-0.216744	5.71009	-2.5313	0.0106567	4.44e-09	-9.16117e+06	-0.177459	6.33557	-3.78225	0.0385302	-0.1479
Cracidae.0	48	5	0.00464021	-0.126934	-0.380803	-4.19355	12.6424	0.0158367	0.20791	-4.19355	14.9088	0.0158376	1.53e-09	0.20791	1.79617	2.9294	0.208372	-0.273325	0.308495	7.27836	-8.03497	0.00477318	-0.161991	0.0849193	2.3566	1.80854	0.0481993	-0.0512206	0.190054	0.384544	5.75265	0.045347	-0.000906939	0.196706	-59.0167	124.555	0.184235	0.136352	0.426363	-3.69776	16.2844	0.015524	7.24e-09	4.89278e+06	0.194929	2.7982	3.29249	0.198891	-0.642897
Cracidae.0	49	1	0.00464021	-0.126934	-0.126934	2.96769	-1.68006	0.0118922	-0.209754	2.96769	0.586363	0.0118921	8.94e-10	-0.209754	4.97347	-3.42521	0.0626048	-0.167651	-0.209169	7.31056	-8.09939	0.00619611	-0.108097	-0.197525	3.57955	-0.637369	0.020667	-0.0205296	-0.207915	3.67959	-0.837434	0.0220683	-0.000346565	-0.209043	-47.7526	102.027	0.20172	0.0835807	0.182353	2.97452	2.93985	0.0118875	6.2e-09	-937552	-0.208429	6.25305	-3.61721	0.0530716	-1246.62
Cracidae.0	49	2	0.00464021	-0.380803	-0.126934	-66.5127	137.281	0.191525	-0.126486	-66.5127	139.547	0.191474	9.99e-09	-0.126486	-59.1493	124.82	17.2197	-0.471194	-0.192649	-53.2985	113.119	0.0316465	-0.266102	-0.178658	-40.8963	88.3143	3.3737	-0.152782	-0.580514	-57.4962	121.514	0.359061	-0.00718121	-0.222467	-113.402	233.327	6.29987	1.02496	-0.71352	-66.1437	141.176	0.188702	9.55e-09	-1.789e+07	-0.0875453	-58.3173	125.523	19.6826	-21.7629
Cracidae.0	49	3	0.00464021	-0.190401	-0.126934	-9.69462	23.6446	0.0197332	-0.0101539	-9.69462	25.911	0.0197316	2.22e-09	-0.0101539	-5.45786	17.4375	0.290691	-0.27753	-0.0497349	-2.74965	12.021	0.0064317	-0.183263	-0.0113395	-4.42082	15.3634	0.101754	-0.0685042	-0.0865987	-5.08379	16.6893	0.0441331	-0.000882663	-0.0436693	-60.6785	127.879	0.853297	0.121963	-0.195494	-9.57549	28.0399	0.0196423	1.02e-08	-3.05723e+06	-0.00303388	-5.0298	18.9485	0.277417	-6.56557
Cracidae.0	49	4	0.00464021	-0.126934	-0.190401	8.18477	-12.1142	0.00965217	-0.0947532	8.18477	-9.84779	0.00964981	1.66e-08	-0.0947532	10.0505	-13.5792	0.0539587	-0.172974	-0.0614666	10.9253	-15.3288	0.00536495	-0.107971	-0.11859	9.3224	-12.1231	0.0179564	-0.0237625	-0.080325	9.56537	-12.609	0.0212597	-0.000392029	-0.077884	-34.9729	76.4674	0.413381	0.0411991	0.0126522	8.34556	-7.80223	0.00959008	6.78e-09	-3.74363e+06	-0.0889706	10.3326	-11.7764	0.0573788	-3.84726
Cracidae.0	49	5	0.00464021	-0.126934	-0.380803	27.1088	-49.9623	0.00452788	-0.131985	27.1088	-47.6958	0.00452819	3.5e-09	-0.131985	31.0485	-55.5753	0.0491873	-0.246297	-0.199414	29.6176	-52.7136	0.00244427	-0.116085	-0.0651695	29.3582	-52.1947	0.01096	-0.0350629	-0.136684	28.9973	-51.4729	0.0086832	-0.000146731	-0.133612	-30.8336	68.1889	0.411682	0.0337844	0.125653	27.1435	-45.398	0.00452107	7.59e-09	-1.0644e+06	-0.130143	31.6044	-54.3199	0.0411565	-2954.77
Cracidae.0	50	1	0.00464021	-0.126934	-0.126934	11.2501	-18.2448	0.00853779	0.0760746	11.251	-15.9803	0.00854196	1.47e-13	0.0760728	11.9058	-17.2898	0.0241531	-0.10213	0.0736401	13.6587	-20.7956	0.00511256	-0.0943933	0.0664166	11.4937	-16.4657	0.0114924	-0.0110024	0.0750891	11.4757	-16.4296	0.0110684	-9.03e-05	0.0750809	-32.1326	70.787	0.0723034	0.0463861	0.227424	11.2634	-13.6378	0.00853337	5.7e-09	-979511	0.0818915	11.9227	-14.9566	0.0227641	-0.147464
Cracidae.0	50	2	0.00464021	-0.380803	-0.126934	-81.768	167.791	0.352569	-0.750466	-81.768	170.058	0.352725	1.11e-08	-0.750466	-75.0088	156.539	7.46919	-0.323633	-0.947287	-66.0781	138.678	0.0483672	-0.280954	-0.135114	-74.4638	155.449	1.64307	-0.0690518	-0.851816	-74.8367	156.195	0.703361	-0.0140672	-0.826835	-138.288	283.099	7.70879	3.06213	1.73485	-81.759	172.407	0.352417	7.11e-09	4.14327e+06	-0.781119	-75.7831	160.455	7.84432	-1159.72
Cracidae.0	50	3	0.00464021	-0.190401	-0.126934	-29.5097	63.2747	0.0435817	0.152048	-29.5097	65.5411	0.0436122	1.72e-08	0.152048	-23.9845	54.4906	0.923021	-0.318669	0.0971758	-16.1473	38.8164	0.0102472	-0.19618	0.157815	-20.3994	47.3206	0.331478	-0.09188	0.17744	-22.4513	51.4244	0.0865481	-0.00173096	0.173318	-79.1221	164.766	1.00656	0.272587	-0.655654	-29.4971	67.8831	0.0435725	6.95e-09	-1.76271e+06	0.164811	-23.7251	56.339	0.841993	-1222.67
Cracidae.0	50	4	0.00464021	-0.126934	-0.190401	0.673648	2.90802	0.0130347	-0.0589471	0.673647	5.17444	0.0130355	2.38e-09	-0.0589471	1.39692	3.7279	0.0471235	-0.126113	-0.0647575	3.3571	-0.192464	0.00665887	-0.125655	-0.0145663	1.11454	4.29266	0.0227589	-0.0208005	-0.0793875	1.23129	4.05916	0.0233508	-0.00035571	-0.0814285	-49.3878	105.297	0.181414	0.0898273	0.399111	0.675564	7.53776	0.0130331	7.76e-09	337579	-0.0616751	2.51557	3.85775	0.0454899	-30.6745
Cracidae.0	50	5	0.00464021	-0.126934	-0.380803	4.79696	-5.3386	0.0110538	0.219169	4.79696	-3.07218	0.0110524	2.42e-09	0.219169	5.6788	-4.83586	0.0486187	-0.145807	0.234159	6.74167	-6.96161	0.00632265	-0.108102	0.19543	5.45258	-4.38342	0.0181692	-0.0188974	0.213566	5.56337	-4.60501	0.0193577	-0.0002902	0.213078	-29.4915	65.5048	0.184457	0.0355532	-0.00888349	5.55264	-2.21638	0.0107229	5.5e-09	-8.64695e+06	0.26867	6.01107	-3.13326	0.0507762	-0.117622
Cracidae.0	51	1	0.00464021	-0.126934	-0.126934	12.547	-20.8386	0.00810679	0.106824	12.547	-18.5722	0.00810715	1.25e-09	0.106824	14.4219	-22.3221	0.0432278	-0.168383	0.104299	16.8845	-27.2473	0.00399945	-0.118932	0.126726	13.6188	-20.7159	0.0152109	-0.0242692	0.109297	13.5767	-20.6317	0.0136574	-0.000197194	0.108774	-33.3443	73.2104	0.363342	0.0397814	-0.0634983	12.5481	-16.2072	0.00810692	1.69e-08	-138538	0.107112	15.6457	-22.4024	0.0377769	-1089.43
Cracidae.0	51	2	0.00464021	-0.380803	-0.126934	-19.9369	44.1292	0.0297236	0.0997937	-19.9369	46.3956	0.029724	2.06e-09	0.0997937	-19.1334	44.7885	0.167706	-0.169709	0.125354	-17.5548	41.6313	0.0129353	-0.160774	0.063513	-18.4286	43.379	0.0923629	-0.0438535	0.0949874	-17.3533	41.2283	0.0710752	-0.0014215	0.0907444	-48.6915	103.905	0.451484	0.0788	0.151644	-19.85	48.589	0.0296216	8.2e-09	-4.91928e+06	0.10473	-18.019	44.9269	0.134941	-3206.63
Cracidae.0	51	3	0.00464021	-0.190401	-0.126934	-1.23267	6.72066	0.0140675	0.017592	-1.23268	8.98709	0.0140682	7.1e-08	0.0175921	3.2933	-0.0648617	0.212616	-0.28124	-0.091351	4.89594	-3.27014	0.00496254	-0.172748	0.155727	2.32352	1.8747	0.0423575	-0.0457851	0.0130059	2.00004	2.52165	0.0295448	-0.000558317	0.0141487	-38.6617	83.8451	0.163953	0.0575192	0.116669	-1.14937	11.1876	0.0140209	1.02e-08	-2.67414e+06	0.0209168	3.02531	2.83826	0.182863	-1.84288
Cracidae.0	51	4	0.00464021	-0.126934	-0.190401	11.4815	-18.7077	0.00845994	-0.0963601	11.4815	-16.4413	0.0084591	2.89e-09	-0.0963601	11.8827	-17.2437	0.0255606	-0.107537	-0.110452	12.4753	-18.4289	0.00567155	-0.0821049	-0.0687149	11.8491	-17.1765	0.0131202	-0.0162536	-0.104875	11.9762	-17.4307	0.0149441	-0.000222526	-0.107563	-16.5777	39.6771	0.11253	0.0221731	-0.0646369	11.4817	-14.0746	0.00845918	8.04e-09	-136455	-0.0962258	12.7009	-16.5128	0.0206638	-2089.51
Cracidae.0	51	5	0.00464021	-0.126934	-0.380803	12.6041	-20.9528	0.00808849	0.042455	12.6124	-18.703	0.00837825	0.00772354	0.0462794	12.6041	-18.6864	0.00808712	-7.63e-07	0.0424548	12.7015	-18.8812	0.00717976	-0.0272432	0.049135	12.6138	-18.7059	0.007629	0.00204627	0.0426164	12.6129	-18.7041	0.00766698	1.48e-05	0.0426083	-25.8331	58.1879	0.234396	0.0302111	0.0810355	12.6265	-16.364	0.00840048	0.00844669	-0.971872	0.0477038	13.6231	-18.3574	0.00841301	-2810.65
Cracidae.0	52	1	0.00464021	-0.126934	-0.126934	19.5489	-34.8426	0.00612612	-0.0921137	19.5489	-32.5761	0.00612562	2.74e-08	-0.0921137	19.5582	-32.5946	0.00721199	-0.0155623	-0.0902415	19.8761	-33.2305	0.00475672	-0.0561163	-0.0947143	19.6458	-32.7698	0.00748647	-0.00731536	-0.0892391	19.66	-32.7982	0.00763337	-5.35e-05	-0.0889709	-30.903	68.3278	0.257769	0.0350374	-0.0309607	19.6737	-30.4584	0.006096	3.31e-08	499215	-0.0968374	19.6271	-30.3652	0.00943127	-0.178418
Cracidae.0	52	2	0.00464021	-0.380803	-0.126934	-28.8403	61.9359	0.0424485	-0.237447	-28.8403	64.2024	0.0424363	4.3e-08	-0.237447	-22.6811	51.884	2.08149	-0.405218	-0.337724	-14.9464	36.4144	0.00587363	-0.294862	-0.0481869	-20.496	47.5138	0.204046	-0.0720774	-0.351269	-21.587	49.6958	0.0834765	-0.00166953	-0.29589	-82.3567	171.235	2.1382	0.270687	0.3926	-28.5332	65.9552	0.0419213	1.4e-08	4.8565e+06	-0.256922	-22.072	53.033	1.60378	-3.70916
Cracidae.0	52	3	0.00464021	-0.190401	-0.126934	16.7638	-29.2723	0.00684888	0.0497559	16.7638	-27.0059	0.00684911	3.96e-09	0.0497559	16.8915	-27.2613	0.0126893	-0.0593623	0.0551318	17.5469	-28.5721	0.00481917	-0.0740417	0.0363489	17.1817	-27.8416	0.010003	-0.0142434	0.0503726	17.1942	-27.8667	0.00979276	-0.000105169	0.05004	-20.728	47.9777	0.0288228	0.0308542	-0.167567	17.3433	-25.7978	0.00669162	6.19e-09	-6.06529e+06	0.0604725	17.6738	-26.4587	0.0104733	-25.0645
Cracidae.0	52	4	0.00464021	-0.126934	-0.190401	14.557	-24.8587	0.00747963	0.0302503	14.9565	-23.3913	0.0102544	0.0760522	0.0410473	14.557	-22.5923	0.00748244	-2.3e-07	0.0302503	14.557	-22.5923	0.00748032	-4.39e-09	0.0302503	14.9065	-23.2912	0.011856	-0.0171342	0.0240773	15.2701	-24.0184	0.0172456	-0.000325857	0.0192258	2.27447	1.97281	0.0195895	0.0116275	0.052506	15.1116	-21.3344	0.0103266	0.079293	-0.238702	0.0480862	15.5065	-22.1242	0.0080415	-4003.74
Cracidae.0	52	5	0.00464021	-0.126934	-0.380803	5.31581	-6.37629	0.0108268	-0.133148	5.75328	-4.98481	0.015076	0.0802769	-0.138804	5.31581	-4.10987	0.0108233	-3.5e-08	-0.133148	5.31804	-4.11434	0.0105597	-0.00598608	-0.134232	5.57709	-4.63244	0.00685333	0.0156621	-0.143817	5.65663	-4.79152	0.00563563	0.00018873	-0.146325	-9.65466	25.8311	0.0357877	0.0184353	-0.185448	5.81466	-2.74042	0.0153103	0.0847129	-0.34036	-0.134175	5.35712	-1.82536	0.0131385	0
Cracidae.0	53	1	0.00464021	-0.126934	-0.126934	9.01492	-13.7745	0.00933708	-0.0722991	9.01492	-11.5081	0.009337	2.23e-09	-0.0722991	9.41044	-12.2991	0.0240293	-0.0920056	-0.0773178	10.132	-13.7422	0.00628279	-0.080242	-0.0545019	10.0448	-13.5678	0.0164969	-0.0222563	-0.065089	9.95936	-13.397	0.0146257	-0.000192506	-0.0662777	-34.7161	75.954	0.0239964	0.0588056	0.185956	9.1148	-9.34072	0.00929919	5.55e-09	-2.2463e+06	-0.0672373	9.99118	-11.0935	0.0232651	-0.654927
Cracidae.0	53	2	0.00464021	-0.380803	-0.126934	-19.9974	44.2501	0.0297997	0.213456	-19.9974	46.5165	0.0298009	2.33e-09	0.213456	-18.5565	43.6348	0.259797	-0.21482	0.238951	-10.8291	28.1799	0.00692196	-0.230315	0.13281	-14.4297	35.3811	0.202643	-0.0819241	0.120197	-16.0334	38.5886	0.0662478	-0.00132496	0.16151	-52.9883	112.498	0.00272401	0.142003	0.435256	-18.6127	46.1143	0.0281995	8.07e-09	1.01538e+07	0.180213	-18.0305	44.9499	0.25983	-1.25877
Cracidae.0	53	3	0.00464021	-0.190401	-0.126934	3.98748	-3.71964	0.0114159	-0.0433192	3.98748	-1.45322	0.011417	2.79e-09	-0.0433192	4.62416	-2.72657	0.0399103	-0.122539	-0.055942	7.55085	-8.57996	0.00521551	-0.141209	-0.00469351	4.63911	-2.75647	0.0227319	-0.0261495	-0.0377282	4.82316	-3.12459	0.0235711	-0.000416066	-0.0375766	-27.326	61.1737	0.083776	0.0355383	-0.175638	4.10322	0.682456	0.011364	8.21e-09	-1.80892e+06	-0.037295	6.00345	-3.11801	0.0394194	-1.16764
Cracidae.0	53	4	0.00464021	-0.126934	-0.190401	23.5656	-42.8758	0.0052171	-0.0716954	23.7767	-41.0317	0.00615067	0.0385236	-0.0652848	23.5656	-40.6094	0.00521705	-4.77e-07	-0.0716954	23.6621	-40.8024	0.00463654	-0.0269591	-0.0669608	24.543	-42.5642	0.0021844	0.0290083	-0.0733	24.6008	-42.6799	0.00176121	0.000125383	-0.0736484	5.92111	-5.32049	0.00479025	0.011558	-0.126536	23.7983	-38.7078	0.00619724	0.0404544	0.0493687	-0.0668732	23.9593	-39.0296	0.00560369	-0.277305
Cracidae.0	53	5	0.00464021	-0.126934	-0.380803	16.6467	-29.0381	0.00688072	0.152608	16.6467	-26.7717	0.00687994	5.32e-10	0.152608	18.5358	-30.5498	0.0294303	-0.147012	0.15124	19.9622	-33.4026	0.00378941	-0.104344	0.129504	17.2002	-27.8787	0.0102821	-0.0153617	0.153674	17.1598	-27.7978	0.00978398	-0.000105151	0.154028	-51.5873	109.696	0.11085	0.104708	-0.116537	16.6885	-24.4881	0.00686868	4.74e-09	-1.46189e+06	0.155421	18.9562	-29.0234	0.0272306	-0.326454
Cracidae.0	54	1	0.00464021	-0.126934	-0.126934	11.4984	-18.7415	0.00845328	0.033273	11.4984	-16.4751	0.00845421	2.33e-09	0.033273	11.6297	-16.7377	0.0187954	-0.0768965	0.0218659	12.6985	-18.8753	0.004485	-0.130312	0.0525704	12.0756	-17.6295	0.0164351	-0.02455	0.0240021	12.6302	-18.7386	0.0218782	-0.000437565	0.0195254	-13.9964	34.5145	0.22877	0.0169501	0.133271	11.7101	-14.5314	0.00838235	1.3e-08	-2.04289e+06	0.0384623	12.2022	-15.5156	0.0247014	-6.1655
Cracidae.0	54	2	0.00464021	-0.380803	-0.126934	-67.5685	139.392	0.199921	-0.337502	-67.5684	141.659	0.199816	9.41e-09	-0.337502	-62.7597	132.041	8.56248	-0.386244	-0.648622	-53.5776	113.677	0.0216005	-0.33726	-0.0354925	-55.3994	117.32	1.88505	-0.104205	-0.473955	-59.7654	126.053	0.395972	-0.00791944	-0.359493	-113.185	232.891	8.70155	0.957714	-0.556554	-67.283	143.455	0.197484	9.47e-09	-1.57587e+07	-0.308228	-60.8168	130.523	16.7096	-7.73877
Cracidae.0	54	3	0.00464021	-0.190401	-0.126934	4.86845	-5.48158	0.0110213	0.0059015	5.01947	-3.5172	0.0129611	0.0374062	0.00295926	4.86845	-3.21516	0.0110208	-9.66e-09	0.0059015	4.98075	-3.43975	0.00943445	-0.035551	0.00449815	4.87774	-3.23374	0.0101588	0.00282464	0.00620142	4.88028	-3.23883	0.00990502	3.91e-05	0.00624105	-15.9795	38.4807	0.151866	0.0202221	0.13332	5.02175	-1.15462	0.0129469	0.0371791	0.0918622	0.00231731	5.36574	-1.8426	0.0118523	-6.61642
Cracidae.0	54	4	0.00464021	-0.126934	-0.190401	15.6091	-26.9629	0.00717275	-0.127716	15.6091	-24.6965	0.00717222	2.3e-08	-0.127716	16.4475	-26.3733	0.0282245	-0.134823	-0.139638	18.2101	-29.8985	0.00396735	-0.109796	-0.114328	16.0807	-25.6397	0.012005	-0.0189556	-0.123994	16.1399	-25.758	0.0126251	-0.000185486	-0.122981	-24.834	56.1898	0.139354	0.0310476	-0.289552	15.7395	-22.59	0.00713504	6.26e-09	-3.05842e+06	-0.123963	16.6432	-24.3975	0.0313603	-0.792516
Cracidae.0	54	5	0.00464021	-0.126934	-0.380803	19.5731	-34.8909	0.00612026	0.105228	21.7797	-37.0376	0.0110039	0.167287	0.109519	19.5731	-32.6244	0.0061209	-1.5e-07	0.105228	19.5731	-32.6245	0.00612019	-3.78e-09	0.105228	21.7846	-37.0474	0.00134153	0.047989	0.108494	22.4499	-38.378	8.7e-05	0.000217696	0.104133	1.78286	2.95602	0.0115138	0.0125418	0.216965	21.78	-34.6712	0.0109889	0.166945	0.116018	0.109285	20.0689	-31.249	0.00658493	-8.75331
Cracidae.0	55	1	0.00464021	-0.126934	-0.126934	21.2857	-38.316	0.00571458	0.157524	21.2857	-36.0496	0.00571483	6.88e-10	0.157524	24.5144	-42.5072	0.0444439	-0.210614	0.182377	23.1643	-39.8068	0.00393596	-0.0694452	0.134615	23.6117	-40.7018	0.0121221	-0.0308973	0.14857	23.4705	-40.4194	0.0104726	-0.000174064	0.14926	-42.4002	91.3221	7.32e-10	0.0863439	-0.169076	21.3931	-33.8974	0.0056905	6.11e-09	1.82024e+06	0.151703	24.6074	-40.326	0.0434694	-0.479865
Cracidae.0	55	2	0.00464021	-0.380803	-0.126934	-34.3167	72.8887	0.0528441	-0.0378142	-34.3167	75.1551	0.0528275	2.11e-08	-0.0378142	-33.5415	73.6048	0.191152	-0.12641	-0.041291	-30.7224	67.9665	0.0221686	-0.160838	-0.00538682	-33.3107	73.1431	0.110149	-0.0282698	-0.058071	-32.7954	72.1125	0.130964	-0.00261926	-0.0635018	-86.4777	179.477	0.277012	0.444245	0.698125	-34.179	77.2468	0.0525545	4.68e-09	-8.17836e+06	-0.0177874	-33.4067	75.7022	0.16544	-0.364941
Cracidae.0	55	3	0.00464021	-0.190401	-0.126934	5.32968	-6.40404	0.0108185	0.0274703	5.32963	-4.13751	0.01082	7.3e-07	0.0274703	8.89684	-11.2719	0.0903618	-0.218956	0.0225763	17.3564	-28.191	0.00275797	-0.1933	0.0281523	15.4912	-24.4607	0.0528083	-0.0756669	0.0756661	12.7714	-19.0211	0.0211664	-0.000423327	0.0581549	-47.7459	102.014	0.190182	0.0816499	-0.348007	5.34554	-1.80219	0.0108132	5.03e-09	-1.17093e+06	0.0305498	10.144	-11.399	0.0782019	-0.877511
Cracidae.0	55	4	0.00464021	-0.126934	-0.190401	4.9531	-5.65088	0.0109833	0.279689	4.9531	-3.38446	0.0109843	2.21e-08	0.279689	9.3491	-12.1765	0.83186	-0.441836	0.321422	9.74213	-12.9625	0.0047246	-0.145714	0.245784	11.959	-17.3962	0.0713723	-0.0821656	0.315927	10.411	-14.3002	0.0232479	-0.000464957	0.29932	-45.116	96.7538	0.445156	0.0605191	-0.0481301	5.60027	-2.31164	0.0107042	7.55e-09	-4.98528e+06	0.299382	8.56555	-8.2422	0.439499	-1.03047
Cracidae.0	55	5	0.00464021	-0.126934	-0.380803	10.2152	-16.1752	0.00889883	0.095102	10.3128	-14.1039	0.0099472	0.0253941	0.0911923	10.2152	-13.9087	0.00890068	-3.26e-07	0.095102	10.2759	-14.03	0.00810995	-0.0217199	0.0928409	10.5194	-14.5172	0.0055952	0.0158416	0.093266	10.5295	-14.5372	0.00536045	0.000127029	0.0935831	-23.8726	54.267	4.83e-10	0.0411511	-0.0926926	10.3217	-11.7545	0.00990552	0.02452	0.261058	0.0892806	10.7294	-12.5699	0.0146246	0
Cracidae.0	56	1	0.00464021	-0.126934	-0.126934	24.0795	-43.9036	0.00511064	-0.187962	24.0845	-41.6473	0.00530047	0.00797634	-0.186028	24.0795	-41.6372	0.00511114	-1.05e-06	-0.187962	24.1409	-41.7601	0.00450516	-0.0292712	-0.181957	25.2216	-43.9215	0.00984435	-0.024867	-0.195146	25.3891	-44.2565	0.00986075	-0.000163324	-0.194948	2.76164	0.998453	0.00634546	0.0130666	-0.0350152	26.5839	-44.279	0.00511849	0.0223434	1.81819	-0.202879	24.0795	-39.2701	0.00511087	0
Cracidae.0	56	2	0.00464021	-0.380803	-0.126934	-48.6275	101.51	0.0936778	0.0475083	-48.6275	103.777	0.0936625	5.47e-10	0.0475083	-45.3488	97.2192	1.20586	-0.260442	-0.0439028	-43.5204	93.5626	0.032519	-0.184829	-0.0394059	-46.5714	99.6645	0.221867	-0.0337481	0.11504	-46.3769	99.2755	0.214779	-0.00412263	0.121314	-107.688	221.897	9.83187	0.574557	-0.716942	-48.5257	105.94	0.0932815	7.65e-09	4.99361e+06	0.0302289	-46.16	101.209	0.780351	-0.489042
Cracidae.0	56	3	0.00464021	-0.190401	-0.126934	12.9221	-21.589	0.0079854	-0.104325	13.1946	-19.8674	0.0101052	0.0555677	-0.117828	12.9221	-19.3225	0.00798631	-3.7e-07	-0.104325	13.0003	-19.4789	0.00696103	-0.0317376	-0.111974	13.0364	-19.5511	0.00591852	0.0101706	-0.109503	13.0818	-19.6419	0.00507204	0.000103071	-0.111828	2.96211	0.59752	0.0157083	0.0113501	-0.302502	15.0826	-21.2763	0.00934137	0.0548617	-1.03944	-0.0942104	12.9221	-16.9554	0.00798579	0
Cracidae.0	56	4	0.00464021	-0.126934	-0.190401	7.04158	-9.82783	0.0101033	0.308361	7.04157	-7.56141	0.0101038	1.72e-07	0.308361	7.15654	-7.79133	0.0165458	-0.0475004	0.310009	7.65615	-8.79055	0.00778757	-0.0549029	0.313669	7.5876	-8.65347	0.0153172	-0.015413	0.304495	7.55908	-8.59642	0.0145169	-0.000155293	0.304474	-30.3976	67.317	0.0472797	0.0448454	0.595786	7.21219	-5.53549	0.0100353	4.51e-09	-3.59343e+06	0.315703	7.19125	-5.49361	0.0138193	-0.185354
Cracidae.0	56	5	0.00464021	-0.126934	-0.380803	2.42084	-0.58636	0.0121548	-0.0693609	2.42084	1.68006	0.0121533	3.45e-09	-0.0693609	3.32639	-0.131041	0.041363	-0.120966	-0.0821908	4.55296	-2.58418	0.00742548	-0.0927083	-0.0103363	2.93632	0.649099	0.0189722	-0.016408	-0.066975	2.92867	0.6644	0.0183202	-0.000214484	-0.0670799	-48.3416	103.205	0.154076	0.0846187	0.0854093	2.47064	3.94761	0.01213	5.84e-09	1.64879e+06	-0.0737168	13.7362	-18.5836	0.0700569	-0.100374
Cracidae.0	57	1	0.00464021	-0.126934	-0.126934	9.06408	-13.8728	0.00931786	-0.0324774	10.9951	-15.4685	0.0184739	0.193128	-0.0620978	9.06408	-11.6064	0.00931829	-2.48e-08	-0.0324774	9.06408	-11.6064	0.00931873	-2.69e-09	-0.0324774	9.39842	-12.2751	0.00587683	0.0154677	-0.0375534	9.49974	-12.4777	0.00462838	0.000166596	-0.0400371	-13.5816	33.6849	0.0533779	0.0210536	-0.149742	13.0596	-17.2303	0.0187906	0.224395	0.396273	-0.093693	9.06408	-9.23927	0.00931835	0
Cracidae.0	57	2	0.00464021	-0.380803	-0.126934	-68.384	141.023	0.206406	0.0539823	-68.384	143.29	0.206387	6.57e-09	0.0539823	-63.197	132.916	5.07046	-0.332105	0.268668	-60.0496	126.621	0.0440217	-0.250153	0.0100704	-61.5872	129.696	1.24919	-0.0773333	0.110388	-62.4855	131.493	0.438484	-0.00876968	0.0598519	-126.854	260.229	3.66977	2.03046	1.21933	-68.0233	144.936	0.203482	1.16e-08	15700171	0.0125749	-62.9399	134.769	4.20769	-3.0816
Cracidae.0	57	3	0.00464021	-0.190401	-0.126934	-0.851651	5.95862	0.0138543	0.0563496	-0.851651	8.22504	0.0138554	2.61e-09	0.0563496	0.780519	4.9607	0.058432	-0.144611	0.0353873	1.91098	2.69978	0.00791397	-0.100319	0.0525627	0.602825	5.31609	0.0260069	-0.0245889	0.0469918	0.367365	5.78701	0.0217777	-0.000287487	0.0499351	-61.5023	129.526	0.74699	0.12724	-0.208586	-0.773679	10.4362	0.0138105	7.24e-09	-3.04156e+06	0.0613517	2.03904	4.8108	0.0517126	-1016.95
Cracidae.0	57	4	0.00464021	-0.126934	-0.190401	17.862	-31.4687	0.00655423	-0.00518948	17.862	-29.2023	0.00655424	6.68e-08	-0.00518949	17.8642	-29.2067	0.00700254	-0.00630312	-0.00465136	18.1421	-29.7624	0.00548844	-0.0386107	-0.00225463	17.9395	-29.3573	0.00775593	-0.00603236	-0.00427941	17.9384	-29.3551	0.00769269	-4e-05	-0.0043374	-32.1048	70.7313	0.802916	0.029483	0.00346531	18.2996	-27.7103	0.00644034	1.37e-08	-2.60134e+06	0.00293147	17.9744	-27.06	0.00942588	0
Cracidae.0	57	5	0.00464021	-0.126934	-0.380803	4.34685	-4.43838	0.0112523	0.114246	4.34685	-2.17196	0.0112532	2.46e-08	0.114246	5.97276	-5.42378	0.0730607	-0.186643	0.124815	7.07269	-7.62363	0.00604731	-0.113403	0.115512	5.63436	-4.74699	0.0212715	-0.0246031	0.105642	5.485	-4.44826	0.018409	-0.000255533	0.105941	-36.0237	78.5691	1.18583	0.0323998	-0.0801549	5.49252	-2.09615	0.0107498	7.45e-09	1.01029e+07	0.0971479	7.08426	-5.27963	0.0935693	-1.02572
Cracidae.0	58	1	0.00464021	-0.126934	-0.126934	9.68073	-15.1061	0.00909116	-0.116985	9.68073	-12.8397	0.00909083	7.31e-09	-0.116985	11.6715	-16.8213	0.0469986	-0.165818	-0.0912391	17.0903	-27.6589	0.00341545	-0.150358	-0.140006	11.8642	-17.2067	0.021552	-0.0342768	-0.1314	11.6358	-16.7499	0.0174753	-0.000296281	-0.131139	-36.9761	80.474	2.15e-09	0.0675272	0.166505	9.95873	-11.0286	0.00899111	8.73e-09	3.02803e+06	-0.124879	12.8436	-16.7983	0.0405446	-153.647
Cracidae.0	58	2	0.00464021	-0.380803	-0.126934	-58.1095	120.474	0.136844	0.18551	-58.1095	122.741	0.136893	7.81e-09	0.18551	-53.9889	114.499	4.79203	-0.36325	0.205603	-40.9682	88.4582	0.0110767	-0.366668	-0.049758	-45.3829	97.2875	1.70644	-0.117157	0.00196139	-50.8146	108.151	0.275636	-0.00551271	0.0944517	-108.733	223.987	7.94e-10	1.19155	-0.123149	-55.2315	119.352	0.121952	1.34e-08	2.406e+07	0.0894676	-53.7941	116.477	4.02317	-16.5108
Cracidae.0	58	3	0.00464021	-0.190401	-0.126934	2.3481	-0.440876	0.0121898	-0.054356	2.3481	1.82554	0.0121907	8.96e-09	-0.054356	2.94341	0.634919	0.0444437	-0.126457	-0.0442757	5.02064	-3.51955	0.00626705	-0.124735	-0.085849	2.69824	1.12527	0.0190969	-0.0164267	-0.059856	2.78816	0.945424	0.0207591	-0.000292108	-0.0611663	-31.8612	70.2441	0.150894	0.0413167	0.0332484	2.51638	3.85613	0.0121081	9.06e-09	2.63262e+06	-0.0614755	4.08231	0.72427	0.0434437	-2742.37
Cracidae.0	58	4	0.00464021	-0.126934	-0.190401	3.69095	-3.12657	0.0115531	0.0709003	3.69095	-0.860152	0.0115541	2.03e-09	0.0709003	5.12975	-3.73776	0.0420708	-0.129597	0.0758972	6.58524	-6.64875	0.0067146	-0.0968867	0.0166532	4.02337	-1.52499	0.0163537	-0.0127622	0.0708098	3.97865	-1.43557	0.0153818	-0.000134924	0.071115	-56.3427	119.207	1.62e-08	0.146533	-0.400247	3.69144	1.50602	0.0115512	8.97e-09	140011	0.0705252	5.02366	-1.15844	0.0402595	-0.596265
Cracidae.0	58	5	0.00464021	-0.126934	-0.380803	12.6633	-21.0714	0.00806858	0.0325757	12.6633	-18.8049	0.00806929	1.4e-09	0.0325757	13.8429	-21.164	0.042507	-0.164493	0.0476308	14.6599	-22.798	0.00445644	-0.115366	0.0475518	13.5582	-20.5947	0.015196	-0.0238907	0.025002	13.7944	-21.0671	0.0163809	-0.000282638	0.0239359	-33.4825	73.4868	0.172434	0.0435777	0.120207	12.6871	-16.4854	0.00806123	5.67e-09	1.28935e+06	0.0303938	13.2858	-17.6828	0.0248473	-0.303974
Cracidae.0	59	1	0.00464021	-0.126934	-0.126934	13.826	-23.3966	0.00770294	0.232296	13.8261	-21.1304	0.00770811	1.61e-12	0.232296	19.9896	-33.4575	0.0963467	-0.269007	0.274342	25.8478	-45.1739	0.00247613	-0.144583	0.158441	17.7438	-28.9658	0.0220473	-0.0444157	0.22221	17.4374	-28.3531	0.0161401	-0.00030741	0.224076	-33.3519	73.2255	0.122385	0.0416685	0.438877	13.8567	-18.8244	0.00769267	5.74e-09	-1.03563e+06	0.237309	20.0644	-31.24	0.0811353	-0.513226
Cracidae.0	59	2	0.00464021	-0.380803	-0.126934	-9.47595	23.2072	0.0195636	0.0615758	-9.47596	25.4737	0.0195609	1.49e-07	0.0615757	-6.25061	19.023	0.335647	-0.288646	0.18268	-4.61497	15.7517	0.00612515	-0.207208	-0.0985381	-4.36926	15.2603	0.0701627	-0.0549597	0.0941091	-4.1442	14.8101	0.0418816	-0.000837631	0.0789173	-48.7169	103.956	0.491315	0.061023	0.0135342	-9.44827	27.7854	0.0195393	8.6e-09	1.04572e+06	0.0539891	-1.0274	10.9437	0.254937	-1.72241
Cracidae.0	59	3	0.00464021	-0.190401	-0.126934	-4.57233	13.4	0.0160771	-0.099019	-4.57233	15.6664	0.0160851	9.97e-09	-0.099019	0.390807	5.74013	0.264346	-0.291321	-0.00945768	6.63754	-6.75335	0.00441877	-0.182901	-0.233526	0.0285079	6.46472	0.0585779	-0.054784	-0.132787	-0.501371	7.52448	0.035252	-0.000695613	-0.127346	-45.7104	97.9425	0.18299	0.06997	0.0525369	-4.54798	17.9849	0.0160609	7.37e-09	1.03841e+06	-0.10547	0.696537	7.49581	0.244075	-0.636023
Cracidae.0	59	4	0.00464021	-0.126934	-0.190401	15.1322	-26.0091	0.00730946	-0.00777185	15.1322	-23.7427	0.00731071	4.75e-07	-0.00777183	15.1385	-23.7553	0.0083777	-0.0129782	-0.00803998	15.4257	-24.3296	0.00582685	-0.0502741	-0.0121289	15.1346	-23.7475	0.00703468	0.00135147	-0.00748777	15.1349	-23.7481	0.00700094	1.09e-05	-0.00745002	-22.7945	52.1108	0.11106	0.0249449	-0.072207	15.7868	-22.6847	0.00712121	9.35e-09	2.84297e+06	-0.0301845	15.4784	-22.068	0.00801863	-0.119432
Cracidae.0	59	5	0.00464021	-0.126934	-0.380803	20.611	-36.9667	0.00587083	0.0481066	20.611	-34.7003	0.00587154	6.86e-09	0.0481066	20.627	-34.7324	0.00694577	-0.0160348	0.046897	21.1358	-35.7499	0.00470942	-0.0467747	0.0657575	20.6265	-34.7312	0.00544241	0.00264987	0.0477296	20.6239	-34.726	0.00550599	1.29e-05	0.0477846	-17.5958	41.7134	0.0299177	0.0265477	0.0703003	20.9522	-33.0156	0.00579165	9.27e-09	-1.85981e+06	0.0626543	21.5423	-34.1958	0.00759457	-0.198983
Cracidae.0	60	1	0.00464021	-0.126934	-0.126934	23.8171	-43.3789	0.00516538	0.0601072	24.3421	-42.1625	0.00684706	0.0691067	0.0708879	23.8171	-41.1124	0.0051639	-2.35e-08	0.0601072	23.8171	-41.1124	0.00516475	-4.13e-09	0.0601072	24.0087	-41.4957	0.00377526	0.01059	0.0601091	24.0093	-41.4968	0.00367886	5.19e-05	0.0601885	-6.73824	19.9982	0.00129581	0.0209753	0.224931	24.352	-39.8151	0.00685156	0.0693535	0.0216484	0.0722405	25.3145	-41.74	0.00591501	-2.04447
Cracidae.0	60	2	0.00464021	-0.380803	-0.126934	-51.3294	106.914	0.104365	-0.20708	-51.3294	109.181	0.104364	5.5e-08	-0.207079	-41.6756	89.8729	48.198	-0.647459	-0.476583	-36.4003	79.3223	0.00809477	-0.386325	0.181945	-39.0629	84.6475	0.893924	-0.100684	-0.25954	-43.4081	93.3379	0.204804	-0.00409608	-0.202756	-91.7015	189.925	1.5807	0.436658	0.110619	-49.5996	108.088	0.0973538	5.77e-08	-3.21264e+06	-0.138235	-38.142	85.1728	23.024	-12.7736
Cracidae.0	60	3	0.00464021	-0.190401	-0.126934	7.98023	-11.7051	0.0097317	0.0392891	7.98023	-9.43872	0.00973076	7.87e-10	0.0392891	8.82053	-11.1193	0.0583245	-0.175769	0.0331764	10.1614	-13.801	0.00469118	-0.141092	0.0825891	9.9941	-13.4665	0.0254353	-0.0376636	0.0400793	10.2744	-14.027	0.0232875	-0.000459607	0.0402543	-30.4814	67.4845	0.0718011	0.0424376	0.183543	8.17186	-7.45483	0.00965645	7.87e-09	2.43213e+06	0.0321839	9.14996	-9.41104	0.0506311	-0.835877
Cracidae.0	60	4	0.00464021	-0.126934	-0.190401	8.74736	-13.2394	0.00943754	-0.088785	8.74736	-10.973	0.00943696	4.05e-09	-0.088785	9.15987	-11.798	0.0249161	-0.0945396	-0.0841552	10.4982	-14.4747	0.00540479	-0.108999	-0.0710824	9.08699	-11.6522	0.0140479	-0.0145709	-0.0945526	9.16488	-11.808	0.0151052	-0.000194948	-0.0958992	-45.6807	97.8831	0.133778	0.0777731	0.219444	8.74785	-8.60682	0.00943658	4.98e-09	193517	-0.0891426	9.15648	-9.42407	0.0216452	-0.381317
Cracidae.0	60	5	0.00464021	-0.126934	-0.380803	6.66041	-9.06549	0.0102591	0.0473819	6.71222	-6.9027	0.011189	0.019496	0.0468189	6.6604	-6.79906	0.0102562	-2.23e-06	0.0473819	6.94928	-7.37682	0.00820772	-0.0491129	0.043274	6.68354	-6.84535	0.0091303	0.0040289	0.0485484	6.68793	-6.85412	0.00889673	4.78e-05	0.0487696	-9.83075	26.1832	0.0518685	0.0169977	0.215112	6.81817	-4.74746	0.0111462	0.0195817	0.812135	0.0411982	6.66041	-4.43193	0.0102588	0
Cracidae.0	61	1	0.00464021	-0.126934	-0.126934	11.586	-18.9168	0.00842501	-0.032069	11.586	-16.6503	0.00842441	5.04e-10	-0.032069	18.2547	-29.9877	0.133562	-0.294482	-0.00367082	20.9202	-35.3186	0.00255421	-0.177323	-0.0253965	17.0872	-27.6526	0.0295661	-0.0536194	-0.0278704	16.5924	-26.663	0.01881	-0.0003762	-0.0313533	-57.419	121.36	0.172691	0.12859	0.333774	11.5994	-14.3098	0.00841885	5.48e-09	1.01381e+06	-0.0351047	17.8861	-26.8832	0.114673	-5.29314
Cracidae.0	61	2	0.00464021	-0.380803	-0.126934	-29.2439	62.7432	0.0431283	0.0490064	-29.2439	65.0096	0.0431349	1.04e-08	0.0490064	-29.1781	64.8779	0.0664525	-0.0414595	0.0538491	-27.8984	62.3185	0.0232959	-0.125077	0.0511398	-28.3884	63.2986	0.186862	-0.0545641	0.0188002	-27.8601	62.2419	0.111294	-0.00222588	0.018106	-69.7304	145.983	0.333347	0.205194	0.464644	-29.0826	67.054	0.0428551	3.63e-08	-1.20529e+06	0.0728786	-27.9151	64.7192	0.0654787	-8546.43
Cracidae.0	61	3	0.00464021	-0.190401	-0.126934	3.31394	-2.37256	0.0117279	-0.0614818	3.31444	-0.10714	0.0117235	2.72e-13	-0.061481	3.78205	-1.04236	0.0331683	-0.101396	-0.0698936	6.45515	-6.38855	0.0053364	-0.14551	-0.0421887	3.98414	-1.44653	0.0246107	-0.0272973	-0.0527061	3.84097	-1.1602	0.0193854	-0.000261935	-0.0543066	-38.9401	84.402	0.0754945	0.0621765	-0.258604	3.35877	2.17135	0.0117066	8.15e-09	1.47575e+06	-0.0680508	4.50232	-0.115756	0.0406099	-375.727
Cracidae.0	61	4	0.00464021	-0.126934	-0.190401	17.852	-31.4487	0.00655683	0.0200359	18.0056	-29.4894	0.00767518	0.0363646	0.0151913	17.852	-29.1823	0.00655603	-6.6e-07	0.0200359	17.8564	-29.1911	0.00636978	-0.00688715	0.0207142	18.0455	-29.5693	0.00479542	0.0105087	0.0212943	18.0631	-29.6044	0.00456108	6.94e-05	0.0213479	-7.9418	22.4053	0.0189691	0.0183284	0.119401	18.9716	-29.0543	0.0074716	0.0390588	-1.07566	0.0376891	18.0615	-27.2341	0.00698389	-0.367901
Cracidae.0	61	5	0.00464021	-0.126934	-0.380803	9.83378	-15.4122	0.00903627	-0.0797845	9.83378	-13.1458	0.00903618	4.8e-08	-0.0797845	9.85331	-13.1849	0.0130016	-0.0347512	-0.0821196	10.7966	-15.0714	0.00499874	-0.123198	-0.0664719	10.2799	-14.038	0.0160481	-0.0209378	-0.081729	10.5909	-14.6601	0.0205325	-0.000377663	-0.0829083	-16.2622	39.0461	0.0148611	0.0271551	0.062104	10.899	-12.9092	0.00865856	1.8e-07	-283180	-0.051962	10.1804	-11.472	0.017101	0
Cracidae.0	62	1	0.00464021	-0.126934	-0.126934	9.31176	-14.3682	0.00922699	-0.10554	9.31176	-12.1018	0.00922571	1e-09	-0.10554	11.8976	-17.2735	0.0592829	-0.189415	-0.127107	15.1009	-23.68	0.00359227	-0.155734	-0.0215628	12.6141	-18.7065	0.0302119	-0.0489229	-0.0689564	12.5871	-18.6524	0.0212846	-0.000425693	-0.0789193	-45.1476	96.817	0.135152	0.074959	0.0666452	9.75107	-10.6133	0.00906452	4.49e-09	-5.8509e+06	-0.0954508	12.5737	-16.2584	0.0540529	-3.73293
Cracidae.0	62	2	0.00464021	-0.380803	-0.126934	-86.735	177.725	0.430116	-0.855376	-86.735	179.992	0.430252	1.11e-08	-0.855376	-82.1555	170.833	3.67768	-0.225244	-1.07596	-80.2347	166.991	0.178619	-0.136879	-0.232471	-85.5396	177.601	0.732833	-0.0210562	-0.808792	-85.7245	177.971	0.647725	-0.00801055	-0.820535	-153.86	314.242	7.26649	6.17059	1.69247	-86.5895	182.068	0.427582	3.46e-08	-2.99219e+06	-0.815607	-75.9792	160.847	5.21422	-0.460251
Cracidae.0	62	3	0.00464021	-0.190401	-0.126934	0.628717	2.99789	0.0130578	0.035307	0.628716	5.26431	0.0130601	1.78e-09	0.035307	9.28434	-12.0469	0.365418	-0.358965	0.129289	11.3853	-16.2489	0.00363565	-0.183076	-0.0937488	7.81078	-9.09983	0.0475192	-0.0590908	-0.0150792	6.89805	-7.27437	0.0266869	-0.000533737	0.00247706	-57.2969	121.115	0.376112	0.109156	-0.0504879	1.03527	6.81834	0.0128506	6.75e-09	-4.45763e+06	0.0468574	8.20176	-7.51463	0.268884	-7.52546
Cracidae.0	62	4	0.00464021	-0.126934	-0.190401	10.8516	-17.4478	0.00867553	0.113047	10.8516	-15.1814	0.00867496	1.49e-09	0.113047	13.3473	-20.1728	0.0753273	-0.218569	0.154841	15.9936	-25.4655	0.00328788	-0.166391	0.0253263	14.7856	-23.0495	0.0230213	-0.0418113	0.120352	14.4922	-22.4628	0.0174404	-0.000325661	0.120276	-44.982	96.4857	0.0936849	0.0791934	-0.19854	11.1336	-13.3782	0.00857813	4.43e-09	-4.60999e+06	0.120898	14.821	-20.7532	0.107094	-2.00442
Cracidae.0	62	5	0.00464021	-0.126934	-0.380803	-7.38976	19.0348	0.0179952	0.0791141	-7.38976	21.3013	0.0179972	4.15e-10	0.0791141	-5.20445	16.9306	0.0969927	-0.17066	0.0888528	-2.95461	12.431	0.0081689	-0.1355	-0.00535063	-5.32015	17.162	0.0424585	-0.0345098	0.094801	-5.26562	17.053	0.0378128	-0.000698528	0.0963621	-73.0469	152.616	0.420483	0.22795	-0.425742	-7.29888	23.4867	0.0179294	4.16e-09	-4.01996e+06	0.085545	0.896852	7.09519	0.130558	-0.43884
Cracidae.0	63	1	0.00464021	-0.126934	-0.126934	23.247	-42.2387	0.00528335	-0.15586	23.247	-39.9723	0.00528376	4.15e-09	-0.15586	23.5487	-40.5756	0.0110819	-0.0719329	-0.160557	23.8424	-41.1631	0.00414264	-0.0512208	-0.149383	23.2882	-40.0546	0.00610707	-0.00523315	-0.153986	23.2822	-40.0427	0.00596257	-2.41e-05	-0.154298	-19.2465	45.0147	0.0306532	0.0287369	-0.070785	23.249	-37.6091	0.00528352	5.71e-09	-254235	-0.155384	23.389	-37.889	0.00766877	-0.215975
Cracidae.0	63	2	0.00464021	-0.380803	-0.126934	-53.8409	111.937	0.115386	0.0930013	-53.8409	114.204	0.11539	1.98e-08	0.0930013	-51.8299	110.182	2.44353	-0.304698	0.0751025	-47.0371	100.596	0.0210033	-0.294573	0.0177136	-50.194	106.91	0.64842	-0.0708387	0.102277	-49.3973	105.316	0.253277	-0.00506555	0.101741	-95.107	196.736	1.47607	0.536485	-0.353883	-53.6872	116.263	0.114687	1.32e-08	-4.52477e+06	0.112555	-49.3705	107.63	4.49764	-11.0937
Cracidae.0	63	3	0.00464021	-0.190401	-0.126934	0.232078	3.79116	0.0132667	0.00377859	0.232078	6.05758	0.0132668	1.31e-09	0.00377859	2.83088	0.859979	0.163961	-0.253722	-0.0085006	4.42576	-2.32979	0.00560769	-0.152508	0.0541529	2.28177	1.9582	0.0374212	-0.0413014	0.021368	2.84867	0.824395	0.0313315	-0.00062663	0.0160692	-47.9339	102.39	0.0861835	0.0916289	0.0865177	0.249892	8.38911	0.0132585	1.12e-08	-614065	0.00603875	3.46364	1.96162	0.112173	-1.78947
Cracidae.0	63	4	0.00464021	-0.126934	-0.190401	18.8494	-33.4435	0.00629977	0.11368	18.8494	-31.1771	0.00630107	3.06e-06	0.113681	18.9123	-31.3029	0.0113397	-0.0563216	0.106966	19.6221	-32.7225	0.00391401	-0.100784	0.135847	18.8828	-31.2438	0.00741743	-0.00588765	0.115194	18.8919	-31.262	0.00770992	-4.96e-05	0.11567	-4.08937	14.7005	0.00232854	0.0179458	0.178458	19.002	-29.1151	0.00626253	1.46e-08	951646	0.109128	19.8275	-30.7661	0.00918857	-0.722488
Cracidae.0	63	5	0.00464021	-0.126934	-0.380803	13.9591	-23.6629	0.0076606	0.0224061	14.5056	-22.4895	0.011219	0.0939236	0.0200209	13.9591	-21.3965	0.00766073	-7.67e-08	0.0224061	13.9591	-21.3965	0.0076632	-2.82e-08	0.0224061	14.2902	-22.0587	0.00420451	0.0205089	0.0255771	14.591	-22.6603	0.0016196	0.000230575	0.0257615	-15.6999	37.9216	0.000203777	0.0309231	0.0823755	14.6777	-20.4665	0.0114133	0.100065	0.204981	0.0136113	14.0851	-19.2813	0.00794387	-0.154625
Cracidae.0	64	1	0.00464021	-0.126934	-0.126934	16.1651	-28.0749	0.00701488	-0.00520946	16.1651	-25.8085	0.0070146	1.44e-09	-0.00520946	17.0726	-27.6234	0.0295434	-0.141672	0.0142852	18.5936	-30.6655	0.00386799	-0.111753	-0.0596273	17.1661	-27.8105	0.0132341	-0.0239448	-0.00728098	17.2242	-27.9266	0.0126447	-0.000194605	-0.00762629	-14.2928	35.1073	4.49e-05	0.0319968	-0.142146	16.4219	-23.9548	0.00694249	4.58e-09	3.67391e+06	-0.0204923	17.8913	-26.8938	0.0233094	-0.349519
Cracidae.0	64	2	0.00464021	-0.380803	-0.126934	-66.7705	137.796	0.193578	-0.32808	-66.7706	140.063	0.193496	1.37e-07	-0.32808	-64.8243	136.17	1.97932	-0.232511	-0.460564	-49.765	106.052	0.0189565	-0.332511	0.00846097	-49.2278	104.977	3.31428	-0.137166	0.0435691	-60.2776	127.077	0.405332	-0.00810664	-0.162063	-102.012	210.545	0.773952	0.795151	-0.599411	-64.2957	137.48	0.175264	1.19e-08	-2.26364e+07	-0.0842592	-64.4622	137.813	2.31476	-0.37803
Cracidae.0	64	3	0.00464021	-0.190401	-0.126934	4.16085	-4.06638	0.0113379	0.0316434	4.16085	-1.79996	0.0113367	6.74e-09	0.0316434	4.57108	-2.62042	0.0249795	-0.0770747	0.0331252	5.69457	-4.8674	0.00743232	-0.0824044	0.0231969	4.21307	-1.9044	0.0131427	-0.00523518	0.0328181	4.21046	-1.89919	0.0130081	-5.82e-05	0.0327861	-45.2835	97.0888	0.00298056	0.103149	-0.266746	4.17788	0.533133	0.0113302	1.49e-08	371223	0.0266272	6.88752	-4.88615	0.0221711	-0.445772
Cracidae.0	64	4	0.00464021	-0.126934	-0.190401	5.60913	-6.96294	0.0106996	0.0613179	5.60913	-4.69652	0.0106991	5.47e-10	0.0613179	9.03208	-11.5424	0.113956	-0.242299	0.0523211	16.0475	-25.5732	0.00329778	-0.165502	0.0910633	10.3477	-14.1737	0.0392081	-0.0541678	0.0971812	10.3199	-14.1181	0.0240633	-0.000481267	0.0873624	-45.9377	98.3972	0.016925	0.0985182	-0.249347	7.12786	-5.36682	0.0100686	8.32e-09	-6.00152e+06	0.106654	9.32772	-9.76656	0.0966425	-0.280754
Cracidae.0	64	5	0.00464021	-0.126934	-0.380803	16.5074	-28.7594	0.00692047	-0.0300772	16.5074	-26.493	0.00691912	5.27e-09	-0.0300772	16.8046	-27.0875	0.0145131	-0.071921	-0.0224461	18.0599	-29.598	0.00433058	-0.0922388	-0.0428671	16.5132	-26.5046	0.00730499	-0.00189641	-0.0306411	16.5132	-26.5046	0.00729956	-1.32e-05	-0.0306385	-18.2748	43.0713	0.177681	0.0182273	0.133611	16.992	-25.095	0.00678608	4.98e-09	-4.60226e+06	-0.00927085	17.0972	-25.3054	0.0126006	-0.0243773
Cracidae.0	65	1	0.00464021	-0.126934	-0.126934	17.897	-31.5387	0.00654516	0.0206148	17.897	-29.2722	0.0065446	3.7e-10	0.0206148	18.2012	-29.8806	0.0143024	-0.0759091	0.00749937	18.6717	-30.8217	0.00469846	-0.0692764	0.0294181	18.0752	-29.6287	0.00881703	-0.010723	0.0239906	18.0744	-29.6271	0.00867996	-7.41e-05	0.0241908	-36.4122	79.3461	6.08e-05	0.0766517	-0.123489	18.9365	-28.9842	0.00627773	4.17e-09	-7.65148e+06	0.0602972	20.6622	-32.4355	0.0150364	-0.712938
Cracidae.0	65	2	0.00464021	-0.380803	-0.126934	-55.3572	114.97	0.122582	0.475889	-55.3572	117.236	0.122636	3.91e-09	0.475889	-46.2182	98.9581	8.35693	-0.45038	0.848433	-42.5277	91.5772	0.0206149	-0.265152	0.0466229	-42.7606	92.043	0.911421	-0.0943939	0.618469	-46.853	100.228	0.235619	-0.00471239	0.52124	-115.699	237.92	0.00133448	1.83084	0.584617	-52.8599	114.609	0.11093	1.14e-08	1.85286e+07	0.213506	-45.7605	100.41	7.10485	-0.523765
Cracidae.0	65	3	0.00464021	-0.190401	-0.126934	-15.4563	35.168	0.0248467	-0.0267723	-15.4563	37.4344	0.0248528	7.8e-09	-0.0267723	-4.79181	16.1054	0.834191	-0.385264	-0.15586	-4.94649	16.4147	0.00866405	-0.140314	0.0770014	-5.79086	18.1035	0.120788	-0.0727921	-0.0790709	-8.33145	23.1846	0.0504911	-0.00100982	-0.0483473	-73.7053	153.932	0.00111531	0.330818	-0.328882	-14.9401	38.769	0.0243402	1.21e-08	-3.62964e+06	0.0280019	-3.4604	15.8097	0.992682	-1.59356
Cracidae.0	65	4	0.00464021	-0.126934	-0.190401	10.3795	-16.5037	0.00884117	-0.0552403	10.3795	-14.2373	0.00884062	2.37e-08	-0.0552403	11.9909	-17.4601	0.0508325	-0.174714	-0.0182505	12.8042	-19.0866	0.00504909	-0.104614	-0.101029	12.3097	-18.0976	0.0212396	-0.0341871	-0.0729916	12.1066	-17.6915	0.0169378	-0.000283691	-0.069487	-28.672	63.8657	0.00126525	0.0522393	-0.026686	10.4056	-11.9223	0.00883161	4.2e-09	1.412e+06	-0.0626197	12.5166	-16.1444	0.0468892	-0.179156
Cracidae.0	65	5	0.00464021	-0.126934	-0.380803	15.8625	-27.4697	0.00709943	0.144803	15.8629	-25.2041	0.00716883	0.00210943	0.144325	15.8625	-25.2033	0.00710119	-2.42e-06	0.144803	16.2164	-25.911	0.00531543	-0.0637296	0.141239	15.8716	-25.2214	0.00650087	0.00305048	0.145445	15.874	-25.2264	0.00633439	2.68e-05	0.145619	-13.5562	33.6342	0.00150517	0.0278871	0.0764096	18.5578	-28.2266	0.00707239	0.0228556	2.50626	0.0811529	16.1047	-23.3204	0.0102135	0
Cracidae.0	66	1	0.00464021	-0.126934	-0.126934	10.9897	-17.724	0.00862723	0.0173145	10.9897	-15.4576	0.00862804	4e-09	0.0173145	11.0059	-15.4901	0.0115137	-0.0275322	0.0154091	11.8918	-17.2618	0.00521922	-0.10492	0.0282086	11.1685	-15.8152	0.01288	-0.0143496	0.026544	11.5955	-16.6693	0.0228118	-0.000456236	0.0428976	-23.3814	53.2845	0.233819	0.0255805	0.044208	11.1798	-13.4706	0.00856247	7.76e-09	-2.45273e+06	0.0452025	11.3768	-13.8646	0.0119834	-0.151274
Cracidae.0	66	2	0.00464021	-0.380803	-0.126934	-16.903	38.0613	0.0263298	0.0640206	-16.903	40.3277	0.0263309	2.92e-08	0.0640206	-14.5434	35.6085	0.461826	-0.28741	0.0458171	-11.8107	30.1432	0.00749162	-0.222759	0.0601287	-14.1563	34.8343	0.076379	-0.0423102	0.0501455	-13.056	32.6336	0.0611071	-0.00122214	0.0538818	-52.6904	111.903	3.21062	0.0565492	0.184203	-14.6833	38.2555	0.0240915	9.81e-09	-1.13466e+07	0.227181	-14.3568	37.6024	0.352354	-0.420385
Cracidae.0	66	3	0.00464021	-0.190401	-0.126934	0.949803	2.35571	0.012891	-0.106868	0.949803	4.62213	0.0128916	4.55e-10	-0.106868	2.21029	2.10115	0.0986878	-0.201332	-0.14063	4.25291	-1.98407	0.00508043	-0.173146	-0.020509	3.31592	-0.110094	0.0361281	-0.0404605	-0.102233	3.22074	0.080262	0.0261816	-0.000466234	-0.103842	-31.3201	69.1618	0.0200108	0.0497537	0.0113258	0.960978	6.96693	0.012885	6.01e-09	-939390	-0.0985871	3.43274	2.0234	0.0805355	-1295.9
Cracidae.0	66	4	0.00464021	-0.126934	-0.190401	19.9924	-35.7296	0.00601795	0.0834259	19.9924	-33.4631	0.00601845	3.87e-08	0.0834259	22.2482	-37.9747	0.059311	-0.23008	0.0993598	24.0097	-41.4976	0.00249261	-0.157426	0.0705578	22.05	-37.5782	0.016018	-0.0380818	0.0838571	21.8858	-37.2498	0.0122924	-0.000217399	0.08313	-20.929	48.3797	0.00423783	0.0341758	0.302077	20.1809	-31.4729	0.00597325	4.67e-09	3.38663e+06	0.0602316	22.3594	-35.8299	0.0508436	-0.373086
Cracidae.0	66	5	0.00464021	-0.126934	-0.380803	-0.42108	5.09748	0.0136176	0.0839567	-0.42108	7.3639	0.0136172	2.17e-09	0.0839567	0.494731	5.53228	0.0621063	-0.149442	0.10051	3.71136	-0.900979	0.00470944	-0.192396	0.0472516	1.77179	2.97816	0.0411828	-0.0430397	0.0641103	2.15878	2.20417	0.0332709	-0.000665418	0.0664609	-32.2378	70.9974	0.2187	0.0396553	0.247187	-0.404252	9.69739	0.0136097	2.88e-08	-247125	0.0943999	1.05177	6.78535	0.0619516	-0.107827
Cracidae.0	67	1	0.00464021	-0.126934	-0.126934	20.482	-36.7088	0.00590238	-0.0646269	20.482	-34.4423	0.00590205	4.14e-09	-0.0646269	21.0101	-35.4985	0.0257179	-0.14351	-0.0511306	21.6975	-36.8732	0.00343927	-0.110644	-0.0807642	21.3088	-36.096	0.0110723	-0.0238573	-0.059174	22.0708	-37.6199	0.0147904	-0.000295808	-0.0576298	-1.31287	9.14748	0.0013742	0.0169656	-0.178458	20.6004	-32.3119	0.00587417	7.76e-09	-1.40577e+06	-0.0593338	23.0618	-37.2348	0.0213246	-3.22376
Cracidae.0	67	2	0.00464021	-0.380803	-0.126934	-64.0073	132.27	0.173295	-0.561704	-64.0073	134.536	0.173314	7.81e-09	-0.561704	-60.6129	127.748	2.6964	-0.279642	-0.751735	-57.8329	122.188	0.0543918	-0.196408	-0.0913781	-60.423	127.368	0.55557	-0.0481965	-0.580711	-60.0416	126.605	0.394924	-0.00789847	-0.566583	-117.725	241.971	0.00204354	1.99396	0.722785	-63.2393	135.368	0.168042	1.47e-08	-1.01791e+07	-0.48912	-61.991	132.871	2.17369	-4.94279
Cracidae.0	67	3	0.00464021	-0.190401	-0.126934	15.9133	-27.5714	0.00708516	0.16899	15.9133	-25.305	0.00708465	5.11e-10	0.16899	17.6619	-28.802	0.0342889	-0.158463	0.157146	18.1533	-29.7849	0.00427346	-0.0945885	0.159219	16.7135	-26.9052	0.0120647	-0.0202601	0.165776	16.732	-26.9422	0.0117579	-0.000164275	0.165949	-40.4706	87.463	0.00661687	0.081231	-0.0558087	16.0078	-23.1267	0.00705852	3.91e-09	-2.73247e+06	0.174172	17.4748	-26.0607	0.0267018	-0.645764
Cracidae.0	67	4	0.00464021	-0.126934	-0.190401	11.6302	-19.005	0.00841031	0.200781	13.485	-20.4483	0.015475	0.169988	0.218104	11.6302	-16.7386	0.00841438	-5.62e-09	0.200781	11.6302	-16.7386	0.00840912	-1.29e-09	0.200781	12.7718	-19.0219	0.00359284	0.027678	0.213291	12.911	-19.3003	0.00222269	0.000222455	0.216723	-5.65294	17.8276	0.0237109	0.0159762	0.245766	13.7682	-18.6476	0.0151075	0.166305	0.356949	0.206226	11.6302	-14.3715	0.00840933	0
Cracidae.0	67	5	0.00464021	-0.126934	-0.380803	-5.7548	15.7649	0.0168563	-0.198878	-5.7548	18.0313	0.0168583	1.55e-08	-0.198878	-4.48133	15.4844	0.0732133	-0.146077	-0.201546	-2.81752	12.1568	0.00921736	-0.109572	-0.151811	-5.6778	17.8773	0.0197808	-0.00577987	-0.198462	-5.69875	17.9192	0.0188781	-7.19e-05	-0.19867	-54.1597	114.841	0.00139375	0.149561	-0.140121	-5.67918	20.2473	0.0168036	6.73e-09	2.1914e+06	-0.206031	7.41039	-5.93189	0.0810378	0
Cracidae.0	68	1	0.00464021	-0.126934	-0.126934	12.1887	-20.1221	0.00822451	-0.086354	12.1885	-17.8552	0.0082244	2.05e-05	-0.0863525	12.354	-18.1863	0.014975	-0.0578229	-0.0880921	13.0235	-19.5252	0.00589269	-0.068845	-0.0746708	12.4097	-18.2976	0.0112099	-0.0113932	-0.0837681	12.3801	-18.2385	0.0105762	-8.36e-05	-0.0843024	-37.0367	80.5952	0.0455944	0.0608014	0.158244	12.7214	-16.554	0.00805004	5.84e-09	4.92537e+06	-0.0955617	12.729	-16.5691	0.0168914	-1.52391
Cracidae.0	68	2	0.00464021	-0.380803	-0.126934	-121.035	246.325	1.69606	-0.52655	-121.035	248.591	1.69526	3.88e-08	-0.52655	-118.985	244.491	17.583	-0.234252	-0.424086	-113.801	234.123	0.388853	-0.246969	-0.294817	-115.709	237.939	10.049	-0.0753001	-0.843754	-116.203	238.928	3.69084	-0.0738169	-0.751041	-164.603	335.728	12.9476	9.29617	3.47362	-121.022	250.932	1.69463	1.35e-08	-4.83108e+06	-0.505706	-118.549	245.988	14.8853	-0.940014
Cracidae.0	68	3	0.00464021	-0.190401	-0.126934	10.351	-16.4467	0.00885115	-0.0788208	10.351	-14.1803	0.00885134	6.03e-07	-0.0788211	10.3556	-14.1894	0.0100669	-0.0122605	-0.0763048	10.6314	-14.7411	0.00698588	-0.0522945	-0.0869906	10.3613	-14.2009	0.00819984	0.00268368	-0.0797729	10.362	-14.2023	0.00814455	2.5e-05	-0.0798621	-31.9794	70.4806	0.815066	0.0251666	-0.174638	11.7298	-14.5707	0.00837593	7.92e-09	-6.00766e+06	-0.0635815	11.1816	-13.4742	0.0108507	-0.515335
Cracidae.0	68	4	0.00464021	-0.126934	-0.190401	4.90223	-5.54915	0.0110066	-0.0880435	5.42376	-4.32577	0.0110031	4.21e-16	-0.087822	6.46903	-6.41631	0.048601	-0.14884	-0.125863	8.95085	-11.38	0.00553873	-0.116956	-0.0332738	5.29208	-4.06243	0.0163844	-0.0148328	-0.084782	5.31228	-4.10281	0.0163822	-0.000189385	-0.0841724	-36.5358	79.5933	0.227272	0.0449025	-0.224019	5.67036	-2.45183	0.0106743	4.36e-09	9.13784e+06	-0.100805	6.55131	-4.21374	0.0479928	-0.516364
Cracidae.0	68	5	0.00464021	-0.126934	-0.380803	13.0123	-21.7694	0.00795884	0.0861873	13.015	-19.5082	0.00814983	0.00522283	0.0856127	13.0123	-19.5029	0.00795809	-6.81e-06	0.0861876	13.3962	-20.2707	0.00605022	-0.0596889	0.0776718	13.3595	-20.1973	0.0120314	-0.0153381	0.0819417	13.4352	-20.3486	0.0125409	-0.000159957	0.0814205	-3.3655	13.2527	0.00955638	0.0161863	0.211186	13.972	-19.0551	0.00768469	0.000776415	48.8052	0.0739809	14.4074	-19.9259	0.0172059	-0.0137684
Cracidae.0	69	1	0.00464021	-0.126934	-0.126934	14.8753	-25.4953	0.00738596	-0.118832	14.8753	-23.2289	0.00738583	1.4e-09	-0.118832	16.0348	-25.5479	0.0311187	-0.142686	-0.111318	15.5177	-24.5136	0.00605508	-0.040539	-0.106698	15.2026	-23.8834	0.0109877	-0.0143836	-0.113393	15.2197	-23.9177	0.0110946	-0.000127296	-0.113573	-28.8148	64.1514	0.040415	0.0426489	-0.323597	14.9137	-20.9385	0.00737416	5.58e-09	-1.43045e+06	-0.11595	16.248	-23.6072	0.0264695	-1.16853
Cracidae.0	69	2	0.00464021	-0.380803	-0.126934	-91.8431	187.942	0.527838	0.0899234	-91.8434	190.208	0.527719	4.98e-06	0.0899187	-89.1262	184.774	9.73586	-0.293857	0.142633	-74.7568	156.035	0.0497908	-0.338349	0.051582	-77.7393	162	7.66054	-0.123513	0.732688	-85.9192	178.36	1.13644	-0.0227287	0.354807	-131.031	268.583	7.56435	2.11156	-1.17028	-91.5657	192.02	0.521823	1.1e-08	-1.64322e+07	0.155262	-88.5448	185.978	9.72957	-1.54461
Cracidae.0	69	3	0.00464021	-0.190401	-0.126934	-5.46504	15.1854	0.0166627	0.0549912	-5.46504	17.4518	0.0166659	2.11e-09	0.0549912	-4.90335	16.3284	0.0520737	-0.111398	0.0670261	-2.6804	11.8825	0.00764025	-0.147046	0.0121612	-4.67482	15.8714	0.0345707	-0.0269692	0.0755051	-4.47722	15.4762	0.0351876	-0.000618852	0.0783088	-56.5478	119.617	0.0256121	0.145225	-0.449823	-5.46205	19.813	0.0166606	1.03e-08	-325800	0.0562005	-4.19787	17.2846	0.081444	-0.498383
Cracidae.0	69	4	0.00464021	-0.126934	-0.190401	15.8219	-27.3884	0.00711086	-0.0967692	16.3633	-26.2048	0.00954004	0.0721385	-0.103878	15.8219	-25.122	0.00711163	-4.7e-08	-0.0967692	15.8219	-25.122	0.00710959	-2.07e-09	-0.0967692	16.5138	-26.5059	0.00371831	0.0211577	-0.0947618	16.6065	-26.6913	0.00307247	0.000140417	-0.0941644	-11.9608	30.4434	0.199204	0.013585	-0.00575131	16.3868	-23.8846	0.00953575	0.0722583	-0.0117696	-0.106392	16.22	-23.5511	0.0109487	0
Cracidae.0	69	5	0.00464021	-0.126934	-0.380803	18.3821	-32.5089	0.00641584	0.0796391	18.7809	-31.0401	0.00940729	0.0926523	0.111841	18.3821	-30.2424	0.00641963	-3.71e-07	0.079639	18.3823	-30.2429	0.00636544	-0.00201599	0.0800715	18.4747	-30.4276	0.00510488	0.00776373	0.0780901	18.4815	-30.4412	0.00496286	5.06e-05	0.0780869	-8.93543	24.3926	0.0064833	0.0210723	0.165545	19.0699	-29.2509	0.00859972	0.0732365	-0.204783	0.113814	18.4308	-27.9727	0.00811484	0
Cracidae.0	70	1	0.00464021	-0.126934	-0.126934	14.8723	-25.4893	0.00738684	0.167956	14.8723	-23.2229	0.00738661	3.07e-09	0.167956	14.8757	-23.2296	0.00812465	-0.00909383	0.167651	15.2094	-23.897	0.00580243	-0.0530488	0.162519	14.972	-23.4222	0.00582832	0.00827983	0.166593	14.9817	-23.4417	0.00563729	6.29e-05	0.166474	-24.4579	55.4375	0.0699195	0.0328988	-0.0140832	18.1985	-27.5081	0.00646622	7.19e-09	-9.96139e+06	0.18598	15.2779	-21.667	0.0121475	0
Cracidae.0	70	2	0.00464021	-0.380803	-0.126934	-112.776	229.807	1.21875	-0.702146	-112.776	232.074	1.2186	5.22e-08	-0.702145	-107.232	220.985	115.057	-0.468778	-1.55548	-96.5311	199.584	0.119299	-0.338077	0.0954745	-97.3041	201.13	10.7705	-0.109133	-0.148557	-103.909	214.341	2.13841	-0.0427681	-0.429451	-150.332	307.186	6.25599	5.39863	-2.38448	-112.47	233.829	1.20386	1.09e-08	-2.62894e+07	-0.629815	-105.974	220.838	78.9066	-3.6007
Cracidae.0	70	3	0.00464021	-0.190401	-0.126934	-9.64055	23.5364	0.0196911	-0.0229762	-9.64055	25.8028	0.0196928	5.88e-10	-0.0229762	-0.60411	7.72996	0.475321	-0.345741	-0.183095	1.6847	3.15234	0.0052011	-0.189236	0.160846	2.58904	1.34365	0.0720188	-0.0675606	0.00150028	-0.246485	7.01471	0.0351973	-0.000703946	-0.00531298	-66.4839	139.49	0.997732	0.150174	0.117688	-9.38812	27.6651	0.0194965	4.85e-09	-6.8415e+06	-0.0146193	1.17575	6.5374	0.50385	-6.59774
Cracidae.0	70	4	0.00464021	-0.126934	-0.190401	6.30679	-8.35827	0.010406	0.13193	6.30679	-6.09185	0.010404	6.89e-09	0.13193	7.16702	-7.8123	0.0396654	-0.131827	0.109006	8.07246	-9.62318	0.00667001	-0.0853296	0.151061	6.86563	-7.20952	0.0173249	-0.0193577	0.133643	6.96579	-7.40984	0.0181237	-0.000270475	0.133529	-51.1454	108.813	0.236537	0.0936424	-0.178551	6.34777	-3.80666	0.0103875	4.66e-09	2.09e+06	0.129477	7.35706	-5.82523	0.0394993	-0.919209
Cracidae.0	70	5	0.00464021	-0.126934	-0.380803	11.2669	-18.2784	0.00853211	-0.013259	11.2669	-16.012	0.00853208	1.38e-09	-0.013259	12.6722	-18.8227	0.0432018	-0.161514	-0.00906692	15.2693	-24.0169	0.00417159	-0.123866	-0.0471586	12.3942	-18.2666	0.0164551	-0.025663	-0.0228209	12.4951	-18.4684	0.0163655	-0.000275577	-0.0224739	-31.8238	70.1694	0.1944	0.0393493	0.132311	11.6504	-14.4119	0.00840259	4.95e-09	5.4384e+06	-0.0200308	13.1902	-17.4916	0.031876	-1.31654
Cracidae.0	71	1	0.00464021	-0.126934	-0.126934	9.7409	-15.2265	0.00906744	-0.0669715	10.628	-14.7343	0.0146467	0.122848	-0.0528733	9.7409	-12.9601	0.00907338	-8.81e-08	-0.0669715	9.7409	-12.9601	0.00906981	-2.78e-09	-0.0669715	12.0022	-17.4827	0.00159084	0.05556	-0.0654872	12.6006	-18.6795	0.000353426	0.000317546	-0.0641265	-2.73669	11.9951	0.0167286	0.0147212	-0.0757346	10.955	-13.0212	0.0136812	0.10835	0.213507	-0.0635412	9.841	-10.7931	0.0118163	0
Cracidae.0	71	2	0.00464021	-0.380803	-0.126934	-17.9299	40.115	0.0274328	-0.173605	-17.9299	42.3815	0.0274301	8.63e-09	-0.173605	-17.368	41.2578	0.193059	-0.190395	-0.156517	-12.3825	31.2868	0.00474144	-0.318288	-0.186853	-16.503	39.5278	0.103442	-0.0506686	-0.230259	-15.2102	36.9421	0.0658852	-0.0013177	-0.219093	-38.7582	84.0381	0.22448	0.0508366	-0.140578	-17.7379	44.3646	0.0272257	1.96e-08	1.71094e+06	-0.18328	-15.2249	39.3387	0.16454	-4.22943
Cracidae.0	71	3	0.00464021	-0.190401	-0.126934	17.6656	-31.076	0.00660539	-0.114262	17.6656	-28.8096	0.00660556	8.91e-10	-0.114262	17.819	-29.1162	0.0122347	-0.0594505	-0.122377	18.634	-30.7462	0.00451892	-0.0793657	-0.0805657	17.984	-29.4463	0.00911361	-0.0118642	-0.112812	17.971	-29.4203	0.00886412	-7.99e-05	-0.112771	-16.9313	40.3844	5.28e-09	0.0317122	-0.0415968	19.2046	-29.5203	0.00621119	8.97e-09	5.12519e+06	-0.127525	18.179	-27.4692	0.0160232	-0.250207
Cracidae.0	71	4	0.00464021	-0.126934	-0.190401	11.138	-18.0206	0.00857574	0.0574447	11.138	-15.7542	0.00857683	2.5e-08	0.0574447	11.2409	-15.96	0.0146114	-0.0512573	0.0523587	11.6898	-16.8578	0.00627124	-0.0681451	0.0664602	11.28	-16.0383	0.0110317	-0.00910771	0.059712	11.3035	-16.0852	0.0113771	-9.78e-05	0.060148	-24.7156	55.953	0.151794	0.0279151	-0.0904025	11.2984	-13.708	0.00852155	4.6e-09	-3.72501e+06	0.0623915	11.4604	-14.0319	0.013697	-0.0346899
Cracidae.0	71	5	0.00464021	-0.126934	-0.380803	24.4006	-44.546	0.00504603	0.0791794	24.4006	-42.2796	0.00504589	6.94e-10	0.0791794	24.837	-43.1522	0.0131354	-0.0932879	0.101843	24.4012	-42.2806	0.00500397	-0.00202674	0.0785842	24.8819	-43.2421	0.00752049	-0.0148757	0.0744876	24.8655	-43.2092	0.00726828	-7.85e-05	0.0743016	-21.0741	48.6699	0.265889	0.0202165	0.0121782	24.4082	-39.9276	0.00504423	5.27e-09	-543708	0.0800058	27.3845	-45.88	0.0105811	-8.96784
Cracidae.0	72	1	0.00464021	-0.126934	-0.126934	16.5007	-28.7462	0.00692229	-0.0946387	16.5008	-26.4798	0.0069208	7.14e-09	-0.0946387	17.8244	-29.127	0.0325127	-0.153905	-0.0988155	18.8134	-31.1051	0.00392692	-0.105504	-0.0878758	16.9367	-27.3517	0.0107043	-0.0159806	-0.104165	16.9138	-27.3059	0.0101038	-0.000110755	-0.103414	-30.8666	68.2549	0.0682567	0.0432675	-0.215466	17.0405	-25.1922	0.00677278	4.52e-09	-5.44703e+06	-0.07318	17.7899	-26.6909	0.031908	-0.164374
Cracidae.0	72	2	0.00464021	-0.380803	-0.126934	-88.2702	180.796	0.457382	-0.1532	-88.2702	183.062	0.457425	1.48e-08	-0.1532	-83.372	173.266	18.2669	-0.379567	-0.188553	-71.1796	148.881	0.0350675	-0.370558	-0.279325	-71.847	150.216	5.23674	-0.118622	-0.795572	-80.8446	168.211	0.921767	-0.0184353	-0.486743	-147.955	302.433	16.681	3.95511	-0.481589	-87.6158	184.12	0.445547	4.08e-09	5.39107e+07	-0.345044	-82.0623	173.013	16.3342	-0.69038
Cracidae.0	72	3	0.00464021	-0.190401	-0.126934	5.39225	-6.52919	0.0107929	0.118419	5.39225	-4.26277	0.0107919	6.28e-09	0.118419	7.9227	-9.32365	0.08295	-0.20674	0.127574	9.95052	-13.3793	0.00466459	-0.142962	0.0834118	6.78885	-7.05595	0.0243581	-0.0310543	0.10806	6.62198	-6.72221	0.0201055	-0.00032196	0.110404	-49.5551	105.632	0.425529	0.0721802	0.0671234	6.20353	-3.51817	0.0104479	4.09e-09	9.17133e+06	0.0856553	8.438	-7.98711	0.0726391	-0.39615
Cracidae.0	72	4	0.00464021	-0.126934	-0.190401	4.67054	-5.08576	0.0111092	-0.103838	4.67054	-2.81934	0.0111083	4.12e-10	-0.103838	7.30817	-8.0946	0.0886133	-0.210764	-0.121564	9.57105	-12.6204	0.00506064	-0.129527	-0.0679115	6.55659	-6.59143	0.0257956	-0.0328222	-0.0856513	6.40601	-6.29028	0.0213297	-0.00035738	-0.086124	-37.4344	81.3906	0.00649842	0.0722582	-0.112969	4.73407	-0.579247	0.0110814	6e-09	-1.79138e+06	-0.0944665	7.68299	-6.47708	0.108595	-0.186387
Cracidae.0	72	5	0.00464021	-0.126934	-0.380803	5.25243	-6.24954	0.0108528	-0.0300805	5.25243	-3.98312	0.0108522	1.25e-09	-0.0300805	6.73014	-6.93855	0.0499842	-0.152565	-0.0626981	8.25063	-9.97952	0.00592735	-0.107787	0.0218647	5.80937	-5.097	0.0165377	-0.0156165	-0.0373141	5.70029	-4.87883	0.0147814	-0.000139288	-0.0353507	-35.8089	78.1395	0.000352726	0.0736428	0.0598404	5.58784	-2.28679	0.0107089	3.93e-09	6.1905e+06	-0.0513063	7.79817	-6.70744	0.0483633	-0.0910431
Cracidae.0	73	1	0.00464021	-0.126934	-0.126934	16.6887	-29.1221	0.00686929	0.00736503	16.6887	-26.8557	0.00687002	4.56e-09	0.00736503	17.0159	-27.51	0.0174407	-0.0904258	0.017731	17.7582	-28.9946	0.00460586	-0.0811106	-0.0207311	16.8148	-27.1079	0.00897106	-0.00949061	0.00785062	16.8537	-27.1857	0.00971646	-9.71e-05	0.00826804	-18.4805	43.4827	0.018149	0.0293977	-0.109806	17.9029	-26.9168	0.00654348	5.54e-09	6.56784e+06	-0.0168854	17.082	-25.2751	0.0165152	-0.358293
Cracidae.0	73	2	0.00464021	-0.380803	-0.126934	-54.6734	113.602	0.119302	-0.285343	-54.6734	115.869	0.119312	1.48e-08	-0.285343	-50.2732	107.068	1.93635	-0.287834	-0.537577	-47.1796	100.881	0.0322597	-0.213263	-0.0910975	-51.2855	109.093	0.357543	-0.0442913	-0.228321	-51.0448	108.611	0.282408	-0.00564816	-0.220355	-111.608	229.738	10.4244	0.765707	-0.55073	-54.1924	117.274	0.117031	7.53e-09	1.27771e+07	-0.349417	-49.9309	108.751	2.20371	-0.47253
Cracidae.0	73	3	0.00464021	-0.190401	-0.126934	-12.8304	29.9161	0.022372	-0.00635091	-12.8304	32.1825	0.0223688	6.69e-10	-0.00635091	-7.14854	20.8188	0.444283	-0.312919	0.16096	-5.86044	18.2426	0.00675338	-0.196011	-0.181648	-6.57673	19.6752	0.0882508	-0.0589952	0.0386077	-7.442	21.4057	0.0486443	-0.000966228	0.0157856	-71.244	149.01	2.76267	0.14133	-0.183621	-12.119	33.1269	0.0217417	5.26e-09	9.60724e+06	-0.0400177	-7.25968	23.4082	0.381309	-0.804623
Cracidae.0	73	4	0.00464021	-0.126934	-0.190401	11.4658	-18.6762	0.00846521	0.090482	11.4658	-16.4098	0.00846448	1.28e-09	0.090482	12.2793	-18.0369	0.0382077	-0.148024	0.12152	13.3047	-20.0877	0.00473813	-0.112941	0.0379767	12.8811	-19.2404	0.0179044	-0.0285586	0.115357	12.7198	-18.9179	0.0145944	-0.000214894	0.109327	-21.3975	49.3167	0.00147303	0.0370973	-0.168381	11.8081	-14.7273	0.00834963	3.9e-09	5.55206e+06	0.0760628	12.4331	-15.9773	0.0379445	-0.288167
Cracidae.0	73	5	0.00464021	-0.126934	-0.380803	11.1265	-17.9978	0.00857962	-0.181943	11.1265	-15.7313	0.00858002	6.01e-10	-0.181943	12.0036	-17.4854	0.0305683	-0.125295	-0.206073	13.2326	-19.9435	0.00533947	-0.0882521	-0.154746	11.6868	-16.8518	0.0142744	-0.018676	-0.178827	11.8075	-17.0932	0.0154333	-0.000232207	-0.178839	-26.693	59.9078	0.0291627	0.0402419	-0.307853	11.1267	-13.3646	0.00858071	6.93e-09	-72654.3	-0.181608	12.3425	-15.7962	0.0268692	-0.0764509
Cracidae.0	74	1	0.00464021	-0.126934	-0.126934	15.3591	-26.4628	0.00724236	-0.133689	15.5035	-24.4852	0.0083966	0.0340353	-0.137361	15.3591	-24.1964	0.00724336	-4.56e-08	-0.133689	15.4348	-24.3479	0.0064604	-0.0263025	-0.139816	16.4986	-26.4755	0.0025696	0.0335465	-0.136687	16.6389	-26.7561	0.00190994	0.000188382	-0.136816	-6.0722	18.6661	0.140882	0.0114732	-0.111662	15.7677	-22.6464	0.00857643	0.0413283	-0.59299	-0.12668	15.5424	-22.1958	0.00759547	-0.132884
Cracidae.0	74	2	0.00464021	-0.380803	-0.126934	-87.5971	179.449	0.445222	0.28397	-87.5971	181.716	0.445105	2.32e-10	0.28397	-83.89	174.302	8.83292	-0.304999	0.410399	-78.1727	162.867	0.0892529	-0.255412	0.139121	-81.9877	170.497	2.08862	-0.0649529	0.392869	-82.1011	170.724	0.968524	-0.0193705	0.315927	-132.498	271.518	6.67669	2.33754	1.16575	-87.4707	183.83	0.442924	1.2e-08	7.94341e+06	0.220298	-82.9501	174.789	9.2072	-0.78701
[truncated: 2,163 more rows]
[truncated: 48 more columns]

## Sheet: notes
family.id	clade ID
sim.no	simulation ID
parameter set	simulation scenario (see Table S1)
sim.sig2	simulated sigma^2 value
sim.S_1	simulated S parameter for regime 1 (see details in Table S12)
sim.S_2	simulated S parameter for regime 2 (see details in Table S12)
*.lnL	log-likelihood
*.AICc	small sample size corrected AICc value
*.sig2	sigma^2 estimate
*.anc	trait estimate at the root
[truncated: 5 more rows]
