# Supplementary material for: Tempo and mode of morphological evolution are decoupled from latitude in birds
Source: PLoS Biol. 2021 Aug 24;19(8):e3001270. doi: 10.1371/journal.pbio.3001270 (PMC8384433; doi:10.1371/journal.pbio.3001270)
Supplement: S11 Data — BM, Brownian motion. (XLSX) [file pbio.3001270.s044.xlsx]

## Sheet: data
family.id	map	trait	N	BM1.lnL	BM1.AICc	BM1.sig2	BM1.anc	BM2.lnL	BM2.AICc	BM2.sig2_tropical	BM2.sig2_temperate	BM2.anc	proptrop.breeding
Acanthizidae.0	1	ln.mass	63	-12.1339	28.4678	0.0057806	2.56975	-10.869	28.1448	0.0024393	0.00695463	2.64249	0.375
Acanthizidae.0	2	ln.mass	63	-12.1339	28.4678	0.0057806	2.56975	-8.57015	23.5471	0.00158161	0.0072223	2.70665	0.375
Acanthizidae.0	3	ln.mass	63	-12.1339	28.4678	0.0057806	2.56975	-12.053	30.5127	0.00395862	0.0062211	2.56975	0.375
Acanthizidae.0	4	ln.mass	63	-12.1339	28.4678	0.0057806	2.56975	-7.46165	21.3301	0.000815587	0.0074962	2.65793	0.375
Acanthizidae.0	5	ln.mass	63	-12.1339	28.4678	0.0057806	2.56975	-9.29956	25.0059	0.00160166	0.00729186	2.60626	0.375
Acanthizidae.0	6	ln.mass	63	-12.1339	28.4678	0.0057806	2.56975	-11.9017	30.2103	0.0043593	0.00626388	2.57712	0.375
Acanthizidae.0	7	ln.mass	63	-12.1339	28.4678	0.0057806	2.56975	-12.0723	30.5514	0.00529897	0.00612637	2.56921	0.375
Acanthizidae.0	8	ln.mass	63	-12.1339	28.4678	0.0057806	2.56975	-12.1198	30.6464	0.00545214	0.00590217	2.57447	0.375
Acanthizidae.0	9	ln.mass	63	-12.1339	28.4678	0.0057806	2.56975	-11.3994	29.2056	0.00210545	0.0073337	2.7076	0.375
Acanthizidae.0	10	ln.mass	63	-12.1339	28.4678	0.0057806	2.56975	-10.5162	27.4391	0.00255748	0.00745224	2.63086	0.375
Acanthizidae.0	11	ln.mass	63	-12.1339	28.4678	0.0057806	2.56975	-12.1153	30.6373	0.00608321	0.00565017	2.56873	0.375
Acanthizidae.0	12	ln.mass	63	-12.1339	28.4678	0.0057806	2.56975	-11.7185	29.8438	0.0039723	0.00645955	2.58347	0.375
Acanthizidae.0	13	ln.mass	63	-12.1339	28.4678	0.0057806	2.56975	-10.7906	27.9879	0.00245738	0.00744035	2.65083	0.375
Acanthizidae.0	14	ln.mass	63	-12.1339	28.4678	0.0057806	2.56975	-11.2774	28.9617	0.00340041	0.0071497	2.60415	0.375
Acanthizidae.0	15	ln.mass	63	-12.1339	28.4678	0.0057806	2.56975	-11.4132	29.2332	0.00398305	0.00688852	2.58961	0.375
Acanthizidae.0	16	ln.mass	63	-12.1339	28.4678	0.0057806	2.56975	-11.3785	29.1638	0.00319916	0.00678728	2.60447	0.375
Acanthizidae.0	17	ln.mass	63	-12.1339	28.4678	0.0057806	2.56975	-12.0949	30.5965	0.0066905	0.00554329	2.55229	0.375
Acanthizidae.0	18	ln.mass	63	-12.1339	28.4678	0.0057806	2.56975	-9.96523	26.3372	0.00195067	0.00778775	2.59675	0.375
Acanthizidae.0	19	ln.mass	63	-12.1339	28.4678	0.0057806	2.56975	-11.0034	28.4136	0.00328165	0.00703317	2.57966	0.375
Acanthizidae.0	20	ln.mass	63	-12.1339	28.4678	0.0057806	2.56975	-11.7735	29.9537	0.00370419	0.00644674	2.62393	0.375
Acanthizidae.0	1	bill.pPC1	63	24.3343	-44.4686	0.00181627	1.75903	24.3459	-42.2849	0.00172095	0.0018502	1.75667	0.375
Acanthizidae.0	2	bill.pPC1	63	24.3343	-44.4686	0.00181627	1.75903	24.4626	-42.5184	0.00153795	0.00191694	1.74795	0.375
Acanthizidae.0	3	bill.pPC1	63	24.3343	-44.4686	0.00181627	1.75903	24.3544	-42.302	0.00165855	0.00185304	1.75885	0.375
Acanthizidae.0	4	bill.pPC1	63	24.3343	-44.4686	0.00181627	1.75903	24.4871	-42.5674	0.0014357	0.00194689	1.75009	0.375
Acanthizidae.0	5	bill.pPC1	63	24.3343	-44.4686	0.00181627	1.75903	24.7101	-43.0134	0.00129449	0.00200547	1.7516	0.375
Acanthizidae.0	6	bill.pPC1	63	24.3343	-44.4686	0.00181627	1.75903	24.9225	-43.4382	0.00112107	0.00205238	1.75166	0.375
Acanthizidae.0	7	bill.pPC1	63	24.3343	-44.4686	0.00181627	1.75903	24.7022	-42.9977	0.00147872	0.00205273	1.74885	0.375
Acanthizidae.0	8	bill.pPC1	63	24.3343	-44.4686	0.00181627	1.75903	24.6008	-42.7948	0.00140281	0.0019639	1.74855	0.375
Acanthizidae.0	9	bill.pPC1	63	24.3343	-44.4686	0.00181627	1.75903	24.3352	-42.2637	0.00178973	0.00182727	1.75794	0.375
Acanthizidae.0	10	bill.pPC1	63	24.3343	-44.4686	0.00181627	1.75903	24.6182	-42.8296	0.00145167	0.00198954	1.75007	0.375
Acanthizidae.0	11	bill.pPC1	63	24.3343	-44.4686	0.00181627	1.75903	24.3978	-42.3888	0.00161388	0.00190481	1.75738	0.375
Acanthizidae.0	12	bill.pPC1	63	24.3343	-44.4686	0.00181627	1.75903	24.8144	-43.2221	0.00118631	0.00205714	1.74991	0.375
Acanthizidae.0	13	bill.pPC1	63	24.3343	-44.4686	0.00181627	1.75903	24.3957	-42.3845	0.00162584	0.00190089	1.75247	0.375
Acanthizidae.0	14	bill.pPC1	63	24.3343	-44.4686	0.00181627	1.75903	25.4238	-44.4409	0.00115214	0.00215456	1.73828	0.375
Acanthizidae.0	15	bill.pPC1	63	24.3343	-44.4686	0.00181627	1.75903	24.6096	-42.8125	0.00149997	0.00200734	1.75264	0.375
Acanthizidae.0	16	bill.pPC1	63	24.3343	-44.4686	0.00181627	1.75903	24.336	-42.2652	0.00178428	0.00183013	1.75831	0.375
Acanthizidae.0	17	bill.pPC1	63	24.3343	-44.4686	0.00181627	1.75903	24.3356	-42.2644	0.00185575	0.00180748	1.75996	0.375
Acanthizidae.0	18	bill.pPC1	63	24.3343	-44.4686	0.00181627	1.75903	24.735	-43.0633	0.00136341	0.00201677	1.75265	0.375
Acanthizidae.0	19	bill.pPC1	63	24.3343	-44.4686	0.00181627	1.75903	24.499	-42.5912	0.00153925	0.00194909	1.7574	0.375
Acanthizidae.0	20	bill.pPC1	63	24.3343	-44.4686	0.00181627	1.75903	24.4758	-42.5449	0.00144292	0.00193312	1.74609	0.375
Acanthizidae.0	1	bill.pPC2	63	47.9865	-91.7729	0.000857208	-0.0340726	48.7381	-91.0694	0.000480509	0.000986425	-0.0393706	0.375
Acanthizidae.0	2	bill.pPC2	63	47.9865	-91.7729	0.000857208	-0.0340726	49.9754	-93.544	0.000258871	0.00111513	-0.00104377	0.375
Acanthizidae.0	3	bill.pPC2	63	47.9865	-91.7729	0.000857208	-0.0340726	48.0367	-89.6666	0.000735024	0.000886004	-0.0340301	0.375
Acanthizidae.0	4	bill.pPC2	63	47.9865	-91.7729	0.000857208	-0.0340726	48.0062	-89.6056	0.000912015	0.000840335	-0.0356054	0.375
Acanthizidae.0	5	bill.pPC2	63	47.9865	-91.7729	0.000857208	-0.0340726	47.9876	-89.5684	0.000843505	0.000862221	-0.0342029	0.375
Acanthizidae.0	6	bill.pPC2	63	47.9865	-91.7729	0.000857208	-0.0340726	47.9882	-89.5696	0.000842143	0.000864225	-0.0339598	0.375
Acanthizidae.0	7	bill.pPC2	63	47.9865	-91.7729	0.000857208	-0.0340726	48.8441	-91.2815	0.000580077	0.00106222	-0.0152122	0.375
Acanthizidae.0	8	bill.pPC2	63	47.9865	-91.7729	0.000857208	-0.0340726	48.0278	-89.6487	0.000772873	0.000889001	-0.0341027	0.375
Acanthizidae.0	9	bill.pPC2	63	47.9865	-91.7729	0.000857208	-0.0340726	48.0046	-89.6024	0.00078597	0.00088344	-0.0339386	0.375
Acanthizidae.0	10	bill.pPC2	63	47.9865	-91.7729	0.000857208	-0.0340726	48.2342	-90.0617	0.000681221	0.000943237	-0.0345714	0.375
Acanthizidae.0	11	bill.pPC2	63	47.9865	-91.7729	0.000857208	-0.0340726	48.4775	-90.5482	0.000607282	0.000964332	-0.0326833	0.375
Acanthizidae.0	12	bill.pPC2	63	47.9865	-91.7729	0.000857208	-0.0340726	48.0675	-89.7281	0.000750968	0.000897583	-0.0321637	0.375
Acanthizidae.0	13	bill.pPC2	63	47.9865	-91.7729	0.000857208	-0.0340726	48.8789	-91.3509	0.00050975	0.00101182	-0.0158022	0.375
Acanthizidae.0	14	bill.pPC2	63	47.9865	-91.7729	0.000857208	-0.0340726	48.0268	-89.6469	0.000795056	0.00089228	-0.0328407	0.375
Acanthizidae.0	15	bill.pPC2	63	47.9865	-91.7729	0.000857208	-0.0340726	48.6815	-90.9561	0.000596439	0.00101946	-0.0310365	0.375
Acanthizidae.0	16	bill.pPC2	63	47.9865	-91.7729	0.000857208	-0.0340726	48.0584	-89.71	0.000753692	0.000896706	-0.0316155	0.375
Acanthizidae.0	17	bill.pPC2	63	47.9865	-91.7729	0.000857208	-0.0340726	48.0742	-89.7416	0.000704657	0.000898354	-0.0354091	0.375
Acanthizidae.0	18	bill.pPC2	63	47.9865	-91.7729	0.000857208	-0.0340726	49.0597	-91.7127	0.000443441	0.00106148	-0.0256001	0.375
Acanthizidae.0	19	bill.pPC2	63	47.9865	-91.7729	0.000857208	-0.0340726	48.2993	-90.1918	0.000674981	0.000943972	-0.0358697	0.375
Acanthizidae.0	20	bill.pPC2	63	47.9865	-91.7729	0.000857208	-0.0340726	48.6693	-90.9319	0.000529287	0.000954232	-0.033059	0.375
Acanthizidae.0	1	bill.pPC3	63	71.4227	-138.645	0.000407351	0.158961	71.6435	-136.88	0.000525843	0.000368634	0.151648	0.375
Acanthizidae.0	2	bill.pPC3	63	71.4227	-138.645	0.000407351	0.158961	73.2239	-140.041	0.000173783	0.000492648	0.169498	0.375
Acanthizidae.0	3	bill.pPC3	63	71.4227	-138.645	0.000407351	0.158961	71.7455	-137.084	0.000633817	0.000359873	0.161831	0.375
Acanthizidae.0	4	bill.pPC3	63	71.4227	-138.645	0.000407351	0.158961	71.4278	-136.449	0.000393521	0.000413727	0.158856	0.375
Acanthizidae.0	5	bill.pPC3	63	71.4227	-138.645	0.000407351	0.158961	71.4393	-136.472	0.000436221	0.000396618	0.158086	0.375
Acanthizidae.0	6	bill.pPC3	63	71.4227	-138.645	0.000407351	0.158961	71.8551	-137.303	0.000561831	0.000354147	0.159029	0.375
Acanthizidae.0	7	bill.pPC3	63	71.4227	-138.645	0.000407351	0.158961	71.834	-137.261	0.00050333	0.000341358	0.168731	0.375
Acanthizidae.0	8	bill.pPC3	63	71.4227	-138.645	0.000407351	0.158961	72.1523	-137.898	0.000578971	0.000341116	0.154145	0.375
Acanthizidae.0	9	bill.pPC3	63	71.4227	-138.645	0.000407351	0.158961	71.4288	-136.451	0.000387422	0.000415754	0.160926	0.375
Acanthizidae.0	10	bill.pPC3	63	71.4227	-138.645	0.000407351	0.158961	71.4256	-136.444	0.000395826	0.000414321	0.15976	0.375
Acanthizidae.0	11	bill.pPC3	63	71.4227	-138.645	0.000407351	0.158961	72.655	-138.903	0.000620191	0.000314852	0.162327	0.375
Acanthizidae.0	12	bill.pPC3	63	71.4227	-138.645	0.000407351	0.158961	71.4702	-136.534	0.000452202	0.000390576	0.159278	0.375
Acanthizidae.0	13	bill.pPC3	63	71.4227	-138.645	0.000407351	0.158961	71.4313	-136.456	0.000381898	0.000420034	0.159172	0.375
Acanthizidae.0	14	bill.pPC3	63	71.4227	-138.645	0.000407351	0.158961	71.4816	-136.556	0.000459272	0.00038121	0.159308	0.375
Acanthizidae.0	15	bill.pPC3	63	71.4227	-138.645	0.000407351	0.158961	71.5435	-136.68	0.000466218	0.000371483	0.158844	0.375
Acanthizidae.0	16	bill.pPC3	63	71.4227	-138.645	0.000407351	0.158961	71.8513	-137.296	0.000575396	0.00034696	0.158671	0.375
Acanthizidae.0	17	bill.pPC3	63	71.4227	-138.645	0.000407351	0.158961	71.7415	-137.076	0.000573994	0.000364926	0.149029	0.375
Acanthizidae.0	18	bill.pPC3	63	71.4227	-138.645	0.000407351	0.158961	71.7105	-137.014	0.000297842	0.000460444	0.15885	0.375
Acanthizidae.0	19	bill.pPC3	63	71.4227	-138.645	0.000407351	0.158961	71.5134	-136.62	0.000473792	0.00037592	0.158404	0.375
Acanthizidae.0	20	bill.pPC3	63	71.4227	-138.645	0.000407351	0.158961	71.4659	-136.525	0.000460891	0.000392232	0.154994	0.375
Acanthizidae.0	1	wtt.pPC1	63	25.66	-47.1201	0.00174142	1.32735	25.6614	-44.9161	0.00170777	0.00175448	1.32578	0.375
Acanthizidae.0	2	wtt.pPC1	63	25.66	-47.1201	0.00174142	1.32735	27.5389	-48.671	0.000721753	0.00210822	1.29214	0.375
Acanthizidae.0	3	wtt.pPC1	63	25.66	-47.1201	0.00174142	1.32735	25.66	-44.9133	0.00174135	0.00174182	1.32736	0.375
Acanthizidae.0	4	wtt.pPC1	63	25.66	-47.1201	0.00174142	1.32735	26.782	-47.1572	0.000875175	0.00202825	1.32486	0.375
Acanthizidae.0	5	wtt.pPC1	63	25.66	-47.1201	0.00174142	1.32735	27.3816	-48.3564	0.000727806	0.00210237	1.30943	0.375
Acanthizidae.0	6	wtt.pPC1	63	25.66	-47.1201	0.00174142	1.32735	25.7183	-45.0298	0.00151671	0.00181993	1.32689	0.375
Acanthizidae.0	7	wtt.pPC1	63	25.66	-47.1201	0.00174142	1.32735	25.8555	-45.3043	0.0014659	0.00194257	1.33749	0.375
Acanthizidae.0	8	wtt.pPC1	63	25.66	-47.1201	0.00174142	1.32735	25.7249	-45.0431	0.00153959	0.00181467	1.32073	0.375
Acanthizidae.0	9	wtt.pPC1	63	25.66	-47.1201	0.00174142	1.32735	25.8656	-45.3244	0.00130327	0.00189724	1.29966	0.375
Acanthizidae.0	10	wtt.pPC1	63	25.66	-47.1201	0.00174142	1.32735	26.3345	-46.2622	0.00109487	0.00206666	1.29986	0.375
Acanthizidae.0	11	wtt.pPC1	63	25.66	-47.1201	0.00174142	1.32735	25.8211	-45.2354	0.0020613	0.0016046	1.32583	0.375
Acanthizidae.0	12	wtt.pPC1	63	25.66	-47.1201	0.00174142	1.32735	26.765	-47.1232	0.000905767	0.00205314	1.32721	0.375
Acanthizidae.0	13	wtt.pPC1	63	25.66	-47.1201	0.00174142	1.32735	26.0218	-45.6368	0.0012494	0.00196366	1.32011	0.375
Acanthizidae.0	14	wtt.pPC1	63	25.66	-47.1201	0.00174142	1.32735	26.5051	-46.6034	0.00108942	0.0021008	1.32089	0.375
Acanthizidae.0	15	wtt.pPC1	63	25.66	-47.1201	0.00174142	1.32735	25.792	-45.1772	0.00147963	0.00190703	1.32458	0.375
Acanthizidae.0	16	wtt.pPC1	63	25.66	-47.1201	0.00174142	1.32735	25.8612	-45.3157	0.00133251	0.00189799	1.32453	0.375
Acanthizidae.0	17	wtt.pPC1	63	25.66	-47.1201	0.00174142	1.32735	25.7006	-44.9944	0.00201064	0.0016726	1.33913	0.375
Acanthizidae.0	18	wtt.pPC1	63	25.66	-47.1201	0.00174142	1.32735	26.6176	-46.8285	0.000960259	0.00211845	1.32927	0.375
Acanthizidae.0	19	wtt.pPC1	63	25.66	-47.1201	0.00174142	1.32735	25.7406	-45.0745	0.00151066	0.00185693	1.32587	0.375
Acanthizidae.0	20	wtt.pPC1	63	25.66	-47.1201	0.00174142	1.32735	25.6797	-44.9527	0.00160834	0.00178261	1.32077	0.375
Acanthizidae.0	1	wtt.pPC2	63	59.7108	-115.222	0.000590801	0.599501	59.7368	-113.067	0.000524647	0.000615065	0.598615	0.375
Acanthizidae.0	2	wtt.pPC2	63	59.7108	-115.222	0.000590801	0.599501	59.7939	-113.181	0.00049935	0.000625784	0.596061	0.375
Acanthizidae.0	3	wtt.pPC2	63	59.7108	-115.222	0.000590801	0.599501	61.3657	-116.325	0.00140205	0.000426964	0.600427	0.375
Acanthizidae.0	4	wtt.pPC2	63	59.7108	-115.222	0.000590801	0.599501	61.0798	-115.753	0.00106847	0.000441329	0.611251	0.375
Acanthizidae.0	5	wtt.pPC2	63	59.7108	-115.222	0.000590801	0.599501	60.0688	-113.731	0.000811588	0.000512423	0.601703	0.375
Acanthizidae.0	6	wtt.pPC2	63	59.7108	-115.222	0.000590801	0.599501	60.2657	-114.125	0.000892837	0.000492738	0.602633	0.375
Acanthizidae.0	7	wtt.pPC2	63	59.7108	-115.222	0.000590801	0.599501	60.0567	-113.707	0.000727412	0.000497329	0.604094	0.375
Acanthizidae.0	8	wtt.pPC2	63	59.7108	-115.222	0.000590801	0.599501	60.0756	-113.744	0.000802776	0.000514256	0.602683	0.375
Acanthizidae.0	9	wtt.pPC2	63	59.7108	-115.222	0.000590801	0.599501	59.8052	-113.204	0.000711342	0.000550444	0.602836	0.375
Acanthizidae.0	10	wtt.pPC2	63	59.7108	-115.222	0.000590801	0.599501	59.7888	-113.171	0.000682025	0.00054716	0.601248	0.375
Acanthizidae.0	11	wtt.pPC2	63	59.7108	-115.222	0.000590801	0.599501	61.5954	-116.784	0.00104083	0.000410071	0.60576	0.375
Acanthizidae.0	12	wtt.pPC2	63	59.7108	-115.222	0.000590801	0.599501	59.713	-113.019	0.00057485	0.000598177	0.59918	0.375
Acanthizidae.0	13	wtt.pPC2	63	59.7108	-115.222	0.000590801	0.599501	59.7661	-113.125	0.00069282	0.000548809	0.603631	0.375
Acanthizidae.0	14	wtt.pPC2	63	59.7108	-115.222	0.000590801	0.599501	59.8692	-113.332	0.000712345	0.000528101	0.602883	0.375
Acanthizidae.0	15	wtt.pPC2	63	59.7108	-115.222	0.000590801	0.599501	61.0592	-115.712	0.000868272	0.000423397	0.607104	0.375
Acanthizidae.0	16	wtt.pPC2	63	59.7108	-115.222	0.000590801	0.599501	61.2661	-116.125	0.00113652	0.000410469	0.612446	0.375
Acanthizidae.0	17	wtt.pPC2	63	59.7108	-115.222	0.000590801	0.599501	60.2966	-114.186	0.000988124	0.000492841	0.605341	0.375
Acanthizidae.0	18	wtt.pPC2	63	59.7108	-115.222	0.000590801	0.599501	59.987	-113.567	0.000759083	0.000516595	0.602692	0.375
Acanthizidae.0	19	wtt.pPC2	63	59.7108	-115.222	0.000590801	0.599501	61.6696	-116.933	0.0010001	0.000402549	0.602626	0.375
Acanthizidae.0	20	wtt.pPC2	63	59.7108	-115.222	0.000590801	0.599501	61.2641	-116.121	0.00109365	0.000441585	0.610262	0.375
Acanthizidae.0	1	wtt.pPC3	63	85.9684	-167.737	0.0002567	-0.30957	86.6259	-166.845	0.000163122	0.000288435	-0.310708	0.375
Acanthizidae.0	2	wtt.pPC3	63	85.9684	-167.737	0.0002567	-0.30957	87.1525	-167.898	0.000133624	0.000302695	-0.307739	0.375
Acanthizidae.0	3	wtt.pPC3	63	85.9684	-167.737	0.0002567	-0.30957	87.0674	-167.728	6.73e-05	0.000305304	-0.307327	0.375
Acanthizidae.0	4	wtt.pPC3	63	85.9684	-167.737	0.0002567	-0.30957	86.4858	-166.565	0.000167865	0.000286075	-0.307669	0.375
Acanthizidae.0	5	wtt.pPC3	63	85.9684	-167.737	0.0002567	-0.30957	86.4829	-166.559	0.000147373	0.000299789	-0.308936	0.375
Acanthizidae.0	6	wtt.pPC3	63	85.9684	-167.737	0.0002567	-0.30957	86.4609	-166.515	0.000147695	0.00029771	-0.308109	0.375
Acanthizidae.0	7	wtt.pPC3	63	85.9684	-167.737	0.0002567	-0.30957	87.2396	-168.072	0.000156285	0.00033349	-0.30153	0.375
Acanthizidae.0	8	wtt.pPC3	63	85.9684	-167.737	0.0002567	-0.30957	87.0358	-167.665	0.000121484	0.000307161	-0.308396	0.375
Acanthizidae.0	9	wtt.pPC3	63	85.9684	-167.737	0.0002567	-0.30957	86.4181	-166.429	0.000171324	0.000287561	-0.309706	0.375
Acanthizidae.0	10	wtt.pPC3	63	85.9684	-167.737	0.0002567	-0.30957	86.9653	-167.524	0.000156655	0.000305596	-0.310115	0.375
Acanthizidae.0	11	wtt.pPC3	63	85.9684	-167.737	0.0002567	-0.30957	86.9443	-167.482	0.000130083	0.000319857	-0.306435	0.375
Acanthizidae.0	12	wtt.pPC3	63	85.9684	-167.737	0.0002567	-0.30957	87.2737	-168.141	0.000132724	0.00030263	-0.30737	0.375
Acanthizidae.0	13	wtt.pPC3	63	85.9684	-167.737	0.0002567	-0.30957	87.3865	-168.366	0.000123694	0.000318845	-0.305786	0.375
Acanthizidae.0	14	wtt.pPC3	63	85.9684	-167.737	0.0002567	-0.30957	86.6149	-166.823	0.000174705	0.000302892	-0.306631	0.375
Acanthizidae.0	15	wtt.pPC3	63	85.9684	-167.737	0.0002567	-0.30957	87.5839	-168.761	0.000131749	0.000340602	-0.306927	0.375
Acanthizidae.0	16	wtt.pPC3	63	85.9684	-167.737	0.0002567	-0.30957	87.3448	-168.283	8.08e-05	0.000338679	-0.305721	0.375
Acanthizidae.0	17	wtt.pPC3	63	85.9684	-167.737	0.0002567	-0.30957	87.5713	-168.736	5.91e-05	0.000315348	-0.310916	0.375
Acanthizidae.0	18	wtt.pPC3	63	85.9684	-167.737	0.0002567	-0.30957	86.3634	-166.32	0.000189653	0.000287534	-0.30838	0.375
Acanthizidae.0	19	wtt.pPC3	63	85.9684	-167.737	0.0002567	-0.30957	88.1639	-169.921	0.000115256	0.00032825	-0.308758	0.375
Acanthizidae.0	20	wtt.pPC3	63	85.9684	-167.737	0.0002567	-0.30957	86.4667	-166.527	0.000172917	0.000283024	-0.310107	0.375
Aegithalidae.0	1	ln.mass	10	-3.90172	13.5177	0.0147529	1.79938	NA	NA	NA	NA	NA	0.1
Aegithalidae.0	2	ln.mass	10	-3.90172	13.5177	0.0147529	1.79938	NA	NA	NA	NA	NA	0.1
Aegithalidae.0	3	ln.mass	10	-3.90172	13.5177	0.0147529	1.79938	NA	NA	NA	NA	NA	0.1
Aegithalidae.0	4	ln.mass	10	-3.90172	13.5177	0.0147529	1.79938	NA	NA	NA	NA	NA	0.1
Aegithalidae.0	5	ln.mass	10	-3.90172	13.5177	0.0147529	1.79938	NA	NA	NA	NA	NA	0.1
Aegithalidae.0	6	ln.mass	10	-3.90172	13.5177	0.0147529	1.79938	NA	NA	NA	NA	NA	0.1
Aegithalidae.0	7	ln.mass	10	-3.90172	13.5177	0.0147529	1.79938	NA	NA	NA	NA	NA	0.1
Aegithalidae.0	8	ln.mass	10	-3.90172	13.5177	0.0147529	1.79938	NA	NA	NA	NA	NA	0.1
Aegithalidae.0	9	ln.mass	10	-3.90172	13.5177	0.0147529	1.79938	NA	NA	NA	NA	NA	0.1
Aegithalidae.0	10	ln.mass	10	-3.90172	13.5177	0.0147529	1.79938	NA	NA	NA	NA	NA	0.1
Aegithalidae.0	11	ln.mass	10	-3.90172	13.5177	0.0147529	1.79938	NA	NA	NA	NA	NA	0.1
Aegithalidae.0	12	ln.mass	10	-3.90172	13.5177	0.0147529	1.79938	NA	NA	NA	NA	NA	0.1
Aegithalidae.0	13	ln.mass	10	-3.90172	13.5177	0.0147529	1.79938	NA	NA	NA	NA	NA	0.1
Aegithalidae.0	14	ln.mass	10	-3.90172	13.5177	0.0147529	1.79938	NA	NA	NA	NA	NA	0.1
Aegithalidae.0	15	ln.mass	10	-3.90172	13.5177	0.0147529	1.79938	NA	NA	NA	NA	NA	0.1
Aegithalidae.0	16	ln.mass	10	-3.90172	13.5177	0.0147529	1.79938	NA	NA	NA	NA	NA	0.1
Aegithalidae.0	17	ln.mass	10	-3.90172	13.5177	0.0147529	1.79938	NA	NA	NA	NA	NA	0.1
Aegithalidae.0	18	ln.mass	10	-3.90172	13.5177	0.0147529	1.79938	NA	NA	NA	NA	NA	0.1
Aegithalidae.0	19	ln.mass	10	-3.90172	13.5177	0.0147529	1.79938	NA	NA	NA	NA	NA	0.1
Aegithalidae.0	20	ln.mass	10	-3.90172	13.5177	0.0147529	1.79938	NA	NA	NA	NA	NA	0.1
Aegithalidae.0	1	bill.pPC1	10	7.51132	-9.30835	0.00150505	2.31542	NA	NA	NA	NA	NA	0.1
Aegithalidae.0	2	bill.pPC1	10	7.51132	-9.30835	0.00150505	2.31542	NA	NA	NA	NA	NA	0.1
Aegithalidae.0	3	bill.pPC1	10	7.51132	-9.30835	0.00150505	2.31542	NA	NA	NA	NA	NA	0.1
Aegithalidae.0	4	bill.pPC1	10	7.51132	-9.30835	0.00150505	2.31542	NA	NA	NA	NA	NA	0.1
Aegithalidae.0	5	bill.pPC1	10	7.51132	-9.30835	0.00150505	2.31542	NA	NA	NA	NA	NA	0.1
Aegithalidae.0	6	bill.pPC1	10	7.51132	-9.30835	0.00150505	2.31542	NA	NA	NA	NA	NA	0.1
Aegithalidae.0	7	bill.pPC1	10	7.51132	-9.30835	0.00150505	2.31542	NA	NA	NA	NA	NA	0.1
Aegithalidae.0	8	bill.pPC1	10	7.51132	-9.30835	0.00150505	2.31542	NA	NA	NA	NA	NA	0.1
Aegithalidae.0	9	bill.pPC1	10	7.51132	-9.30835	0.00150505	2.31542	NA	NA	NA	NA	NA	0.1
Aegithalidae.0	10	bill.pPC1	10	7.51132	-9.30835	0.00150505	2.31542	NA	NA	NA	NA	NA	0.1
Aegithalidae.0	11	bill.pPC1	10	7.51132	-9.30835	0.00150505	2.31542	NA	NA	NA	NA	NA	0.1
Aegithalidae.0	12	bill.pPC1	10	7.51132	-9.30835	0.00150505	2.31542	NA	NA	NA	NA	NA	0.1
Aegithalidae.0	13	bill.pPC1	10	7.51132	-9.30835	0.00150505	2.31542	NA	NA	NA	NA	NA	0.1
Aegithalidae.0	14	bill.pPC1	10	7.51132	-9.30835	0.00150505	2.31542	NA	NA	NA	NA	NA	0.1
Aegithalidae.0	15	bill.pPC1	10	7.51132	-9.30835	0.00150505	2.31542	NA	NA	NA	NA	NA	0.1
Aegithalidae.0	16	bill.pPC1	10	7.51132	-9.30835	0.00150505	2.31542	NA	NA	NA	NA	NA	0.1
Aegithalidae.0	17	bill.pPC1	10	7.51132	-9.30835	0.00150505	2.31542	NA	NA	NA	NA	NA	0.1
Aegithalidae.0	18	bill.pPC1	10	7.51132	-9.30835	0.00150505	2.31542	NA	NA	NA	NA	NA	0.1
Aegithalidae.0	19	bill.pPC1	10	7.51132	-9.30835	0.00150505	2.31542	NA	NA	NA	NA	NA	0.1
Aegithalidae.0	20	bill.pPC1	10	7.51132	-9.30835	0.00150505	2.31542	NA	NA	NA	NA	NA	0.1
Aegithalidae.0	1	bill.pPC2	10	7.37292	-9.03156	0.0015473	-0.194073	NA	NA	NA	NA	NA	0.1
Aegithalidae.0	2	bill.pPC2	10	7.37292	-9.03156	0.0015473	-0.194073	NA	NA	NA	NA	NA	0.1
Aegithalidae.0	3	bill.pPC2	10	7.37292	-9.03156	0.0015473	-0.194073	NA	NA	NA	NA	NA	0.1
Aegithalidae.0	4	bill.pPC2	10	7.37292	-9.03156	0.0015473	-0.194073	NA	NA	NA	NA	NA	0.1
Aegithalidae.0	5	bill.pPC2	10	7.37292	-9.03156	0.0015473	-0.194073	NA	NA	NA	NA	NA	0.1
Aegithalidae.0	6	bill.pPC2	10	7.37292	-9.03156	0.0015473	-0.194073	NA	NA	NA	NA	NA	0.1
Aegithalidae.0	7	bill.pPC2	10	7.37292	-9.03156	0.0015473	-0.194073	NA	NA	NA	NA	NA	0.1
Aegithalidae.0	8	bill.pPC2	10	7.37292	-9.03156	0.0015473	-0.194073	NA	NA	NA	NA	NA	0.1
Aegithalidae.0	9	bill.pPC2	10	7.37292	-9.03156	0.0015473	-0.194073	NA	NA	NA	NA	NA	0.1
Aegithalidae.0	10	bill.pPC2	10	7.37292	-9.03156	0.0015473	-0.194073	NA	NA	NA	NA	NA	0.1
Aegithalidae.0	11	bill.pPC2	10	7.37292	-9.03156	0.0015473	-0.194073	NA	NA	NA	NA	NA	0.1
Aegithalidae.0	12	bill.pPC2	10	7.37292	-9.03156	0.0015473	-0.194073	NA	NA	NA	NA	NA	0.1
Aegithalidae.0	13	bill.pPC2	10	7.37292	-9.03156	0.0015473	-0.194073	NA	NA	NA	NA	NA	0.1
Aegithalidae.0	14	bill.pPC2	10	7.37292	-9.03156	0.0015473	-0.194073	NA	NA	NA	NA	NA	0.1
Aegithalidae.0	15	bill.pPC2	10	7.37292	-9.03156	0.0015473	-0.194073	NA	NA	NA	NA	NA	0.1
Aegithalidae.0	16	bill.pPC2	10	7.37292	-9.03156	0.0015473	-0.194073	NA	NA	NA	NA	NA	0.1
Aegithalidae.0	17	bill.pPC2	10	7.37292	-9.03156	0.0015473	-0.194073	NA	NA	NA	NA	NA	0.1
Aegithalidae.0	18	bill.pPC2	10	7.37292	-9.03156	0.0015473	-0.194073	NA	NA	NA	NA	NA	0.1
Aegithalidae.0	19	bill.pPC2	10	7.37292	-9.03156	0.0015473	-0.194073	NA	NA	NA	NA	NA	0.1
Aegithalidae.0	20	bill.pPC2	10	7.37292	-9.03156	0.0015473	-0.194073	NA	NA	NA	NA	NA	0.1
Aegithalidae.0	1	bill.pPC3	10	1.1675	3.37928	0.00535265	0.182292	NA	NA	NA	NA	NA	0.1
Aegithalidae.0	2	bill.pPC3	10	1.1675	3.37928	0.00535265	0.182292	NA	NA	NA	NA	NA	0.1
Aegithalidae.0	3	bill.pPC3	10	1.1675	3.37928	0.00535265	0.182292	NA	NA	NA	NA	NA	0.1
Aegithalidae.0	4	bill.pPC3	10	1.1675	3.37928	0.00535265	0.182292	NA	NA	NA	NA	NA	0.1
Aegithalidae.0	5	bill.pPC3	10	1.1675	3.37928	0.00535265	0.182292	NA	NA	NA	NA	NA	0.1
Aegithalidae.0	6	bill.pPC3	10	1.1675	3.37928	0.00535265	0.182292	NA	NA	NA	NA	NA	0.1
Aegithalidae.0	7	bill.pPC3	10	1.1675	3.37928	0.00535265	0.182292	NA	NA	NA	NA	NA	0.1
Aegithalidae.0	8	bill.pPC3	10	1.1675	3.37928	0.00535265	0.182292	NA	NA	NA	NA	NA	0.1
Aegithalidae.0	9	bill.pPC3	10	1.1675	3.37928	0.00535265	0.182292	NA	NA	NA	NA	NA	0.1
Aegithalidae.0	10	bill.pPC3	10	1.1675	3.37928	0.00535265	0.182292	NA	NA	NA	NA	NA	0.1
Aegithalidae.0	11	bill.pPC3	10	1.1675	3.37928	0.00535265	0.182292	NA	NA	NA	NA	NA	0.1
Aegithalidae.0	12	bill.pPC3	10	1.1675	3.37928	0.00535265	0.182292	NA	NA	NA	NA	NA	0.1
Aegithalidae.0	13	bill.pPC3	10	1.1675	3.37928	0.00535265	0.182292	NA	NA	NA	NA	NA	0.1
Aegithalidae.0	14	bill.pPC3	10	1.1675	3.37928	0.00535265	0.182292	NA	NA	NA	NA	NA	0.1
Aegithalidae.0	15	bill.pPC3	10	1.1675	3.37928	0.00535265	0.182292	NA	NA	NA	NA	NA	0.1
Aegithalidae.0	16	bill.pPC3	10	1.1675	3.37928	0.00535265	0.182292	NA	NA	NA	NA	NA	0.1
Aegithalidae.0	17	bill.pPC3	10	1.1675	3.37928	0.00535265	0.182292	NA	NA	NA	NA	NA	0.1
Aegithalidae.0	18	bill.pPC3	10	1.1675	3.37928	0.00535265	0.182292	NA	NA	NA	NA	NA	0.1
Aegithalidae.0	19	bill.pPC3	10	1.1675	3.37928	0.00535265	0.182292	NA	NA	NA	NA	NA	0.1
Aegithalidae.0	20	bill.pPC3	10	1.1675	3.37928	0.00535265	0.182292	NA	NA	NA	NA	NA	0.1
Aegithalidae.0	1	wtt.pPC1	10	4.01402	-2.31375	0.00302917	1.5481	NA	NA	NA	NA	NA	0.1
Aegithalidae.0	2	wtt.pPC1	10	4.01402	-2.31375	0.00302917	1.5481	NA	NA	NA	NA	NA	0.1
Aegithalidae.0	3	wtt.pPC1	10	4.01402	-2.31375	0.00302917	1.5481	NA	NA	NA	NA	NA	0.1
Aegithalidae.0	4	wtt.pPC1	10	4.01402	-2.31375	0.00302917	1.5481	NA	NA	NA	NA	NA	0.1
Aegithalidae.0	5	wtt.pPC1	10	4.01402	-2.31375	0.00302917	1.5481	NA	NA	NA	NA	NA	0.1
Aegithalidae.0	6	wtt.pPC1	10	4.01402	-2.31375	0.00302917	1.5481	NA	NA	NA	NA	NA	0.1
Aegithalidae.0	7	wtt.pPC1	10	4.01402	-2.31375	0.00302917	1.5481	NA	NA	NA	NA	NA	0.1
Aegithalidae.0	8	wtt.pPC1	10	4.01402	-2.31375	0.00302917	1.5481	NA	NA	NA	NA	NA	0.1
Aegithalidae.0	9	wtt.pPC1	10	4.01402	-2.31375	0.00302917	1.5481	NA	NA	NA	NA	NA	0.1
Aegithalidae.0	10	wtt.pPC1	10	4.01402	-2.31375	0.00302917	1.5481	NA	NA	NA	NA	NA	0.1
Aegithalidae.0	11	wtt.pPC1	10	4.01402	-2.31375	0.00302917	1.5481	NA	NA	NA	NA	NA	0.1
Aegithalidae.0	12	wtt.pPC1	10	4.01402	-2.31375	0.00302917	1.5481	NA	NA	NA	NA	NA	0.1
Aegithalidae.0	13	wtt.pPC1	10	4.01402	-2.31375	0.00302917	1.5481	NA	NA	NA	NA	NA	0.1
Aegithalidae.0	14	wtt.pPC1	10	4.01402	-2.31375	0.00302917	1.5481	NA	NA	NA	NA	NA	0.1
Aegithalidae.0	15	wtt.pPC1	10	4.01402	-2.31375	0.00302917	1.5481	NA	NA	NA	NA	NA	0.1
Aegithalidae.0	16	wtt.pPC1	10	4.01402	-2.31375	0.00302917	1.5481	NA	NA	NA	NA	NA	0.1
Aegithalidae.0	17	wtt.pPC1	10	4.01402	-2.31375	0.00302917	1.5481	NA	NA	NA	NA	NA	0.1
Aegithalidae.0	18	wtt.pPC1	10	4.01402	-2.31375	0.00302917	1.5481	NA	NA	NA	NA	NA	0.1
Aegithalidae.0	19	wtt.pPC1	10	4.01402	-2.31375	0.00302917	1.5481	NA	NA	NA	NA	NA	0.1
Aegithalidae.0	20	wtt.pPC1	10	4.01402	-2.31375	0.00302917	1.5481	NA	NA	NA	NA	NA	0.1
Aegithalidae.0	1	wtt.pPC2	10	3.35977	-1.00525	0.00345264	0.849446	NA	NA	NA	NA	NA	0.1
Aegithalidae.0	2	wtt.pPC2	10	3.35977	-1.00525	0.00345264	0.849446	NA	NA	NA	NA	NA	0.1
Aegithalidae.0	3	wtt.pPC2	10	3.35977	-1.00525	0.00345264	0.849446	NA	NA	NA	NA	NA	0.1
Aegithalidae.0	4	wtt.pPC2	10	3.35977	-1.00525	0.00345264	0.849446	NA	NA	NA	NA	NA	0.1
Aegithalidae.0	5	wtt.pPC2	10	3.35977	-1.00525	0.00345264	0.849446	NA	NA	NA	NA	NA	0.1
Aegithalidae.0	6	wtt.pPC2	10	3.35977	-1.00525	0.00345264	0.849446	NA	NA	NA	NA	NA	0.1
Aegithalidae.0	7	wtt.pPC2	10	3.35977	-1.00525	0.00345264	0.849446	NA	NA	NA	NA	NA	0.1
Aegithalidae.0	8	wtt.pPC2	10	3.35977	-1.00525	0.00345264	0.849446	NA	NA	NA	NA	NA	0.1
Aegithalidae.0	9	wtt.pPC2	10	3.35977	-1.00525	0.00345264	0.849446	NA	NA	NA	NA	NA	0.1
Aegithalidae.0	10	wtt.pPC2	10	3.35977	-1.00525	0.00345264	0.849446	NA	NA	NA	NA	NA	0.1
Aegithalidae.0	11	wtt.pPC2	10	3.35977	-1.00525	0.00345264	0.849446	NA	NA	NA	NA	NA	0.1
Aegithalidae.0	12	wtt.pPC2	10	3.35977	-1.00525	0.00345264	0.849446	NA	NA	NA	NA	NA	0.1
Aegithalidae.0	13	wtt.pPC2	10	3.35977	-1.00525	0.00345264	0.849446	NA	NA	NA	NA	NA	0.1
Aegithalidae.0	14	wtt.pPC2	10	3.35977	-1.00525	0.00345264	0.849446	NA	NA	NA	NA	NA	0.1
Aegithalidae.0	15	wtt.pPC2	10	3.35977	-1.00525	0.00345264	0.849446	NA	NA	NA	NA	NA	0.1
Aegithalidae.0	16	wtt.pPC2	10	3.35977	-1.00525	0.00345264	0.849446	NA	NA	NA	NA	NA	0.1
Aegithalidae.0	17	wtt.pPC2	10	3.35977	-1.00525	0.00345264	0.849446	NA	NA	NA	NA	NA	0.1
Aegithalidae.0	18	wtt.pPC2	10	3.35977	-1.00525	0.00345264	0.849446	NA	NA	NA	NA	NA	0.1
Aegithalidae.0	19	wtt.pPC2	10	3.35977	-1.00525	0.00345264	0.849446	NA	NA	NA	NA	NA	0.1
Aegithalidae.0	20	wtt.pPC2	10	3.35977	-1.00525	0.00345264	0.849446	NA	NA	NA	NA	NA	0.1
Aegithalidae.0	1	wtt.pPC3	10	13.1675	-20.6207	0.000485585	-0.314746	NA	NA	NA	NA	NA	0.1
Aegithalidae.0	2	wtt.pPC3	10	13.1675	-20.6207	0.000485585	-0.314746	NA	NA	NA	NA	NA	0.1
Aegithalidae.0	3	wtt.pPC3	10	13.1675	-20.6207	0.000485585	-0.314746	NA	NA	NA	NA	NA	0.1
Aegithalidae.0	4	wtt.pPC3	10	13.1675	-20.6207	0.000485585	-0.314746	NA	NA	NA	NA	NA	0.1
Aegithalidae.0	5	wtt.pPC3	10	13.1675	-20.6207	0.000485585	-0.314746	NA	NA	NA	NA	NA	0.1
Aegithalidae.0	6	wtt.pPC3	10	13.1675	-20.6207	0.000485585	-0.314746	NA	NA	NA	NA	NA	0.1
Aegithalidae.0	7	wtt.pPC3	10	13.1675	-20.6207	0.000485585	-0.314746	NA	NA	NA	NA	NA	0.1
Aegithalidae.0	8	wtt.pPC3	10	13.1675	-20.6207	0.000485585	-0.314746	NA	NA	NA	NA	NA	0.1
Aegithalidae.0	9	wtt.pPC3	10	13.1675	-20.6207	0.000485585	-0.314746	NA	NA	NA	NA	NA	0.1
Aegithalidae.0	10	wtt.pPC3	10	13.1675	-20.6207	0.000485585	-0.314746	NA	NA	NA	NA	NA	0.1
Aegithalidae.0	11	wtt.pPC3	10	13.1675	-20.6207	0.000485585	-0.314746	NA	NA	NA	NA	NA	0.1
Aegithalidae.0	12	wtt.pPC3	10	13.1675	-20.6207	0.000485585	-0.314746	NA	NA	NA	NA	NA	0.1
Aegithalidae.0	13	wtt.pPC3	10	13.1675	-20.6207	0.000485585	-0.314746	NA	NA	NA	NA	NA	0.1
Aegithalidae.0	14	wtt.pPC3	10	13.1675	-20.6207	0.000485585	-0.314746	NA	NA	NA	NA	NA	0.1
Aegithalidae.0	15	wtt.pPC3	10	13.1675	-20.6207	0.000485585	-0.314746	NA	NA	NA	NA	NA	0.1
Aegithalidae.0	16	wtt.pPC3	10	13.1675	-20.6207	0.000485585	-0.314746	NA	NA	NA	NA	NA	0.1
Aegithalidae.0	17	wtt.pPC3	10	13.1675	-20.6207	0.000485585	-0.314746	NA	NA	NA	NA	NA	0.1
Aegithalidae.0	18	wtt.pPC3	10	13.1675	-20.6207	0.000485585	-0.314746	NA	NA	NA	NA	NA	0.1
Aegithalidae.0	19	wtt.pPC3	10	13.1675	-20.6207	0.000485585	-0.314746	NA	NA	NA	NA	NA	0.1
Aegithalidae.0	20	wtt.pPC3	10	13.1675	-20.6207	0.000485585	-0.314746	NA	NA	NA	NA	NA	0.1
Alaudidae.0	1	ln.mass	91	-11.1114	26.3592	0.00532463	3.32408	-11.0196	28.315	0.00454021	0.00558804	3.32341	0.307692
Alaudidae.0	2	ln.mass	91	-11.1114	26.3592	0.00532463	3.32408	-10.4795	27.2348	0.00316804	0.00587054	3.32314	0.307692
Alaudidae.0	3	ln.mass	91	-11.1114	26.3592	0.00532463	3.32408	-11.0472	28.3702	0.00458684	0.00549058	3.32266	0.307692
Alaudidae.0	4	ln.mass	91	-11.1114	26.3592	0.00532463	3.32408	-10.9683	28.2125	0.00421147	0.00562514	3.3287	0.307692
Alaudidae.0	5	ln.mass	91	-11.1114	26.3592	0.00532463	3.32408	-10.8802	28.0363	0.00674001	0.00495348	3.32277	0.307692
Alaudidae.0	6	ln.mass	91	-11.1114	26.3592	0.00532463	3.32408	-11.036	28.3478	0.00429096	0.00554241	3.32638	0.307692
Alaudidae.0	7	ln.mass	91	-11.1114	26.3592	0.00532463	3.32408	-11.0895	28.4548	0.00567715	0.00518302	3.32682	0.307692
Alaudidae.0	8	ln.mass	91	-11.1114	26.3592	0.00532463	3.32408	-9.71672	25.7093	0.0027867	0.00609912	3.3155	0.307692
Alaudidae.0	9	ln.mass	91	-11.1114	26.3592	0.00532463	3.32408	-11.0117	28.2992	0.00441354	0.00555511	3.32508	0.307692
Alaudidae.0	10	ln.mass	91	-11.1114	26.3592	0.00532463	3.32408	-11.0859	28.4477	0.00575524	0.00522817	3.32369	0.307692
Alaudidae.0	11	ln.mass	91	-11.1114	26.3592	0.00532463	3.32408	-10.5194	27.3147	0.00372613	0.00578991	3.32302	0.307692
Alaudidae.0	12	ln.mass	91	-11.1114	26.3592	0.00532463	3.32408	-10.9551	28.1861	0.0041963	0.00557966	3.32483	0.307692
Alaudidae.0	13	ln.mass	91	-11.1114	26.3592	0.00532463	3.32408	-9.07672	24.4293	0.00233424	0.00609813	3.32072	0.307692
Alaudidae.0	14	ln.mass	91	-11.1114	26.3592	0.00532463	3.32408	-10.7878	27.8514	0.0067105	0.00489566	3.32303	0.307692
Alaudidae.0	15	ln.mass	91	-11.1114	26.3592	0.00532463	3.32408	-8.70568	23.6872	0.00263858	0.00655918	3.3149	0.307692
Alaudidae.0	16	ln.mass	91	-11.1114	26.3592	0.00532463	3.32408	-10.9343	28.1445	0.00672328	0.00501738	3.32425	0.307692
Alaudidae.0	17	ln.mass	91	-11.1114	26.3592	0.00532463	3.32408	-11.108	28.4919	0.00515216	0.00536655	3.32433	0.307692
Alaudidae.0	18	ln.mass	91	-11.1114	26.3592	0.00532463	3.32408	-10.9358	28.1475	0.00419322	0.00560727	3.32367	0.307692
Alaudidae.0	19	ln.mass	91	-11.1114	26.3592	0.00532463	3.32408	-10.9698	28.2155	0.00428817	0.00557589	3.33376	0.307692
Alaudidae.0	20	ln.mass	91	-11.1114	26.3592	0.00532463	3.32408	-10.979	28.2339	0.00457365	0.00563918	3.32139	0.307692
Alaudidae.0	1	bill.pPC1	90	6.57928	-9.02063	0.00358848	1.17516	8.04801	-9.81694	0.00146655	0.00434551	1.19213	0.307692
Alaudidae.0	2	bill.pPC1	90	6.57928	-9.02063	0.00358848	1.17516	9.04053	-11.802	0.00087617	0.0043031	1.19037	0.307692
Alaudidae.0	3	bill.pPC1	90	6.57928	-9.02063	0.00358848	1.17516	6.69503	-7.11098	0.00274705	0.00378184	1.17848	0.307692
Alaudidae.0	4	bill.pPC1	90	6.57928	-9.02063	0.00358848	1.17516	6.64824	-7.01741	0.0042096	0.00342791	1.17692	0.307692
Alaudidae.0	5	bill.pPC1	90	6.57928	-9.02063	0.00358848	1.17516	6.73004	-7.18101	0.00265642	0.00384393	1.17547	0.307692
Alaudidae.0	6	bill.pPC1	90	6.57928	-9.02063	0.00358848	1.17516	6.6005	-6.92192	0.00308367	0.00369609	1.17267	0.307692
Alaudidae.0	7	bill.pPC1	90	6.57928	-9.02063	0.00358848	1.17516	6.61648	-6.95389	0.00327792	0.00371196	1.17858	0.307692
Alaudidae.0	8	bill.pPC1	90	6.57928	-9.02063	0.00358848	1.17516	9.51961	-12.7601	0.000961064	0.00449251	1.20093	0.307692
Alaudidae.0	9	bill.pPC1	90	6.57928	-9.02063	0.00358848	1.17516	9.68374	-13.0884	0.000906709	0.00424636	1.17381	0.307692
Alaudidae.0	10	bill.pPC1	90	6.57928	-9.02063	0.00358848	1.17516	7.40273	-8.5264	0.00188481	0.00396863	1.1761	0.307692
Alaudidae.0	11	bill.pPC1	90	6.57928	-9.02063	0.00358848	1.17516	9.43393	-12.5888	0.00120381	0.0042856	1.17753	0.307692
Alaudidae.0	12	bill.pPC1	90	6.57928	-9.02063	0.00358848	1.17516	6.82525	-7.37143	0.00236788	0.00387977	1.18114	0.307692
Alaudidae.0	13	bill.pPC1	90	6.57928	-9.02063	0.00358848	1.17516	6.63802	-6.99698	0.00325522	0.00368034	1.17446	0.307692
Alaudidae.0	14	bill.pPC1	90	6.57928	-9.02063	0.00358848	1.17516	6.58114	-6.88322	0.0036622	0.00356867	1.1749	0.307692
Alaudidae.0	15	bill.pPC1	90	6.57928	-9.02063	0.00358848	1.17516	10.0712	-13.8634	0.00120034	0.00487188	1.20677	0.307692
Alaudidae.0	16	bill.pPC1	90	6.57928	-9.02063	0.00358848	1.17516	6.62212	-6.96516	0.00403968	0.00348972	1.17342	0.307692
Alaudidae.0	17	bill.pPC1	90	6.57928	-9.02063	0.00358848	1.17516	6.66917	-7.05927	0.00428394	0.00342748	1.17258	0.307692
Alaudidae.0	18	bill.pPC1	90	6.57928	-9.02063	0.00358848	1.17516	10.3155	-14.3519	0.000917604	0.00416736	1.17293	0.307692
Alaudidae.0	19	bill.pPC1	90	6.57928	-9.02063	0.00358848	1.17516	7.3537	-8.42833	0.00538908	0.00315231	1.19015	0.307692
Alaudidae.0	20	bill.pPC1	90	6.57928	-9.02063	0.00358848	1.17516	8.72501	-11.171	0.00173571	0.00433347	1.18171	0.307692
Alaudidae.0	1	bill.pPC2	90	37.4697	-70.8015	0.00180629	-0.176422	37.5639	-68.8486	0.00158069	0.00188021	-0.173606	0.307692
Alaudidae.0	2	bill.pPC2	90	37.4697	-70.8015	0.00180629	-0.176422	37.9476	-69.6161	0.00122463	0.00194947	-0.175928	0.307692
Alaudidae.0	3	bill.pPC2	90	37.4697	-70.8015	0.00180629	-0.176422	37.8	-69.3209	0.00119788	0.00194347	-0.173935	0.307692
Alaudidae.0	4	bill.pPC2	90	37.4697	-70.8015	0.00180629	-0.176422	38.2894	-70.2998	0.000907441	0.00206123	-0.177259	0.307692
Alaudidae.0	5	bill.pPC2	90	37.4697	-70.8015	0.00180629	-0.176422	37.5947	-68.9104	0.00152293	0.00188025	-0.175053	0.307692
Alaudidae.0	6	bill.pPC2	90	37.4697	-70.8015	0.00180629	-0.176422	37.5953	-68.9115	0.00145188	0.0018794	-0.175788	0.307692
Alaudidae.0	7	bill.pPC2	90	37.4697	-70.8015	0.00180629	-0.176422	37.7701	-69.2612	0.00141129	0.00196272	-0.172656	0.307692
Alaudidae.0	8	bill.pPC2	90	37.4697	-70.8015	0.00180629	-0.176422	38.0989	-69.9186	0.00123759	0.00198136	-0.175178	0.307692
Alaudidae.0	9	bill.pPC2	90	37.4697	-70.8015	0.00180629	-0.176422	37.5631	-68.8472	0.00155778	0.00186805	-0.175521	0.307692
Alaudidae.0	10	bill.pPC2	90	37.4697	-70.8015	0.00180629	-0.176422	38.9018	-71.5244	0.000570063	0.00210828	-0.171968	0.307692
Alaudidae.0	11	bill.pPC2	90	37.4697	-70.8015	0.00180629	-0.176422	37.4801	-68.6811	0.00173641	0.00182844	-0.176526	0.307692
Alaudidae.0	12	bill.pPC2	90	37.4697	-70.8015	0.00180629	-0.176422	38.1759	-70.0727	0.00105964	0.00197124	-0.172665	0.307692
Alaudidae.0	13	bill.pPC2	90	37.4697	-70.8015	0.00180629	-0.176422	37.8466	-69.4141	0.00126752	0.00195924	-0.175371	0.307692
Alaudidae.0	14	bill.pPC2	90	37.4697	-70.8015	0.00180629	-0.176422	37.7687	-69.2584	0.00138079	0.00192735	-0.171724	0.307692
Alaudidae.0	15	bill.pPC2	90	37.4697	-70.8015	0.00180629	-0.176422	37.7933	-69.3076	0.00144798	0.0019719	-0.169524	0.307692
Alaudidae.0	16	bill.pPC2	90	37.4697	-70.8015	0.00180629	-0.176422	37.7284	-69.1777	0.00106079	0.00198745	-0.171553	0.307692
Alaudidae.0	17	bill.pPC2	90	37.4697	-70.8015	0.00180629	-0.176422	37.5813	-68.8836	0.00145126	0.00189231	-0.173599	0.307692
Alaudidae.0	18	bill.pPC2	90	37.4697	-70.8015	0.00180629	-0.176422	37.478	-68.6769	0.00189076	0.00178698	-0.17658	0.307692
Alaudidae.0	19	bill.pPC2	90	37.4697	-70.8015	0.00180629	-0.176422	37.5717	-68.8643	0.00209936	0.00173698	-0.178082	0.307692
Alaudidae.0	20	bill.pPC2	90	37.4697	-70.8015	0.00180629	-0.176422	37.5289	-68.7787	0.00164363	0.00187389	-0.175759	0.307692
Alaudidae.0	1	bill.pPC3	90	119.081	-234.025	0.000294546	0.167547	121.209	-236.139	0.000126525	0.000348519	0.163977	0.307692
Alaudidae.0	2	bill.pPC3	90	119.081	-234.025	0.000294546	0.167547	122.799	-239.319	7.26e-05	0.00034389	0.167969	0.307692
Alaudidae.0	3	bill.pPC3	90	119.081	-234.025	0.000294546	0.167547	120.542	-234.806	0.000156018	0.000321807	0.167515	0.307692
Alaudidae.0	4	bill.pPC3	90	119.081	-234.025	0.000294546	0.167547	119.704	-233.129	0.000189133	0.000323346	0.168896	0.307692
Alaudidae.0	5	bill.pPC3	90	119.081	-234.025	0.000294546	0.167547	120.286	-234.293	0.000166259	0.000326213	0.16868	0.307692
Alaudidae.0	6	bill.pPC3	90	119.081	-234.025	0.000294546	0.167547	119.655	-233.032	0.000182077	0.000318253	0.170032	0.307692
Alaudidae.0	7	bill.pPC3	90	119.081	-234.025	0.000294546	0.167547	121.628	-236.978	0.000121981	0.00036371	0.156474	0.307692
Alaudidae.0	8	bill.pPC3	90	119.081	-234.025	0.000294546	0.167547	119.868	-233.457	0.000203559	0.000322746	0.167387	0.307692
Alaudidae.0	9	bill.pPC3	90	119.081	-234.025	0.000294546	0.167547	121.613	-236.946	9.72e-05	0.000342772	0.170316	0.307692
Alaudidae.0	10	bill.pPC3	90	119.081	-234.025	0.000294546	0.167547	119.903	-233.527	0.000180623	0.000319364	0.168618	0.307692
Alaudidae.0	11	bill.pPC3	90	119.081	-234.025	0.000294546	0.167547	122.394	-238.508	0.000106648	0.000342381	0.170677	0.307692
Alaudidae.0	12	bill.pPC3	90	119.081	-234.025	0.000294546	0.167547	120.356	-234.432	0.000159034	0.000322914	0.167174	0.307692
Alaudidae.0	13	bill.pPC3	90	119.081	-234.025	0.000294546	0.167547	122.073	-237.868	9.89e-05	0.000348024	0.168886	0.307692
Alaudidae.0	14	bill.pPC3	90	119.081	-234.025	0.000294546	0.167547	122.621	-238.963	9.6e-05	0.000344179	0.169976	0.307692
Alaudidae.0	15	bill.pPC3	90	119.081	-234.025	0.000294546	0.167547	122.11	-237.941	0.000133813	0.000369392	0.161516	0.307692
Alaudidae.0	16	bill.pPC3	90	119.081	-234.025	0.000294546	0.167547	120.774	-235.269	0.000134727	0.000324359	0.166519	0.307692
Alaudidae.0	17	bill.pPC3	90	119.081	-234.025	0.000294546	0.167547	119.751	-233.223	0.000182904	0.000321377	0.165577	0.307692
Alaudidae.0	18	bill.pPC3	90	119.081	-234.025	0.000294546	0.167547	121.066	-235.853	0.000141586	0.000327426	0.168067	0.307692
Alaudidae.0	19	bill.pPC3	90	119.081	-234.025	0.000294546	0.167547	119.582	-232.885	0.000413953	0.000267368	0.168013	0.307692
Alaudidae.0	20	bill.pPC3	90	119.081	-234.025	0.000294546	0.167547	121.019	-235.758	0.000124498	0.000373516	0.167516	0.307692
Alaudidae.0	1	wtt.pPC1	91	15.0158	-25.8953	0.00299852	1.04887	15.024	-23.7721	0.00285359	0.00304787	1.04838	0.307692
Alaudidae.0	2	wtt.pPC1	91	15.0158	-25.8953	0.00299852	1.04887	15.5953	-24.9148	0.00175097	0.00332275	1.04897	0.307692
Alaudidae.0	3	wtt.pPC1	91	15.0158	-25.8953	0.00299852	1.04887	15.017	-23.7581	0.00293583	0.00301398	1.04914	0.307692
Alaudidae.0	4	wtt.pPC1	91	15.0158	-25.8953	0.00299852	1.04887	15.0304	-23.7849	0.00321723	0.00294239	1.05018	0.307692
Alaudidae.0	5	wtt.pPC1	91	15.0158	-25.8953	0.00299852	1.04887	15.3296	-24.3834	0.00394239	0.0027517	1.05126	0.307692
Alaudidae.0	6	wtt.pPC1	91	15.0158	-25.8953	0.00299852	1.04887	15.0378	-23.7997	0.00332473	0.00293375	1.04955	0.307692
Alaudidae.0	7	wtt.pPC1	91	15.0158	-25.8953	0.00299852	1.04887	15.0783	-23.8807	0.00336512	0.00285236	1.04736	0.307692
Alaudidae.0	8	wtt.pPC1	91	15.0158	-25.8953	0.00299852	1.04887	16.0929	-25.9099	0.00151373	0.00349266	1.05054	0.307692
Alaudidae.0	9	wtt.pPC1	91	15.0158	-25.8953	0.00299852	1.04887	15.2817	-24.2875	0.00217641	0.00320785	1.04432	0.307692
Alaudidae.0	10	wtt.pPC1	91	15.0158	-25.8953	0.00299852	1.04887	15.0518	-23.8277	0.00330335	0.00293042	1.04966	0.307692
Alaudidae.0	11	wtt.pPC1	91	15.0158	-25.8953	0.00299852	1.04887	15.7294	-25.1829	0.00197837	0.0032998	1.04768	0.307692
Alaudidae.0	12	wtt.pPC1	91	15.0158	-25.8953	0.00299852	1.04887	15.0295	-23.7832	0.00279061	0.00304718	1.04884	0.307692
Alaudidae.0	13	wtt.pPC1	91	15.0158	-25.8953	0.00299852	1.04887	15.4429	-24.61	0.00209631	0.00324737	1.04786	0.307692
Alaudidae.0	14	wtt.pPC1	91	15.0158	-25.8953	0.00299852	1.04887	15.1243	-23.9727	0.00348155	0.00285306	1.05126	0.307692
Alaudidae.0	15	wtt.pPC1	91	15.0158	-25.8953	0.00299852	1.04887	16.8385	-27.4012	0.00156056	0.00369348	1.05803	0.307692
Alaudidae.0	16	wtt.pPC1	91	15.0158	-25.8953	0.00299852	1.04887	15.2156	-24.1553	0.00398258	0.00278808	1.05048	0.307692
Alaudidae.0	17	wtt.pPC1	91	15.0158	-25.8953	0.00299852	1.04887	15.0251	-23.7744	0.00318084	0.00295718	1.04939	0.307692
Alaudidae.0	18	wtt.pPC1	91	15.0158	-25.8953	0.00299852	1.04887	15.1929	-24.1099	0.00232755	0.00316831	1.04753	0.307692
Alaudidae.0	19	wtt.pPC1	91	15.0158	-25.8953	0.00299852	1.04887	15.0618	-23.8477	0.00336719	0.00291019	1.05428	0.307692
Alaudidae.0	20	wtt.pPC1	91	15.0158	-25.8953	0.00299852	1.04887	15.0927	-23.9095	0.00265934	0.00314077	1.05127	0.307692
Alaudidae.0	1	wtt.pPC2	91	83.955	-163.774	0.000659002	0.530223	83.965	-161.654	0.00068636	0.000650645	0.530318	0.307692
Alaudidae.0	2	wtt.pPC2	91	83.955	-163.774	0.000659002	0.530223	84.1605	-162.045	0.00048626	0.000704969	0.529979	0.307692
Alaudidae.0	3	wtt.pPC2	91	83.955	-163.774	0.000659002	0.530223	84.0029	-161.73	0.000744261	0.000641228	0.530738	0.307692
Alaudidae.0	4	wtt.pPC2	91	83.955	-163.774	0.000659002	0.530223	83.9704	-161.665	0.000699867	0.000649727	0.530447	0.307692
Alaudidae.0	5	wtt.pPC2	91	83.955	-163.774	0.000659002	0.530223	84.0567	-161.838	0.000542879	0.000691106	0.530005	0.307692
Alaudidae.0	6	wtt.pPC2	91	83.955	-163.774	0.000659002	0.530223	84.2856	-162.295	0.000425897	0.000709289	0.52901	0.307692
Alaudidae.0	7	wtt.pPC2	91	83.955	-163.774	0.000659002	0.530223	84.0029	-161.73	0.000606766	0.000681913	0.530699	0.307692
Alaudidae.0	8	wtt.pPC2	91	83.955	-163.774	0.000659002	0.530223	84.0104	-161.745	0.000589539	0.000681949	0.529624	0.307692
Alaudidae.0	9	wtt.pPC2	91	83.955	-163.774	0.000659002	0.530223	84.0326	-161.789	0.000764195	0.000634455	0.530091	0.307692
Alaudidae.0	10	wtt.pPC2	91	83.955	-163.774	0.000659002	0.530223	84.6045	-162.933	0.00036345	0.000727264	0.529412	0.307692
Alaudidae.0	11	wtt.pPC2	91	83.955	-163.774	0.000659002	0.530223	84.0487	-161.822	0.000751164	0.000632237	0.529844	0.307692
Alaudidae.0	12	wtt.pPC2	91	83.955	-163.774	0.000659002	0.530223	83.9829	-161.69	0.000592612	0.000675279	0.529881	0.307692
Alaudidae.0	13	wtt.pPC2	91	83.955	-163.774	0.000659002	0.530223	84.0189	-161.762	0.000728761	0.000641318	0.530555	0.307692
Alaudidae.0	14	wtt.pPC2	91	83.955	-163.774	0.000659002	0.530223	84.0537	-161.832	0.000566837	0.000688228	0.531294	0.307692
Alaudidae.0	15	wtt.pPC2	91	83.955	-163.774	0.000659002	0.530223	83.9872	-161.698	0.000622456	0.000677774	0.529602	0.307692
Alaudidae.0	16	wtt.pPC2	91	83.955	-163.774	0.000659002	0.530223	83.9797	-161.683	0.000717371	0.000647446	0.530061	0.307692
Alaudidae.0	17	wtt.pPC2	91	83.955	-163.774	0.000659002	0.530223	84.0844	-161.893	0.000785534	0.00063038	0.530997	0.307692
Alaudidae.0	18	wtt.pPC2	91	83.955	-163.774	0.000659002	0.530223	84.398	-162.52	0.000914369	0.000597141	0.532721	0.307692
Alaudidae.0	19	wtt.pPC2	91	83.955	-163.774	0.000659002	0.530223	84.2931	-162.31	0.00043723	0.000715798	0.529027	0.307692
Alaudidae.0	20	wtt.pPC2	91	83.955	-163.774	0.000659002	0.530223	83.9623	-161.649	0.000638582	0.000669328	0.529929	0.307692
Alaudidae.0	1	wtt.pPC3	91	114.744	-225.351	0.000334973	-0.00309676	115.342	-224.408	0.000221822	0.000374006	-0.00365848	0.307692
Alaudidae.0	2	wtt.pPC3	91	114.744	-225.351	0.000334973	-0.00309676	116.944	-227.613	0.000112314	0.000389062	-0.00404655	0.307692
Alaudidae.0	3	wtt.pPC3	91	114.744	-225.351	0.000334973	-0.00309676	115.236	-224.196	0.000193771	0.000369524	-0.00498209	0.307692
Alaudidae.0	4	wtt.pPC3	91	114.744	-225.351	0.000334973	-0.00309676	114.777	-223.279	0.000300064	0.000345277	-0.00288804	0.307692
Alaudidae.0	5	wtt.pPC3	91	114.744	-225.351	0.000334973	-0.00309676	116.047	-225.818	0.000158286	0.000381624	-0.00307538	0.307692
Alaudidae.0	6	wtt.pPC3	91	114.744	-225.351	0.000334973	-0.00309676	114.821	-223.367	0.000271614	0.00034968	-0.00229327	0.307692
Alaudidae.0	7	wtt.pPC3	91	114.744	-225.351	0.000334973	-0.00309676	115.689	-225.102	0.000225999	0.000378634	-0.0031567	0.307692
Alaudidae.0	8	wtt.pPC3	91	114.744	-225.351	0.000334973	-0.00309676	115.118	-223.96	0.000239304	0.00036711	-0.00582426	0.307692
Alaudidae.0	9	wtt.pPC3	91	114.744	-225.351	0.000334973	-0.00309676	115.745	-225.213	0.00017257	0.000377537	-0.00228573	0.307692
Alaudidae.0	10	wtt.pPC3	91	114.744	-225.351	0.000334973	-0.00309676	116.526	-226.776	0.00014163	0.00037468	-0.00332254	0.307692
Alaudidae.0	11	wtt.pPC3	91	114.744	-225.351	0.000334973	-0.00309676	114.825	-223.375	0.000293289	0.000348943	-0.00277428	0.307692
Alaudidae.0	12	wtt.pPC3	91	114.744	-225.351	0.000334973	-0.00309676	115.205	-224.135	0.000224001	0.000360999	-0.00436524	0.307692
Alaudidae.0	13	wtt.pPC3	91	114.744	-225.351	0.000334973	-0.00309676	115.679	-225.081	0.000209812	0.000368796	-0.00221524	0.307692
Alaudidae.0	14	wtt.pPC3	91	114.744	-225.351	0.000334973	-0.00309676	114.93	-223.584	0.000271213	0.00035518	-0.00367631	0.307692
Alaudidae.0	15	wtt.pPC3	91	114.744	-225.351	0.000334973	-0.00309676	117.256	-228.236	0.000148441	0.000427362	-0.0137882	0.307692
Alaudidae.0	16	wtt.pPC3	91	114.744	-225.351	0.000334973	-0.00309676	115.574	-224.872	0.000149225	0.000379632	-0.00550168	0.307692
Alaudidae.0	17	wtt.pPC3	91	114.744	-225.351	0.000334973	-0.00309676	115.607	-224.939	0.000194987	0.000367671	-0.00536	0.307692
Alaudidae.0	18	wtt.pPC3	91	114.744	-225.351	0.000334973	-0.00309676	115.122	-223.968	0.000221876	0.00036547	-0.00363024	0.307692
Alaudidae.0	19	wtt.pPC3	91	114.744	-225.351	0.000334973	-0.00309676	114.755	-223.233	0.000354271	0.000330606	-0.00357823	0.307692
Alaudidae.0	20	wtt.pPC3	91	114.744	-225.351	0.000334973	-0.00309676	114.759	-223.241	0.000358448	0.000325602	-0.00231299	0.307692
Alcedinidae.0	1	ln.mass	86	-59.1796	122.504	0.0181168	4.23838	-56.6155	119.524	0.0113116	0.0303654	4.09973	0.623656
Alcedinidae.0	2	ln.mass	86	-59.1796	122.504	0.0181168	4.23838	-54.5585	115.41	0.00962557	0.0322655	4.31308	0.623656
Alcedinidae.0	3	ln.mass	86	-59.1796	122.504	0.0181168	4.23838	-55.6365	117.566	0.0106769	0.0314268	4.35987	0.623656
Alcedinidae.0	4	ln.mass	86	-59.1796	122.504	0.0181168	4.23838	-57.8364	121.966	0.013897	0.0241006	4.21791	0.623656
Alcedinidae.0	5	ln.mass	86	-59.1796	122.504	0.0181168	4.23838	-57.0292	120.351	0.0114839	0.0265638	4.36612	0.623656
Alcedinidae.0	6	ln.mass	86	-59.1796	122.504	0.0181168	4.23838	-55.509	117.311	0.0105856	0.0289175	4.39656	0.623656
Alcedinidae.0	7	ln.mass	86	-59.1796	122.504	0.0181168	4.23838	-57.387	121.067	0.0117096	0.0235399	4.1242	0.623656
Alcedinidae.0	8	ln.mass	86	-59.1796	122.504	0.0181168	4.23838	-56.3222	118.937	0.0115736	0.0349511	4.32437	0.623656
Alcedinidae.0	9	ln.mass	86	-59.1796	122.504	0.0181168	4.23838	-55.6473	117.587	0.0102719	0.0292402	4.20374	0.623656
Alcedinidae.0	10	ln.mass	86	-59.1796	122.504	0.0181168	4.23838	-56.3924	119.077	0.00975432	0.0274801	4.38302	0.623656
Alcedinidae.0	11	ln.mass	86	-59.1796	122.504	0.0181168	4.23838	-57.1232	120.539	0.0121035	0.0270717	4.27439	0.623656
Alcedinidae.0	12	ln.mass	86	-59.1796	122.504	0.0181168	4.23838	-55.9193	118.131	0.0106077	0.0290431	4.3354	0.623656
Alcedinidae.0	13	ln.mass	86	-59.1796	122.504	0.0181168	4.23838	-59.0488	124.39	0.0168031	0.0207115	4.22782	0.623656
Alcedinidae.0	14	ln.mass	86	-59.1796	122.504	0.0181168	4.23838	-58.6243	123.541	0.0151781	0.0222235	4.22467	0.623656
Alcedinidae.0	15	ln.mass	86	-59.1796	122.504	0.0181168	4.23838	-58.9409	124.174	0.0160919	0.0227339	4.23257	0.623656
Alcedinidae.0	16	ln.mass	86	-59.1796	122.504	0.0181168	4.23838	-56.4208	119.134	0.0107046	0.0296313	4.30304	0.623656
Alcedinidae.0	17	ln.mass	86	-59.1796	122.504	0.0181168	4.23838	-56.2342	118.761	0.0113787	0.0296257	4.16455	0.623656
Alcedinidae.0	18	ln.mass	86	-59.1796	122.504	0.0181168	4.23838	-58.8785	124.05	0.0156275	0.0218784	4.26372	0.623656
Alcedinidae.0	19	ln.mass	86	-59.1796	122.504	0.0181168	4.23838	-59.0905	124.474	0.0168928	0.0202503	4.22232	0.623656
Alcedinidae.0	20	ln.mass	86	-59.1796	122.504	0.0181168	4.23838	-58.7833	123.859	0.0154455	0.0221564	4.1689	0.623656
Alcedinidae.0	1	bill.pPC1	86	-33.9852	72.1149	0.0100837	-0.454325	-31.0096	68.3119	0.00626972	0.0166344	-0.393605	0.623656
Alcedinidae.0	2	bill.pPC1	86	-33.9852	72.1149	0.0100837	-0.454325	-29.1614	64.6155	0.00515741	0.0185306	-0.52216	0.623656
Alcedinidae.0	3	bill.pPC1	86	-33.9852	72.1149	0.0100837	-0.454325	-29.7345	65.7616	0.00577269	0.017477	-0.55052	0.623656
Alcedinidae.0	4	bill.pPC1	86	-33.9852	72.1149	0.0100837	-0.454325	-29.5196	65.3318	0.00576464	0.0161134	-0.429412	0.623656
Alcedinidae.0	5	bill.pPC1	86	-33.9852	72.1149	0.0100837	-0.454325	-28.796	63.8846	0.00474466	0.016899	-0.553632	0.623656
Alcedinidae.0	6	bill.pPC1	86	-33.9852	72.1149	0.0100837	-0.454325	-28.3647	63.022	0.0050868	0.0171797	-0.590523	0.623656
Alcedinidae.0	7	bill.pPC1	86	-33.9852	72.1149	0.0100837	-0.454325	-30.2217	66.736	0.00513382	0.0142004	-0.333506	0.623656
Alcedinidae.0	8	bill.pPC1	86	-33.9852	72.1149	0.0100837	-0.454325	-30.1749	66.6425	0.00602339	0.020433	-0.540848	0.623656
Alcedinidae.0	9	bill.pPC1	86	-33.9852	72.1149	0.0100837	-0.454325	-29.3726	65.0379	0.00467964	0.0185806	-0.448886	0.623656
Alcedinidae.0	10	bill.pPC1	86	-33.9852	72.1149	0.0100837	-0.454325	-29.9599	66.2124	0.00501227	0.0154421	-0.518888	0.623656
Alcedinidae.0	11	bill.pPC1	86	-33.9852	72.1149	0.0100837	-0.454325	-30.8009	67.8946	0.00600211	0.0162078	-0.506282	0.623656
Alcedinidae.0	12	bill.pPC1	86	-33.9852	72.1149	0.0100837	-0.454325	-27.4046	61.1019	0.00441453	0.0184773	-0.547559	0.623656
Alcedinidae.0	13	bill.pPC1	86	-33.9852	72.1149	0.0100837	-0.454325	-32.788	71.8688	0.0077537	0.0148169	-0.436287	0.623656
Alcedinidae.0	14	bill.pPC1	86	-33.9852	72.1149	0.0100837	-0.454325	-32.1055	70.5037	0.00696815	0.0145426	-0.438556	0.623656
Alcedinidae.0	15	bill.pPC1	86	-33.9852	72.1149	0.0100837	-0.454325	-31.3561	69.0049	0.00663759	0.0183145	-0.446151	0.623656
Alcedinidae.0	16	bill.pPC1	86	-33.9852	72.1149	0.0100837	-0.454325	-30.0152	66.3232	0.00565662	0.0164326	-0.479469	0.623656
Alcedinidae.0	17	bill.pPC1	86	-33.9852	72.1149	0.0100837	-0.454325	-28.8905	64.0736	0.00529348	0.0182937	-0.406151	0.623656
Alcedinidae.0	18	bill.pPC1	86	-33.9852	72.1149	0.0100837	-0.454325	-33.5765	73.4457	0.00863186	0.0122306	-0.473961	0.623656
Alcedinidae.0	19	bill.pPC1	86	-33.9852	72.1149	0.0100837	-0.454325	-33.139	72.5707	0.00816638	0.0134018	-0.42762	0.623656
Alcedinidae.0	20	bill.pPC1	86	-33.9852	72.1149	0.0100837	-0.454325	-32.0184	70.3296	0.00691737	0.0148897	-0.357996	0.623656
Alcedinidae.0	1	bill.pPC2	86	75.5463	-146.948	0.000789529	0.0463424	76.6339	-146.975	0.000503067	0.00139605	0.00347605	0.623656
Alcedinidae.0	2	bill.pPC2	86	75.5463	-146.948	0.000789529	0.0463424	84.7639	-163.235	0.000301759	0.00159237	-0.0129283	0.623656
Alcedinidae.0	3	bill.pPC2	86	75.5463	-146.948	0.000789529	0.0463424	76.7306	-147.169	0.000602164	0.0011127	0.0213511	0.623656
Alcedinidae.0	4	bill.pPC2	86	75.5463	-146.948	0.000789529	0.0463424	75.5819	-144.871	0.000751336	0.00084708	0.042361	0.623656
Alcedinidae.0	5	bill.pPC2	86	75.5463	-146.948	0.000789529	0.0463424	80.3934	-154.494	0.000368166	0.00135293	0.00021714	0.623656
Alcedinidae.0	6	bill.pPC2	86	75.5463	-146.948	0.000789529	0.0463424	76.5051	-146.717	0.000594451	0.0010811	-0.00206596	0.623656
Alcedinidae.0	7	bill.pPC2	86	75.5463	-146.948	0.000789529	0.0463424	86.0507	-165.809	0.000193076	0.00131332	0.111538	0.623656
Alcedinidae.0	8	bill.pPC2	86	75.5463	-146.948	0.000789529	0.0463424	75.6919	-145.091	0.000850571	0.000656395	0.0536046	0.623656
Alcedinidae.0	9	bill.pPC2	86	75.5463	-146.948	0.000789529	0.0463424	84.1344	-161.976	0.00031684	0.00139272	0.0384882	0.623656
Alcedinidae.0	10	bill.pPC2	86	75.5463	-146.948	0.000789529	0.0463424	83.4173	-160.542	0.000284826	0.00130703	0.08331	0.623656
Alcedinidae.0	11	bill.pPC2	86	75.5463	-146.948	0.000789529	0.0463424	77.6837	-149.075	0.000534306	0.00116204	0.0267378	0.623656
Alcedinidae.0	12	bill.pPC2	86	75.5463	-146.948	0.000789529	0.0463424	76.297	-146.301	0.00061892	0.00103846	0.0161968	0.623656
Alcedinidae.0	13	bill.pPC2	86	75.5463	-146.948	0.000789529	0.0463424	77.4992	-148.706	0.000544461	0.00131459	0.0265591	0.623656
Alcedinidae.0	14	bill.pPC2	86	75.5463	-146.948	0.000789529	0.0463424	76.0576	-145.823	0.000599557	0.00109582	0.0306819	0.623656
Alcedinidae.0	15	bill.pPC2	86	75.5463	-146.948	0.000789529	0.0463424	75.7659	-145.239	0.000671135	0.00107905	0.0351231	0.623656
Alcedinidae.0	16	bill.pPC2	86	75.5463	-146.948	0.000789529	0.0463424	77.3481	-148.404	0.000454119	0.00139124	0.0456525	0.623656
Alcedinidae.0	17	bill.pPC2	86	75.5463	-146.948	0.000789529	0.0463424	79.0281	-151.764	0.000391159	0.00165351	-0.00525841	0.623656
Alcedinidae.0	18	bill.pPC2	86	75.5463	-146.948	0.000789529	0.0463424	77.9261	-149.56	0.000508156	0.00121658	0.0223724	0.623656
Alcedinidae.0	19	bill.pPC2	86	75.5463	-146.948	0.000789529	0.0463424	76.8492	-147.406	0.000588872	0.00115462	0.0291402	0.623656
Alcedinidae.0	20	bill.pPC2	86	75.5463	-146.948	0.000789529	0.0463424	76.0168	-145.741	0.000642221	0.00102496	0.0440533	0.623656
Alcedinidae.0	1	bill.pPC3	86	117.157	-230.169	0.000299992	0.0154028	121.621	-236.949	0.000427224	0.000106762	0.0453531	0.623656
Alcedinidae.0	2	bill.pPC3	86	117.157	-230.169	0.000299992	0.0154028	118.773	-231.253	0.000224051	0.000419463	0.00589272	0.623656
Alcedinidae.0	3	bill.pPC3	86	117.157	-230.169	0.000299992	0.0154028	118.996	-231.7	0.000215698	0.000445055	0.0119484	0.623656
Alcedinidae.0	4	bill.pPC3	86	117.157	-230.169	0.000299992	0.0154028	121.567	-236.842	0.00041544	0.00012705	0.0253566	0.623656
Alcedinidae.0	5	bill.pPC3	86	117.157	-230.169	0.000299992	0.0154028	117.308	-228.323	0.000267288	0.000341034	0.0145095	0.623656
Alcedinidae.0	6	bill.pPC3	86	117.157	-230.169	0.000299992	0.0154028	117.7	-229.108	0.000255156	0.000363985	0.0114334	0.623656
Alcedinidae.0	7	bill.pPC3	86	117.157	-230.169	0.000299992	0.0154028	117.966	-229.64	0.000229401	0.000362209	0.0176098	0.623656
Alcedinidae.0	8	bill.pPC3	86	117.157	-230.169	0.000299992	0.0154028	120.713	-235.134	0.00036713	0.000130116	0.019262	0.623656
Alcedinidae.0	9	bill.pPC3	86	117.157	-230.169	0.000299992	0.0154028	118.601	-230.91	0.000219463	0.000414573	0.00958664	0.623656
Alcedinidae.0	10	bill.pPC3	86	117.157	-230.169	0.000299992	0.0154028	117.717	-229.141	0.000233785	0.000369765	0.0193328	0.623656
Alcedinidae.0	11	bill.pPC3	86	117.157	-230.169	0.000299992	0.0154028	118.371	-230.45	0.000227891	0.00040587	0.012918	0.623656
Alcedinidae.0	12	bill.pPC3	86	117.157	-230.169	0.000299992	0.0154028	117.244	-228.195	0.000273604	0.000338056	0.0133058	0.623656
Alcedinidae.0	13	bill.pPC3	86	117.157	-230.169	0.000299992	0.0154028	117.183	-228.074	0.000311893	0.000279936	0.0169752	0.623656
Alcedinidae.0	14	bill.pPC3	86	117.157	-230.169	0.000299992	0.0154028	118.877	-231.462	0.00039098	0.000180112	0.0200838	0.623656
Alcedinidae.0	15	bill.pPC3	86	117.157	-230.169	0.000299992	0.0154028	121.34	-236.387	0.000377777	0.000116838	0.0215697	0.623656
Alcedinidae.0	16	bill.pPC3	86	117.157	-230.169	0.000299992	0.0154028	117.215	-228.136	0.000282464	0.00032507	0.0157736	0.623656
Alcedinidae.0	17	bill.pPC3	86	117.157	-230.169	0.000299992	0.0154028	117.228	-228.163	0.000323657	0.0002628	0.0177896	0.623656
Alcedinidae.0	18	bill.pPC3	86	117.157	-230.169	0.000299992	0.0154028	117.194	-228.096	0.000281534	0.000330033	0.0148535	0.623656
Alcedinidae.0	19	bill.pPC3	86	117.157	-230.169	0.000299992	0.0154028	119.838	-233.383	0.000378443	0.000161005	0.0262267	0.623656
Alcedinidae.0	20	bill.pPC3	86	117.157	-230.169	0.000299992	0.0154028	120.795	-235.297	0.00039882	0.000146615	0.0305571	0.623656
Alcedinidae.0	1	wtt.pPC1	86	-31.3223	66.7893	0.00947824	1.13116	-30.7797	67.852	0.00799258	0.0119338	1.15804	0.623656
Alcedinidae.0	2	wtt.pPC1	86	-31.3223	66.7893	0.00947824	1.13116	-29.1604	64.6134	0.00653809	0.0141029	1.06376	0.623656
Alcedinidae.0	3	wtt.pPC1	86	-31.3223	66.7893	0.00947824	1.13116	-27.3211	60.9348	0.00549376	0.0163901	0.995305	0.623656
Alcedinidae.0	4	wtt.pPC1	86	-31.3223	66.7893	0.00947824	1.13116	-30.1505	66.5936	0.00735179	0.0125491	1.14145	0.623656
Alcedinidae.0	5	wtt.pPC1	86	-31.3223	66.7893	0.00947824	1.13116	-28.7086	63.7098	0.00572658	0.0142409	0.988472	0.623656
Alcedinidae.0	6	wtt.pPC1	86	-31.3223	66.7893	0.00947824	1.13116	-29.0653	64.4234	0.00621425	0.0142504	0.975227	0.623656
Alcedinidae.0	7	wtt.pPC1	86	-31.3223	66.7893	0.00947824	1.13116	-28.9	64.0928	0.00549977	0.0129204	1.2737	0.623656
Alcedinidae.0	8	wtt.pPC1	86	-31.3223	66.7893	0.00947824	1.13116	-29.1376	64.5679	0.00644023	0.0172306	1.04891	0.623656
Alcedinidae.0	9	wtt.pPC1	86	-31.3223	66.7893	0.00947824	1.13116	-27.8509	61.9944	0.00540068	0.0152697	1.14947	0.623656
Alcedinidae.0	10	wtt.pPC1	86	-31.3223	66.7893	0.00947824	1.13116	-29.0477	64.3881	0.00573357	0.0134197	1.0829	0.623656
Alcedinidae.0	11	wtt.pPC1	86	-31.3223	66.7893	0.00947824	1.13116	-29.1636	64.6198	0.00637311	0.0139893	1.10209	0.623656
Alcedinidae.0	12	wtt.pPC1	86	-31.3223	66.7893	0.00947824	1.13116	-28.4876	63.2678	0.00573735	0.0149773	1.01265	0.623656
Alcedinidae.0	13	wtt.pPC1	86	-31.3223	66.7893	0.00947824	1.13116	-30.8466	67.9859	0.00814355	0.0121314	1.14468	0.623656
Alcedinidae.0	14	wtt.pPC1	86	-31.3223	66.7893	0.00947824	1.13116	-31.0853	68.4632	0.0084741	0.0108847	1.13304	0.623656
Alcedinidae.0	15	wtt.pPC1	86	-31.3223	66.7893	0.00947824	1.13116	-31.102	68.4968	0.00862502	0.011357	1.13228	0.623656
Alcedinidae.0	16	wtt.pPC1	86	-31.3223	66.7893	0.00947824	1.13116	-29.6755	65.6437	0.00653726	0.0138595	1.0911	0.623656
Alcedinidae.0	17	wtt.pPC1	86	-31.3223	66.7893	0.00947824	1.13116	-29.8841	66.0609	0.00694207	0.0137927	1.14971	0.623656
Alcedinidae.0	18	wtt.pPC1	86	-31.3223	66.7893	0.00947824	1.13116	-31.1574	68.6074	0.00855142	0.0108647	1.10722	0.623656
Alcedinidae.0	19	wtt.pPC1	86	-31.3223	66.7893	0.00947824	1.13116	-30.8567	68.0061	0.00800599	0.0120941	1.14987	0.623656
Alcedinidae.0	20	wtt.pPC1	86	-31.3223	66.7893	0.00947824	1.13116	-31.0009	68.2945	0.00815173	0.0115056	1.18204	0.623656
Alcedinidae.0	1	wtt.pPC2	86	60.8222	-117.5	0.00111194	0.928493	60.8227	-115.353	0.00110758	0.00112065	0.928307	0.623656
Alcedinidae.0	2	wtt.pPC2	86	60.8222	-117.5	0.00111194	0.928493	61.0216	-115.751	0.000998196	0.00129603	0.924605	0.623656
Alcedinidae.0	3	wtt.pPC2	86	60.8222	-117.5	0.00111194	0.928493	61.864	-117.435	0.000853068	0.00156585	0.927647	0.623656
Alcedinidae.0	4	wtt.pPC2	86	60.8222	-117.5	0.00111194	0.928493	61.2486	-116.204	0.000966398	0.00132229	0.925824	0.623656
Alcedinidae.0	5	wtt.pPC2	86	60.8222	-117.5	0.00111194	0.928493	61.0021	-115.712	0.000987831	0.00126389	0.931806	0.623656
Alcedinidae.0	6	wtt.pPC2	86	60.8222	-117.5	0.00111194	0.928493	60.8233	-115.354	0.00110379	0.00112422	0.92847	0.623656
Alcedinidae.0	7	wtt.pPC2	86	60.8222	-117.5	0.00111194	0.928493	61.4684	-116.644	0.000848619	0.00134534	0.93159	0.623656
Alcedinidae.0	8	wtt.pPC2	86	60.8222	-117.5	0.00111194	0.928493	60.9159	-115.539	0.00105697	0.00123972	0.928344	0.623656
Alcedinidae.0	9	wtt.pPC2	86	60.8222	-117.5	0.00111194	0.928493	60.9786	-115.664	0.00100922	0.00125944	0.929255	0.623656
Alcedinidae.0	10	wtt.pPC2	86	60.8222	-117.5	0.00111194	0.928493	61.814	-117.335	0.000791763	0.00145677	0.930204	0.623656
Alcedinidae.0	11	wtt.pPC2	86	60.8222	-117.5	0.00111194	0.928493	60.8243	-115.356	0.00109932	0.00112953	0.928023	0.623656
Alcedinidae.0	12	wtt.pPC2	86	60.8222	-117.5	0.00111194	0.928493	60.8489	-115.405	0.00115398	0.00105707	0.928436	0.623656
Alcedinidae.0	13	wtt.pPC2	86	60.8222	-117.5	0.00111194	0.928493	60.9034	-115.514	0.00116954	0.00100119	0.931295	0.623656
Alcedinidae.0	14	wtt.pPC2	86	60.8222	-117.5	0.00111194	0.928493	61.3592	-116.426	0.000919798	0.00139021	0.926281	0.623656
Alcedinidae.0	15	wtt.pPC2	86	60.8222	-117.5	0.00111194	0.928493	60.9343	-115.576	0.00104382	0.00126073	0.927541	0.623656
Alcedinidae.0	16	wtt.pPC2	86	60.8222	-117.5	0.00111194	0.928493	61.5193	-116.746	0.000885467	0.00144608	0.925463	0.623656
Alcedinidae.0	17	wtt.pPC2	86	60.8222	-117.5	0.00111194	0.928493	61.0684	-115.844	0.000999862	0.0012979	0.927767	0.623656
Alcedinidae.0	18	wtt.pPC2	86	60.8222	-117.5	0.00111194	0.928493	60.9034	-115.514	0.00119024	0.000999692	0.923563	0.623656
Alcedinidae.0	19	wtt.pPC2	86	60.8222	-117.5	0.00111194	0.928493	60.8265	-115.36	0.0011263	0.001091	0.928857	0.623656
Alcedinidae.0	20	wtt.pPC2	86	60.8222	-117.5	0.00111194	0.928493	60.9953	-115.698	0.00120735	0.000973229	0.93287	0.623656
Alcedinidae.0	1	wtt.pPC3	86	82.2824	-160.42	0.000675048	0.33699	83.1525	-160.012	0.000527651	0.000931621	0.304816	0.623656
Alcedinidae.0	2	wtt.pPC3	86	82.2824	-160.42	0.000675048	0.33699	82.6872	-159.082	0.000583878	0.000821706	0.325293	0.623656
Alcedinidae.0	3	wtt.pPC3	86	82.2824	-160.42	0.000675048	0.33699	83.8683	-161.444	0.000465196	0.00106796	0.322423	0.623656
Alcedinidae.0	4	wtt.pPC3	86	82.2824	-160.42	0.000675048	0.33699	82.9905	-159.688	0.000524827	0.000915493	0.322277	0.623656
Alcedinidae.0	5	wtt.pPC3	86	82.2824	-160.42	0.000675048	0.33699	83.5679	-160.843	0.000481706	0.000920723	0.328514	0.623656
Alcedinidae.0	6	wtt.pPC3	86	82.2824	-160.42	0.000675048	0.33699	82.4456	-158.598	0.000605739	0.000775096	0.329416	0.623656
Alcedinidae.0	7	wtt.pPC3	86	82.2824	-160.42	0.000675048	0.33699	83.7842	-161.276	0.000449968	0.000871182	0.343742	0.623656
Alcedinidae.0	8	wtt.pPC3	86	82.2824	-160.42	0.000675048	0.33699	85.2107	-164.129	0.000396804	0.00147603	0.312879	0.623656
Alcedinidae.0	9	wtt.pPC3	86	82.2824	-160.42	0.000675048	0.33699	83.6836	-161.075	0.000448398	0.00102991	0.327484	0.623656
Alcedinidae.0	10	wtt.pPC3	86	82.2824	-160.42	0.000675048	0.33699	83.2332	-160.174	0.000434778	0.000960617	0.366055	0.623656
Alcedinidae.0	11	wtt.pPC3	86	82.2824	-160.42	0.000675048	0.33699	82.7994	-159.306	0.000555334	0.000853951	0.331131	0.623656
Alcedinidae.0	12	wtt.pPC3	86	82.2824	-160.42	0.000675048	0.33699	82.8822	-159.472	0.000540034	0.000870953	0.321893	0.623656
Alcedinidae.0	13	wtt.pPC3	86	82.2824	-160.42	0.000675048	0.33699	82.6149	-158.937	0.000588984	0.000852685	0.326792	0.623656
Alcedinidae.0	14	wtt.pPC3	86	82.2824	-160.42	0.000675048	0.33699	83.9243	-161.556	0.00046257	0.000997814	0.314341	0.623656
Alcedinidae.0	15	wtt.pPC3	86	82.2824	-160.42	0.000675048	0.33699	82.285	-158.277	0.000665708	0.00069582	0.336237	0.623656
Alcedinidae.0	16	wtt.pPC3	86	82.2824	-160.42	0.000675048	0.33699	83.715	-161.137	0.000471446	0.000986923	0.333707	0.623656
Alcedinidae.0	17	wtt.pPC3	86	82.2824	-160.42	0.000675048	0.33699	82.5812	-158.87	0.000578345	0.000841269	0.320133	0.623656
Alcedinidae.0	18	wtt.pPC3	86	82.2824	-160.42	0.000675048	0.33699	82.8818	-159.471	0.000804054	0.000492149	0.338531	0.623656
Alcedinidae.0	19	wtt.pPC3	86	82.2824	-160.42	0.000675048	0.33699	82.9986	-159.704	0.000525364	0.000960513	0.316639	0.623656
Alcedinidae.0	20	wtt.pPC3	86	82.2824	-160.42	0.000675048	0.33699	85.2253	-164.158	0.000393914	0.00114187	0.307779	0.623656
Anatidae.0	1	ln.mass	152	-108.346	220.773	0.0588349	6.83382	NA	NA	NA	NA	NA	0.0649351
Anatidae.0	2	ln.mass	152	-108.346	220.773	0.0588349	6.83382	NA	NA	NA	NA	NA	0.0649351
Anatidae.0	3	ln.mass	152	-108.346	220.773	0.0588349	6.83382	NA	NA	NA	NA	NA	0.0649351
Anatidae.0	4	ln.mass	152	-108.346	220.773	0.0588349	6.83382	NA	NA	NA	NA	NA	0.0649351
Anatidae.0	5	ln.mass	152	-108.346	220.773	0.0588349	6.83382	NA	NA	NA	NA	NA	0.0649351
Anatidae.0	6	ln.mass	152	-108.346	220.773	0.0588349	6.83382	NA	NA	NA	NA	NA	0.0649351
Anatidae.0	7	ln.mass	152	-108.346	220.773	0.0588349	6.83382	NA	NA	NA	NA	NA	0.0649351
Anatidae.0	8	ln.mass	152	-108.346	220.773	0.0588349	6.83382	NA	NA	NA	NA	NA	0.0649351
Anatidae.0	9	ln.mass	152	-108.346	220.773	0.0588349	6.83382	NA	NA	NA	NA	NA	0.0649351
Anatidae.0	10	ln.mass	152	-108.346	220.773	0.0588349	6.83382	NA	NA	NA	NA	NA	0.0649351
Anatidae.0	11	ln.mass	152	-108.346	220.773	0.0588349	6.83382	NA	NA	NA	NA	NA	0.0649351
Anatidae.0	12	ln.mass	152	-108.346	220.773	0.0588349	6.83382	NA	NA	NA	NA	NA	0.0649351
Anatidae.0	13	ln.mass	152	-108.346	220.773	0.0588349	6.83382	NA	NA	NA	NA	NA	0.0649351
Anatidae.0	14	ln.mass	152	-108.346	220.773	0.0588349	6.83382	NA	NA	NA	NA	NA	0.0649351
Anatidae.0	15	ln.mass	152	-108.346	220.773	0.0588349	6.83382	NA	NA	NA	NA	NA	0.0649351
Anatidae.0	16	ln.mass	152	-108.346	220.773	0.0588349	6.83382	NA	NA	NA	NA	NA	0.0649351
Anatidae.0	17	ln.mass	152	-108.346	220.773	0.0588349	6.83382	NA	NA	NA	NA	NA	0.0649351
Anatidae.0	18	ln.mass	152	-108.346	220.773	0.0588349	6.83382	NA	NA	NA	NA	NA	0.0649351
Anatidae.0	19	ln.mass	152	-108.346	220.773	0.0588349	6.83382	NA	NA	NA	NA	NA	0.0649351
Anatidae.0	20	ln.mass	152	-108.346	220.773	0.0588349	6.83382	NA	NA	NA	NA	NA	0.0649351
Anatidae.0	1	bill.pPC1	152	-47.9613	100.003	0.026581	-0.810991	NA	NA	NA	NA	NA	0.0649351
Anatidae.0	2	bill.pPC1	152	-47.9613	100.003	0.026581	-0.810991	NA	NA	NA	NA	NA	0.0649351
Anatidae.0	3	bill.pPC1	152	-47.9613	100.003	0.026581	-0.810991	NA	NA	NA	NA	NA	0.0649351
Anatidae.0	4	bill.pPC1	152	-47.9613	100.003	0.026581	-0.810991	NA	NA	NA	NA	NA	0.0649351
Anatidae.0	5	bill.pPC1	152	-47.9613	100.003	0.026581	-0.810991	NA	NA	NA	NA	NA	0.0649351
Anatidae.0	6	bill.pPC1	152	-47.9613	100.003	0.026581	-0.810991	NA	NA	NA	NA	NA	0.0649351
Anatidae.0	7	bill.pPC1	152	-47.9613	100.003	0.026581	-0.810991	NA	NA	NA	NA	NA	0.0649351
Anatidae.0	8	bill.pPC1	152	-47.9613	100.003	0.026581	-0.810991	NA	NA	NA	NA	NA	0.0649351
Anatidae.0	9	bill.pPC1	152	-47.9613	100.003	0.026581	-0.810991	NA	NA	NA	NA	NA	0.0649351
Anatidae.0	10	bill.pPC1	152	-47.9613	100.003	0.026581	-0.810991	NA	NA	NA	NA	NA	0.0649351
Anatidae.0	11	bill.pPC1	152	-47.9613	100.003	0.026581	-0.810991	NA	NA	NA	NA	NA	0.0649351
Anatidae.0	12	bill.pPC1	152	-47.9613	100.003	0.026581	-0.810991	NA	NA	NA	NA	NA	0.0649351
Anatidae.0	13	bill.pPC1	152	-47.9613	100.003	0.026581	-0.810991	NA	NA	NA	NA	NA	0.0649351
Anatidae.0	14	bill.pPC1	152	-47.9613	100.003	0.026581	-0.810991	NA	NA	NA	NA	NA	0.0649351
Anatidae.0	15	bill.pPC1	152	-47.9613	100.003	0.026581	-0.810991	NA	NA	NA	NA	NA	0.0649351
Anatidae.0	16	bill.pPC1	152	-47.9613	100.003	0.026581	-0.810991	NA	NA	NA	NA	NA	0.0649351
Anatidae.0	17	bill.pPC1	152	-47.9613	100.003	0.026581	-0.810991	NA	NA	NA	NA	NA	0.0649351
Anatidae.0	18	bill.pPC1	152	-47.9613	100.003	0.026581	-0.810991	NA	NA	NA	NA	NA	0.0649351
Anatidae.0	19	bill.pPC1	152	-47.9613	100.003	0.026581	-0.810991	NA	NA	NA	NA	NA	0.0649351
Anatidae.0	20	bill.pPC1	152	-47.9613	100.003	0.026581	-0.810991	NA	NA	NA	NA	NA	0.0649351
Anatidae.0	1	bill.pPC2	152	55.8638	-107.647	0.00678067	-0.297625	NA	NA	NA	NA	NA	0.0649351
Anatidae.0	2	bill.pPC2	152	55.8638	-107.647	0.00678067	-0.297625	NA	NA	NA	NA	NA	0.0649351
Anatidae.0	3	bill.pPC2	152	55.8638	-107.647	0.00678067	-0.297625	NA	NA	NA	NA	NA	0.0649351
Anatidae.0	4	bill.pPC2	152	55.8638	-107.647	0.00678067	-0.297625	NA	NA	NA	NA	NA	0.0649351
Anatidae.0	5	bill.pPC2	152	55.8638	-107.647	0.00678067	-0.297625	NA	NA	NA	NA	NA	0.0649351
Anatidae.0	6	bill.pPC2	152	55.8638	-107.647	0.00678067	-0.297625	NA	NA	NA	NA	NA	0.0649351
Anatidae.0	7	bill.pPC2	152	55.8638	-107.647	0.00678067	-0.297625	NA	NA	NA	NA	NA	0.0649351
Anatidae.0	8	bill.pPC2	152	55.8638	-107.647	0.00678067	-0.297625	NA	NA	NA	NA	NA	0.0649351
Anatidae.0	9	bill.pPC2	152	55.8638	-107.647	0.00678067	-0.297625	NA	NA	NA	NA	NA	0.0649351
Anatidae.0	10	bill.pPC2	152	55.8638	-107.647	0.00678067	-0.297625	NA	NA	NA	NA	NA	0.0649351
Anatidae.0	11	bill.pPC2	152	55.8638	-107.647	0.00678067	-0.297625	NA	NA	NA	NA	NA	0.0649351
Anatidae.0	12	bill.pPC2	152	55.8638	-107.647	0.00678067	-0.297625	NA	NA	NA	NA	NA	0.0649351
Anatidae.0	13	bill.pPC2	152	55.8638	-107.647	0.00678067	-0.297625	NA	NA	NA	NA	NA	0.0649351
Anatidae.0	14	bill.pPC2	152	55.8638	-107.647	0.00678067	-0.297625	NA	NA	NA	NA	NA	0.0649351
Anatidae.0	15	bill.pPC2	152	55.8638	-107.647	0.00678067	-0.297625	NA	NA	NA	NA	NA	0.0649351
Anatidae.0	16	bill.pPC2	152	55.8638	-107.647	0.00678067	-0.297625	NA	NA	NA	NA	NA	0.0649351
Anatidae.0	17	bill.pPC2	152	55.8638	-107.647	0.00678067	-0.297625	NA	NA	NA	NA	NA	0.0649351
Anatidae.0	18	bill.pPC2	152	55.8638	-107.647	0.00678067	-0.297625	NA	NA	NA	NA	NA	0.0649351
Anatidae.0	19	bill.pPC2	152	55.8638	-107.647	0.00678067	-0.297625	NA	NA	NA	NA	NA	0.0649351
Anatidae.0	20	bill.pPC2	152	55.8638	-107.647	0.00678067	-0.297625	NA	NA	NA	NA	NA	0.0649351
Anatidae.0	1	bill.pPC3	152	103.579	-203.077	0.00361919	-0.150758	NA	NA	NA	NA	NA	0.0649351
Anatidae.0	2	bill.pPC3	152	103.579	-203.077	0.00361919	-0.150758	NA	NA	NA	NA	NA	0.0649351
Anatidae.0	3	bill.pPC3	152	103.579	-203.077	0.00361919	-0.150758	NA	NA	NA	NA	NA	0.0649351
Anatidae.0	4	bill.pPC3	152	103.579	-203.077	0.00361919	-0.150758	NA	NA	NA	NA	NA	0.0649351
Anatidae.0	5	bill.pPC3	152	103.579	-203.077	0.00361919	-0.150758	NA	NA	NA	NA	NA	0.0649351
Anatidae.0	6	bill.pPC3	152	103.579	-203.077	0.00361919	-0.150758	NA	NA	NA	NA	NA	0.0649351
Anatidae.0	7	bill.pPC3	152	103.579	-203.077	0.00361919	-0.150758	NA	NA	NA	NA	NA	0.0649351
Anatidae.0	8	bill.pPC3	152	103.579	-203.077	0.00361919	-0.150758	NA	NA	NA	NA	NA	0.0649351
Anatidae.0	9	bill.pPC3	152	103.579	-203.077	0.00361919	-0.150758	NA	NA	NA	NA	NA	0.0649351
Anatidae.0	10	bill.pPC3	152	103.579	-203.077	0.00361919	-0.150758	NA	NA	NA	NA	NA	0.0649351
Anatidae.0	11	bill.pPC3	152	103.579	-203.077	0.00361919	-0.150758	NA	NA	NA	NA	NA	0.0649351
Anatidae.0	12	bill.pPC3	152	103.579	-203.077	0.00361919	-0.150758	NA	NA	NA	NA	NA	0.0649351
Anatidae.0	13	bill.pPC3	152	103.579	-203.077	0.00361919	-0.150758	NA	NA	NA	NA	NA	0.0649351
Anatidae.0	14	bill.pPC3	152	103.579	-203.077	0.00361919	-0.150758	NA	NA	NA	NA	NA	0.0649351
Anatidae.0	15	bill.pPC3	152	103.579	-203.077	0.00361919	-0.150758	NA	NA	NA	NA	NA	0.0649351
Anatidae.0	16	bill.pPC3	152	103.579	-203.077	0.00361919	-0.150758	NA	NA	NA	NA	NA	0.0649351
Anatidae.0	17	bill.pPC3	152	103.579	-203.077	0.00361919	-0.150758	NA	NA	NA	NA	NA	0.0649351
Anatidae.0	18	bill.pPC3	152	103.579	-203.077	0.00361919	-0.150758	NA	NA	NA	NA	NA	0.0649351
Anatidae.0	19	bill.pPC3	152	103.579	-203.077	0.00361919	-0.150758	NA	NA	NA	NA	NA	0.0649351
Anatidae.0	20	bill.pPC3	152	103.579	-203.077	0.00361919	-0.150758	NA	NA	NA	NA	NA	0.0649351
Anatidae.0	1	wtt.pPC1	152	-71.9164	147.913	0.0364301	0.161169	NA	NA	NA	NA	NA	0.0649351
Anatidae.0	2	wtt.pPC1	152	-71.9164	147.913	0.0364301	0.161169	NA	NA	NA	NA	NA	0.0649351
Anatidae.0	3	wtt.pPC1	152	-71.9164	147.913	0.0364301	0.161169	NA	NA	NA	NA	NA	0.0649351
Anatidae.0	4	wtt.pPC1	152	-71.9164	147.913	0.0364301	0.161169	NA	NA	NA	NA	NA	0.0649351
Anatidae.0	5	wtt.pPC1	152	-71.9164	147.913	0.0364301	0.161169	NA	NA	NA	NA	NA	0.0649351
Anatidae.0	6	wtt.pPC1	152	-71.9164	147.913	0.0364301	0.161169	NA	NA	NA	NA	NA	0.0649351
Anatidae.0	7	wtt.pPC1	152	-71.9164	147.913	0.0364301	0.161169	NA	NA	NA	NA	NA	0.0649351
Anatidae.0	8	wtt.pPC1	152	-71.9164	147.913	0.0364301	0.161169	NA	NA	NA	NA	NA	0.0649351
Anatidae.0	9	wtt.pPC1	152	-71.9164	147.913	0.0364301	0.161169	NA	NA	NA	NA	NA	0.0649351
Anatidae.0	10	wtt.pPC1	152	-71.9164	147.913	0.0364301	0.161169	NA	NA	NA	NA	NA	0.0649351
Anatidae.0	11	wtt.pPC1	152	-71.9164	147.913	0.0364301	0.161169	NA	NA	NA	NA	NA	0.0649351
Anatidae.0	12	wtt.pPC1	152	-71.9164	147.913	0.0364301	0.161169	NA	NA	NA	NA	NA	0.0649351
Anatidae.0	13	wtt.pPC1	152	-71.9164	147.913	0.0364301	0.161169	NA	NA	NA	NA	NA	0.0649351
Anatidae.0	14	wtt.pPC1	152	-71.9164	147.913	0.0364301	0.161169	NA	NA	NA	NA	NA	0.0649351
Anatidae.0	15	wtt.pPC1	152	-71.9164	147.913	0.0364301	0.161169	NA	NA	NA	NA	NA	0.0649351
Anatidae.0	16	wtt.pPC1	152	-71.9164	147.913	0.0364301	0.161169	NA	NA	NA	NA	NA	0.0649351
Anatidae.0	17	wtt.pPC1	152	-71.9164	147.913	0.0364301	0.161169	NA	NA	NA	NA	NA	0.0649351
Anatidae.0	18	wtt.pPC1	152	-71.9164	147.913	0.0364301	0.161169	NA	NA	NA	NA	NA	0.0649351
Anatidae.0	19	wtt.pPC1	152	-71.9164	147.913	0.0364301	0.161169	NA	NA	NA	NA	NA	0.0649351
Anatidae.0	20	wtt.pPC1	152	-71.9164	147.913	0.0364301	0.161169	NA	NA	NA	NA	NA	0.0649351
Anatidae.0	1	wtt.pPC2	152	44.373	-84.6655	0.00788744	-0.120161	NA	NA	NA	NA	NA	0.0649351
Anatidae.0	2	wtt.pPC2	152	44.373	-84.6655	0.00788744	-0.120161	NA	NA	NA	NA	NA	0.0649351
Anatidae.0	3	wtt.pPC2	152	44.373	-84.6655	0.00788744	-0.120161	NA	NA	NA	NA	NA	0.0649351
Anatidae.0	4	wtt.pPC2	152	44.373	-84.6655	0.00788744	-0.120161	NA	NA	NA	NA	NA	0.0649351
Anatidae.0	5	wtt.pPC2	152	44.373	-84.6655	0.00788744	-0.120161	NA	NA	NA	NA	NA	0.0649351
Anatidae.0	6	wtt.pPC2	152	44.373	-84.6655	0.00788744	-0.120161	NA	NA	NA	NA	NA	0.0649351
Anatidae.0	7	wtt.pPC2	152	44.373	-84.6655	0.00788744	-0.120161	NA	NA	NA	NA	NA	0.0649351
Anatidae.0	8	wtt.pPC2	152	44.373	-84.6655	0.00788744	-0.120161	NA	NA	NA	NA	NA	0.0649351
Anatidae.0	9	wtt.pPC2	152	44.373	-84.6655	0.00788744	-0.120161	NA	NA	NA	NA	NA	0.0649351
Anatidae.0	10	wtt.pPC2	152	44.373	-84.6655	0.00788744	-0.120161	NA	NA	NA	NA	NA	0.0649351
Anatidae.0	11	wtt.pPC2	152	44.373	-84.6655	0.00788744	-0.120161	NA	NA	NA	NA	NA	0.0649351
Anatidae.0	12	wtt.pPC2	152	44.373	-84.6655	0.00788744	-0.120161	NA	NA	NA	NA	NA	0.0649351
Anatidae.0	13	wtt.pPC2	152	44.373	-84.6655	0.00788744	-0.120161	NA	NA	NA	NA	NA	0.0649351
Anatidae.0	14	wtt.pPC2	152	44.373	-84.6655	0.00788744	-0.120161	NA	NA	NA	NA	NA	0.0649351
Anatidae.0	15	wtt.pPC2	152	44.373	-84.6655	0.00788744	-0.120161	NA	NA	NA	NA	NA	0.0649351
Anatidae.0	16	wtt.pPC2	152	44.373	-84.6655	0.00788744	-0.120161	NA	NA	NA	NA	NA	0.0649351
Anatidae.0	17	wtt.pPC2	152	44.373	-84.6655	0.00788744	-0.120161	NA	NA	NA	NA	NA	0.0649351
Anatidae.0	18	wtt.pPC2	152	44.373	-84.6655	0.00788744	-0.120161	NA	NA	NA	NA	NA	0.0649351
Anatidae.0	19	wtt.pPC2	152	44.373	-84.6655	0.00788744	-0.120161	NA	NA	NA	NA	NA	0.0649351
Anatidae.0	20	wtt.pPC2	152	44.373	-84.6655	0.00788744	-0.120161	NA	NA	NA	NA	NA	0.0649351
Anatidae.0	1	wtt.pPC3	152	54.3958	-104.711	0.00691292	0.325054	NA	NA	NA	NA	NA	0.0649351
Anatidae.0	2	wtt.pPC3	152	54.3958	-104.711	0.00691292	0.325054	NA	NA	NA	NA	NA	0.0649351
Anatidae.0	3	wtt.pPC3	152	54.3958	-104.711	0.00691292	0.325054	NA	NA	NA	NA	NA	0.0649351
Anatidae.0	4	wtt.pPC3	152	54.3958	-104.711	0.00691292	0.325054	NA	NA	NA	NA	NA	0.0649351
Anatidae.0	5	wtt.pPC3	152	54.3958	-104.711	0.00691292	0.325054	NA	NA	NA	NA	NA	0.0649351
Anatidae.0	6	wtt.pPC3	152	54.3958	-104.711	0.00691292	0.325054	NA	NA	NA	NA	NA	0.0649351
Anatidae.0	7	wtt.pPC3	152	54.3958	-104.711	0.00691292	0.325054	NA	NA	NA	NA	NA	0.0649351
Anatidae.0	8	wtt.pPC3	152	54.3958	-104.711	0.00691292	0.325054	NA	NA	NA	NA	NA	0.0649351
Anatidae.0	9	wtt.pPC3	152	54.3958	-104.711	0.00691292	0.325054	NA	NA	NA	NA	NA	0.0649351
Anatidae.0	10	wtt.pPC3	152	54.3958	-104.711	0.00691292	0.325054	NA	NA	NA	NA	NA	0.0649351
Anatidae.0	11	wtt.pPC3	152	54.3958	-104.711	0.00691292	0.325054	NA	NA	NA	NA	NA	0.0649351
Anatidae.0	12	wtt.pPC3	152	54.3958	-104.711	0.00691292	0.325054	NA	NA	NA	NA	NA	0.0649351
Anatidae.0	13	wtt.pPC3	152	54.3958	-104.711	0.00691292	0.325054	NA	NA	NA	NA	NA	0.0649351
Anatidae.0	14	wtt.pPC3	152	54.3958	-104.711	0.00691292	0.325054	NA	NA	NA	NA	NA	0.0649351
Anatidae.0	15	wtt.pPC3	152	54.3958	-104.711	0.00691292	0.325054	NA	NA	NA	NA	NA	0.0649351
Anatidae.0	16	wtt.pPC3	152	54.3958	-104.711	0.00691292	0.325054	NA	NA	NA	NA	NA	0.0649351
Anatidae.0	17	wtt.pPC3	152	54.3958	-104.711	0.00691292	0.325054	NA	NA	NA	NA	NA	0.0649351
Anatidae.0	18	wtt.pPC3	152	54.3958	-104.711	0.00691292	0.325054	NA	NA	NA	NA	NA	0.0649351
Anatidae.0	19	wtt.pPC3	152	54.3958	-104.711	0.00691292	0.325054	NA	NA	NA	NA	NA	0.0649351
Anatidae.0	20	wtt.pPC3	152	54.3958	-104.711	0.00691292	0.325054	NA	NA	NA	NA	NA	0.0649351
Apodidae.0	1	ln.mass	96	-70.6168	145.363	0.0125962	3.40434	-70.569	147.399	0.012105	0.013532	3.38952	0.627451
Apodidae.0	2	ln.mass	96	-70.6168	145.363	0.0125962	3.40434	-69.9104	146.082	0.00976009	0.0179184	3.34022	0.627451
Apodidae.0	3	ln.mass	96	-70.6168	145.363	0.0125962	3.40434	-70.2051	146.671	0.0106184	0.0161771	3.29729	0.627451
Apodidae.0	4	ln.mass	96	-70.6168	145.363	0.0125962	3.40434	-70.0953	146.452	0.0142271	0.00900959	3.39953	0.627451
Apodidae.0	5	ln.mass	96	-70.6168	145.363	0.0125962	3.40434	-70.4077	147.076	0.0111432	0.0146235	3.35177	0.627451
Apodidae.0	6	ln.mass	96	-70.6168	145.363	0.0125962	3.40434	-70.5239	147.309	0.0118356	0.013618	3.38495	0.627451
Apodidae.0	7	ln.mass	96	-70.6168	145.363	0.0125962	3.40434	-69.2099	144.681	0.0091286	0.0181871	3.36746	0.627451
Apodidae.0	8	ln.mass	96	-70.6168	145.363	0.0125962	3.40434	-68.5696	143.4	0.0160575	0.00674995	3.39033	0.627451
Apodidae.0	9	ln.mass	96	-70.6168	145.363	0.0125962	3.40434	-70.2327	146.726	0.011173	0.014908	3.39359	0.627451
Apodidae.0	10	ln.mass	96	-70.6168	145.363	0.0125962	3.40434	-70.0905	146.442	0.0105821	0.0159044	3.34542	0.627451
Apodidae.0	11	ln.mass	96	-70.6168	145.363	0.0125962	3.40434	-68.5014	143.264	0.00667099	0.0238734	3.46221	0.627451
Apodidae.0	12	ln.mass	96	-70.6168	145.363	0.0125962	3.40434	-70.2994	146.86	0.0106866	0.0153774	3.3575	0.627451
Apodidae.0	13	ln.mass	96	-70.6168	145.363	0.0125962	3.40434	-68.5906	143.442	0.00857177	0.0183303	3.25608	0.627451
Apodidae.0	14	ln.mass	96	-70.6168	145.363	0.0125962	3.40434	-70.2101	146.681	0.0094738	0.0191087	3.36094	0.627451
Apodidae.0	15	ln.mass	96	-70.6168	145.363	0.0125962	3.40434	-69.4209	145.103	0.00895996	0.0187294	3.21613	0.627451
Apodidae.0	16	ln.mass	96	-70.6168	145.363	0.0125962	3.40434	-66.3501	138.961	0.00686636	0.018945	3.35922	0.627451
Apodidae.0	17	ln.mass	96	-70.6168	145.363	0.0125962	3.40434	-70.1702	146.601	0.0141713	0.00929735	3.41457	0.627451
Apodidae.0	18	ln.mass	96	-70.6168	145.363	0.0125962	3.40434	-68.8855	144.032	0.008001	0.0174098	3.44388	0.627451
Apodidae.0	19	ln.mass	96	-70.6168	145.363	0.0125962	3.40434	-70.6138	147.488	0.012468	0.0127994	3.4012	0.627451
Apodidae.0	20	ln.mass	96	-70.6168	145.363	0.0125962	3.40434	-70.5504	147.362	0.0131464	0.0111656	3.40789	0.627451
Apodidae.0	1	bill.pPC1	92	-36.694	77.5228	0.00632093	2.23454	-36.2398	78.7522	0.00551128	0.0077592	2.25627	0.627451
Apodidae.0	2	bill.pPC1	92	-36.694	77.5228	0.00632093	2.23454	-35.392	77.0567	0.00464478	0.00914143	2.27163	0.627451
Apodidae.0	3	bill.pPC1	92	-36.694	77.5228	0.00632093	2.23454	-36.0782	78.4292	0.00524012	0.00809547	2.29659	0.627451
Apodidae.0	4	bill.pPC1	92	-36.694	77.5228	0.00632093	2.23454	-36.4578	79.1883	0.00576937	0.0075338	2.22757	0.627451
Apodidae.0	5	bill.pPC1	92	-36.694	77.5228	0.00632093	2.23454	-36.3508	78.9743	0.00517714	0.00790025	2.28059	0.627451
Apodidae.0	6	bill.pPC1	92	-36.694	77.5228	0.00632093	2.23454	-36.5775	79.4277	0.00589344	0.00688317	2.24586	0.627451
Apodidae.0	7	bill.pPC1	92	-36.694	77.5228	0.00632093	2.23454	-36.399	79.0707	0.00558636	0.00740992	2.24137	0.627451
Apodidae.0	8	bill.pPC1	92	-36.694	77.5228	0.00632093	2.23454	-36.6273	79.5273	0.00665533	0.00578007	2.23549	0.627451
Apodidae.0	9	bill.pPC1	92	-36.694	77.5228	0.00632093	2.23454	-35.565	77.4027	0.00497836	0.00838586	2.24543	0.627451
Apodidae.0	10	bill.pPC1	92	-36.694	77.5228	0.00632093	2.23454	-35.6964	77.6655	0.00491459	0.00856838	2.2724	0.627451
Apodidae.0	11	bill.pPC1	92	-36.694	77.5228	0.00632093	2.23454	-36.0451	78.3629	0.00506551	0.0081834	2.21749	0.627451
Apodidae.0	12	bill.pPC1	92	-36.694	77.5228	0.00632093	2.23454	-36.271	78.8147	0.00530289	0.00766762	2.26158	0.627451
Apodidae.0	13	bill.pPC1	92	-36.694	77.5228	0.00632093	2.23454	-35.7747	77.822	0.00484081	0.00834932	2.28976	0.627451
Apodidae.0	14	bill.pPC1	92	-36.694	77.5228	0.00632093	2.23454	-36.5089	79.2905	0.00573636	0.00732533	2.23965	0.627451
Apodidae.0	15	bill.pPC1	92	-36.694	77.5228	0.00632093	2.23454	-34.9215	76.1157	0.00420394	0.00985236	2.34872	0.627451
Apodidae.0	16	bill.pPC1	92	-36.694	77.5228	0.00632093	2.23454	-35.9278	78.1283	0.00499667	0.00774	2.24887	0.627451
Apodidae.0	17	bill.pPC1	92	-36.694	77.5228	0.00632093	2.23454	-36.6938	79.6604	0.00633618	0.00629327	2.23438	0.627451
Apodidae.0	18	bill.pPC1	92	-36.694	77.5228	0.00632093	2.23454	-35.3089	76.8905	0.00418089	0.00841716	2.19444	0.627451
Apodidae.0	19	bill.pPC1	92	-36.694	77.5228	0.00632093	2.23454	-36.4941	79.2608	0.00574893	0.00714751	2.24828	0.627451
Apodidae.0	20	bill.pPC1	92	-36.694	77.5228	0.00632093	2.23454	-36.2593	78.7913	0.00565725	0.00798682	2.23276	0.627451
Apodidae.0	1	bill.pPC2	92	19.8771	-35.6194	0.00184792	-0.285324	28.515	-50.7573	0.000830047	0.0034847	-0.276684	0.627451
Apodidae.0	2	bill.pPC2	92	19.8771	-35.6194	0.00184792	-0.285324	35.1302	-63.9876	0.000525664	0.00374297	-0.2732	0.627451
Apodidae.0	3	bill.pPC2	92	19.8771	-35.6194	0.00184792	-0.285324	32.701	-59.1292	0.000624296	0.0035231	-0.261014	0.627451
Apodidae.0	4	bill.pPC2	92	19.8771	-35.6194	0.00184792	-0.285324	36.6199	-66.967	0.000509124	0.00447651	-0.281639	0.627451
Apodidae.0	5	bill.pPC2	92	19.8771	-35.6194	0.00184792	-0.285324	32.8413	-59.4099	0.000440476	0.00379242	-0.262099	0.627451
Apodidae.0	6	bill.pPC2	92	19.8771	-35.6194	0.00184792	-0.285324	30.0052	-53.7377	0.000684351	0.0032577	-0.276725	0.627451
Apodidae.0	7	bill.pPC2	92	19.8771	-35.6194	0.00184792	-0.285324	31.1112	-55.9498	0.000682406	0.00337063	-0.281972	0.627451
Apodidae.0	8	bill.pPC2	92	19.8771	-35.6194	0.00184792	-0.285324	28.5967	-50.9206	0.000796073	0.00335382	-0.291816	0.627451
Apodidae.0	9	bill.pPC2	92	19.8771	-35.6194	0.00184792	-0.285324	30.6535	-55.0343	0.000737799	0.00332129	-0.271001	0.627451
Apodidae.0	10	bill.pPC2	92	19.8771	-35.6194	0.00184792	-0.285324	32.1873	-58.1019	0.000655967	0.00342665	-0.256498	0.627451
Apodidae.0	11	bill.pPC2	92	19.8771	-35.6194	0.00184792	-0.285324	30.9468	-55.6208	0.000655158	0.00327977	-0.295697	0.627451
Apodidae.0	12	bill.pPC2	92	19.8771	-35.6194	0.00184792	-0.285324	32.9831	-59.6934	0.000579726	0.00318443	-0.279954	0.627451
Apodidae.0	13	bill.pPC2	92	19.8771	-35.6194	0.00184792	-0.285324	33.4521	-60.6315	0.000607275	0.0031149	-0.256971	0.627451
Apodidae.0	14	bill.pPC2	92	19.8771	-35.6194	0.00184792	-0.285324	30.5696	-54.8665	0.00073401	0.00345041	-0.289195	0.627451
Apodidae.0	15	bill.pPC2	92	19.8771	-35.6194	0.00184792	-0.285324	34.0249	-61.777	0.000562321	0.00351783	-0.259996	0.627451
Apodidae.0	16	bill.pPC2	92	19.8771	-35.6194	0.00184792	-0.285324	30.5654	-54.8581	0.000625631	0.00293032	-0.27234	0.627451
Apodidae.0	17	bill.pPC2	92	19.8771	-35.6194	0.00184792	-0.285324	34.1267	-61.9807	0.000636912	0.00394752	-0.275317	0.627451
Apodidae.0	18	bill.pPC2	92	19.8771	-35.6194	0.00184792	-0.285324	28.4732	-50.6738	0.000520288	0.00321435	-0.269007	0.627451
Apodidae.0	19	bill.pPC2	92	19.8771	-35.6194	0.00184792	-0.285324	26.5467	-46.8206	0.000939485	0.00297042	-0.28617	0.627451
Apodidae.0	20	bill.pPC2	92	19.8771	-35.6194	0.00184792	-0.285324	32.6544	-59.0361	0.000711988	0.00450073	-0.282146	0.627451
Apodidae.0	1	bill.pPC3	92	65.5844	-127.034	0.000684151	-0.0916756	65.6149	-124.957	0.000662927	0.000725769	-0.0908784	0.627451
Apodidae.0	2	bill.pPC3	92	65.5844	-127.034	0.000684151	-0.0916756	65.5905	-124.908	0.000694363	0.000671453	-0.0921935	0.627451
Apodidae.0	3	bill.pPC3	92	65.5844	-127.034	0.000684151	-0.0916756	65.5844	-124.896	0.00068444	0.000684863	-0.0916567	0.627451
Apodidae.0	4	bill.pPC3	92	65.5844	-127.034	0.000684151	-0.0916756	65.6768	-125.081	0.000715563	0.000616225	-0.0921887	0.627451
Apodidae.0	5	bill.pPC3	92	65.5844	-127.034	0.000684151	-0.0916756	65.6148	-124.957	0.000647196	0.000733913	-0.0885422	0.627451
Apodidae.0	6	bill.pPC3	92	65.5844	-127.034	0.000684151	-0.0916756	65.9623	-125.652	0.000765276	0.000575941	-0.0963701	0.627451
Apodidae.0	7	bill.pPC3	92	65.5844	-127.034	0.000684151	-0.0916756	65.6143	-124.956	0.00066226	0.000719366	-0.090882	0.627451
Apodidae.0	8	bill.pPC3	92	65.5844	-127.034	0.000684151	-0.0916756	65.8459	-125.419	0.000614262	0.000799142	-0.0909063	0.627451
Apodidae.0	9	bill.pPC3	92	65.5844	-127.034	0.000684151	-0.0916756	65.5938	-124.915	0.000696189	0.000665095	-0.092134	0.627451
Apodidae.0	10	bill.pPC3	92	65.5844	-127.034	0.000684151	-0.0916756	65.5916	-124.91	0.00067302	0.000701713	-0.0908957	0.627451
Apodidae.0	11	bill.pPC3	92	65.5844	-127.034	0.000684151	-0.0916756	65.6296	-124.987	0.000651339	0.000732186	-0.0916309	0.627451
Apodidae.0	12	bill.pPC3	92	65.5844	-127.034	0.000684151	-0.0916756	65.7523	-125.232	0.000742527	0.00060971	-0.0939698	0.627451
Apodidae.0	13	bill.pPC3	92	65.5844	-127.034	0.000684151	-0.0916756	65.6843	-125.096	0.000735046	0.000619297	-0.0950582	0.627451
Apodidae.0	14	bill.pPC3	92	65.5844	-127.034	0.000684151	-0.0916756	65.7299	-125.187	0.000733624	0.000601533	-0.0918081	0.627451
Apodidae.0	15	bill.pPC3	92	65.5844	-127.034	0.000684151	-0.0916756	65.5952	-124.918	0.000699587	0.000662323	-0.0928348	0.627451
Apodidae.0	16	bill.pPC3	92	65.5844	-127.034	0.000684151	-0.0916756	65.5863	-124.9	0.000690462	0.000677119	-0.0918262	0.627451
Apodidae.0	17	bill.pPC3	92	65.5844	-127.034	0.000684151	-0.0916756	65.8726	-125.473	0.000622145	0.000812125	-0.090162	0.627451
Apodidae.0	18	bill.pPC3	92	65.5844	-127.034	0.000684151	-0.0916756	65.6769	-125.081	0.000735338	0.000637906	-0.0925143	0.627451
Apodidae.0	19	bill.pPC3	92	65.5844	-127.034	0.000684151	-0.0916756	65.5962	-124.92	0.000698625	0.000666308	-0.0920827	0.627451
Apodidae.0	20	bill.pPC3	92	65.5844	-127.034	0.000684151	-0.0916756	65.6184	-124.964	0.000665777	0.000735613	-0.0918542	0.627451
Apodidae.0	1	wtt.pPC1	93	-10.1884	24.5102	0.00356939	1.20947	-8.93164	24.1329	0.00273635	0.00511126	1.25702	0.627451
Apodidae.0	2	wtt.pPC1	93	-10.1884	24.5102	0.00356939	1.20947	-9.89571	26.0611	0.00306707	0.00443484	1.22906	0.627451
Apodidae.0	3	wtt.pPC1	93	-10.1884	24.5102	0.00356939	1.20947	-9.60628	25.4822	0.0029159	0.00468921	1.26425	0.627451
Apodidae.0	4	wtt.pPC1	93	-10.1884	24.5102	0.00356939	1.20947	-10.1737	26.617	0.00347796	0.00377283	1.2077	0.627451
Apodidae.0	5	wtt.pPC1	93	-10.1884	24.5102	0.00356939	1.20947	-9.71556	25.7008	0.0029537	0.00440498	1.24932	0.627451
Apodidae.0	6	wtt.pPC1	93	-10.1884	24.5102	0.00356939	1.20947	-9.74397	25.7576	0.00306731	0.00424154	1.2357	0.627451
Apodidae.0	7	wtt.pPC1	93	-10.1884	24.5102	0.00356939	1.20947	-9.27561	24.8209	0.00280667	0.00474383	1.22487	0.627451
Apodidae.0	8	wtt.pPC1	93	-10.1884	24.5102	0.00356939	1.20947	-9.78633	25.8423	0.00403724	0.00280061	1.20972	0.627451
Apodidae.0	9	wtt.pPC1	93	-10.1884	24.5102	0.00356939	1.20947	-9.60575	25.4812	0.00303479	0.00441556	1.21858	0.627451
Apodidae.0	10	wtt.pPC1	93	-10.1884	24.5102	0.00356939	1.20947	-9.88758	26.0448	0.00314672	0.00425437	1.22851	0.627451
Apodidae.0	11	wtt.pPC1	93	-10.1884	24.5102	0.00356939	1.20947	-8.71702	23.7037	0.00245342	0.00529089	1.1836	0.627451
Apodidae.0	12	wtt.pPC1	93	-10.1884	24.5102	0.00356939	1.20947	-10.1398	26.5492	0.00337153	0.00383651	1.21778	0.627451
Apodidae.0	13	wtt.pPC1	93	-10.1884	24.5102	0.00356939	1.20947	-9.39859	25.0668	0.00282095	0.00460516	1.24968	0.627451
Apodidae.0	14	wtt.pPC1	93	-10.1884	24.5102	0.00356939	1.20947	-10.1078	26.4852	0.00326879	0.00411121	1.2122	0.627451
Apodidae.0	15	wtt.pPC1	93	-10.1884	24.5102	0.00356939	1.20947	-9.6492	25.5681	0.00272118	0.00500705	1.28697	0.627451
Apodidae.0	16	wtt.pPC1	93	-10.1884	24.5102	0.00356939	1.20947	-9.11538	24.5004	0.00271629	0.00449363	1.22763	0.627451
Apodidae.0	17	wtt.pPC1	93	-10.1884	24.5102	0.00356939	1.20947	-10.1399	26.5496	0.00338778	0.00395665	1.21347	0.627451
Apodidae.0	18	wtt.pPC1	93	-10.1884	24.5102	0.00356939	1.20947	-7.50433	21.2783	0.00201263	0.00511768	1.15845	0.627451
Apodidae.0	19	wtt.pPC1	93	-10.1884	24.5102	0.00356939	1.20947	-9.22895	24.7276	0.00280432	0.00470252	1.2297	0.627451
Apodidae.0	20	wtt.pPC1	93	-10.1884	24.5102	0.00356939	1.20947	-9.62016	25.51	0.00301588	0.00508096	1.216	0.627451
Apodidae.0	1	wtt.pPC2	93	31.5169	-58.9005	0.00145573	0.686917	31.9472	-57.6248	0.00162338	0.00114227	0.673999	0.627451
Apodidae.0	2	wtt.pPC2	93	31.5169	-58.9005	0.00145573	0.686917	32.2767	-58.2837	0.00173618	0.00100983	0.668128	0.627451
Apodidae.0	3	wtt.pPC2	93	31.5169	-58.9005	0.00145573	0.686917	32.4361	-58.6025	0.00171828	0.00101187	0.648425	0.627451
Apodidae.0	4	wtt.pPC2	93	31.5169	-58.9005	0.00145573	0.686917	31.5453	-56.8209	0.00139081	0.00160266	0.688415	0.627451
Apodidae.0	5	wtt.pPC2	93	31.5169	-58.9005	0.00145573	0.686917	31.5742	-56.8787	0.00153892	0.00134814	0.680166	0.627451
Apodidae.0	6	wtt.pPC2	93	31.5169	-58.9005	0.00145573	0.686917	31.6131	-56.9565	0.00155075	0.00132905	0.679065	0.627451
Apodidae.0	7	wtt.pPC2	93	31.5169	-58.9005	0.00145573	0.686917	31.6121	-56.9545	0.00155004	0.00131641	0.685672	0.627451
Apodidae.0	8	wtt.pPC2	93	31.5169	-58.9005	0.00145573	0.686917	32.7502	-59.2308	0.00176817	0.00093997	0.681131	0.627451
Apodidae.0	9	wtt.pPC2	93	31.5169	-58.9005	0.00145573	0.686917	31.6246	-56.9795	0.00155132	0.00130424	0.683509	0.627451
Apodidae.0	10	wtt.pPC2	93	31.5169	-58.9005	0.00145573	0.686917	31.5282	-56.7866	0.00148797	0.00140495	0.685167	0.627451
Apodidae.0	11	wtt.pPC2	93	31.5169	-58.9005	0.00145573	0.686917	31.6101	-56.9505	0.00132741	0.00165133	0.679059	0.627451
Apodidae.0	12	wtt.pPC2	93	31.5169	-58.9005	0.00145573	0.686917	32.0141	-57.7585	0.00168539	0.00115248	0.678189	0.627451
Apodidae.0	13	wtt.pPC2	93	31.5169	-58.9005	0.00145573	0.686917	31.5906	-56.9115	0.00153465	0.00135091	0.682812	0.627451
Apodidae.0	14	wtt.pPC2	93	31.5169	-58.9005	0.00145573	0.686917	31.5446	-56.8196	0.00152064	0.00134684	0.682887	0.627451
Apodidae.0	15	wtt.pPC2	93	31.5169	-58.9005	0.00145573	0.686917	31.517	-56.7643	0.00145973	0.00145233	0.686604	0.627451
Apodidae.0	16	wtt.pPC2	93	31.5169	-58.9005	0.00145573	0.686917	31.7982	-57.3267	0.00128102	0.00164715	0.682796	0.627451
Apodidae.0	17	wtt.pPC2	93	31.5169	-58.9005	0.00145573	0.686917	32.1444	-58.0191	0.00165731	0.0010343	0.684342	0.627451
Apodidae.0	18	wtt.pPC2	93	31.5169	-58.9005	0.00145573	0.686917	35.4739	-64.6781	0.000721296	0.00217648	0.660103	0.627451
Apodidae.0	19	wtt.pPC2	93	31.5169	-58.9005	0.00145573	0.686917	31.7056	-57.1415	0.00158247	0.00126797	0.676498	0.627451
Apodidae.0	20	wtt.pPC2	93	31.5169	-58.9005	0.00145573	0.686917	32.0743	-57.879	0.00166567	0.000926958	0.690236	0.627451
Apodidae.0	1	wtt.pPC3	93	92.4896	-180.846	0.000392298	0.679548	92.7307	-179.192	0.000354002	0.000466032	0.683827	0.627451
Apodidae.0	2	wtt.pPC3	93	92.4896	-180.846	0.000392298	0.679548	93.5884	-180.907	0.00047797	0.000256358	0.673982	0.627451
Apodidae.0	3	wtt.pPC3	93	92.4896	-180.846	0.000392298	0.679548	93.4366	-180.604	0.000469659	0.000263485	0.672194	0.627451
Apodidae.0	4	wtt.pPC3	93	92.4896	-180.846	0.000392298	0.679548	101.984	-197.697	0.000157779	0.000898616	0.681315	0.627451
Apodidae.0	5	wtt.pPC3	93	92.4896	-180.846	0.000392298	0.679548	92.8154	-179.361	0.000315796	0.000504364	0.687019	0.627451
Apodidae.0	6	wtt.pPC3	93	92.4896	-180.846	0.000392298	0.679548	94.5021	-182.735	0.000267274	0.000566199	0.690162	0.627451
Apodidae.0	7	wtt.pPC3	93	92.4896	-180.846	0.000392298	0.679548	93.2159	-180.162	0.000319869	0.000505559	0.679289	0.627451
Apodidae.0	8	wtt.pPC3	93	92.4896	-180.846	0.000392298	0.679548	93.1134	-179.957	0.000457479	0.000288357	0.678058	0.627451
Apodidae.0	9	wtt.pPC3	93	92.4896	-180.846	0.000392298	0.679548	94.0727	-181.876	0.000467952	0.000261962	0.675965	0.627451
Apodidae.0	10	wtt.pPC3	93	92.4896	-180.846	0.000392298	0.679548	96.3941	-186.519	0.000249473	0.000600027	0.688172	0.627451
Apodidae.0	11	wtt.pPC3	93	92.4896	-180.846	0.000392298	0.679548	94.0095	-181.749	0.000498426	0.000238259	0.692818	0.627451
Apodidae.0	12	wtt.pPC3	93	92.4896	-180.846	0.000392298	0.679548	94.4464	-182.623	0.000491426	0.000253653	0.67819	0.627451
Apodidae.0	13	wtt.pPC3	93	92.4896	-180.846	0.000392298	0.679548	93.583	-180.896	0.000466511	0.000289534	0.679408	0.627451
Apodidae.0	14	wtt.pPC3	93	92.4896	-180.846	0.000392298	0.679548	92.821	-179.372	0.000441614	0.000310336	0.679579	0.627451
Apodidae.0	15	wtt.pPC3	93	92.4896	-180.846	0.000392298	0.679548	92.8894	-179.509	0.000446093	0.000312076	0.674682	0.627451
Apodidae.0	16	wtt.pPC3	93	92.4896	-180.846	0.000392298	0.679548	94.0251	-181.781	0.000484161	0.000283415	0.68483	0.627451
Apodidae.0	17	wtt.pPC3	93	92.4896	-180.846	0.000392298	0.679548	92.5967	-178.924	0.000418093	0.000341943	0.679074	0.627451
Apodidae.0	18	wtt.pPC3	93	92.4896	-180.846	0.000392298	0.679548	97.5551	-188.84	0.00018962	0.000573036	0.663893	0.627451
Apodidae.0	19	wtt.pPC3	93	92.4896	-180.846	0.000392298	0.679548	92.6493	-179.029	0.000428791	0.00034087	0.679748	0.627451
Apodidae.0	20	wtt.pPC3	93	92.4896	-180.846	0.000392298	0.679548	92.5576	-178.846	0.000411614	0.000345048	0.679959	0.627451
Ardeidae.0	1	ln.mass	62	-59.7344	123.672	0.0170776	6.31891	NA	NA	NA	NA	NA	0.112903
Ardeidae.0	2	ln.mass	62	-59.7344	123.672	0.0170776	6.31891	NA	NA	NA	NA	NA	0.112903
Ardeidae.0	3	ln.mass	62	-59.7344	123.672	0.0170776	6.31891	NA	NA	NA	NA	NA	0.112903
Ardeidae.0	4	ln.mass	62	-59.7344	123.672	0.0170776	6.31891	NA	NA	NA	NA	NA	0.112903
Ardeidae.0	5	ln.mass	62	-59.7344	123.672	0.0170776	6.31891	NA	NA	NA	NA	NA	0.112903
Ardeidae.0	6	ln.mass	62	-59.7344	123.672	0.0170776	6.31891	NA	NA	NA	NA	NA	0.112903
Ardeidae.0	7	ln.mass	62	-59.7344	123.672	0.0170776	6.31891	NA	NA	NA	NA	NA	0.112903
Ardeidae.0	8	ln.mass	62	-59.7344	123.672	0.0170776	6.31891	NA	NA	NA	NA	NA	0.112903
Ardeidae.0	9	ln.mass	62	-59.7344	123.672	0.0170776	6.31891	NA	NA	NA	NA	NA	0.112903
Ardeidae.0	10	ln.mass	62	-59.7344	123.672	0.0170776	6.31891	NA	NA	NA	NA	NA	0.112903
Ardeidae.0	11	ln.mass	62	-59.7344	123.672	0.0170776	6.31891	NA	NA	NA	NA	NA	0.112903
Ardeidae.0	12	ln.mass	62	-59.7344	123.672	0.0170776	6.31891	NA	NA	NA	NA	NA	0.112903
Ardeidae.0	13	ln.mass	62	-59.7344	123.672	0.0170776	6.31891	NA	NA	NA	NA	NA	0.112903
Ardeidae.0	14	ln.mass	62	-59.7344	123.672	0.0170776	6.31891	NA	NA	NA	NA	NA	0.112903
Ardeidae.0	15	ln.mass	62	-59.7344	123.672	0.0170776	6.31891	NA	NA	NA	NA	NA	0.112903
Ardeidae.0	16	ln.mass	62	-59.7344	123.672	0.0170776	6.31891	NA	NA	NA	NA	NA	0.112903
Ardeidae.0	17	ln.mass	62	-59.7344	123.672	0.0170776	6.31891	NA	NA	NA	NA	NA	0.112903
Ardeidae.0	18	ln.mass	62	-59.7344	123.672	0.0170776	6.31891	NA	NA	NA	NA	NA	0.112903
Ardeidae.0	19	ln.mass	62	-59.7344	123.672	0.0170776	6.31891	NA	NA	NA	NA	NA	0.112903
Ardeidae.0	20	ln.mass	62	-59.7344	123.672	0.0170776	6.31891	NA	NA	NA	NA	NA	0.112903
Ardeidae.0	1	bill.pPC1	62	-35.0426	74.2885	0.0077003	-1.08978	NA	NA	NA	NA	NA	0.112903
Ardeidae.0	2	bill.pPC1	62	-35.0426	74.2885	0.0077003	-1.08978	NA	NA	NA	NA	NA	0.112903
Ardeidae.0	3	bill.pPC1	62	-35.0426	74.2885	0.0077003	-1.08978	NA	NA	NA	NA	NA	0.112903
Ardeidae.0	4	bill.pPC1	62	-35.0426	74.2885	0.0077003	-1.08978	NA	NA	NA	NA	NA	0.112903
Ardeidae.0	5	bill.pPC1	62	-35.0426	74.2885	0.0077003	-1.08978	NA	NA	NA	NA	NA	0.112903
Ardeidae.0	6	bill.pPC1	62	-35.0426	74.2885	0.0077003	-1.08978	NA	NA	NA	NA	NA	0.112903
Ardeidae.0	7	bill.pPC1	62	-35.0426	74.2885	0.0077003	-1.08978	NA	NA	NA	NA	NA	0.112903
Ardeidae.0	8	bill.pPC1	62	-35.0426	74.2885	0.0077003	-1.08978	NA	NA	NA	NA	NA	0.112903
Ardeidae.0	9	bill.pPC1	62	-35.0426	74.2885	0.0077003	-1.08978	NA	NA	NA	NA	NA	0.112903
Ardeidae.0	10	bill.pPC1	62	-35.0426	74.2885	0.0077003	-1.08978	NA	NA	NA	NA	NA	0.112903
Ardeidae.0	11	bill.pPC1	62	-35.0426	74.2885	0.0077003	-1.08978	NA	NA	NA	NA	NA	0.112903
Ardeidae.0	12	bill.pPC1	62	-35.0426	74.2885	0.0077003	-1.08978	NA	NA	NA	NA	NA	0.112903
Ardeidae.0	13	bill.pPC1	62	-35.0426	74.2885	0.0077003	-1.08978	NA	NA	NA	NA	NA	0.112903
Ardeidae.0	14	bill.pPC1	62	-35.0426	74.2885	0.0077003	-1.08978	NA	NA	NA	NA	NA	0.112903
Ardeidae.0	15	bill.pPC1	62	-35.0426	74.2885	0.0077003	-1.08978	NA	NA	NA	NA	NA	0.112903
Ardeidae.0	16	bill.pPC1	62	-35.0426	74.2885	0.0077003	-1.08978	NA	NA	NA	NA	NA	0.112903
Ardeidae.0	17	bill.pPC1	62	-35.0426	74.2885	0.0077003	-1.08978	NA	NA	NA	NA	NA	0.112903
Ardeidae.0	18	bill.pPC1	62	-35.0426	74.2885	0.0077003	-1.08978	NA	NA	NA	NA	NA	0.112903
Ardeidae.0	19	bill.pPC1	62	-35.0426	74.2885	0.0077003	-1.08978	NA	NA	NA	NA	NA	0.112903
Ardeidae.0	20	bill.pPC1	62	-35.0426	74.2885	0.0077003	-1.08978	NA	NA	NA	NA	NA	0.112903
Ardeidae.0	1	bill.pPC2	62	28.9557	-53.7081	0.000977066	0.334861	NA	NA	NA	NA	NA	0.112903
Ardeidae.0	2	bill.pPC2	62	28.9557	-53.7081	0.000977066	0.334861	NA	NA	NA	NA	NA	0.112903
Ardeidae.0	3	bill.pPC2	62	28.9557	-53.7081	0.000977066	0.334861	NA	NA	NA	NA	NA	0.112903
Ardeidae.0	4	bill.pPC2	62	28.9557	-53.7081	0.000977066	0.334861	NA	NA	NA	NA	NA	0.112903
Ardeidae.0	5	bill.pPC2	62	28.9557	-53.7081	0.000977066	0.334861	NA	NA	NA	NA	NA	0.112903
Ardeidae.0	6	bill.pPC2	62	28.9557	-53.7081	0.000977066	0.334861	NA	NA	NA	NA	NA	0.112903
Ardeidae.0	7	bill.pPC2	62	28.9557	-53.7081	0.000977066	0.334861	NA	NA	NA	NA	NA	0.112903
Ardeidae.0	8	bill.pPC2	62	28.9557	-53.7081	0.000977066	0.334861	NA	NA	NA	NA	NA	0.112903
Ardeidae.0	9	bill.pPC2	62	28.9557	-53.7081	0.000977066	0.334861	NA	NA	NA	NA	NA	0.112903
Ardeidae.0	10	bill.pPC2	62	28.9557	-53.7081	0.000977066	0.334861	NA	NA	NA	NA	NA	0.112903
Ardeidae.0	11	bill.pPC2	62	28.9557	-53.7081	0.000977066	0.334861	NA	NA	NA	NA	NA	0.112903
Ardeidae.0	12	bill.pPC2	62	28.9557	-53.7081	0.000977066	0.334861	NA	NA	NA	NA	NA	0.112903
Ardeidae.0	13	bill.pPC2	62	28.9557	-53.7081	0.000977066	0.334861	NA	NA	NA	NA	NA	0.112903
Ardeidae.0	14	bill.pPC2	62	28.9557	-53.7081	0.000977066	0.334861	NA	NA	NA	NA	NA	0.112903
Ardeidae.0	15	bill.pPC2	62	28.9557	-53.7081	0.000977066	0.334861	NA	NA	NA	NA	NA	0.112903
Ardeidae.0	16	bill.pPC2	62	28.9557	-53.7081	0.000977066	0.334861	NA	NA	NA	NA	NA	0.112903
Ardeidae.0	17	bill.pPC2	62	28.9557	-53.7081	0.000977066	0.334861	NA	NA	NA	NA	NA	0.112903
Ardeidae.0	18	bill.pPC2	62	28.9557	-53.7081	0.000977066	0.334861	NA	NA	NA	NA	NA	0.112903
Ardeidae.0	19	bill.pPC2	62	28.9557	-53.7081	0.000977066	0.334861	NA	NA	NA	NA	NA	0.112903
Ardeidae.0	20	bill.pPC2	62	28.9557	-53.7081	0.000977066	0.334861	NA	NA	NA	NA	NA	0.112903
Ardeidae.0	1	bill.pPC3	62	86.0985	-167.994	0.000154661	0.0404106	NA	NA	NA	NA	NA	0.112903
Ardeidae.0	2	bill.pPC3	62	86.0985	-167.994	0.000154661	0.0404106	NA	NA	NA	NA	NA	0.112903
Ardeidae.0	3	bill.pPC3	62	86.0985	-167.994	0.000154661	0.0404106	NA	NA	NA	NA	NA	0.112903
Ardeidae.0	4	bill.pPC3	62	86.0985	-167.994	0.000154661	0.0404106	NA	NA	NA	NA	NA	0.112903
Ardeidae.0	5	bill.pPC3	62	86.0985	-167.994	0.000154661	0.0404106	NA	NA	NA	NA	NA	0.112903
Ardeidae.0	6	bill.pPC3	62	86.0985	-167.994	0.000154661	0.0404106	NA	NA	NA	NA	NA	0.112903
Ardeidae.0	7	bill.pPC3	62	86.0985	-167.994	0.000154661	0.0404106	NA	NA	NA	NA	NA	0.112903
Ardeidae.0	8	bill.pPC3	62	86.0985	-167.994	0.000154661	0.0404106	NA	NA	NA	NA	NA	0.112903
Ardeidae.0	9	bill.pPC3	62	86.0985	-167.994	0.000154661	0.0404106	NA	NA	NA	NA	NA	0.112903
Ardeidae.0	10	bill.pPC3	62	86.0985	-167.994	0.000154661	0.0404106	NA	NA	NA	NA	NA	0.112903
Ardeidae.0	11	bill.pPC3	62	86.0985	-167.994	0.000154661	0.0404106	NA	NA	NA	NA	NA	0.112903
Ardeidae.0	12	bill.pPC3	62	86.0985	-167.994	0.000154661	0.0404106	NA	NA	NA	NA	NA	0.112903
Ardeidae.0	13	bill.pPC3	62	86.0985	-167.994	0.000154661	0.0404106	NA	NA	NA	NA	NA	0.112903
Ardeidae.0	14	bill.pPC3	62	86.0985	-167.994	0.000154661	0.0404106	NA	NA	NA	NA	NA	0.112903
Ardeidae.0	15	bill.pPC3	62	86.0985	-167.994	0.000154661	0.0404106	NA	NA	NA	NA	NA	0.112903
Ardeidae.0	16	bill.pPC3	62	86.0985	-167.994	0.000154661	0.0404106	NA	NA	NA	NA	NA	0.112903
Ardeidae.0	17	bill.pPC3	62	86.0985	-167.994	0.000154661	0.0404106	NA	NA	NA	NA	NA	0.112903
Ardeidae.0	18	bill.pPC3	62	86.0985	-167.994	0.000154661	0.0404106	NA	NA	NA	NA	NA	0.112903
Ardeidae.0	19	bill.pPC3	62	86.0985	-167.994	0.000154661	0.0404106	NA	NA	NA	NA	NA	0.112903
Ardeidae.0	20	bill.pPC3	62	86.0985	-167.994	0.000154661	0.0404106	NA	NA	NA	NA	NA	0.112903
Ardeidae.0	1	wtt.pPC1	62	-36.6542	77.5118	0.00811121	-0.44274	NA	NA	NA	NA	NA	0.112903
Ardeidae.0	2	wtt.pPC1	62	-36.6542	77.5118	0.00811121	-0.44274	NA	NA	NA	NA	NA	0.112903
Ardeidae.0	3	wtt.pPC1	62	-36.6542	77.5118	0.00811121	-0.44274	NA	NA	NA	NA	NA	0.112903
Ardeidae.0	4	wtt.pPC1	62	-36.6542	77.5118	0.00811121	-0.44274	NA	NA	NA	NA	NA	0.112903
Ardeidae.0	5	wtt.pPC1	62	-36.6542	77.5118	0.00811121	-0.44274	NA	NA	NA	NA	NA	0.112903
Ardeidae.0	6	wtt.pPC1	62	-36.6542	77.5118	0.00811121	-0.44274	NA	NA	NA	NA	NA	0.112903
Ardeidae.0	7	wtt.pPC1	62	-36.6542	77.5118	0.00811121	-0.44274	NA	NA	NA	NA	NA	0.112903
Ardeidae.0	8	wtt.pPC1	62	-36.6542	77.5118	0.00811121	-0.44274	NA	NA	NA	NA	NA	0.112903
Ardeidae.0	9	wtt.pPC1	62	-36.6542	77.5118	0.00811121	-0.44274	NA	NA	NA	NA	NA	0.112903
Ardeidae.0	10	wtt.pPC1	62	-36.6542	77.5118	0.00811121	-0.44274	NA	NA	NA	NA	NA	0.112903
Ardeidae.0	11	wtt.pPC1	62	-36.6542	77.5118	0.00811121	-0.44274	NA	NA	NA	NA	NA	0.112903
Ardeidae.0	12	wtt.pPC1	62	-36.6542	77.5118	0.00811121	-0.44274	NA	NA	NA	NA	NA	0.112903
Ardeidae.0	13	wtt.pPC1	62	-36.6542	77.5118	0.00811121	-0.44274	NA	NA	NA	NA	NA	0.112903
Ardeidae.0	14	wtt.pPC1	62	-36.6542	77.5118	0.00811121	-0.44274	NA	NA	NA	NA	NA	0.112903
Ardeidae.0	15	wtt.pPC1	62	-36.6542	77.5118	0.00811121	-0.44274	NA	NA	NA	NA	NA	0.112903
Ardeidae.0	16	wtt.pPC1	62	-36.6542	77.5118	0.00811121	-0.44274	NA	NA	NA	NA	NA	0.112903
Ardeidae.0	17	wtt.pPC1	62	-36.6542	77.5118	0.00811121	-0.44274	NA	NA	NA	NA	NA	0.112903
Ardeidae.0	18	wtt.pPC1	62	-36.6542	77.5118	0.00811121	-0.44274	NA	NA	NA	NA	NA	0.112903
Ardeidae.0	19	wtt.pPC1	62	-36.6542	77.5118	0.00811121	-0.44274	NA	NA	NA	NA	NA	0.112903
Ardeidae.0	20	wtt.pPC1	62	-36.6542	77.5118	0.00811121	-0.44274	NA	NA	NA	NA	NA	0.112903
Ardeidae.0	1	wtt.pPC2	62	33.9585	-63.7136	0.000831453	-0.331218	NA	NA	NA	NA	NA	0.112903
Ardeidae.0	2	wtt.pPC2	62	33.9585	-63.7136	0.000831453	-0.331218	NA	NA	NA	NA	NA	0.112903
Ardeidae.0	3	wtt.pPC2	62	33.9585	-63.7136	0.000831453	-0.331218	NA	NA	NA	NA	NA	0.112903
Ardeidae.0	4	wtt.pPC2	62	33.9585	-63.7136	0.000831453	-0.331218	NA	NA	NA	NA	NA	0.112903
Ardeidae.0	5	wtt.pPC2	62	33.9585	-63.7136	0.000831453	-0.331218	NA	NA	NA	NA	NA	0.112903
Ardeidae.0	6	wtt.pPC2	62	33.9585	-63.7136	0.000831453	-0.331218	NA	NA	NA	NA	NA	0.112903
Ardeidae.0	7	wtt.pPC2	62	33.9585	-63.7136	0.000831453	-0.331218	NA	NA	NA	NA	NA	0.112903
Ardeidae.0	8	wtt.pPC2	62	33.9585	-63.7136	0.000831453	-0.331218	NA	NA	NA	NA	NA	0.112903
Ardeidae.0	9	wtt.pPC2	62	33.9585	-63.7136	0.000831453	-0.331218	NA	NA	NA	NA	NA	0.112903
Ardeidae.0	10	wtt.pPC2	62	33.9585	-63.7136	0.000831453	-0.331218	NA	NA	NA	NA	NA	0.112903
Ardeidae.0	11	wtt.pPC2	62	33.9585	-63.7136	0.000831453	-0.331218	NA	NA	NA	NA	NA	0.112903
Ardeidae.0	12	wtt.pPC2	62	33.9585	-63.7136	0.000831453	-0.331218	NA	NA	NA	NA	NA	0.112903
Ardeidae.0	13	wtt.pPC2	62	33.9585	-63.7136	0.000831453	-0.331218	NA	NA	NA	NA	NA	0.112903
Ardeidae.0	14	wtt.pPC2	62	33.9585	-63.7136	0.000831453	-0.331218	NA	NA	NA	NA	NA	0.112903
Ardeidae.0	15	wtt.pPC2	62	33.9585	-63.7136	0.000831453	-0.331218	NA	NA	NA	NA	NA	0.112903
Ardeidae.0	16	wtt.pPC2	62	33.9585	-63.7136	0.000831453	-0.331218	NA	NA	NA	NA	NA	0.112903
Ardeidae.0	17	wtt.pPC2	62	33.9585	-63.7136	0.000831453	-0.331218	NA	NA	NA	NA	NA	0.112903
Ardeidae.0	18	wtt.pPC2	62	33.9585	-63.7136	0.000831453	-0.331218	NA	NA	NA	NA	NA	0.112903
Ardeidae.0	19	wtt.pPC2	62	33.9585	-63.7136	0.000831453	-0.331218	NA	NA	NA	NA	NA	0.112903
Ardeidae.0	20	wtt.pPC2	62	33.9585	-63.7136	0.000831453	-0.331218	NA	NA	NA	NA	NA	0.112903
Ardeidae.0	1	wtt.pPC3	62	70.05	-135.897	0.000259546	0.0868065	NA	NA	NA	NA	NA	0.112903
Ardeidae.0	2	wtt.pPC3	62	70.05	-135.897	0.000259546	0.0868065	NA	NA	NA	NA	NA	0.112903
Ardeidae.0	3	wtt.pPC3	62	70.05	-135.897	0.000259546	0.0868065	NA	NA	NA	NA	NA	0.112903
Ardeidae.0	4	wtt.pPC3	62	70.05	-135.897	0.000259546	0.0868065	NA	NA	NA	NA	NA	0.112903
Ardeidae.0	5	wtt.pPC3	62	70.05	-135.897	0.000259546	0.0868065	NA	NA	NA	NA	NA	0.112903
Ardeidae.0	6	wtt.pPC3	62	70.05	-135.897	0.000259546	0.0868065	NA	NA	NA	NA	NA	0.112903
Ardeidae.0	7	wtt.pPC3	62	70.05	-135.897	0.000259546	0.0868065	NA	NA	NA	NA	NA	0.112903
Ardeidae.0	8	wtt.pPC3	62	70.05	-135.897	0.000259546	0.0868065	NA	NA	NA	NA	NA	0.112903
Ardeidae.0	9	wtt.pPC3	62	70.05	-135.897	0.000259546	0.0868065	NA	NA	NA	NA	NA	0.112903
Ardeidae.0	10	wtt.pPC3	62	70.05	-135.897	0.000259546	0.0868065	NA	NA	NA	NA	NA	0.112903
Ardeidae.0	11	wtt.pPC3	62	70.05	-135.897	0.000259546	0.0868065	NA	NA	NA	NA	NA	0.112903
Ardeidae.0	12	wtt.pPC3	62	70.05	-135.897	0.000259546	0.0868065	NA	NA	NA	NA	NA	0.112903
Ardeidae.0	13	wtt.pPC3	62	70.05	-135.897	0.000259546	0.0868065	NA	NA	NA	NA	NA	0.112903
Ardeidae.0	14	wtt.pPC3	62	70.05	-135.897	0.000259546	0.0868065	NA	NA	NA	NA	NA	0.112903
Ardeidae.0	15	wtt.pPC3	62	70.05	-135.897	0.000259546	0.0868065	NA	NA	NA	NA	NA	0.112903
Ardeidae.0	16	wtt.pPC3	62	70.05	-135.897	0.000259546	0.0868065	NA	NA	NA	NA	NA	0.112903
Ardeidae.0	17	wtt.pPC3	62	70.05	-135.897	0.000259546	0.0868065	NA	NA	NA	NA	NA	0.112903
Ardeidae.0	18	wtt.pPC3	62	70.05	-135.897	0.000259546	0.0868065	NA	NA	NA	NA	NA	0.112903
Ardeidae.0	19	wtt.pPC3	62	70.05	-135.897	0.000259546	0.0868065	NA	NA	NA	NA	NA	0.112903
Ardeidae.0	20	wtt.pPC3	62	70.05	-135.897	0.000259546	0.0868065	NA	NA	NA	NA	NA	0.112903
Artamidae.0	1	ln.mass	10	-3.24677	12.2078	0.0113315	3.63107	NA	NA	NA	NA	NA	0.363636
Artamidae.0	2	ln.mass	10	-3.24677	12.2078	0.0113315	3.63107	NA	NA	NA	NA	NA	0.363636
Artamidae.0	3	ln.mass	10	-3.24677	12.2078	0.0113315	3.63107	NA	NA	NA	NA	NA	0.363636
Artamidae.0	4	ln.mass	10	-3.24677	12.2078	0.0113315	3.63107	NA	NA	NA	NA	NA	0.363636
Artamidae.0	5	ln.mass	10	-3.24677	12.2078	0.0113315	3.63107	NA	NA	NA	NA	NA	0.363636
Artamidae.0	6	ln.mass	10	-3.24677	12.2078	0.0113315	3.63107	NA	NA	NA	NA	NA	0.363636
Artamidae.0	7	ln.mass	10	-3.24677	12.2078	0.0113315	3.63107	NA	NA	NA	NA	NA	0.363636
Artamidae.0	8	ln.mass	10	-3.24677	12.2078	0.0113315	3.63107	NA	NA	NA	NA	NA	0.363636
Artamidae.0	9	ln.mass	10	-3.24677	12.2078	0.0113315	3.63107	NA	NA	NA	NA	NA	0.363636
Artamidae.0	10	ln.mass	10	-3.24677	12.2078	0.0113315	3.63107	NA	NA	NA	NA	NA	0.363636
Artamidae.0	11	ln.mass	10	-3.24677	12.2078	0.0113315	3.63107	NA	NA	NA	NA	NA	0.363636
Artamidae.0	12	ln.mass	10	-3.24677	12.2078	0.0113315	3.63107	NA	NA	NA	NA	NA	0.363636
Artamidae.0	13	ln.mass	10	-3.24677	12.2078	0.0113315	3.63107	NA	NA	NA	NA	NA	0.363636
Artamidae.0	14	ln.mass	10	-3.24677	12.2078	0.0113315	3.63107	NA	NA	NA	NA	NA	0.363636
Artamidae.0	15	ln.mass	10	-3.24677	12.2078	0.0113315	3.63107	NA	NA	NA	NA	NA	0.363636
Artamidae.0	16	ln.mass	10	-3.24677	12.2078	0.0113315	3.63107	NA	NA	NA	NA	NA	0.363636
Artamidae.0	17	ln.mass	10	-3.24677	12.2078	0.0113315	3.63107	NA	NA	NA	NA	NA	0.363636
Artamidae.0	18	ln.mass	10	-3.24677	12.2078	0.0113315	3.63107	NA	NA	NA	NA	NA	0.363636
Artamidae.0	19	ln.mass	10	-3.24677	12.2078	0.0113315	3.63107	NA	NA	NA	NA	NA	0.363636
Artamidae.0	20	ln.mass	10	-3.24677	12.2078	0.0113315	3.63107	NA	NA	NA	NA	NA	0.363636
Artamidae.0	1	bill.pPC1	10	-4.27169	14.2577	0.0139095	0.591212	NA	NA	NA	NA	NA	0.363636
Artamidae.0	2	bill.pPC1	10	-4.27169	14.2577	0.0139095	0.591212	NA	NA	NA	NA	NA	0.363636
Artamidae.0	3	bill.pPC1	10	-4.27169	14.2577	0.0139095	0.591212	NA	NA	NA	NA	NA	0.363636
Artamidae.0	4	bill.pPC1	10	-4.27169	14.2577	0.0139095	0.591212	NA	NA	NA	NA	NA	0.363636
Artamidae.0	5	bill.pPC1	10	-4.27169	14.2577	0.0139095	0.591212	NA	NA	NA	NA	NA	0.363636
Artamidae.0	6	bill.pPC1	10	-4.27169	14.2577	0.0139095	0.591212	NA	NA	NA	NA	NA	0.363636
Artamidae.0	7	bill.pPC1	10	-4.27169	14.2577	0.0139095	0.591212	NA	NA	NA	NA	NA	0.363636
Artamidae.0	8	bill.pPC1	10	-4.27169	14.2577	0.0139095	0.591212	NA	NA	NA	NA	NA	0.363636
Artamidae.0	9	bill.pPC1	10	-4.27169	14.2577	0.0139095	0.591212	NA	NA	NA	NA	NA	0.363636
Artamidae.0	10	bill.pPC1	10	-4.27169	14.2577	0.0139095	0.591212	NA	NA	NA	NA	NA	0.363636
Artamidae.0	11	bill.pPC1	10	-4.27169	14.2577	0.0139095	0.591212	NA	NA	NA	NA	NA	0.363636
Artamidae.0	12	bill.pPC1	10	-4.27169	14.2577	0.0139095	0.591212	NA	NA	NA	NA	NA	0.363636
Artamidae.0	13	bill.pPC1	10	-4.27169	14.2577	0.0139095	0.591212	NA	NA	NA	NA	NA	0.363636
Artamidae.0	14	bill.pPC1	10	-4.27169	14.2577	0.0139095	0.591212	NA	NA	NA	NA	NA	0.363636
Artamidae.0	15	bill.pPC1	10	-4.27169	14.2577	0.0139095	0.591212	NA	NA	NA	NA	NA	0.363636
Artamidae.0	16	bill.pPC1	10	-4.27169	14.2577	0.0139095	0.591212	NA	NA	NA	NA	NA	0.363636
Artamidae.0	17	bill.pPC1	10	-4.27169	14.2577	0.0139095	0.591212	NA	NA	NA	NA	NA	0.363636
Artamidae.0	18	bill.pPC1	10	-4.27169	14.2577	0.0139095	0.591212	NA	NA	NA	NA	NA	0.363636
Artamidae.0	19	bill.pPC1	10	-4.27169	14.2577	0.0139095	0.591212	NA	NA	NA	NA	NA	0.363636
Artamidae.0	20	bill.pPC1	10	-4.27169	14.2577	0.0139095	0.591212	NA	NA	NA	NA	NA	0.363636
Artamidae.0	1	bill.pPC2	10	7.83198	-9.94967	0.00123595	-0.198701	NA	NA	NA	NA	NA	0.363636
Artamidae.0	2	bill.pPC2	10	7.83198	-9.94967	0.00123595	-0.198701	NA	NA	NA	NA	NA	0.363636
Artamidae.0	3	bill.pPC2	10	7.83198	-9.94967	0.00123595	-0.198701	NA	NA	NA	NA	NA	0.363636
Artamidae.0	4	bill.pPC2	10	7.83198	-9.94967	0.00123595	-0.198701	NA	NA	NA	NA	NA	0.363636
Artamidae.0	5	bill.pPC2	10	7.83198	-9.94967	0.00123595	-0.198701	NA	NA	NA	NA	NA	0.363636
Artamidae.0	6	bill.pPC2	10	7.83198	-9.94967	0.00123595	-0.198701	NA	NA	NA	NA	NA	0.363636
Artamidae.0	7	bill.pPC2	10	7.83198	-9.94967	0.00123595	-0.198701	NA	NA	NA	NA	NA	0.363636
Artamidae.0	8	bill.pPC2	10	7.83198	-9.94967	0.00123595	-0.198701	NA	NA	NA	NA	NA	0.363636
Artamidae.0	9	bill.pPC2	10	7.83198	-9.94967	0.00123595	-0.198701	NA	NA	NA	NA	NA	0.363636
Artamidae.0	10	bill.pPC2	10	7.83198	-9.94967	0.00123595	-0.198701	NA	NA	NA	NA	NA	0.363636
Artamidae.0	11	bill.pPC2	10	7.83198	-9.94967	0.00123595	-0.198701	NA	NA	NA	NA	NA	0.363636
Artamidae.0	12	bill.pPC2	10	7.83198	-9.94967	0.00123595	-0.198701	NA	NA	NA	NA	NA	0.363636
Artamidae.0	13	bill.pPC2	10	7.83198	-9.94967	0.00123595	-0.198701	NA	NA	NA	NA	NA	0.363636
Artamidae.0	14	bill.pPC2	10	7.83198	-9.94967	0.00123595	-0.198701	NA	NA	NA	NA	NA	0.363636
Artamidae.0	15	bill.pPC2	10	7.83198	-9.94967	0.00123595	-0.198701	NA	NA	NA	NA	NA	0.363636
Artamidae.0	16	bill.pPC2	10	7.83198	-9.94967	0.00123595	-0.198701	NA	NA	NA	NA	NA	0.363636
Artamidae.0	17	bill.pPC2	10	7.83198	-9.94967	0.00123595	-0.198701	NA	NA	NA	NA	NA	0.363636
Artamidae.0	18	bill.pPC2	10	7.83198	-9.94967	0.00123595	-0.198701	NA	NA	NA	NA	NA	0.363636
Artamidae.0	19	bill.pPC2	10	7.83198	-9.94967	0.00123595	-0.198701	NA	NA	NA	NA	NA	0.363636
Artamidae.0	20	bill.pPC2	10	7.83198	-9.94967	0.00123595	-0.198701	NA	NA	NA	NA	NA	0.363636
Artamidae.0	1	bill.pPC3	10	15.0403	-24.3664	0.00029234	0.146573	NA	NA	NA	NA	NA	0.363636
Artamidae.0	2	bill.pPC3	10	15.0403	-24.3664	0.00029234	0.146573	NA	NA	NA	NA	NA	0.363636
Artamidae.0	3	bill.pPC3	10	15.0403	-24.3664	0.00029234	0.146573	NA	NA	NA	NA	NA	0.363636
Artamidae.0	4	bill.pPC3	10	15.0403	-24.3664	0.00029234	0.146573	NA	NA	NA	NA	NA	0.363636
Artamidae.0	5	bill.pPC3	10	15.0403	-24.3664	0.00029234	0.146573	NA	NA	NA	NA	NA	0.363636
Artamidae.0	6	bill.pPC3	10	15.0403	-24.3664	0.00029234	0.146573	NA	NA	NA	NA	NA	0.363636
Artamidae.0	7	bill.pPC3	10	15.0403	-24.3664	0.00029234	0.146573	NA	NA	NA	NA	NA	0.363636
Artamidae.0	8	bill.pPC3	10	15.0403	-24.3664	0.00029234	0.146573	NA	NA	NA	NA	NA	0.363636
Artamidae.0	9	bill.pPC3	10	15.0403	-24.3664	0.00029234	0.146573	NA	NA	NA	NA	NA	0.363636
Artamidae.0	10	bill.pPC3	10	15.0403	-24.3664	0.00029234	0.146573	NA	NA	NA	NA	NA	0.363636
Artamidae.0	11	bill.pPC3	10	15.0403	-24.3664	0.00029234	0.146573	NA	NA	NA	NA	NA	0.363636
Artamidae.0	12	bill.pPC3	10	15.0403	-24.3664	0.00029234	0.146573	NA	NA	NA	NA	NA	0.363636
Artamidae.0	13	bill.pPC3	10	15.0403	-24.3664	0.00029234	0.146573	NA	NA	NA	NA	NA	0.363636
Artamidae.0	14	bill.pPC3	10	15.0403	-24.3664	0.00029234	0.146573	NA	NA	NA	NA	NA	0.363636
Artamidae.0	15	bill.pPC3	10	15.0403	-24.3664	0.00029234	0.146573	NA	NA	NA	NA	NA	0.363636
Artamidae.0	16	bill.pPC3	10	15.0403	-24.3664	0.00029234	0.146573	NA	NA	NA	NA	NA	0.363636
Artamidae.0	17	bill.pPC3	10	15.0403	-24.3664	0.00029234	0.146573	NA	NA	NA	NA	NA	0.363636
Artamidae.0	18	bill.pPC3	10	15.0403	-24.3664	0.00029234	0.146573	NA	NA	NA	NA	NA	0.363636
Artamidae.0	19	bill.pPC3	10	15.0403	-24.3664	0.00029234	0.146573	NA	NA	NA	NA	NA	0.363636
Artamidae.0	20	bill.pPC3	10	15.0403	-24.3664	0.00029234	0.146573	NA	NA	NA	NA	NA	0.363636
Artamidae.0	1	wtt.pPC1	10	4.07109	-2.42789	0.0026222	0.85	NA	NA	NA	NA	NA	0.363636
Artamidae.0	2	wtt.pPC1	10	4.07109	-2.42789	0.0026222	0.85	NA	NA	NA	NA	NA	0.363636
Artamidae.0	3	wtt.pPC1	10	4.07109	-2.42789	0.0026222	0.85	NA	NA	NA	NA	NA	0.363636
Artamidae.0	4	wtt.pPC1	10	4.07109	-2.42789	0.0026222	0.85	NA	NA	NA	NA	NA	0.363636
Artamidae.0	5	wtt.pPC1	10	4.07109	-2.42789	0.0026222	0.85	NA	NA	NA	NA	NA	0.363636
Artamidae.0	6	wtt.pPC1	10	4.07109	-2.42789	0.0026222	0.85	NA	NA	NA	NA	NA	0.363636
Artamidae.0	7	wtt.pPC1	10	4.07109	-2.42789	0.0026222	0.85	NA	NA	NA	NA	NA	0.363636
Artamidae.0	8	wtt.pPC1	10	4.07109	-2.42789	0.0026222	0.85	NA	NA	NA	NA	NA	0.363636
Artamidae.0	9	wtt.pPC1	10	4.07109	-2.42789	0.0026222	0.85	NA	NA	NA	NA	NA	0.363636
Artamidae.0	10	wtt.pPC1	10	4.07109	-2.42789	0.0026222	0.85	NA	NA	NA	NA	NA	0.363636
Artamidae.0	11	wtt.pPC1	10	4.07109	-2.42789	0.0026222	0.85	NA	NA	NA	NA	NA	0.363636
Artamidae.0	12	wtt.pPC1	10	4.07109	-2.42789	0.0026222	0.85	NA	NA	NA	NA	NA	0.363636
Artamidae.0	13	wtt.pPC1	10	4.07109	-2.42789	0.0026222	0.85	NA	NA	NA	NA	NA	0.363636
Artamidae.0	14	wtt.pPC1	10	4.07109	-2.42789	0.0026222	0.85	NA	NA	NA	NA	NA	0.363636
Artamidae.0	15	wtt.pPC1	10	4.07109	-2.42789	0.0026222	0.85	NA	NA	NA	NA	NA	0.363636
Artamidae.0	16	wtt.pPC1	10	4.07109	-2.42789	0.0026222	0.85	NA	NA	NA	NA	NA	0.363636
Artamidae.0	17	wtt.pPC1	10	4.07109	-2.42789	0.0026222	0.85	NA	NA	NA	NA	NA	0.363636
Artamidae.0	18	wtt.pPC1	10	4.07109	-2.42789	0.0026222	0.85	NA	NA	NA	NA	NA	0.363636
Artamidae.0	19	wtt.pPC1	10	4.07109	-2.42789	0.0026222	0.85	NA	NA	NA	NA	NA	0.363636
Artamidae.0	20	wtt.pPC1	10	4.07109	-2.42789	0.0026222	0.85	NA	NA	NA	NA	NA	0.363636
Artamidae.0	1	wtt.pPC2	10	8.97831	-12.2423	0.000982723	0.696856	NA	NA	NA	NA	NA	0.363636
Artamidae.0	2	wtt.pPC2	10	8.97831	-12.2423	0.000982723	0.696856	NA	NA	NA	NA	NA	0.363636
Artamidae.0	3	wtt.pPC2	10	8.97831	-12.2423	0.000982723	0.696856	NA	NA	NA	NA	NA	0.363636
Artamidae.0	4	wtt.pPC2	10	8.97831	-12.2423	0.000982723	0.696856	NA	NA	NA	NA	NA	0.363636
Artamidae.0	5	wtt.pPC2	10	8.97831	-12.2423	0.000982723	0.696856	NA	NA	NA	NA	NA	0.363636
Artamidae.0	6	wtt.pPC2	10	8.97831	-12.2423	0.000982723	0.696856	NA	NA	NA	NA	NA	0.363636
Artamidae.0	7	wtt.pPC2	10	8.97831	-12.2423	0.000982723	0.696856	NA	NA	NA	NA	NA	0.363636
Artamidae.0	8	wtt.pPC2	10	8.97831	-12.2423	0.000982723	0.696856	NA	NA	NA	NA	NA	0.363636
Artamidae.0	9	wtt.pPC2	10	8.97831	-12.2423	0.000982723	0.696856	NA	NA	NA	NA	NA	0.363636
Artamidae.0	10	wtt.pPC2	10	8.97831	-12.2423	0.000982723	0.696856	NA	NA	NA	NA	NA	0.363636
Artamidae.0	11	wtt.pPC2	10	8.97831	-12.2423	0.000982723	0.696856	NA	NA	NA	NA	NA	0.363636
Artamidae.0	12	wtt.pPC2	10	8.97831	-12.2423	0.000982723	0.696856	NA	NA	NA	NA	NA	0.363636
Artamidae.0	13	wtt.pPC2	10	8.97831	-12.2423	0.000982723	0.696856	NA	NA	NA	NA	NA	0.363636
Artamidae.0	14	wtt.pPC2	10	8.97831	-12.2423	0.000982723	0.696856	NA	NA	NA	NA	NA	0.363636
Artamidae.0	15	wtt.pPC2	10	8.97831	-12.2423	0.000982723	0.696856	NA	NA	NA	NA	NA	0.363636
Artamidae.0	16	wtt.pPC2	10	8.97831	-12.2423	0.000982723	0.696856	NA	NA	NA	NA	NA	0.363636
Artamidae.0	17	wtt.pPC2	10	8.97831	-12.2423	0.000982723	0.696856	NA	NA	NA	NA	NA	0.363636
Artamidae.0	18	wtt.pPC2	10	8.97831	-12.2423	0.000982723	0.696856	NA	NA	NA	NA	NA	0.363636
Artamidae.0	19	wtt.pPC2	10	8.97831	-12.2423	0.000982723	0.696856	NA	NA	NA	NA	NA	0.363636
Artamidae.0	20	wtt.pPC2	10	8.97831	-12.2423	0.000982723	0.696856	NA	NA	NA	NA	NA	0.363636
Artamidae.0	1	wtt.pPC3	10	9.55342	-13.3926	0.000875946	0.369783	NA	NA	NA	NA	NA	0.363636
Artamidae.0	2	wtt.pPC3	10	9.55342	-13.3926	0.000875946	0.369783	NA	NA	NA	NA	NA	0.363636
Artamidae.0	3	wtt.pPC3	10	9.55342	-13.3926	0.000875946	0.369783	NA	NA	NA	NA	NA	0.363636
Artamidae.0	4	wtt.pPC3	10	9.55342	-13.3926	0.000875946	0.369783	NA	NA	NA	NA	NA	0.363636
Artamidae.0	5	wtt.pPC3	10	9.55342	-13.3926	0.000875946	0.369783	NA	NA	NA	NA	NA	0.363636
Artamidae.0	6	wtt.pPC3	10	9.55342	-13.3926	0.000875946	0.369783	NA	NA	NA	NA	NA	0.363636
Artamidae.0	7	wtt.pPC3	10	9.55342	-13.3926	0.000875946	0.369783	NA	NA	NA	NA	NA	0.363636
Artamidae.0	8	wtt.pPC3	10	9.55342	-13.3926	0.000875946	0.369783	NA	NA	NA	NA	NA	0.363636
Artamidae.0	9	wtt.pPC3	10	9.55342	-13.3926	0.000875946	0.369783	NA	NA	NA	NA	NA	0.363636
Artamidae.0	10	wtt.pPC3	10	9.55342	-13.3926	0.000875946	0.369783	NA	NA	NA	NA	NA	0.363636
Artamidae.0	11	wtt.pPC3	10	9.55342	-13.3926	0.000875946	0.369783	NA	NA	NA	NA	NA	0.363636
Artamidae.0	12	wtt.pPC3	10	9.55342	-13.3926	0.000875946	0.369783	NA	NA	NA	NA	NA	0.363636
Artamidae.0	13	wtt.pPC3	10	9.55342	-13.3926	0.000875946	0.369783	NA	NA	NA	NA	NA	0.363636
Artamidae.0	14	wtt.pPC3	10	9.55342	-13.3926	0.000875946	0.369783	NA	NA	NA	NA	NA	0.363636
Artamidae.0	15	wtt.pPC3	10	9.55342	-13.3926	0.000875946	0.369783	NA	NA	NA	NA	NA	0.363636
Artamidae.0	16	wtt.pPC3	10	9.55342	-13.3926	0.000875946	0.369783	NA	NA	NA	NA	NA	0.363636
Artamidae.0	17	wtt.pPC3	10	9.55342	-13.3926	0.000875946	0.369783	NA	NA	NA	NA	NA	0.363636
Artamidae.0	18	wtt.pPC3	10	9.55342	-13.3926	0.000875946	0.369783	NA	NA	NA	NA	NA	0.363636
Artamidae.0	19	wtt.pPC3	10	9.55342	-13.3926	0.000875946	0.369783	NA	NA	NA	NA	NA	0.363636
Artamidae.0	20	wtt.pPC3	10	9.55342	-13.3926	0.000875946	0.369783	NA	NA	NA	NA	NA	0.363636
Bucconidae.0	1	ln.mass	35	-20.1618	44.6986	0.00737816	3.76044	NA	NA	NA	NA	NA	0.828571
Bucconidae.0	2	ln.mass	35	-20.1618	44.6986	0.00737816	3.76044	NA	NA	NA	NA	NA	0.828571
Bucconidae.0	3	ln.mass	35	-20.1618	44.6986	0.00737816	3.76044	NA	NA	NA	NA	NA	0.828571
Bucconidae.0	4	ln.mass	35	-20.1618	44.6986	0.00737816	3.76044	NA	NA	NA	NA	NA	0.828571
Bucconidae.0	5	ln.mass	35	-20.1618	44.6986	0.00737816	3.76044	NA	NA	NA	NA	NA	0.828571
Bucconidae.0	6	ln.mass	35	-20.1618	44.6986	0.00737816	3.76044	NA	NA	NA	NA	NA	0.828571
Bucconidae.0	7	ln.mass	35	-20.1618	44.6986	0.00737816	3.76044	NA	NA	NA	NA	NA	0.828571
Bucconidae.0	8	ln.mass	35	-20.1618	44.6986	0.00737816	3.76044	NA	NA	NA	NA	NA	0.828571
Bucconidae.0	9	ln.mass	35	-20.1618	44.6986	0.00737816	3.76044	NA	NA	NA	NA	NA	0.828571
Bucconidae.0	10	ln.mass	35	-20.1618	44.6986	0.00737816	3.76044	NA	NA	NA	NA	NA	0.828571
Bucconidae.0	11	ln.mass	35	-20.1618	44.6986	0.00737816	3.76044	NA	NA	NA	NA	NA	0.828571
Bucconidae.0	12	ln.mass	35	-20.1618	44.6986	0.00737816	3.76044	NA	NA	NA	NA	NA	0.828571
Bucconidae.0	13	ln.mass	35	-20.1618	44.6986	0.00737816	3.76044	NA	NA	NA	NA	NA	0.828571
Bucconidae.0	14	ln.mass	35	-20.1618	44.6986	0.00737816	3.76044	NA	NA	NA	NA	NA	0.828571
Bucconidae.0	15	ln.mass	35	-20.1618	44.6986	0.00737816	3.76044	NA	NA	NA	NA	NA	0.828571
Bucconidae.0	16	ln.mass	35	-20.1618	44.6986	0.00737816	3.76044	NA	NA	NA	NA	NA	0.828571
Bucconidae.0	17	ln.mass	35	-20.1618	44.6986	0.00737816	3.76044	NA	NA	NA	NA	NA	0.828571
Bucconidae.0	18	ln.mass	35	-20.1618	44.6986	0.00737816	3.76044	NA	NA	NA	NA	NA	0.828571
Bucconidae.0	19	ln.mass	35	-20.1618	44.6986	0.00737816	3.76044	NA	NA	NA	NA	NA	0.828571
Bucconidae.0	20	ln.mass	35	-20.1618	44.6986	0.00737816	3.76044	NA	NA	NA	NA	NA	0.828571
Bucconidae.0	1	bill.pPC1	35	-13.4282	31.2314	0.00502159	0.102066	NA	NA	NA	NA	NA	0.828571
Bucconidae.0	2	bill.pPC1	35	-13.4282	31.2314	0.00502159	0.102066	NA	NA	NA	NA	NA	0.828571
Bucconidae.0	3	bill.pPC1	35	-13.4282	31.2314	0.00502159	0.102066	NA	NA	NA	NA	NA	0.828571
Bucconidae.0	4	bill.pPC1	35	-13.4282	31.2314	0.00502159	0.102066	NA	NA	NA	NA	NA	0.828571
Bucconidae.0	5	bill.pPC1	35	-13.4282	31.2314	0.00502159	0.102066	NA	NA	NA	NA	NA	0.828571
Bucconidae.0	6	bill.pPC1	35	-13.4282	31.2314	0.00502159	0.102066	NA	NA	NA	NA	NA	0.828571
Bucconidae.0	7	bill.pPC1	35	-13.4282	31.2314	0.00502159	0.102066	NA	NA	NA	NA	NA	0.828571
Bucconidae.0	8	bill.pPC1	35	-13.4282	31.2314	0.00502159	0.102066	NA	NA	NA	NA	NA	0.828571
Bucconidae.0	9	bill.pPC1	35	-13.4282	31.2314	0.00502159	0.102066	NA	NA	NA	NA	NA	0.828571
Bucconidae.0	10	bill.pPC1	35	-13.4282	31.2314	0.00502159	0.102066	NA	NA	NA	NA	NA	0.828571
Bucconidae.0	11	bill.pPC1	35	-13.4282	31.2314	0.00502159	0.102066	NA	NA	NA	NA	NA	0.828571
Bucconidae.0	12	bill.pPC1	35	-13.4282	31.2314	0.00502159	0.102066	NA	NA	NA	NA	NA	0.828571
Bucconidae.0	13	bill.pPC1	35	-13.4282	31.2314	0.00502159	0.102066	NA	NA	NA	NA	NA	0.828571
Bucconidae.0	14	bill.pPC1	35	-13.4282	31.2314	0.00502159	0.102066	NA	NA	NA	NA	NA	0.828571
Bucconidae.0	15	bill.pPC1	35	-13.4282	31.2314	0.00502159	0.102066	NA	NA	NA	NA	NA	0.828571
Bucconidae.0	16	bill.pPC1	35	-13.4282	31.2314	0.00502159	0.102066	NA	NA	NA	NA	NA	0.828571
Bucconidae.0	17	bill.pPC1	35	-13.4282	31.2314	0.00502159	0.102066	NA	NA	NA	NA	NA	0.828571
Bucconidae.0	18	bill.pPC1	35	-13.4282	31.2314	0.00502159	0.102066	NA	NA	NA	NA	NA	0.828571
Bucconidae.0	19	bill.pPC1	35	-13.4282	31.2314	0.00502159	0.102066	NA	NA	NA	NA	NA	0.828571
Bucconidae.0	20	bill.pPC1	35	-13.4282	31.2314	0.00502159	0.102066	NA	NA	NA	NA	NA	0.828571
Bucconidae.0	1	bill.pPC2	35	28.8391	-53.3032	0.000448642	-0.153439	NA	NA	NA	NA	NA	0.828571
Bucconidae.0	2	bill.pPC2	35	28.8391	-53.3032	0.000448642	-0.153439	NA	NA	NA	NA	NA	0.828571
Bucconidae.0	3	bill.pPC2	35	28.8391	-53.3032	0.000448642	-0.153439	NA	NA	NA	NA	NA	0.828571
Bucconidae.0	4	bill.pPC2	35	28.8391	-53.3032	0.000448642	-0.153439	NA	NA	NA	NA	NA	0.828571
Bucconidae.0	5	bill.pPC2	35	28.8391	-53.3032	0.000448642	-0.153439	NA	NA	NA	NA	NA	0.828571
Bucconidae.0	6	bill.pPC2	35	28.8391	-53.3032	0.000448642	-0.153439	NA	NA	NA	NA	NA	0.828571
Bucconidae.0	7	bill.pPC2	35	28.8391	-53.3032	0.000448642	-0.153439	NA	NA	NA	NA	NA	0.828571
Bucconidae.0	8	bill.pPC2	35	28.8391	-53.3032	0.000448642	-0.153439	NA	NA	NA	NA	NA	0.828571
Bucconidae.0	9	bill.pPC2	35	28.8391	-53.3032	0.000448642	-0.153439	NA	NA	NA	NA	NA	0.828571
Bucconidae.0	10	bill.pPC2	35	28.8391	-53.3032	0.000448642	-0.153439	NA	NA	NA	NA	NA	0.828571
Bucconidae.0	11	bill.pPC2	35	28.8391	-53.3032	0.000448642	-0.153439	NA	NA	NA	NA	NA	0.828571
Bucconidae.0	12	bill.pPC2	35	28.8391	-53.3032	0.000448642	-0.153439	NA	NA	NA	NA	NA	0.828571
Bucconidae.0	13	bill.pPC2	35	28.8391	-53.3032	0.000448642	-0.153439	NA	NA	NA	NA	NA	0.828571
Bucconidae.0	14	bill.pPC2	35	28.8391	-53.3032	0.000448642	-0.153439	NA	NA	NA	NA	NA	0.828571
Bucconidae.0	15	bill.pPC2	35	28.8391	-53.3032	0.000448642	-0.153439	NA	NA	NA	NA	NA	0.828571
Bucconidae.0	16	bill.pPC2	35	28.8391	-53.3032	0.000448642	-0.153439	NA	NA	NA	NA	NA	0.828571
Bucconidae.0	17	bill.pPC2	35	28.8391	-53.3032	0.000448642	-0.153439	NA	NA	NA	NA	NA	0.828571
Bucconidae.0	18	bill.pPC2	35	28.8391	-53.3032	0.000448642	-0.153439	NA	NA	NA	NA	NA	0.828571
Bucconidae.0	19	bill.pPC2	35	28.8391	-53.3032	0.000448642	-0.153439	NA	NA	NA	NA	NA	0.828571
Bucconidae.0	20	bill.pPC2	35	28.8391	-53.3032	0.000448642	-0.153439	NA	NA	NA	NA	NA	0.828571
Bucconidae.0	1	bill.pPC3	35	45.5115	-86.648	0.000173039	0.101202	NA	NA	NA	NA	NA	0.828571
Bucconidae.0	2	bill.pPC3	35	45.5115	-86.648	0.000173039	0.101202	NA	NA	NA	NA	NA	0.828571
Bucconidae.0	3	bill.pPC3	35	45.5115	-86.648	0.000173039	0.101202	NA	NA	NA	NA	NA	0.828571
Bucconidae.0	4	bill.pPC3	35	45.5115	-86.648	0.000173039	0.101202	NA	NA	NA	NA	NA	0.828571
Bucconidae.0	5	bill.pPC3	35	45.5115	-86.648	0.000173039	0.101202	NA	NA	NA	NA	NA	0.828571
Bucconidae.0	6	bill.pPC3	35	45.5115	-86.648	0.000173039	0.101202	NA	NA	NA	NA	NA	0.828571
Bucconidae.0	7	bill.pPC3	35	45.5115	-86.648	0.000173039	0.101202	NA	NA	NA	NA	NA	0.828571
Bucconidae.0	8	bill.pPC3	35	45.5115	-86.648	0.000173039	0.101202	NA	NA	NA	NA	NA	0.828571
Bucconidae.0	9	bill.pPC3	35	45.5115	-86.648	0.000173039	0.101202	NA	NA	NA	NA	NA	0.828571
Bucconidae.0	10	bill.pPC3	35	45.5115	-86.648	0.000173039	0.101202	NA	NA	NA	NA	NA	0.828571
Bucconidae.0	11	bill.pPC3	35	45.5115	-86.648	0.000173039	0.101202	NA	NA	NA	NA	NA	0.828571
Bucconidae.0	12	bill.pPC3	35	45.5115	-86.648	0.000173039	0.101202	NA	NA	NA	NA	NA	0.828571
Bucconidae.0	13	bill.pPC3	35	45.5115	-86.648	0.000173039	0.101202	NA	NA	NA	NA	NA	0.828571
Bucconidae.0	14	bill.pPC3	35	45.5115	-86.648	0.000173039	0.101202	NA	NA	NA	NA	NA	0.828571
Bucconidae.0	15	bill.pPC3	35	45.5115	-86.648	0.000173039	0.101202	NA	NA	NA	NA	NA	0.828571
Bucconidae.0	16	bill.pPC3	35	45.5115	-86.648	0.000173039	0.101202	NA	NA	NA	NA	NA	0.828571
Bucconidae.0	17	bill.pPC3	35	45.5115	-86.648	0.000173039	0.101202	NA	NA	NA	NA	NA	0.828571
Bucconidae.0	18	bill.pPC3	35	45.5115	-86.648	0.000173039	0.101202	NA	NA	NA	NA	NA	0.828571
Bucconidae.0	19	bill.pPC3	35	45.5115	-86.648	0.000173039	0.101202	NA	NA	NA	NA	NA	0.828571
Bucconidae.0	20	bill.pPC3	35	45.5115	-86.648	0.000173039	0.101202	NA	NA	NA	NA	NA	0.828571
Bucconidae.0	1	wtt.pPC1	35	-6.53347	17.4419	0.00338638	1.08473	NA	NA	NA	NA	NA	0.828571
Bucconidae.0	2	wtt.pPC1	35	-6.53347	17.4419	0.00338638	1.08473	NA	NA	NA	NA	NA	0.828571
Bucconidae.0	3	wtt.pPC1	35	-6.53347	17.4419	0.00338638	1.08473	NA	NA	NA	NA	NA	0.828571
Bucconidae.0	4	wtt.pPC1	35	-6.53347	17.4419	0.00338638	1.08473	NA	NA	NA	NA	NA	0.828571
Bucconidae.0	5	wtt.pPC1	35	-6.53347	17.4419	0.00338638	1.08473	NA	NA	NA	NA	NA	0.828571
Bucconidae.0	6	wtt.pPC1	35	-6.53347	17.4419	0.00338638	1.08473	NA	NA	NA	NA	NA	0.828571
Bucconidae.0	7	wtt.pPC1	35	-6.53347	17.4419	0.00338638	1.08473	NA	NA	NA	NA	NA	0.828571
Bucconidae.0	8	wtt.pPC1	35	-6.53347	17.4419	0.00338638	1.08473	NA	NA	NA	NA	NA	0.828571
Bucconidae.0	9	wtt.pPC1	35	-6.53347	17.4419	0.00338638	1.08473	NA	NA	NA	NA	NA	0.828571
Bucconidae.0	10	wtt.pPC1	35	-6.53347	17.4419	0.00338638	1.08473	NA	NA	NA	NA	NA	0.828571
Bucconidae.0	11	wtt.pPC1	35	-6.53347	17.4419	0.00338638	1.08473	NA	NA	NA	NA	NA	0.828571
Bucconidae.0	12	wtt.pPC1	35	-6.53347	17.4419	0.00338638	1.08473	NA	NA	NA	NA	NA	0.828571
Bucconidae.0	13	wtt.pPC1	35	-6.53347	17.4419	0.00338638	1.08473	NA	NA	NA	NA	NA	0.828571
Bucconidae.0	14	wtt.pPC1	35	-6.53347	17.4419	0.00338638	1.08473	NA	NA	NA	NA	NA	0.828571
Bucconidae.0	15	wtt.pPC1	35	-6.53347	17.4419	0.00338638	1.08473	NA	NA	NA	NA	NA	0.828571
Bucconidae.0	16	wtt.pPC1	35	-6.53347	17.4419	0.00338638	1.08473	NA	NA	NA	NA	NA	0.828571
Bucconidae.0	17	wtt.pPC1	35	-6.53347	17.4419	0.00338638	1.08473	NA	NA	NA	NA	NA	0.828571
Bucconidae.0	18	wtt.pPC1	35	-6.53347	17.4419	0.00338638	1.08473	NA	NA	NA	NA	NA	0.828571
Bucconidae.0	19	wtt.pPC1	35	-6.53347	17.4419	0.00338638	1.08473	NA	NA	NA	NA	NA	0.828571
Bucconidae.0	20	wtt.pPC1	35	-6.53347	17.4419	0.00338638	1.08473	NA	NA	NA	NA	NA	0.828571
Bucconidae.0	1	wtt.pPC2	35	30.8076	-57.2403	0.00040091	0.862491	NA	NA	NA	NA	NA	0.828571
Bucconidae.0	2	wtt.pPC2	35	30.8076	-57.2403	0.00040091	0.862491	NA	NA	NA	NA	NA	0.828571
Bucconidae.0	3	wtt.pPC2	35	30.8076	-57.2403	0.00040091	0.862491	NA	NA	NA	NA	NA	0.828571
Bucconidae.0	4	wtt.pPC2	35	30.8076	-57.2403	0.00040091	0.862491	NA	NA	NA	NA	NA	0.828571
Bucconidae.0	5	wtt.pPC2	35	30.8076	-57.2403	0.00040091	0.862491	NA	NA	NA	NA	NA	0.828571
Bucconidae.0	6	wtt.pPC2	35	30.8076	-57.2403	0.00040091	0.862491	NA	NA	NA	NA	NA	0.828571
Bucconidae.0	7	wtt.pPC2	35	30.8076	-57.2403	0.00040091	0.862491	NA	NA	NA	NA	NA	0.828571
Bucconidae.0	8	wtt.pPC2	35	30.8076	-57.2403	0.00040091	0.862491	NA	NA	NA	NA	NA	0.828571
Bucconidae.0	9	wtt.pPC2	35	30.8076	-57.2403	0.00040091	0.862491	NA	NA	NA	NA	NA	0.828571
Bucconidae.0	10	wtt.pPC2	35	30.8076	-57.2403	0.00040091	0.862491	NA	NA	NA	NA	NA	0.828571
Bucconidae.0	11	wtt.pPC2	35	30.8076	-57.2403	0.00040091	0.862491	NA	NA	NA	NA	NA	0.828571
Bucconidae.0	12	wtt.pPC2	35	30.8076	-57.2403	0.00040091	0.862491	NA	NA	NA	NA	NA	0.828571
Bucconidae.0	13	wtt.pPC2	35	30.8076	-57.2403	0.00040091	0.862491	NA	NA	NA	NA	NA	0.828571
Bucconidae.0	14	wtt.pPC2	35	30.8076	-57.2403	0.00040091	0.862491	NA	NA	NA	NA	NA	0.828571
Bucconidae.0	15	wtt.pPC2	35	30.8076	-57.2403	0.00040091	0.862491	NA	NA	NA	NA	NA	0.828571
Bucconidae.0	16	wtt.pPC2	35	30.8076	-57.2403	0.00040091	0.862491	NA	NA	NA	NA	NA	0.828571
Bucconidae.0	17	wtt.pPC2	35	30.8076	-57.2403	0.00040091	0.862491	NA	NA	NA	NA	NA	0.828571
Bucconidae.0	18	wtt.pPC2	35	30.8076	-57.2403	0.00040091	0.862491	NA	NA	NA	NA	NA	0.828571
Bucconidae.0	19	wtt.pPC2	35	30.8076	-57.2403	0.00040091	0.862491	NA	NA	NA	NA	NA	0.828571
Bucconidae.0	20	wtt.pPC2	35	30.8076	-57.2403	0.00040091	0.862491	NA	NA	NA	NA	NA	0.828571
Bucconidae.0	1	wtt.pPC3	35	37.3069	-70.2388	0.000276539	0.0779098	NA	NA	NA	NA	NA	0.828571
Bucconidae.0	2	wtt.pPC3	35	37.3069	-70.2388	0.000276539	0.0779098	NA	NA	NA	NA	NA	0.828571
Bucconidae.0	3	wtt.pPC3	35	37.3069	-70.2388	0.000276539	0.0779098	NA	NA	NA	NA	NA	0.828571
Bucconidae.0	4	wtt.pPC3	35	37.3069	-70.2388	0.000276539	0.0779098	NA	NA	NA	NA	NA	0.828571
Bucconidae.0	5	wtt.pPC3	35	37.3069	-70.2388	0.000276539	0.0779098	NA	NA	NA	NA	NA	0.828571
Bucconidae.0	6	wtt.pPC3	35	37.3069	-70.2388	0.000276539	0.0779098	NA	NA	NA	NA	NA	0.828571
Bucconidae.0	7	wtt.pPC3	35	37.3069	-70.2388	0.000276539	0.0779098	NA	NA	NA	NA	NA	0.828571
Bucconidae.0	8	wtt.pPC3	35	37.3069	-70.2388	0.000276539	0.0779098	NA	NA	NA	NA	NA	0.828571
Bucconidae.0	9	wtt.pPC3	35	37.3069	-70.2388	0.000276539	0.0779098	NA	NA	NA	NA	NA	0.828571
Bucconidae.0	10	wtt.pPC3	35	37.3069	-70.2388	0.000276539	0.0779098	NA	NA	NA	NA	NA	0.828571
Bucconidae.0	11	wtt.pPC3	35	37.3069	-70.2388	0.000276539	0.0779098	NA	NA	NA	NA	NA	0.828571
Bucconidae.0	12	wtt.pPC3	35	37.3069	-70.2388	0.000276539	0.0779098	NA	NA	NA	NA	NA	0.828571
Bucconidae.0	13	wtt.pPC3	35	37.3069	-70.2388	0.000276539	0.0779098	NA	NA	NA	NA	NA	0.828571
Bucconidae.0	14	wtt.pPC3	35	37.3069	-70.2388	0.000276539	0.0779098	NA	NA	NA	NA	NA	0.828571
Bucconidae.0	15	wtt.pPC3	35	37.3069	-70.2388	0.000276539	0.0779098	NA	NA	NA	NA	NA	0.828571
Bucconidae.0	16	wtt.pPC3	35	37.3069	-70.2388	0.000276539	0.0779098	NA	NA	NA	NA	NA	0.828571
Bucconidae.0	17	wtt.pPC3	35	37.3069	-70.2388	0.000276539	0.0779098	NA	NA	NA	NA	NA	0.828571
Bucconidae.0	18	wtt.pPC3	35	37.3069	-70.2388	0.000276539	0.0779098	NA	NA	NA	NA	NA	0.828571
Bucconidae.0	19	wtt.pPC3	35	37.3069	-70.2388	0.000276539	0.0779098	NA	NA	NA	NA	NA	0.828571
Bucconidae.0	20	wtt.pPC3	35	37.3069	-70.2388	0.000276539	0.0779098	NA	NA	NA	NA	NA	0.828571
Bucerotidae.0	1	ln.mass	55	-41.8921	88.015	0.0137085	6.40874	-39.642	85.7546	0.017194	0.00234298	6.46015	0.763636
Bucerotidae.0	2	ln.mass	55	-41.8921	88.015	0.0137085	6.40874	-41.866	90.2027	0.0142647	0.0119383	6.36892	0.763636
Bucerotidae.0	3	ln.mass	55	-41.8921	88.015	0.0137085	6.40874	-40.8993	88.2691	0.0153873	0.00198963	6.30297	0.763636
Bucerotidae.0	4	ln.mass	55	-41.8921	88.015	0.0137085	6.40874	-41.664	89.7986	0.0150628	0.00899749	6.41596	0.763636
Bucerotidae.0	5	ln.mass	55	-41.8921	88.015	0.0137085	6.40874	-39.0176	84.5058	0.0163018	1.97e-15	6.42194	0.763636
Bucerotidae.0	6	ln.mass	55	-41.8921	88.015	0.0137085	6.40874	-41.4896	89.4497	0.0152592	0.00705618	6.41512	0.763636
Bucerotidae.0	7	ln.mass	55	-41.8921	88.015	0.0137085	6.40874	-41.4392	89.349	0.015218	0.00816833	6.49456	0.763636
Bucerotidae.0	8	ln.mass	55	-41.8921	88.015	0.0137085	6.40874	-41.8861	90.2428	0.0135472	0.0147737	6.41337	0.763636
Bucerotidae.0	9	ln.mass	55	-41.8921	88.015	0.0137085	6.40874	-41.4405	89.3516	0.0152588	0.00784456	6.45526	0.763636
Bucerotidae.0	10	ln.mass	55	-41.8921	88.015	0.0137085	6.40874	-40.323	87.1167	0.0154679	8.55e-12	6.40077	0.763636
Bucerotidae.0	11	ln.mass	55	-41.8921	88.015	0.0137085	6.40874	-41.8918	90.2542	0.0137859	0.0135217	6.41456	0.763636
Bucerotidae.0	12	ln.mass	55	-41.8921	88.015	0.0137085	6.40874	-39.043	84.5567	0.0170419	0.00164867	6.25843	0.763636
Bucerotidae.0	13	ln.mass	55	-41.8921	88.015	0.0137085	6.40874	-40.0834	86.6374	0.0161791	0.000313073	6.25584	0.763636
Bucerotidae.0	14	ln.mass	55	-41.8921	88.015	0.0137085	6.40874	-41.0692	88.6089	0.0150219	0.00444035	6.40063	0.763636
Bucerotidae.0	15	ln.mass	55	-41.8921	88.015	0.0137085	6.40874	-41.4475	89.3656	0.015264	0.00806587	6.47707	0.763636
Bucerotidae.0	16	ln.mass	55	-41.8921	88.015	0.0137085	6.40874	-40.626	87.7225	0.0155526	0.00274598	6.35522	0.763636
Bucerotidae.0	17	ln.mass	55	-41.8921	88.015	0.0137085	6.40874	-38.6205	83.7116	0.0152192	7.77e-15	6.44436	0.763636
Bucerotidae.0	18	ln.mass	55	-41.8921	88.015	0.0137085	6.40874	-40.4697	87.4099	0.0152928	0.000798041	6.40439	0.763636
Bucerotidae.0	19	ln.mass	55	-41.8921	88.015	0.0137085	6.40874	-39.6549	85.7803	0.017335	0.000142641	6.13508	0.763636
Bucerotidae.0	20	ln.mass	55	-41.8921	88.015	0.0137085	6.40874	-39.7797	86.0299	0.0145787	2.42e-10	6.40473	0.763636
Bucerotidae.0	1	bill.pPC1	55	-24.1714	52.5735	0.00719669	-2.28829	-23.3409	53.1525	0.0085513	0.00297153	-2.31708	0.763636
Bucerotidae.0	2	bill.pPC1	55	-24.1714	52.5735	0.00719669	-2.28829	-24.1438	54.7582	0.00696321	0.00795035	-2.30434	0.763636
Bucerotidae.0	3	bill.pPC1	55	-24.1714	52.5735	0.00719669	-2.28829	-23.5885	53.6476	0.00821327	0.00101365	-2.2069	0.763636
Bucerotidae.0	4	bill.pPC1	55	-24.1714	52.5735	0.00719669	-2.28829	-23.8814	54.2334	0.00791965	0.00463215	-2.28946	0.763636
Bucerotidae.0	5	bill.pPC1	55	-24.1714	52.5735	0.00719669	-2.28829	-20.5732	47.6169	0.00833671	5.62e-17	-2.28893	0.763636
Bucerotidae.0	6	bill.pPC1	55	-24.1714	52.5735	0.00719669	-2.28829	-24.1011	54.6728	0.00750535	0.00581404	-2.29023	0.763636
Bucerotidae.0	7	bill.pPC1	55	-24.1714	52.5735	0.00719669	-2.28829	-23.2745	53.0195	0.0081623	0.00347047	-2.32237	0.763636
Bucerotidae.0	8	bill.pPC1	55	-24.1714	52.5735	0.00719669	-2.28829	-24.1254	54.7213	0.00743382	0.00565532	-2.27838	0.763636
Bucerotidae.0	9	bill.pPC1	55	-24.1714	52.5735	0.00719669	-2.28829	-24.1422	54.7551	0.00689844	0.00838541	-2.27566	0.763636
Bucerotidae.0	10	bill.pPC1	55	-24.1714	52.5735	0.00719669	-2.28829	-23.5299	53.5303	0.00793409	0.00190493	-2.28692	0.763636
Bucerotidae.0	11	bill.pPC1	55	-24.1714	52.5735	0.00719669	-2.28829	-23.7312	53.933	0.00894528	0.00340515	-2.42699	0.763636
Bucerotidae.0	12	bill.pPC1	55	-24.1714	52.5735	0.00719669	-2.28829	-23.6489	53.7683	0.00814771	0.00389608	-2.24049	0.763636
Bucerotidae.0	13	bill.pPC1	55	-24.1714	52.5735	0.00719669	-2.28829	-24.141	54.7526	0.0073887	0.00598374	-2.27628	0.763636
Bucerotidae.0	14	bill.pPC1	55	-24.1714	52.5735	0.00719669	-2.28829	-23.9567	54.3841	0.00766063	0.00419917	-2.28418	0.763636
Bucerotidae.0	15	bill.pPC1	55	-24.1714	52.5735	0.00719669	-2.28829	-24.1055	54.6817	0.00755282	0.00592236	-2.31026	0.763636
Bucerotidae.0	16	bill.pPC1	55	-24.1714	52.5735	0.00719669	-2.28829	-21.7015	49.8736	0.00837831	9.17e-09	-2.20172	0.763636
Bucerotidae.0	17	bill.pPC1	55	-24.1714	52.5735	0.00719669	-2.28829	-23.1563	52.7832	0.00849592	0.00045307	-2.30748	0.763636
Bucerotidae.0	18	bill.pPC1	55	-24.1714	52.5735	0.00719669	-2.28829	-22.3231	51.1168	0.00804095	2.1e-17	-2.27485	0.763636
Bucerotidae.0	19	bill.pPC1	55	-24.1714	52.5735	0.00719669	-2.28829	-23.8932	54.2569	0.00775656	0.004607	-2.24328	0.763636
Bucerotidae.0	20	bill.pPC1	55	-24.1714	52.5735	0.00719669	-2.28829	-22.5839	51.6384	0.00780368	1.4e-13	-2.29356	0.763636
Bucerotidae.0	1	bill.pPC2	55	49.1699	-94.1091	0.000499906	-0.0467432	54.9269	-103.383	0.000264251	0.00107719	-0.0591542	0.763636
Bucerotidae.0	2	bill.pPC2	55	49.1699	-94.1091	0.000499906	-0.0467432	54.0885	-101.706	0.000288105	0.00102853	-0.0750399	0.763636
Bucerotidae.0	3	bill.pPC2	55	49.1699	-94.1091	0.000499906	-0.0467432	49.2242	-91.9778	0.000538071	0.000262621	-0.0422028	0.763636
Bucerotidae.0	4	bill.pPC2	55	49.1699	-94.1091	0.000499906	-0.0467432	58.0189	-109.567	0.000182894	0.00155268	-0.0545152	0.763636
Bucerotidae.0	5	bill.pPC2	55	49.1699	-94.1091	0.000499906	-0.0467432	55.2054	-103.94	0.000213727	0.00223047	-0.0688337	0.763636
Bucerotidae.0	6	bill.pPC2	55	49.1699	-94.1091	0.000499906	-0.0467432	54.1482	-101.826	0.000226862	0.00230338	-0.0753797	0.763636
Bucerotidae.0	7	bill.pPC2	55	49.1699	-94.1091	0.000499906	-0.0467432	54.0252	-101.58	0.000215925	0.001976	-0.0591406	0.763636
Bucerotidae.0	8	bill.pPC2	55	49.1699	-94.1091	0.000499906	-0.0467432	56.236	-106.001	0.000263957	0.00191445	-0.055746	0.763636
Bucerotidae.0	9	bill.pPC2	55	49.1699	-94.1091	0.000499906	-0.0467432	54.7977	-103.125	0.000286574	0.00119654	-0.0579314	0.763636
Bucerotidae.0	10	bill.pPC2	55	49.1699	-94.1091	0.000499906	-0.0467432	54.9309	-103.391	0.000283141	0.00171366	-0.0587644	0.763636
Bucerotidae.0	11	bill.pPC2	55	49.1699	-94.1091	0.000499906	-0.0467432	53.2232	-99.9758	0.000252909	0.00110654	-0.0487027	0.763636
Bucerotidae.0	12	bill.pPC2	55	49.1699	-94.1091	0.000499906	-0.0467432	53.7893	-101.108	0.000267147	0.00122492	-0.0676521	0.763636
Bucerotidae.0	13	bill.pPC2	55	49.1699	-94.1091	0.000499906	-0.0467432	55.8626	-105.255	0.00025438	0.00193042	-0.0664191	0.763636
Bucerotidae.0	14	bill.pPC2	55	49.1699	-94.1091	0.000499906	-0.0467432	49.9873	-93.5041	0.000323349	0.0022156	-0.0632002	0.763636
Bucerotidae.0	15	bill.pPC2	55	49.1699	-94.1091	0.000499906	-0.0467432	55.7292	-104.988	0.000238357	0.00137704	-0.0523163	0.763636
Bucerotidae.0	16	bill.pPC2	55	49.1699	-94.1091	0.000499906	-0.0467432	49.6929	-92.9153	0.000377506	0.00133334	-0.0545491	0.763636
Bucerotidae.0	17	bill.pPC2	55	49.1699	-94.1091	0.000499906	-0.0467432	52.4795	-98.4885	0.000281251	0.00216306	-0.0573597	0.763636
Bucerotidae.0	18	bill.pPC2	55	49.1699	-94.1091	0.000499906	-0.0467432	51.2629	-96.0553	0.00055515	3.4e-15	-0.0453908	0.763636
Bucerotidae.0	19	bill.pPC2	55	49.1699	-94.1091	0.000499906	-0.0467432	51.3293	-96.188	0.00028966	0.00172937	-0.063311	0.763636
Bucerotidae.0	20	bill.pPC2	55	49.1699	-94.1091	0.000499906	-0.0467432	55.339	-104.207	0.000266965	0.00292127	-0.0655825	0.763636
Bucerotidae.0	1	bill.pPC3	55	27.8023	-51.3739	0.00108727	0.239199	28.0109	-49.5511	0.00100426	0.00133994	0.239574	0.763636
Bucerotidae.0	2	bill.pPC3	55	27.8023	-51.3739	0.00108727	0.239199	28.8405	-51.2104	0.000898355	0.00161529	0.233818	0.763636
Bucerotidae.0	3	bill.pPC3	55	27.8023	-51.3739	0.00108727	0.239199	29.4177	-52.3648	0.00124516	4.04e-12	0.237305	0.763636
Bucerotidae.0	4	bill.pPC3	55	27.8023	-51.3739	0.00108727	0.239199	28.045	-49.6195	0.000972227	0.00149114	0.245387	0.763636
Bucerotidae.0	5	bill.pPC3	55	27.8023	-51.3739	0.00108727	0.239199	28.0883	-49.7061	0.000922077	0.00194801	0.246261	0.763636
Bucerotidae.0	6	bill.pPC3	55	27.8023	-51.3739	0.00108727	0.239199	28.0277	-49.5848	0.000979836	0.0015972	0.24848	0.763636
Bucerotidae.0	7	bill.pPC3	55	27.8023	-51.3739	0.00108727	0.239199	28.3217	-50.1729	0.000905299	0.00176702	0.255003	0.763636
Bucerotidae.0	8	bill.pPC3	55	27.8023	-51.3739	0.00108727	0.239199	29.1242	-51.7777	0.000892515	0.00227112	0.252047	0.763636
Bucerotidae.0	9	bill.pPC3	55	27.8023	-51.3739	0.00108727	0.239199	28.6029	-50.7353	0.000926569	0.0016695	0.240325	0.763636
Bucerotidae.0	10	bill.pPC3	55	27.8023	-51.3739	0.00108727	0.239199	28.7228	-50.975	0.000920672	0.0021333	0.249773	0.763636
Bucerotidae.0	11	bill.pPC3	55	27.8023	-51.3739	0.00108727	0.239199	29.174	-51.8775	0.000767605	0.0018767	0.251068	0.763636
Bucerotidae.0	12	bill.pPC3	55	27.8023	-51.3739	0.00108727	0.239199	27.9361	-49.4015	0.00101104	0.0013461	0.24153	0.763636
Bucerotidae.0	13	bill.pPC3	55	27.8023	-51.3739	0.00108727	0.239199	28.9788	-51.487	0.000895726	0.00220992	0.229944	0.763636
Bucerotidae.0	14	bill.pPC3	55	27.8023	-51.3739	0.00108727	0.239199	29.6545	-52.8384	0.00126008	1.08e-12	0.239663	0.763636
Bucerotidae.0	15	bill.pPC3	55	27.8023	-51.3739	0.00108727	0.239199	28.6272	-50.7839	0.00089412	0.00177413	0.235361	0.763636
Bucerotidae.0	16	bill.pPC3	55	27.8023	-51.3739	0.00108727	0.239199	29.5129	-52.5553	0.00130261	8.34e-16	0.216766	0.763636
Bucerotidae.0	17	bill.pPC3	55	27.8023	-51.3739	0.00108727	0.239199	28.0449	-49.6193	0.00118759	0.000530503	0.238438	0.763636
Bucerotidae.0	18	bill.pPC3	55	27.8023	-51.3739	0.00108727	0.239199	30.4893	-54.5079	0.00117958	1.57e-11	0.24202	0.763636
Bucerotidae.0	19	bill.pPC3	55	27.8023	-51.3739	0.00108727	0.239199	27.814	-49.1575	0.00110969	0.000988644	0.240548	0.763636
Bucerotidae.0	20	bill.pPC3	55	27.8023	-51.3739	0.00108727	0.239199	27.9787	-49.4868	0.000993088	0.00203633	0.24244	0.763636
Bucerotidae.0	1	wtt.pPC1	55	-6.59413	17.419	0.0037979	-0.937112	-5.66539	17.8014	0.00446084	0.00163382	-0.973369	0.763636
Bucerotidae.0	2	wtt.pPC1	55	-6.59413	17.419	0.0037979	-0.937112	-6.57635	19.6233	0.0039037	0.00346053	-0.928267	0.763636
Bucerotidae.0	3	wtt.pPC1	55	-6.59413	17.419	0.0037979	-0.937112	-3.7944	14.0594	0.00416259	8.42e-19	-0.889889	0.763636
Bucerotidae.0	4	wtt.pPC1	55	-6.59413	17.419	0.0037979	-0.937112	-5.68967	17.8499	0.00453264	0.00130209	-0.941945	0.763636
Bucerotidae.0	5	wtt.pPC1	55	-6.59413	17.419	0.0037979	-0.937112	-2.0213	10.5132	0.00424715	2.41e-18	-0.945916	0.763636
Bucerotidae.0	6	wtt.pPC1	55	-6.59413	17.419	0.0037979	-0.937112	-6.59405	19.6587	0.00380573	0.00376942	-0.937203	0.763636
Bucerotidae.0	7	wtt.pPC1	55	-6.59413	17.419	0.0037979	-0.937112	-6.46343	19.3974	0.00401573	0.00300423	-0.949078	0.763636
Bucerotidae.0	8	wtt.pPC1	55	-6.59413	17.419	0.0037979	-0.937112	-6.44954	19.3697	0.00354807	0.00547485	-0.943754	0.763636
Bucerotidae.0	9	wtt.pPC1	55	-6.59413	17.419	0.0037979	-0.937112	-6.1849	18.8404	0.0032278	0.00621605	-0.908185	0.763636
Bucerotidae.0	10	wtt.pPC1	55	-6.59413	17.419	0.0037979	-0.937112	-6.41648	19.3035	0.00404415	0.00210883	-0.941032	0.763636
Bucerotidae.0	11	wtt.pPC1	55	-6.59413	17.419	0.0037979	-0.937112	33.1511	-59.8317	0.00586658	9.17e-36	-1.0632	0.763636
Bucerotidae.0	12	wtt.pPC1	55	-6.59413	17.419	0.0037979	-0.937112	-5.96457	18.3997	0.00455924	0.00142508	-0.913768	0.763636
Bucerotidae.0	13	wtt.pPC1	55	-6.59413	17.419	0.0037979	-0.937112	-6.57409	19.6188	0.00391663	0.00307114	-0.928615	0.763636
Bucerotidae.0	14	wtt.pPC1	55	-6.59413	17.419	0.0037979	-0.937112	-6.43528	19.3412	0.00401699	0.00239669	-0.939869	0.763636
Bucerotidae.0	15	wtt.pPC1	55	-6.59413	17.419	0.0037979	-0.937112	-6.1608	18.7922	0.00416117	0.00242021	-0.970734	0.763636
Bucerotidae.0	16	wtt.pPC1	55	-6.59413	17.419	0.0037979	-0.937112	-5.01499	16.5006	0.00429269	0.00065491	-0.913752	0.763636
Bucerotidae.0	17	wtt.pPC1	55	-6.59413	17.419	0.0037979	-0.937112	-6.58538	19.6413	0.00373328	0.00418058	-0.934967	0.763636
Bucerotidae.0	18	wtt.pPC1	55	-6.59413	17.419	0.0037979	-0.937112	-3.66839	13.8074	0.00408113	1.93e-10	-0.927832	0.763636
Bucerotidae.0	19	wtt.pPC1	55	-6.59413	17.419	0.0037979	-0.937112	-5.80477	18.0801	0.00422617	0.00170508	-0.892416	0.763636
Bucerotidae.0	20	wtt.pPC1	55	-6.59413	17.419	0.0037979	-0.937112	-5.01149	16.4936	0.00411983	1.24e-26	-0.942023	0.763636
Bucerotidae.0	1	wtt.pPC2	55	36.9896	-69.7485	0.000778478	0.619077	37.5692	-68.6678	0.000624024	0.0012916	0.614244	0.763636
Bucerotidae.0	2	wtt.pPC2	55	36.9896	-69.7485	0.000778478	0.619077	38.3691	-70.2676	0.000948052	0.000239662	0.637661	0.763636
Bucerotidae.0	3	wtt.pPC2	55	36.9896	-69.7485	0.000778478	0.619077	40.2095	-73.9484	0.000841614	2.2e-12	0.626494	0.763636
Bucerotidae.0	4	wtt.pPC2	55	36.9896	-69.7485	0.000778478	0.619077	39.961	-73.4514	0.000447938	0.00204415	0.612248	0.763636
Bucerotidae.0	5	wtt.pPC2	55	36.9896	-69.7485	0.000778478	0.619077	38.6689	-70.8673	0.000938759	6.14e-05	0.61416	0.763636
Bucerotidae.0	6	wtt.pPC2	55	36.9896	-69.7485	0.000778478	0.619077	38.0973	-69.724	0.000884508	0.000286379	0.610361	0.763636
Bucerotidae.0	7	wtt.pPC2	55	36.9896	-69.7485	0.000778478	0.619077	37.9447	-69.4187	0.000907874	0.00031669	0.582397	0.763636
Bucerotidae.0	8	wtt.pPC2	55	36.9896	-69.7485	0.000778478	0.619077	38.146	-69.8214	0.000868549	0.00016049	0.629034	0.763636
Bucerotidae.0	9	wtt.pPC2	55	36.9896	-69.7485	0.000778478	0.619077	38.9319	-71.3931	0.000913619	0.000226493	0.609533	0.763636
Bucerotidae.0	10	wtt.pPC2	55	36.9896	-69.7485	0.000778478	0.619077	37.0557	-67.6407	0.000894862	0.000134685	0.621736	0.763636
Bucerotidae.0	11	wtt.pPC2	55	36.9896	-69.7485	0.000778478	0.619077	39.5509	-72.6313	0.000452729	0.00161911	0.672086	0.763636
Bucerotidae.0	12	wtt.pPC2	55	36.9896	-69.7485	0.000778478	0.619077	41.9151	-77.3596	0.000927548	5.51e-05	0.617444	0.763636
Bucerotidae.0	13	wtt.pPC2	55	36.9896	-69.7485	0.000778478	0.619077	39.3187	-72.1667	0.000868645	6.71e-05	0.623784	0.763636
Bucerotidae.0	14	wtt.pPC2	55	36.9896	-69.7485	0.000778478	0.619077	37.473	-68.4753	0.000837225	0.000376133	0.618458	0.763636
Bucerotidae.0	15	wtt.pPC2	55	36.9896	-69.7485	0.000778478	0.619077	38.3673	-70.264	0.000885532	0.000335718	0.600607	0.763636
Bucerotidae.0	16	wtt.pPC2	55	36.9896	-69.7485	0.000778478	0.619077	39.6618	-72.853	0.000889699	2.19e-05	0.614562	0.763636
Bucerotidae.0	17	wtt.pPC2	55	36.9896	-69.7485	0.000778478	0.619077	37.8855	-69.3004	0.00086273	0.000248292	0.629331	0.763636
Bucerotidae.0	18	wtt.pPC2	55	36.9896	-69.7485	0.000778478	0.619077	37.7724	-69.0741	0.000846862	0.000217144	0.622103	0.763636
Bucerotidae.0	19	wtt.pPC2	55	36.9896	-69.7485	0.000778478	0.619077	39.3731	-72.2756	0.00092746	7.37e-05	0.63263	0.763636
Bucerotidae.0	20	wtt.pPC2	55	36.9896	-69.7485	0.000778478	0.619077	37.5125	-68.5545	0.000821248	0.000315335	0.618053	0.763636
Bucerotidae.0	1	wtt.pPC3	55	40.5498	-76.8689	0.000683946	0.257162	40.5957	-74.7208	0.000648355	0.000797807	0.257834	0.763636
Bucerotidae.0	2	wtt.pPC3	55	40.5498	-76.8689	0.000683946	0.257162	40.5839	-74.6971	0.000717995	0.000576155	0.251181	0.763636
Bucerotidae.0	3	wtt.pPC3	55	40.5498	-76.8689	0.000683946	0.257162	40.6046	-74.7386	0.000656648	0.000881838	0.262458	0.763636
Bucerotidae.0	4	wtt.pPC3	55	40.5498	-76.8689	0.000683946	0.257162	40.7424	-75.0142	0.000629414	0.00087354	0.252708	0.763636
Bucerotidae.0	5	wtt.pPC3	55	40.5498	-76.8689	0.000683946	0.257162	41.6817	-76.8928	0.000545571	0.0013126	0.255953	0.763636
Bucerotidae.0	6	wtt.pPC3	55	40.5498	-76.8689	0.000683946	0.257162	40.9501	-75.4297	0.000615443	0.000984455	0.258649	0.763636
Bucerotidae.0	7	wtt.pPC3	55	40.5498	-76.8689	0.000683946	0.257162	40.5637	-74.6569	0.000702172	0.000621727	0.25778	0.763636
Bucerotidae.0	8	wtt.pPC3	55	40.5498	-76.8689	0.000683946	0.257162	40.5537	-74.6367	0.000679039	0.000725552	0.25794	0.763636
Bucerotidae.0	9	wtt.pPC3	55	40.5498	-76.8689	0.000683946	0.257162	40.7795	-75.0885	0.000747734	0.000452431	0.261308	0.763636
Bucerotidae.0	10	wtt.pPC3	55	40.5498	-76.8689	0.000683946	0.257162	40.6942	-74.9178	0.00077522	0.000159174	0.257353	0.763636
Bucerotidae.0	11	wtt.pPC3	55	40.5498	-76.8689	0.000683946	0.257162	41.9232	-77.3759	0.000468494	0.00124087	0.244557	0.763636
Bucerotidae.0	12	wtt.pPC3	55	40.5498	-76.8689	0.000683946	0.257162	41.6693	-76.868	0.000509114	0.00129982	0.280175	0.763636
Bucerotidae.0	13	wtt.pPC3	55	40.5498	-76.8689	0.000683946	0.257162	40.7716	-75.0727	0.000741936	0.000339953	0.244467	0.763636
Bucerotidae.0	14	wtt.pPC3	55	40.5498	-76.8689	0.000683946	0.257162	41.0024	-75.5343	0.000616922	0.00107965	0.261548	0.763636
Bucerotidae.0	15	wtt.pPC3	55	40.5498	-76.8689	0.000683946	0.257162	40.7737	-75.0767	0.000746379	0.000466664	0.263925	0.763636
Bucerotidae.0	16	wtt.pPC3	55	40.5498	-76.8689	0.000683946	0.257162	40.5575	-74.6445	0.000694849	0.000629275	0.255827	0.763636
Bucerotidae.0	17	wtt.pPC3	55	40.5498	-76.8689	0.000683946	0.257162	40.627	-74.7833	0.000726561	0.000448455	0.256302	0.763636
Bucerotidae.0	18	wtt.pPC3	55	40.5498	-76.8689	0.000683946	0.257162	41.4891	-76.5075	0.000582447	0.00143937	0.261095	0.763636
Bucerotidae.0	19	wtt.pPC3	55	40.5498	-76.8689	0.000683946	0.257162	40.6418	-74.813	0.000727969	0.000497494	0.25274	0.763636
Bucerotidae.0	20	wtt.pPC3	55	40.5498	-76.8689	0.000683946	0.257162	40.9398	-75.409	0.00061398	0.00136597	0.256798	0.763636
Campephagidae.0	1	ln.mass	78	-33.0392	70.2384	0.0117739	3.30702	-31.0853	68.4949	0.00846257	0.0194785	3.39814	0.678571
Campephagidae.0	2	ln.mass	78	-33.0392	70.2384	0.0117739	3.30702	-32.9265	72.1772	0.0111593	0.0137883	3.3069	0.678571
Campephagidae.0	3	ln.mass	78	-33.0392	70.2384	0.0117739	3.30702	-32.1874	70.6992	0.00916541	0.0166723	3.47406	0.678571
Campephagidae.0	4	ln.mass	78	-33.0392	70.2384	0.0117739	3.30702	-30.7047	67.7338	0.00852748	0.0212226	3.32487	0.678571
Campephagidae.0	5	ln.mass	78	-33.0392	70.2384	0.0117739	3.30702	-32.2489	70.8222	0.0094678	0.0165999	3.25188	0.678571
Campephagidae.0	6	ln.mass	78	-33.0392	70.2384	0.0117739	3.30702	-29.6659	65.6561	0.00731286	0.023008	3.31044	0.678571
Campephagidae.0	7	ln.mass	78	-33.0392	70.2384	0.0117739	3.30702	-31.5187	69.3617	0.00857853	0.0165265	3.42389	0.678571
Campephagidae.0	8	ln.mass	78	-33.0392	70.2384	0.0117739	3.30702	-31.7192	69.7627	0.00917793	0.0183234	3.41764	0.678571
Campephagidae.0	9	ln.mass	78	-33.0392	70.2384	0.0117739	3.30702	-32.5068	71.338	0.00992245	0.0156235	3.39108	0.678571
Campephagidae.0	10	ln.mass	78	-33.0392	70.2384	0.0117739	3.30702	-32.2158	70.756	0.00965025	0.0168932	3.30734	0.678571
Campephagidae.0	11	ln.mass	78	-33.0392	70.2384	0.0117739	3.30702	-31.592	69.5082	0.00912034	0.01815	3.379	0.678571
Campephagidae.0	12	ln.mass	78	-33.0392	70.2384	0.0117739	3.30702	-32.1259	70.5762	0.0094733	0.0164499	3.31322	0.678571
Campephagidae.0	13	ln.mass	78	-33.0392	70.2384	0.0117739	3.30702	-32.2141	70.7525	0.00926777	0.0167596	3.29095	0.678571
Campephagidae.0	14	ln.mass	78	-33.0392	70.2384	0.0117739	3.30702	-32.8573	72.039	0.0107735	0.0139918	3.35752	0.678571
Campephagidae.0	15	ln.mass	78	-33.0392	70.2384	0.0117739	3.30702	-31.8091	69.9425	0.00966442	0.016784	3.34601	0.678571
Campephagidae.0	16	ln.mass	78	-33.0392	70.2384	0.0117739	3.30702	-32.5807	71.4858	0.0100662	0.0166145	3.44223	0.678571
Campephagidae.0	17	ln.mass	78	-33.0392	70.2384	0.0117739	3.30702	-33.0203	72.3649	0.0114747	0.0127021	3.31876	0.678571
Campephagidae.0	18	ln.mass	78	-33.0392	70.2384	0.0117739	3.30702	-30.5534	67.4311	0.00729444	0.0196166	3.55305	0.678571
Campephagidae.0	19	ln.mass	78	-33.0392	70.2384	0.0117739	3.30702	-32.5174	71.3591	0.00996164	0.015648	3.36059	0.678571
Campephagidae.0	20	ln.mass	78	-33.0392	70.2384	0.0117739	3.30702	-32.8791	72.0825	0.0109773	0.0143808	3.3154	0.678571
Campephagidae.0	1	bill.pPC1	77	-17.8289	39.8199	0.00808023	0.929178	-17.5031	41.335	0.00880022	0.00638999	0.939487	0.678571
Campephagidae.0	2	bill.pPC1	77	-17.8289	39.8199	0.00808023	0.929178	-15.621	37.5708	0.00991111	0.00239746	0.922544	0.678571
Campephagidae.0	3	bill.pPC1	77	-17.8289	39.8199	0.00808023	0.929178	-14.7428	35.8143	0.0107299	0.00341113	1.10828	0.678571
Campephagidae.0	4	bill.pPC1	77	-17.8289	39.8199	0.00808023	0.929178	-17.7459	41.8206	0.00842938	0.00705989	0.933088	0.678571
Campephagidae.0	5	bill.pPC1	77	-17.8289	39.8199	0.00808023	0.929178	-15.5843	37.4973	0.0105974	0.00348186	0.887483	0.678571
Campephagidae.0	6	bill.pPC1	77	-17.8289	39.8199	0.00808023	0.929178	-17.3071	40.9429	0.0089861	0.00590197	0.9354	0.678571
Campephagidae.0	7	bill.pPC1	77	-17.8289	39.8199	0.00808023	0.929178	-16.3684	39.0655	0.00994279	0.00511509	1.01735	0.678571
Campephagidae.0	8	bill.pPC1	77	-17.8289	39.8199	0.00808023	0.929178	-17.3938	41.1164	0.00888589	0.00611749	0.950765	0.678571
Campephagidae.0	9	bill.pPC1	77	-17.8289	39.8199	0.00808023	0.929178	-17.1237	40.5762	0.00956782	0.00518422	1.01978	0.678571
Campephagidae.0	10	bill.pPC1	77	-17.8289	39.8199	0.00808023	0.929178	-16.9061	40.1411	0.00940855	0.00502508	0.962562	0.678571
Campephagidae.0	11	bill.pPC1	77	-17.8289	39.8199	0.00808023	0.929178	-16.7259	39.7806	0.00939599	0.00486154	0.942658	0.678571
Campephagidae.0	12	bill.pPC1	77	-17.8289	39.8199	0.00808023	0.929178	-17.7664	41.8615	0.00854221	0.00716398	0.930768	0.678571
Campephagidae.0	13	bill.pPC1	77	-17.8289	39.8199	0.00808023	0.929178	-16.4759	39.2806	0.0100112	0.00449271	0.946775	0.678571
Campephagidae.0	14	bill.pPC1	77	-17.8289	39.8199	0.00808023	0.929178	-15.9648	38.2583	0.00999293	0.00397173	1.04411	0.678571
Campephagidae.0	15	bill.pPC1	77	-17.8289	39.8199	0.00808023	0.929178	-17.572	41.4728	0.00867188	0.00653824	0.938018	0.678571
Campephagidae.0	16	bill.pPC1	77	-17.8289	39.8199	0.00808023	0.929178	-17.0346	40.3979	0.00947112	0.004613	1.05946	0.678571
Campephagidae.0	17	bill.pPC1	77	-17.8289	39.8199	0.00808023	0.929178	-14.0358	34.4004	0.00968433	0.00243679	0.991849	0.678571
Campephagidae.0	18	bill.pPC1	77	-17.8289	39.8199	0.00808023	0.929178	-16.7419	39.8125	0.00992807	0.00518419	1.01118	0.678571
Campephagidae.0	19	bill.pPC1	77	-17.8289	39.8199	0.00808023	0.929178	-17.3652	41.0592	0.00905415	0.00603814	0.943189	0.678571
Campephagidae.0	20	bill.pPC1	77	-17.8289	39.8199	0.00808023	0.929178	-14.8989	36.1265	0.00971583	0.00225726	0.933039	0.678571
Campephagidae.0	1	bill.pPC2	77	87.316	-170.47	0.000526442	-0.195852	87.3185	-168.308	0.000523297	0.000538139	-0.195837	0.678571
Campephagidae.0	2	bill.pPC2	77	87.316	-170.47	0.000526442	-0.195852	87.3227	-168.317	0.000518428	0.000552361	-0.195782	0.678571
Campephagidae.0	3	bill.pPC2	77	87.316	-170.47	0.000526442	-0.195852	87.3674	-168.406	0.000551972	0.000484887	-0.195926	0.678571
Campephagidae.0	4	bill.pPC2	77	87.316	-170.47	0.000526442	-0.195852	87.5563	-168.784	0.00048431	0.000650122	-0.195479	0.678571
Campephagidae.0	5	bill.pPC2	77	87.316	-170.47	0.000526442	-0.195852	87.4215	-168.514	0.000564682	0.000454714	-0.196286	0.678571
Campephagidae.0	6	bill.pPC2	77	87.316	-170.47	0.000526442	-0.195852	87.316	-168.303	0.000526592	0.000530236	-0.195876	0.678571
Campephagidae.0	7	bill.pPC2	77	87.316	-170.47	0.000526442	-0.195852	87.3665	-168.404	0.000551824	0.000490932	-0.195939	0.678571
Campephagidae.0	8	bill.pPC2	77	87.316	-170.47	0.000526442	-0.195852	87.3211	-168.313	0.00051984	0.00054193	-0.195869	0.678571
Campephagidae.0	9	bill.pPC2	77	87.316	-170.47	0.000526442	-0.195852	87.5685	-168.808	0.000577805	0.000422525	-0.197972	0.678571
Campephagidae.0	10	bill.pPC2	77	87.316	-170.47	0.000526442	-0.195852	87.4968	-168.665	0.000484554	0.000627979	-0.198095	0.678571
Campephagidae.0	11	bill.pPC2	77	87.316	-170.47	0.000526442	-0.195852	87.5214	-168.714	0.000486859	0.000622678	-0.195996	0.678571
Campephagidae.0	12	bill.pPC2	77	87.316	-170.47	0.000526442	-0.195852	87.3342	-168.34	0.000514782	0.000553665	-0.195891	0.678571
Campephagidae.0	13	bill.pPC2	77	87.316	-170.47	0.000526442	-0.195852	87.4548	-168.581	0.00056964	0.000448411	-0.195308	0.678571
Campephagidae.0	14	bill.pPC2	77	87.316	-170.47	0.000526442	-0.195852	87.5273	-168.726	0.000486513	0.000614514	-0.194477	0.678571
Campephagidae.0	15	bill.pPC2	77	87.316	-170.47	0.000526442	-0.195852	87.6578	-168.987	0.00047905	0.000646222	-0.195407	0.678571
Campephagidae.0	16	bill.pPC2	77	87.316	-170.47	0.000526442	-0.195852	88.0423	-169.756	0.000591364	0.000348479	-0.2017	0.678571
Campephagidae.0	17	bill.pPC2	77	87.316	-170.47	0.000526442	-0.195852	87.3267	-168.325	0.000535831	0.000502892	-0.196232	0.678571
Campephagidae.0	18	bill.pPC2	77	87.316	-170.47	0.000526442	-0.195852	87.3575	-168.386	0.000504263	0.000564797	-0.196126	0.678571
Campephagidae.0	19	bill.pPC2	77	87.316	-170.47	0.000526442	-0.195852	87.3162	-168.304	0.000525472	0.000531254	-0.195789	0.678571
Campephagidae.0	20	bill.pPC2	77	87.316	-170.47	0.000526442	-0.195852	87.3164	-168.304	0.000525479	0.000533468	-0.195772	0.678571
Campephagidae.0	1	bill.pPC3	77	96.7418	-189.321	0.00041212	0.0210835	97.0135	-187.698	0.000365265	0.00052792	0.0229731	0.678571
Campephagidae.0	2	bill.pPC3	77	96.7418	-189.321	0.00041212	0.0210835	96.7758	-187.223	0.000400661	0.000454501	0.0216216	0.678571
Campephagidae.0	3	bill.pPC3	77	96.7418	-189.321	0.00041212	0.0210835	97.1968	-188.065	0.00034741	0.000527923	0.0274408	0.678571
Campephagidae.0	4	bill.pPC3	77	96.7418	-189.321	0.00041212	0.0210835	97.9743	-189.62	0.000317145	0.000705669	0.0231394	0.678571
Campephagidae.0	5	bill.pPC3	77	96.7418	-189.321	0.00041212	0.0210835	97.3804	-188.432	0.000340028	0.000562881	0.0212723	0.678571
Campephagidae.0	6	bill.pPC3	77	96.7418	-189.321	0.00041212	0.0210835	96.9701	-187.611	0.000370904	0.000514043	0.0222806	0.678571
Campephagidae.0	7	bill.pPC3	77	96.7418	-189.321	0.00041212	0.0210835	96.8059	-187.283	0.000387568	0.000452144	0.0231993	0.678571
Campephagidae.0	8	bill.pPC3	77	96.7418	-189.321	0.00041212	0.0210835	97.8704	-189.412	0.000312904	0.000678648	0.0250837	0.678571
Campephagidae.0	9	bill.pPC3	77	96.7418	-189.321	0.00041212	0.0210835	96.9711	-187.613	0.000374539	0.000490717	0.0242349	0.678571
Campephagidae.0	10	bill.pPC3	77	96.7418	-189.321	0.00041212	0.0210835	98.301	-190.273	0.00029789	0.000703446	0.0211242	0.678571
Campephagidae.0	11	bill.pPC3	77	96.7418	-189.321	0.00041212	0.0210835	98.809	-191.289	0.0002806	0.000763656	0.0276049	0.678571
Campephagidae.0	12	bill.pPC3	77	96.7418	-189.321	0.00041212	0.0210835	98.8442	-191.36	0.00026566	0.000743193	0.0226369	0.678571
Campephagidae.0	13	bill.pPC3	77	96.7418	-189.321	0.00041212	0.0210835	96.7829	-187.237	0.000391436	0.00045363	0.0216065	0.678571
Campephagidae.0	14	bill.pPC3	77	96.7418	-189.321	0.00041212	0.0210835	98.7429	-191.157	0.000302193	0.000644174	0.0285625	0.678571
Campephagidae.0	15	bill.pPC3	77	96.7418	-189.321	0.00041212	0.0210835	98.0251	-189.721	0.000331163	0.000607048	0.0242518	0.678571
Campephagidae.0	16	bill.pPC3	77	96.7418	-189.321	0.00041212	0.0210835	96.8323	-187.336	0.000386249	0.000486135	0.0252396	0.678571
Campephagidae.0	17	bill.pPC3	77	96.7418	-189.321	0.00041212	0.0210835	97.1905	-188.052	0.000370554	0.000539383	0.0234904	0.678571
Campephagidae.0	18	bill.pPC3	77	96.7418	-189.321	0.00041212	0.0210835	97.3349	-188.341	0.000338826	0.000529847	0.0261244	0.678571
Campephagidae.0	19	bill.pPC3	77	96.7418	-189.321	0.00041212	0.0210835	97.1302	-187.932	0.000360639	0.000522161	0.0234154	0.678571
Campephagidae.0	20	bill.pPC3	77	96.7418	-189.321	0.00041212	0.0210835	98.0412	-189.754	0.000328166	0.0006865	0.0224306	0.678571
Campephagidae.0	1	wtt.pPC1	77	-13.3954	30.9529	0.00720133	0.856288	-9.37661	25.082	0.0090981	0.00252977	0.889911	0.678571
Campephagidae.0	2	wtt.pPC1	77	-13.3954	30.9529	0.00720133	0.856288	-11.0403	28.4094	0.00837951	0.00281611	0.850465	0.678571
Campephagidae.0	3	wtt.pPC1	77	-13.3954	30.9529	0.00720133	0.856288	-10.398	27.1248	0.0095246	0.00309859	1.00525	0.678571
Campephagidae.0	4	wtt.pPC1	77	-13.3954	30.9529	0.00720133	0.856288	-13.0273	32.3834	0.00781165	0.00537596	0.87553	0.678571
Campephagidae.0	5	wtt.pPC1	77	-13.3954	30.9529	0.00720133	0.856288	-11.4304	29.1897	0.00902474	0.00361617	0.79841	0.678571
Campephagidae.0	6	wtt.pPC1	77	-13.3954	30.9529	0.00720133	0.856288	-12.0082	30.3451	0.00853968	0.00400788	0.862144	0.678571
Campephagidae.0	7	wtt.pPC1	77	-13.3954	30.9529	0.00720133	0.856288	-11.4958	29.3204	0.0092184	0.00407272	0.937513	0.678571
Campephagidae.0	8	wtt.pPC1	77	-13.3954	30.9529	0.00720133	0.856288	-12.2406	30.81	0.00841533	0.0042986	0.905544	0.678571
Campephagidae.0	9	wtt.pPC1	77	-13.3954	30.9529	0.00720133	0.856288	-6.76364	19.8561	0.0102992	0.00123339	0.990761	0.678571
Campephagidae.0	10	wtt.pPC1	77	-13.3954	30.9529	0.00720133	0.856288	-10.3412	27.0111	0.00899837	0.00288709	0.878819	0.678571
Campephagidae.0	11	wtt.pPC1	77	-13.3954	30.9529	0.00720133	0.856288	-11.8618	30.0523	0.00866305	0.00371957	0.889929	0.678571
Campephagidae.0	12	wtt.pPC1	77	-13.3954	30.9529	0.00720133	0.856288	-12.3357	31.0001	0.00843533	0.00460704	0.872157	0.678571
Campephagidae.0	13	wtt.pPC1	77	-13.3954	30.9529	0.00720133	0.856288	-10.0092	26.3472	0.00940428	0.00281518	0.823443	0.678571
Campephagidae.0	14	wtt.pPC1	77	-13.3954	30.9529	0.00720133	0.856288	-7.32679	20.9824	0.0034462	0.0160701	0.699312	0.678571
Campephagidae.0	15	wtt.pPC1	77	-13.3954	30.9529	0.00720133	0.856288	-12.7779	31.8845	0.00803707	0.00501405	0.884244	0.678571
Campephagidae.0	16	wtt.pPC1	77	-13.3954	30.9529	0.00720133	0.856288	-6.77216	19.8731	0.00950396	0.00113687	1.06624	0.678571
Campephagidae.0	17	wtt.pPC1	77	-13.3954	30.9529	0.00720133	0.856288	-11.1462	28.6211	0.00852049	0.00292116	0.921211	0.678571
Campephagidae.0	18	wtt.pPC1	77	-13.3954	30.9529	0.00720133	0.856288	-11.2209	28.7706	0.00917547	0.00393277	0.951629	0.678571
Campephagidae.0	19	wtt.pPC1	77	-13.3954	30.9529	0.00720133	0.856288	-11.2065	28.7419	0.00899791	0.00341679	0.943017	0.678571
Campephagidae.0	20	wtt.pPC1	77	-13.3954	30.9529	0.00720133	0.856288	-11.2505	28.8298	0.00832045	0.00295218	0.858495	0.678571
Campephagidae.0	1	wtt.pPC2	77	73.0561	-141.95	0.000762443	0.92224	73.712	-141.095	0.000659744	0.000991413	0.918144	0.678571
Campephagidae.0	2	wtt.pPC2	77	73.0561	-141.95	0.000762443	0.92224	73.6303	-140.932	0.000842383	0.000494024	0.922132	0.678571
Campephagidae.0	3	wtt.pPC2	77	73.0561	-141.95	0.000762443	0.92224	73.1044	-139.88	0.000723977	0.000830254	0.916013	0.678571
Campephagidae.0	4	wtt.pPC2	77	73.0561	-141.95	0.000762443	0.92224	73.1943	-140.06	0.000718724	0.000892243	0.922897	0.678571
Campephagidae.0	5	wtt.pPC2	77	73.0561	-141.95	0.000762443	0.92224	73.0561	-139.784	0.000764045	0.000761944	0.92223	0.678571
Campephagidae.0	6	wtt.pPC2	77	73.0561	-141.95	0.000762443	0.92224	73.2627	-140.197	0.000700207	0.00091068	0.920607	0.678571
Campephagidae.0	7	wtt.pPC2	77	73.0561	-141.95	0.000762443	0.92224	73.2942	-140.26	0.000689518	0.000872666	0.913622	0.678571
Campephagidae.0	8	wtt.pPC2	77	73.0561	-141.95	0.000762443	0.92224	73.0813	-139.834	0.000743347	0.000809975	0.921123	0.678571
Campephagidae.0	9	wtt.pPC2	77	73.0561	-141.95	0.000762443	0.92224	73.1299	-139.931	0.000809184	0.000672183	0.931541	0.678571
Campephagidae.0	10	wtt.pPC2	77	73.0561	-141.95	0.000762443	0.92224	73.2248	-140.121	0.000702985	0.000905535	0.920427	0.678571
Campephagidae.0	11	wtt.pPC2	77	73.0561	-141.95	0.000762443	0.92224	73.0572	-139.786	0.000758241	0.000772826	0.922312	0.678571
Campephagidae.0	12	wtt.pPC2	77	73.0561	-141.95	0.000762443	0.92224	73.0809	-139.833	0.000784223	0.000722253	0.922476	0.678571
Campephagidae.0	13	wtt.pPC2	77	73.0561	-141.95	0.000762443	0.92224	73.1491	-139.969	0.000711633	0.000861807	0.920864	0.678571
Campephagidae.0	14	wtt.pPC2	77	73.0561	-141.95	0.000762443	0.92224	73.2902	-140.252	0.00068716	0.000930668	0.916409	0.678571
Campephagidae.0	15	wtt.pPC2	77	73.0561	-141.95	0.000762443	0.92224	73.0562	-139.784	0.000764989	0.000760474	0.922271	0.678571
Campephagidae.0	16	wtt.pPC2	77	73.0561	-141.95	0.000762443	0.92224	73.0982	-139.868	0.00073328	0.000843966	0.914178	0.678571
Campephagidae.0	17	wtt.pPC2	77	73.0561	-141.95	0.000762443	0.92224	73.3391	-140.349	0.000696522	0.000965755	0.916476	0.678571
Campephagidae.0	18	wtt.pPC2	77	73.0561	-141.95	0.000762443	0.92224	73.2298	-140.131	0.000842865	0.000639749	0.932079	0.678571
Campephagidae.0	19	wtt.pPC2	77	73.0561	-141.95	0.000762443	0.92224	73.0585	-139.788	0.000755482	0.000777249	0.922149	0.678571
Campephagidae.0	20	wtt.pPC2	77	73.0561	-141.95	0.000762443	0.92224	73.0967	-139.865	0.000738036	0.000846117	0.921752	0.678571
Campephagidae.0	1	wtt.pPC3	77	91.3957	-178.629	0.00047351	0.0804225	96.6179	-186.907	0.000258768	0.000989825	0.0848542	0.678571
Campephagidae.0	2	wtt.pPC3	77	91.3957	-178.629	0.00047351	0.0804225	99.568	-192.807	0.000220687	0.00134067	0.0771575	0.678571
Campephagidae.0	3	wtt.pPC3	77	91.3957	-178.629	0.00047351	0.0804225	98.121	-189.913	0.000207886	0.000974626	0.10327	0.678571
Campephagidae.0	4	wtt.pPC3	77	91.3957	-178.629	0.00047351	0.0804225	95.0794	-183.83	0.00030121	0.000978686	0.0794633	0.678571
Campephagidae.0	5	wtt.pPC3	77	91.3957	-178.629	0.00047351	0.0804225	93.5798	-180.831	0.000312101	0.000827546	0.0676817	0.678571
Campephagidae.0	6	wtt.pPC3	77	91.3957	-178.629	0.00047351	0.0804225	95.0063	-183.684	0.000278158	0.000984398	0.0782998	0.678571
Campephagidae.0	7	wtt.pPC3	77	91.3957	-178.629	0.00047351	0.0804225	93.7633	-181.198	0.000312442	0.00071054	0.0911936	0.678571
Campephagidae.0	8	wtt.pPC3	77	91.3957	-178.629	0.00047351	0.0804225	94.159	-181.989	0.000325369	0.000839017	0.0898463	0.678571
Campephagidae.0	9	wtt.pPC3	77	91.3957	-178.629	0.00047351	0.0804225	94.4818	-182.635	0.000272387	0.00093359	0.09054	0.678571
Campephagidae.0	10	wtt.pPC3	77	91.3957	-178.629	0.00047351	0.0804225	98.0883	-189.848	0.000236969	0.00103965	0.0826334	0.678571
Campephagidae.0	11	wtt.pPC3	77	91.3957	-178.629	0.00047351	0.0804225	94.9572	-183.586	0.000309703	0.000847809	0.088182	0.678571
Campephagidae.0	12	wtt.pPC3	77	91.3957	-178.629	0.00047351	0.0804225	94.1121	-181.895	0.000318209	0.000772571	0.0799056	0.678571
Campephagidae.0	13	wtt.pPC3	77	91.3957	-178.629	0.00047351	0.0804225	95.6388	-184.949	0.000274804	0.000826233	0.0789469	0.678571
Campephagidae.0	14	wtt.pPC3	77	91.3957	-178.629	0.00047351	0.0804225	94.1916	-182.054	0.000293188	0.00091244	0.088274	0.678571
Campephagidae.0	15	wtt.pPC3	77	91.3957	-178.629	0.00047351	0.0804225	97.6855	-189.042	0.000233061	0.00114886	0.0812081	0.678571
Campephagidae.0	16	wtt.pPC3	77	91.3957	-178.629	0.00047351	0.0804225	93.5679	-180.807	0.000328856	0.000889052	0.0946756	0.678571
Campephagidae.0	17	wtt.pPC3	77	91.3957	-178.629	0.00047351	0.0804225	93.256	-180.183	0.00034501	0.000895964	0.0868581	0.678571
Campephagidae.0	18	wtt.pPC3	77	91.3957	-178.629	0.00047351	0.0804225	94.5191	-182.71	0.000269205	0.000835063	0.0971504	0.678571
Campephagidae.0	19	wtt.pPC3	77	91.3957	-178.629	0.00047351	0.0804225	96.2252	-186.122	0.000217853	0.00115118	0.0827522	0.678571
Campephagidae.0	20	wtt.pPC3	77	91.3957	-178.629	0.00047351	0.0804225	94.8668	-183.405	0.000312679	0.000997271	0.0839926	0.678571
Caprimulgidae.0	1	ln.mass	90	-50.5162	105.17	0.00524684	4.20543	-48.4349	103.149	0.00367319	0.00833868	4.17523	0.511111
Caprimulgidae.0	2	ln.mass	90	-50.5162	105.17	0.00524684	4.20543	-47.5688	101.417	0.00316281	0.00865417	4.18541	0.511111
Caprimulgidae.0	3	ln.mass	90	-50.5162	105.17	0.00524684	4.20543	-49.7391	105.757	0.00384949	0.0062699	4.19766	0.511111
Caprimulgidae.0	4	ln.mass	90	-50.5162	105.17	0.00524684	4.20543	-48.7522	103.783	0.00346983	0.00690375	4.21976	0.511111
Caprimulgidae.0	5	ln.mass	90	-50.5162	105.17	0.00524684	4.20543	-46.9534	100.186	0.00275145	0.00995743	4.15471	0.511111
Caprimulgidae.0	6	ln.mass	90	-50.5162	105.17	0.00524684	4.20543	-49.2811	104.841	0.00390153	0.00724492	4.18269	0.511111
Caprimulgidae.0	7	ln.mass	90	-50.5162	105.17	0.00524684	4.20543	-48.8799	104.039	0.003332	0.00700833	4.17676	0.511111
Caprimulgidae.0	8	ln.mass	90	-50.5162	105.17	0.00524684	4.20543	-43.4174	93.1139	0.00199218	0.0102716	4.17727	0.511111
Caprimulgidae.0	9	ln.mass	90	-50.5162	105.17	0.00524684	4.20543	-48.4284	103.136	0.00340273	0.00726954	4.21799	0.511111
Caprimulgidae.0	10	ln.mass	90	-50.5162	105.17	0.00524684	4.20543	-50.3461	106.971	0.00475737	0.00585236	4.21267	0.511111
Caprimulgidae.0	11	ln.mass	90	-50.5162	105.17	0.00524684	4.20543	-50.1074	106.494	0.00420964	0.00618604	4.20266	0.511111
Caprimulgidae.0	12	ln.mass	90	-50.5162	105.17	0.00524684	4.20543	-46.2601	98.7994	0.00217644	0.00801784	4.19851	0.511111
Caprimulgidae.0	13	ln.mass	90	-50.5162	105.17	0.00524684	4.20543	-49.44	105.159	0.00361322	0.00704158	4.19065	0.511111
Caprimulgidae.0	14	ln.mass	90	-50.5162	105.17	0.00524684	4.20543	-47.9862	102.251	0.00313681	0.008161	4.16635	0.511111
Caprimulgidae.0	15	ln.mass	90	-50.5162	105.17	0.00524684	4.20543	-50.5125	107.304	0.0053258	0.00515984	4.20503	0.511111
Caprimulgidae.0	16	ln.mass	90	-50.5162	105.17	0.00524684	4.20543	-45.4079	97.0948	0.00273514	0.0087814	4.17725	0.511111
Caprimulgidae.0	17	ln.mass	90	-50.5162	105.17	0.00524684	4.20543	-46.2383	98.7557	0.00263758	0.0087199	4.15883	0.511111
Caprimulgidae.0	18	ln.mass	90	-50.5162	105.17	0.00524684	4.20543	-46.0221	98.3233	0.00189289	0.00963305	4.24229	0.511111
Caprimulgidae.0	19	ln.mass	90	-50.5162	105.17	0.00524684	4.20543	-47.5067	101.293	0.0028768	0.00856058	4.1713	0.511111
Caprimulgidae.0	20	ln.mass	90	-50.5162	105.17	0.00524684	4.20543	-45.09	96.4591	0.00235316	0.00964605	4.15773	0.511111
Caprimulgidae.0	1	bill.pPC1	87	-37.0365	78.2158	0.00394687	1.42019	-35.7235	77.7361	0.00305128	0.00567223	1.42652	0.511111
Caprimulgidae.0	2	bill.pPC1	87	-37.0365	78.2158	0.00394687	1.42019	-35.6919	77.673	0.00297141	0.00554084	1.41286	0.511111
Caprimulgidae.0	3	bill.pPC1	87	-37.0365	78.2158	0.00394687	1.42019	-36.8342	79.9576	0.00329277	0.00444234	1.42375	0.511111
Caprimulgidae.0	4	bill.pPC1	87	-37.0365	78.2158	0.00394687	1.42019	-33.4808	73.2507	0.0021408	0.0055228	1.39836	0.511111
Caprimulgidae.0	5	bill.pPC1	87	-37.0365	78.2158	0.00394687	1.42019	-34.8493	75.9877	0.00239476	0.00706182	1.43823	0.511111
Caprimulgidae.0	6	bill.pPC1	87	-37.0365	78.2158	0.00394687	1.42019	-37.023	80.3352	0.00386294	0.00408149	1.42079	0.511111
Caprimulgidae.0	7	bill.pPC1	87	-37.0365	78.2158	0.00394687	1.42019	-36.9154	80.1199	0.00343628	0.00443585	1.42657	0.511111
Caprimulgidae.0	8	bill.pPC1	87	-37.0365	78.2158	0.00394687	1.42019	-25.7498	57.7888	0.00114218	0.00772437	1.45921	0.511111
Caprimulgidae.0	9	bill.pPC1	87	-37.0365	78.2158	0.00394687	1.42019	-34.7978	75.8847	0.00260613	0.00538274	1.43168	0.511111
Caprimulgidae.0	10	bill.pPC1	87	-37.0365	78.2158	0.00394687	1.42019	-37.0342	80.3576	0.00398903	0.00389289	1.42082	0.511111
Caprimulgidae.0	11	bill.pPC1	87	-37.0365	78.2158	0.00394687	1.42019	-36.9819	80.253	0.00421186	0.00371031	1.42129	0.511111
Caprimulgidae.0	12	bill.pPC1	87	-37.0365	78.2158	0.00394687	1.42019	-35.0105	76.3102	0.00232584	0.0054325	1.40836	0.511111
Caprimulgidae.0	13	bill.pPC1	87	-37.0365	78.2158	0.00394687	1.42019	-36.9102	80.1095	0.00354983	0.00438071	1.42046	0.511111
Caprimulgidae.0	14	bill.pPC1	87	-37.0365	78.2158	0.00394687	1.42019	-36.5896	79.4683	0.00322623	0.00495203	1.42813	0.511111
Caprimulgidae.0	15	bill.pPC1	87	-37.0365	78.2158	0.00394687	1.42019	-36.7097	79.7085	0.00332813	0.00463709	1.41012	0.511111
Caprimulgidae.0	16	bill.pPC1	87	-37.0365	78.2158	0.00394687	1.42019	-30.915	68.1191	0.00169749	0.00719656	1.40234	0.511111
Caprimulgidae.0	17	bill.pPC1	87	-37.0365	78.2158	0.00394687	1.42019	-33.4893	73.2677	0.00234471	0.00590069	1.43739	0.511111
Caprimulgidae.0	18	bill.pPC1	87	-37.0365	78.2158	0.00394687	1.42019	-34.5438	75.3768	0.0019381	0.00660937	1.41499	0.511111
Caprimulgidae.0	19	bill.pPC1	87	-37.0365	78.2158	0.00394687	1.42019	-33.6823	73.6538	0.00222524	0.00629617	1.42413	0.511111
Caprimulgidae.0	20	bill.pPC1	87	-37.0365	78.2158	0.00394687	1.42019	-29.5228	65.3347	0.00138387	0.00772462	1.40759	0.511111
Caprimulgidae.0	1	bill.pPC2	87	28.4021	-52.6613	0.000876856	0.0606321	28.8591	-51.429	0.000967695	0.000677444	0.0628684	0.511111
Caprimulgidae.0	2	bill.pPC2	87	28.4021	-52.6613	0.000876856	0.0606321	29.8955	-53.5018	0.00117785	0.000365105	0.0653607	0.511111
Caprimulgidae.0	3	bill.pPC2	87	28.4021	-52.6613	0.000876856	0.0606321	29.3843	-52.4795	0.00108416	0.000704551	0.0619903	0.511111
Caprimulgidae.0	4	bill.pPC2	87	28.4021	-52.6613	0.000876856	0.0606321	30.9161	-55.5431	0.00116181	0.000537888	0.0681872	0.511111
Caprimulgidae.0	5	bill.pPC2	87	28.4021	-52.6613	0.000876856	0.0606321	29.8045	-53.3198	0.00115194	0.000371129	0.0661853	0.511111
Caprimulgidae.0	6	bill.pPC2	87	28.4021	-52.6613	0.000876856	0.0606321	28.8183	-51.3473	0.00104248	0.000620955	0.0642516	0.511111
Caprimulgidae.0	7	bill.pPC2	87	28.4021	-52.6613	0.000876856	0.0606321	28.8888	-51.4885	0.00102292	0.000730425	0.0582505	0.511111
Caprimulgidae.0	8	bill.pPC2	87	28.4021	-52.6613	0.000876856	0.0606321	28.7168	-51.1445	0.000963248	0.000725246	0.0610345	0.511111
Caprimulgidae.0	9	bill.pPC2	87	28.4021	-52.6613	0.000876856	0.0606321	30.4484	-54.6076	0.00116315	0.000498754	0.0598793	0.511111
Caprimulgidae.0	10	bill.pPC2	87	28.4021	-52.6613	0.000876856	0.0606321	30.4432	-54.5972	0.00129214	0.000383762	0.0658036	0.511111
Caprimulgidae.0	11	bill.pPC2	87	28.4021	-52.6613	0.000876856	0.0606321	29.4718	-52.6545	0.00111793	0.000652516	0.0608705	0.511111
Caprimulgidae.0	12	bill.pPC2	87	28.4021	-52.6613	0.000876856	0.0606321	28.6385	-50.9879	0.000979333	0.000773212	0.0608292	0.511111
Caprimulgidae.0	13	bill.pPC2	87	28.4021	-52.6613	0.000876856	0.0606321	28.6368	-50.9845	0.000985281	0.000756613	0.0614278	0.511111
Caprimulgidae.0	14	bill.pPC2	87	28.4021	-52.6613	0.000876856	0.0606321	30.2934	-54.2976	0.000455989	0.00154712	0.0563786	0.511111
Caprimulgidae.0	15	bill.pPC2	87	28.4021	-52.6613	0.000876856	0.0606321	31.8422	-57.3952	0.00131917	0.00033956	0.0618255	0.511111
Caprimulgidae.0	16	bill.pPC2	87	28.4021	-52.6613	0.000876856	0.0606321	30.702	-55.1149	0.00110761	0.000455738	0.0588811	0.511111
Caprimulgidae.0	17	bill.pPC2	87	28.4021	-52.6613	0.000876856	0.0606321	29.3921	-52.495	0.00103996	0.000630651	0.060533	0.511111
Caprimulgidae.0	18	bill.pPC2	87	28.4021	-52.6613	0.000876856	0.0606321	29.7279	-53.1665	0.000512154	0.00137571	0.0556154	0.511111
Caprimulgidae.0	19	bill.pPC2	87	28.4021	-52.6613	0.000876856	0.0606321	28.9866	-51.684	0.00104643	0.000619957	0.0650782	0.511111
Caprimulgidae.0	20	bill.pPC2	87	28.4021	-52.6613	0.000876856	0.0606321	28.4367	-50.5843	0.000910731	0.000821603	0.0606836	0.511111
Caprimulgidae.0	1	bill.pPC3	87	19.9827	-35.8224	0.00106411	-0.290237	20.4532	-34.6173	0.00118651	0.000801021	-0.292416	0.511111
Caprimulgidae.0	2	bill.pPC3	87	19.9827	-35.8224	0.00106411	-0.290237	26.7019	-47.1147	0.000414933	0.00212197	-0.300526	0.511111
Caprimulgidae.0	3	bill.pPC3	87	19.9827	-35.8224	0.00106411	-0.290237	22.7044	-39.1197	0.00168337	0.000595666	-0.294801	0.511111
Caprimulgidae.0	4	bill.pPC3	87	19.9827	-35.8224	0.00106411	-0.290237	28.4367	-50.5842	0.000380741	0.00156361	-0.282248	0.511111
Caprimulgidae.0	5	bill.pPC3	87	19.9827	-35.8224	0.00106411	-0.290237	20.2056	-34.122	0.00089835	0.00140282	-0.287314	0.511111
Caprimulgidae.0	6	bill.pPC3	87	19.9827	-35.8224	0.00106411	-0.290237	20.6011	-34.9131	0.00120729	0.000819726	-0.291721	0.511111
Caprimulgidae.0	7	bill.pPC3	87	19.9827	-35.8224	0.00106411	-0.290237	22.1653	-38.0414	0.00147751	0.000640876	-0.287401	0.511111
Caprimulgidae.0	8	bill.pPC3	87	19.9827	-35.8224	0.00106411	-0.290237	26.9791	-47.669	0.000412363	0.00205367	-0.291649	0.511111
Caprimulgidae.0	9	bill.pPC3	87	19.9827	-35.8224	0.00106411	-0.290237	29.6981	-53.1071	0.000387444	0.00161222	-0.290531	0.511111
Caprimulgidae.0	10	bill.pPC3	87	19.9827	-35.8224	0.00106411	-0.290237	21.4844	-36.6797	0.00132097	0.000702145	-0.295144	0.511111
Caprimulgidae.0	11	bill.pPC3	87	19.9827	-35.8224	0.00106411	-0.290237	20.5058	-34.7225	0.00135805	0.000811934	-0.293063	0.511111
Caprimulgidae.0	12	bill.pPC3	87	19.9827	-35.8224	0.00106411	-0.290237	24.3208	-42.3524	0.000487357	0.00154825	-0.298592	0.511111
Caprimulgidae.0	13	bill.pPC3	87	19.9827	-35.8224	0.00106411	-0.290237	20.0558	-33.8224	0.00116068	0.00096013	-0.291004	0.511111
Caprimulgidae.0	14	bill.pPC3	87	19.9827	-35.8224	0.00106411	-0.290237	29.0713	-51.8535	9.36e-05	0.00319752	-0.29708	0.511111
Caprimulgidae.0	15	bill.pPC3	87	19.9827	-35.8224	0.00106411	-0.290237	20.8162	-35.3433	0.000724944	0.00145862	-0.29111	0.511111
Caprimulgidae.0	16	bill.pPC3	87	19.9827	-35.8224	0.00106411	-0.290237	22.7813	-39.2734	0.000494723	0.00209345	-0.296274	0.511111
Caprimulgidae.0	17	bill.pPC3	87	19.9827	-35.8224	0.00106411	-0.290237	31.6726	-57.056	0.000351319	0.00176646	-0.302623	0.511111
Caprimulgidae.0	18	bill.pPC3	87	19.9827	-35.8224	0.00106411	-0.290237	23.0156	-39.7421	0.000135977	0.00275905	-0.287741	0.511111
Caprimulgidae.0	19	bill.pPC3	87	19.9827	-35.8224	0.00106411	-0.290237	20.0096	-33.73	0.0011096	0.000997553	-0.289678	0.511111
Caprimulgidae.0	20	bill.pPC3	87	19.9827	-35.8224	0.00106411	-0.290237	28.961	-51.6329	0.000331795	0.00211181	-0.306425	0.511111
Caprimulgidae.0	1	wtt.pPC1	89	-52.9339	110.007	0.00562246	0.333119	-52.4359	111.154	0.00459557	0.00776413	0.347608	0.511111
Caprimulgidae.0	2	wtt.pPC1	89	-52.9339	110.007	0.00562246	0.333119	-46.8513	99.985	0.00228803	0.011189	0.357122	0.511111
Caprimulgidae.0	3	wtt.pPC1	89	-52.9339	110.007	0.00562246	0.333119	-44.8855	96.0533	0.00119063	0.00852718	0.339813	0.511111
Caprimulgidae.0	4	wtt.pPC1	89	-52.9339	110.007	0.00562246	0.333119	-52.9334	112.149	0.00566475	0.0055816	0.333284	0.511111
Caprimulgidae.0	5	wtt.pPC1	89	-52.9339	110.007	0.00562246	0.333119	-42.6469	91.5762	0.00147901	0.013324	0.398083	0.511111
Caprimulgidae.0	6	wtt.pPC1	89	-52.9339	110.007	0.00562246	0.333119	-43.1414	92.5652	0.00141973	0.011962	0.397532	0.511111
Caprimulgidae.0	7	wtt.pPC1	89	-52.9339	110.007	0.00562246	0.333119	-35.8853	78.053	0.000544088	0.00899595	0.390851	0.511111
Caprimulgidae.0	8	wtt.pPC1	89	-52.9339	110.007	0.00562246	0.333119	-49.498	105.278	0.00115679	0.0163992	0.392509	0.511111
Caprimulgidae.0	9	wtt.pPC1	89	-52.9339	110.007	0.00562246	0.333119	-52.8329	111.948	0.00515078	0.00619388	0.336429	0.511111
Caprimulgidae.0	10	wtt.pPC1	89	-52.9339	110.007	0.00562246	0.333119	-51.5686	109.419	0.00410425	0.00738335	0.326304	0.511111
Caprimulgidae.0	11	wtt.pPC1	89	-52.9339	110.007	0.00562246	0.333119	-48.7828	103.848	0.00269249	0.00795923	0.341717	0.511111
Caprimulgidae.0	12	wtt.pPC1	89	-52.9339	110.007	0.00562246	0.333119	-39.3127	84.9077	0.000676981	0.00972745	0.401901	0.511111
Caprimulgidae.0	13	wtt.pPC1	89	-52.9339	110.007	0.00562246	0.333119	-48.6205	103.523	0.00242613	0.00898241	0.353035	0.511111
Caprimulgidae.0	14	wtt.pPC1	89	-52.9339	110.007	0.00562246	0.333119	-50.9996	108.282	0.00260777	0.0107413	0.381522	0.511111
Caprimulgidae.0	15	wtt.pPC1	89	-52.9339	110.007	0.00562246	0.333119	-52.6517	111.586	0.00643343	0.00469028	0.335139	0.511111
Caprimulgidae.0	16	wtt.pPC1	89	-52.9339	110.007	0.00562246	0.333119	-51.8973	110.077	0.00450892	0.00726668	0.335955	0.511111
Caprimulgidae.0	17	wtt.pPC1	89	-52.9339	110.007	0.00562246	0.333119	-52.8967	112.076	0.00588789	0.00526086	0.332147	0.511111
Caprimulgidae.0	18	wtt.pPC1	89	-52.9339	110.007	0.00562246	0.333119	-38.0333	82.3489	0.000677666	0.0106392	0.33424	0.511111
Caprimulgidae.0	19	wtt.pPC1	89	-52.9339	110.007	0.00562246	0.333119	-48.0718	102.426	0.00194278	0.0114831	0.376055	0.511111
Caprimulgidae.0	20	wtt.pPC1	89	-52.9339	110.007	0.00562246	0.333119	-48.8833	104.049	0.00220267	0.0117395	0.365769	0.511111
Caprimulgidae.0	1	wtt.pPC2	89	-6.8909	17.9213	0.00199789	1.02183	-6.28683	18.856	0.00241433	0.0012055	1.009	0.511111
Caprimulgidae.0	2	wtt.pPC2	89	-6.8909	17.9213	0.00199789	1.02183	-5.84571	17.9738	0.00150579	0.00283889	1.02391	0.511111
Caprimulgidae.0	3	wtt.pPC2	89	-6.8909	17.9213	0.00199789	1.02183	-0.439002	7.16036	0.000444776	0.00312921	1.00301	0.511111
Caprimulgidae.0	4	wtt.pPC2	89	-6.8909	17.9213	0.00199789	1.02183	-1.97587	10.2341	0.0030812	0.000813264	1.0007	0.511111
Caprimulgidae.0	5	wtt.pPC2	89	-6.8909	17.9213	0.00199789	1.02183	-0.866978	8.01631	0.000786599	0.00432064	1.03803	0.511111
Caprimulgidae.0	6	wtt.pPC2	89	-6.8909	17.9213	0.00199789	1.02183	3.0342	0.213963	0.000491793	0.00428439	1.03423	0.511111
Caprimulgidae.0	7	wtt.pPC2	89	-6.8909	17.9213	0.00199789	1.02183	6.17547	-6.06858	0.000357062	0.00310612	0.986936	0.511111
Caprimulgidae.0	8	wtt.pPC2	89	-6.8909	17.9213	0.00199789	1.02183	-5.82893	17.9402	0.00259633	0.00105473	1.01781	0.511111
Caprimulgidae.0	9	wtt.pPC2	89	-6.8909	17.9213	0.00199789	1.02183	-6.69052	19.6634	0.00175402	0.00229407	1.02278	0.511111
Caprimulgidae.0	10	wtt.pPC2	89	-6.8909	17.9213	0.00199789	1.02183	-6.65727	19.5969	0.00219872	0.00173714	1.02396	0.511111
Caprimulgidae.0	11	wtt.pPC2	89	-6.8909	17.9213	0.00199789	1.02183	-1.35491	8.99217	0.000821093	0.00291529	1.03496	0.511111
Caprimulgidae.0	12	wtt.pPC2	89	-6.8909	17.9213	0.00199789	1.02183	4.36874	-2.45512	0.000287468	0.00354308	1.01231	0.511111
Caprimulgidae.0	13	wtt.pPC2	89	-6.8909	17.9213	0.00199789	1.02183	-5.70349	17.6893	0.00139379	0.00264184	1.0205	0.511111
Caprimulgidae.0	14	wtt.pPC2	89	-6.8909	17.9213	0.00199789	1.02183	-6.58628	19.4549	0.00150689	0.0027447	1.02292	0.511111
Caprimulgidae.0	15	wtt.pPC2	89	-6.8909	17.9213	0.00199789	1.02183	-0.56112	7.40459	0.00296684	0.000658077	1.00749	0.511111
Caprimulgidae.0	16	wtt.pPC2	89	-6.8909	17.9213	0.00199789	1.02183	-6.15684	18.596	0.00165314	0.00252354	1.02264	0.511111
Caprimulgidae.0	17	wtt.pPC2	89	-6.8909	17.9213	0.00199789	1.02183	-2.65493	11.5922	0.00293015	0.000708471	1.01782	0.511111
Caprimulgidae.0	18	wtt.pPC2	89	-6.8909	17.9213	0.00199789	1.02183	9.6643	-13.0463	7.94e-05	0.00427063	1.06812	0.511111
Caprimulgidae.0	19	wtt.pPC2	89	-6.8909	17.9213	0.00199789	1.02183	-6.87276	20.0279	0.00182069	0.00226773	1.02152	0.511111
Caprimulgidae.0	20	wtt.pPC2	89	-6.8909	17.9213	0.00199789	1.02183	-6.6416	19.5655	0.00230871	0.00150267	1.02347	0.511111
Caprimulgidae.0	1	wtt.pPC3	89	37.2475	-70.3555	0.000740981	0.552375	41.6034	-76.9245	0.000445911	0.0012583	0.558366	0.511111
Caprimulgidae.0	2	wtt.pPC3	89	37.2475	-70.3555	0.000740981	0.552375	44.3967	-82.511	0.000313414	0.00138084	0.540129	0.511111
Caprimulgidae.0	3	wtt.pPC3	89	37.2475	-70.3555	0.000740981	0.552375	40.7562	-75.2301	0.000330293	0.00102154	0.543534	0.511111
Caprimulgidae.0	4	wtt.pPC3	89	37.2475	-70.3555	0.000740981	0.552375	38.1826	-70.0828	0.000568601	0.000902399	0.560389	0.511111
Caprimulgidae.0	5	wtt.pPC3	89	37.2475	-70.3555	0.000740981	0.552375	41.7441	-77.2059	0.000428926	0.00123874	0.561564	0.511111
Caprimulgidae.0	6	wtt.pPC3	89	37.2475	-70.3555	0.000740981	0.552375	44.8503	-83.4183	0.000312761	0.0012731	0.554968	0.511111
Caprimulgidae.0	7	wtt.pPC3	89	37.2475	-70.3555	0.000740981	0.552375	43.8298	-81.3773	0.000239284	0.0011574	0.548078	0.511111
Caprimulgidae.0	8	wtt.pPC3	89	37.2475	-70.3555	0.000740981	0.552375	40.872	-75.4617	0.000432263	0.00119406	0.55743	0.511111
Caprimulgidae.0	9	wtt.pPC3	89	37.2475	-70.3555	0.000740981	0.552375	41.9004	-77.5185	0.00036732	0.0011277	0.581592	0.511111
Caprimulgidae.0	10	wtt.pPC3	89	37.2475	-70.3555	0.000740981	0.552375	40.8906	-75.4989	0.000387595	0.001155	0.57205	0.511111
Caprimulgidae.0	11	wtt.pPC3	89	37.2475	-70.3555	0.000740981	0.552375	41.8718	-77.4612	0.000335671	0.00106432	0.567144	0.511111
Caprimulgidae.0	12	wtt.pPC3	89	37.2475	-70.3555	0.000740981	0.552375	43.9837	-81.6851	0.000213054	0.00122215	0.557226	0.511111
Caprimulgidae.0	13	wtt.pPC3	89	37.2475	-70.3555	0.000740981	0.552375	41.4652	-76.6481	0.000351917	0.00112864	0.553752	0.511111
Caprimulgidae.0	14	wtt.pPC3	89	37.2475	-70.3555	0.000740981	0.552375	43.9814	-81.6805	0.000302282	0.00129123	0.552759	0.511111
Caprimulgidae.0	15	wtt.pPC3	89	37.2475	-70.3555	0.000740981	0.552375	41.0414	-75.8005	0.000365238	0.00110717	0.557723	0.511111
Caprimulgidae.0	16	wtt.pPC3	89	37.2475	-70.3555	0.000740981	0.552375	42.5109	-78.7395	0.000394775	0.00120249	0.54634	0.511111
Caprimulgidae.0	17	wtt.pPC3	89	37.2475	-70.3555	0.000740981	0.552375	42.961	-79.6396	0.000309843	0.00131073	0.528778	0.511111
Caprimulgidae.0	18	wtt.pPC3	89	37.2475	-70.3555	0.000740981	0.552375	41.3485	-76.4147	0.000370404	0.00115646	0.579796	0.511111
Caprimulgidae.0	19	wtt.pPC3	89	37.2475	-70.3555	0.000740981	0.552375	42.4227	-78.563	0.000344933	0.0012556	0.541952	0.511111
Caprimulgidae.0	20	wtt.pPC3	89	37.2475	-70.3555	0.000740981	0.552375	43.9399	-81.5975	0.000329248	0.0012936	0.542202	0.511111
Cardinalidae.0	1	ln.mass	58	-12.2231	28.6644	0.00833274	3.54012	-10.4429	27.3302	0.00371842	0.0143915	3.60039	0.5
Cardinalidae.0	2	ln.mass	58	-12.2231	28.6644	0.00833274	3.54012	-10.7193	27.883	0.00351948	0.0125148	3.56374	0.5
Cardinalidae.0	3	ln.mass	58	-12.2231	28.6644	0.00833274	3.54012	-12.0167	30.4778	0.00690918	0.00958906	3.56166	0.5
Cardinalidae.0	4	ln.mass	58	-12.2231	28.6644	0.00833274	3.54012	-9.2687	24.9819	0.0019955	0.016811	3.46593	0.5
Cardinalidae.0	5	ln.mass	58	-12.2231	28.6644	0.00833274	3.54012	-11.1702	28.7847	0.00381066	0.0105534	3.55556	0.5
Cardinalidae.0	6	ln.mass	58	-12.2231	28.6644	0.00833274	3.54012	-9.80272	26.0499	0.00408122	0.0128506	3.61372	0.5
Cardinalidae.0	7	ln.mass	58	-12.2231	28.6644	0.00833274	3.54012	-6.11343	18.6713	0.00192046	0.0160234	3.68874	0.5
Cardinalidae.0	8	ln.mass	58	-12.2231	28.6644	0.00833274	3.54012	-10.473	27.3905	0.00371552	0.0131828	3.57725	0.5
Cardinalidae.0	9	ln.mass	58	-12.2231	28.6644	0.00833274	3.54012	-10.5374	27.5193	0.00366711	0.0141991	3.64811	0.5
Cardinalidae.0	10	ln.mass	58	-12.2231	28.6644	0.00833274	3.54012	-12.216	30.8765	0.00804641	0.00857757	3.53848	0.5
Cardinalidae.0	11	ln.mass	58	-12.2231	28.6644	0.00833274	3.54012	-12.2199	30.8842	0.00811598	0.00848101	3.54022	0.5
Cardinalidae.0	12	ln.mass	58	-12.2231	28.6644	0.00833274	3.54012	-9.44791	25.3403	0.00257214	0.0133406	3.58458	0.5
Cardinalidae.0	13	ln.mass	58	-12.2231	28.6644	0.00833274	3.54012	-11.0048	28.454	0.00527534	0.0101806	3.56299	0.5
Cardinalidae.0	14	ln.mass	58	-12.2231	28.6644	0.00833274	3.54012	-11.7038	29.8521	0.00572831	0.0114675	3.54231	0.5
Cardinalidae.0	15	ln.mass	58	-12.2231	28.6644	0.00833274	3.54012	-9.71236	25.8692	0.00414839	0.0140456	3.59339	0.5
Cardinalidae.0	16	ln.mass	58	-12.2231	28.6644	0.00833274	3.54012	-9.25649	24.9574	0.0029577	0.0193005	3.67176	0.5
Cardinalidae.0	17	ln.mass	58	-12.2231	28.6644	0.00833274	3.54012	-11.1001	28.6447	0.00555174	0.011589	3.56761	0.5
Cardinalidae.0	18	ln.mass	58	-12.2231	28.6644	0.00833274	3.54012	-10.7766	27.9977	0.0040505	0.0135693	3.53295	0.5
Cardinalidae.0	19	ln.mass	58	-12.2231	28.6644	0.00833274	3.54012	-6.76178	19.968	0.00233893	0.013535	3.60914	0.5
Cardinalidae.0	20	ln.mass	58	-12.2231	28.6644	0.00833274	3.54012	-11.5307	29.5059	0.00509626	0.0125451	3.57086	0.5
Cardinalidae.0	1	bill.pPC1	57	-5.17805	14.5783	0.0064954	0.421383	-3.25056	12.954	0.00252677	0.0122541	0.348656	0.5
Cardinalidae.0	2	bill.pPC1	57	-5.17805	14.5783	0.0064954	0.421383	-4.22421	14.9013	0.00318552	0.0093335	0.404897	0.5
Cardinalidae.0	3	bill.pPC1	57	-5.17805	14.5783	0.0064954	0.421383	-4.97439	16.4016	0.00550643	0.00731611	0.401456	0.5
Cardinalidae.0	4	bill.pPC1	57	-5.17805	14.5783	0.0064954	0.421383	-2.88545	12.2237	0.00196211	0.0118888	0.470815	0.5
Cardinalidae.0	5	bill.pPC1	57	-5.17805	14.5783	0.0064954	0.421383	-1.02884	8.5105	0.000683385	0.00967527	0.391979	0.5
Cardinalidae.0	6	bill.pPC1	57	-5.17805	14.5783	0.0064954	0.421383	0.40854	5.63575	0.00165456	0.0120094	0.345956	0.5
Cardinalidae.0	7	bill.pPC1	57	-5.17805	14.5783	0.0064954	0.421383	0.856538	4.73975	0.00192512	0.0110264	0.325404	0.5
Cardinalidae.0	8	bill.pPC1	57	-5.17805	14.5783	0.0064954	0.421383	-2.31306	11.079	0.00253016	0.0103636	0.40123	0.5
Cardinalidae.0	9	bill.pPC1	57	-5.17805	14.5783	0.0064954	0.421383	-1.70364	9.86011	0.00186361	0.0128891	0.304369	0.5
Cardinalidae.0	10	bill.pPC1	57	-5.17805	14.5783	0.0064954	0.421383	-5.03145	16.5157	0.00555974	0.00730552	0.429979	0.5
Cardinalidae.0	11	bill.pPC1	57	-5.17805	14.5783	0.0064954	0.421383	-5.13675	16.7263	0.00577635	0.00699385	0.422435	0.5
Cardinalidae.0	12	bill.pPC1	57	-5.17805	14.5783	0.0064954	0.421383	-0.517518	7.48787	0.00114914	0.011444	0.420025	0.5
Cardinalidae.0	13	bill.pPC1	57	-5.17805	14.5783	0.0064954	0.421383	-4.94282	16.3385	0.00537607	0.00718978	0.411039	0.5
Cardinalidae.0	14	bill.pPC1	57	-5.17805	14.5783	0.0064954	0.421383	-0.950699	8.35423	0.00173504	0.0130935	0.451663	0.5
Cardinalidae.0	15	bill.pPC1	57	-5.17805	14.5783	0.0064954	0.421383	2.67702	1.0988	0.00169594	0.0127039	0.338552	0.5
Cardinalidae.0	16	bill.pPC1	57	-5.17805	14.5783	0.0064954	0.421383	0.584546	5.28374	0.00191422	0.0149495	0.303047	0.5
Cardinalidae.0	17	bill.pPC1	57	-5.17805	14.5783	0.0064954	0.421383	-4.44886	15.3505	0.00472817	0.00846375	0.390728	0.5
Cardinalidae.0	18	bill.pPC1	57	-5.17805	14.5783	0.0064954	0.421383	-3.83075	14.1143	0.00351268	0.00985096	0.421541	0.5
Cardinalidae.0	19	bill.pPC1	57	-5.17805	14.5783	0.0064954	0.421383	3.10257	0.247696	0.00134163	0.0104103	0.344128	0.5
Cardinalidae.0	20	bill.pPC1	57	-5.17805	14.5783	0.0064954	0.421383	-4.12312	14.6991	0.0039947	0.00941559	0.3906	0.5
Cardinalidae.0	1	bill.pPC2	57	44.1643	-84.1063	0.00115003	-0.447149	44.6642	-82.8755	0.000887421	0.00142778	-0.449937	0.5
Cardinalidae.0	2	bill.pPC2	57	44.1643	-84.1063	0.00115003	-0.447149	44.3674	-82.282	0.000946071	0.00129671	-0.447155	0.5
Cardinalidae.0	3	bill.pPC2	57	44.1643	-84.1063	0.00115003	-0.447149	44.8824	-83.312	0.00158819	0.000807642	-0.436135	0.5
Cardinalidae.0	4	bill.pPC2	57	44.1643	-84.1063	0.00115003	-0.447149	44.2327	-82.0125	0.0010427	0.00124158	-0.445749	0.5
Cardinalidae.0	5	bill.pPC2	57	44.1643	-84.1063	0.00115003	-0.447149	44.1751	-81.8973	0.00108351	0.00118141	-0.44723	0.5
Cardinalidae.0	6	bill.pPC2	57	44.1643	-84.1063	0.00115003	-0.447149	44.2801	-82.1074	0.00101881	0.00128432	-0.447434	0.5
Cardinalidae.0	7	bill.pPC2	57	44.1643	-84.1063	0.00115003	-0.447149	44.3488	-82.2448	0.000995045	0.00130648	-0.448344	0.5
Cardinalidae.0	8	bill.pPC2	57	44.1643	-84.1063	0.00115003	-0.447149	44.406	-82.3591	0.00134108	0.000986116	-0.450344	0.5
Cardinalidae.0	9	bill.pPC2	57	44.1643	-84.1063	0.00115003	-0.447149	44.5282	-82.6036	0.00089806	0.0014005	-0.448984	0.5
Cardinalidae.0	10	bill.pPC2	57	44.1643	-84.1063	0.00115003	-0.447149	44.2141	-81.9754	0.00106538	0.00122408	-0.445713	0.5
Cardinalidae.0	11	bill.pPC2	57	44.1643	-84.1063	0.00115003	-0.447149	44.6515	-82.8501	0.00080114	0.00139338	-0.440196	0.5
Cardinalidae.0	12	bill.pPC2	57	44.1643	-84.1063	0.00115003	-0.447149	44.2183	-81.9838	0.00125875	0.00107391	-0.448263	0.5
Cardinalidae.0	13	bill.pPC2	57	44.1643	-84.1063	0.00115003	-0.447149	45.6349	-84.817	0.00061201	0.00149397	-0.453197	0.5
Cardinalidae.0	14	bill.pPC2	57	44.1643	-84.1063	0.00115003	-0.447149	44.2396	-82.0264	0.00103706	0.00126868	-0.446053	0.5
Cardinalidae.0	15	bill.pPC2	57	44.1643	-84.1063	0.00115003	-0.447149	45.1807	-83.9085	0.000822817	0.00154909	-0.451789	0.5
Cardinalidae.0	16	bill.pPC2	57	44.1643	-84.1063	0.00115003	-0.447149	45.5791	-84.7053	0.000776482	0.00167488	-0.457831	0.5
Cardinalidae.0	17	bill.pPC2	57	44.1643	-84.1063	0.00115003	-0.447149	44.1644	-81.876	0.00114479	0.00115671	-0.447238	0.5
Cardinalidae.0	18	bill.pPC2	57	44.1643	-84.1063	0.00115003	-0.447149	44.1667	-81.8807	0.00112948	0.00117063	-0.447059	0.5
Cardinalidae.0	19	bill.pPC2	57	44.1643	-84.1063	0.00115003	-0.447149	44.4452	-82.4376	0.000929189	0.00133851	-0.450987	0.5
Cardinalidae.0	20	bill.pPC2	57	44.1643	-84.1063	0.00115003	-0.447149	44.4313	-82.4098	0.00089822	0.00143725	-0.451003	0.5
Cardinalidae.0	1	bill.pPC3	57	64.1939	-124.166	0.000569493	0.234855	66.915	-127.377	0.000288105	0.000863509	0.234906	0.5
Cardinalidae.0	2	bill.pPC3	57	64.1939	-124.166	0.000569493	0.234855	65.8621	-125.271	0.000335438	0.00072223	0.231021	0.5
Cardinalidae.0	3	bill.pPC3	57	64.1939	-124.166	0.000569493	0.234855	64.4745	-122.496	0.000692577	0.000469978	0.234165	0.5
Cardinalidae.0	4	bill.pPC3	57	64.1939	-124.166	0.000569493	0.234855	64.453	-122.453	0.000464695	0.000659468	0.232626	0.5
Cardinalidae.0	5	bill.pPC3	57	64.1939	-124.166	0.000569493	0.234855	66.6405	-126.828	0.000217269	0.000710168	0.232957	0.5
Cardinalidae.0	6	bill.pPC3	57	64.1939	-124.166	0.000569493	0.234855	65.7013	-124.95	0.000334911	0.000816128	0.232096	0.5
Cardinalidae.0	7	bill.pPC3	57	64.1939	-124.166	0.000569493	0.234855	67.4806	-128.508	0.00026185	0.000870862	0.236959	0.5
Cardinalidae.0	8	bill.pPC3	57	64.1939	-124.166	0.000569493	0.234855	66.24	-126.027	0.00032395	0.000766942	0.229877	0.5
Cardinalidae.0	9	bill.pPC3	57	64.1939	-124.166	0.000569493	0.234855	67.1987	-127.945	0.000277347	0.000845097	0.233493	0.5
Cardinalidae.0	10	bill.pPC3	57	64.1939	-124.166	0.000569493	0.234855	65.9644	-125.476	0.00033902	0.0007556	0.22378	0.5
Cardinalidae.0	11	bill.pPC3	57	64.1939	-124.166	0.000569493	0.234855	67.1423	-127.832	0.000183082	0.000859244	0.221122	0.5
Cardinalidae.0	12	bill.pPC3	57	64.1939	-124.166	0.000569493	0.234855	65.6525	-124.852	0.000313813	0.000749209	0.230795	0.5
Cardinalidae.0	13	bill.pPC3	57	64.1939	-124.166	0.000569493	0.234855	66.557	-126.661	0.000233528	0.000791459	0.234387	0.5
Cardinalidae.0	14	bill.pPC3	57	64.1939	-124.166	0.000569493	0.234855	64.1962	-121.94	0.000561189	0.000580098	0.234701	0.5
Cardinalidae.0	15	bill.pPC3	57	64.1939	-124.166	0.000569493	0.234855	64.7211	-122.989	0.000447334	0.00072319	0.229623	0.5
Cardinalidae.0	16	bill.pPC3	57	64.1939	-124.166	0.000569493	0.234855	66.0097	-125.566	0.000365084	0.000854311	0.231711	0.5
Cardinalidae.0	17	bill.pPC3	57	64.1939	-124.166	0.000569493	0.234855	64.4413	-122.43	0.00048714	0.000658222	0.233912	0.5
Cardinalidae.0	18	bill.pPC3	57	64.1939	-124.166	0.000569493	0.234855	65.3503	-124.248	0.000390189	0.000735502	0.235307	0.5
Cardinalidae.0	19	bill.pPC3	57	64.1939	-124.166	0.000569493	0.234855	66.3765	-126.3	0.000310836	0.00077287	0.234542	0.5
Cardinalidae.0	20	bill.pPC3	57	64.1939	-124.166	0.000569493	0.234855	66.6698	-126.887	0.00028889	0.000872793	0.233692	0.5
Cardinalidae.0	1	wtt.pPC1	57	16.2823	-28.3424	0.00305903	0.830757	16.2916	-26.1304	0.00294451	0.00318074	0.827443	0.5
Cardinalidae.0	2	wtt.pPC1	57	16.2823	-28.3424	0.00305903	0.830757	16.2852	-26.1175	0.00313912	0.00300285	0.831851	0.5
Cardinalidae.0	3	wtt.pPC1	57	16.2823	-28.3424	0.00305903	0.830757	16.3009	-26.149	0.00290474	0.00319069	0.826773	0.5
Cardinalidae.0	4	wtt.pPC1	57	16.2823	-28.3424	0.00305903	0.830757	16.3091	-26.1653	0.00329532	0.00286753	0.829571	0.5
Cardinalidae.0	5	wtt.pPC1	57	16.2823	-28.3424	0.00305903	0.830757	16.3055	-26.1581	0.00280747	0.00317315	0.829774	0.5
Cardinalidae.0	6	wtt.pPC1	57	16.2823	-28.3424	0.00305903	0.830757	16.294	-26.1352	0.00292774	0.0031953	0.826233	0.5
Cardinalidae.0	7	wtt.pPC1	57	16.2823	-28.3424	0.00305903	0.830757	16.3082	-26.1636	0.00286426	0.00325687	0.825858	0.5
Cardinalidae.0	8	wtt.pPC1	57	16.2823	-28.3424	0.00305903	0.830757	16.4039	-26.3551	0.00348369	0.00270061	0.838114	0.5
Cardinalidae.0	9	wtt.pPC1	57	16.2823	-28.3424	0.00305903	0.830757	16.3166	-26.1805	0.00327004	0.00285881	0.838497	0.5
Cardinalidae.0	10	wtt.pPC1	57	16.2823	-28.3424	0.00305903	0.830757	16.8525	-27.2522	0.00389192	0.00235372	0.827374	0.5
Cardinalidae.0	11	wtt.pPC1	57	16.2823	-28.3424	0.00305903	0.830757	16.7288	-27.0048	0.00402938	0.00242458	0.837914	0.5
Cardinalidae.0	12	wtt.pPC1	57	16.2823	-28.3424	0.00305903	0.830757	16.2901	-26.1274	0.00293323	0.00314921	0.828204	0.5
Cardinalidae.0	13	wtt.pPC1	57	16.2823	-28.3424	0.00305903	0.830757	16.2997	-26.1465	0.0032336	0.00294892	0.832523	0.5
Cardinalidae.0	14	wtt.pPC1	57	16.2823	-28.3424	0.00305903	0.830757	16.461	-26.4692	0.00354521	0.00257016	0.837036	0.5
Cardinalidae.0	15	wtt.pPC1	57	16.2823	-28.3424	0.00305903	0.830757	16.3405	-26.2283	0.00331298	0.00275378	0.835399	0.5
Cardinalidae.0	16	wtt.pPC1	57	16.2823	-28.3424	0.00305903	0.830757	16.356	-26.2591	0.00343408	0.00256885	0.840672	0.5
Cardinalidae.0	17	wtt.pPC1	57	16.2823	-28.3424	0.00305903	0.830757	16.2915	-26.1302	0.00315835	0.00295271	0.832703	0.5
Cardinalidae.0	18	wtt.pPC1	57	16.2823	-28.3424	0.00305903	0.830757	16.3241	-26.1954	0.00329167	0.00283637	0.835288	0.5
Cardinalidae.0	19	wtt.pPC1	57	16.2823	-28.3424	0.00305903	0.830757	16.6936	-26.9345	0.00229729	0.0037194	0.811218	0.5
Cardinalidae.0	20	wtt.pPC1	57	16.2823	-28.3424	0.00305903	0.830757	16.3004	-26.1479	0.00321044	0.00290023	0.833339	0.5
Cardinalidae.0	1	wtt.pPC2	57	55.4326	-106.643	0.000774455	0.731883	59.4168	-112.381	0.00118148	0.000332177	0.734648	0.5
Cardinalidae.0	2	wtt.pPC2	57	55.4326	-106.643	0.000774455	0.731883	57.6692	-108.886	0.000286818	0.00118216	0.735648	0.5
Cardinalidae.0	3	wtt.pPC2	57	55.4326	-106.643	0.000774455	0.731883	57.8208	-109.189	0.00130197	0.000381425	0.73709	0.5
Cardinalidae.0	4	wtt.pPC2	57	55.4326	-106.643	0.000774455	0.731883	59.983	-113.513	0.00125679	0.000339652	0.734049	0.5
Cardinalidae.0	5	wtt.pPC2	57	55.4326	-106.643	0.000774455	0.731883	59.6832	-112.914	0.00212465	0.000311849	0.74267	0.5
Cardinalidae.0	6	wtt.pPC2	57	55.4326	-106.643	0.000774455	0.731883	56.7517	-107.051	0.00113099	0.000442653	0.74025	0.5
Cardinalidae.0	7	wtt.pPC2	57	55.4326	-106.643	0.000774455	0.731883	58.4857	-110.518	0.00108886	0.000411092	0.739167	0.5
Cardinalidae.0	8	wtt.pPC2	57	55.4326	-106.643	0.000774455	0.731883	61.0196	-115.586	0.00129817	0.000292986	0.739831	0.5
Cardinalidae.0	9	wtt.pPC2	57	55.4326	-106.643	0.000774455	0.731883	57.4228	-108.393	0.0012205	0.000396594	0.738561	0.5
Cardinalidae.0	10	wtt.pPC2	57	55.4326	-106.643	0.000774455	0.731883	59.5291	-112.605	0.00119498	0.000368181	0.735358	0.5
Cardinalidae.0	11	wtt.pPC2	57	55.4326	-106.643	0.000774455	0.731883	57.8605	-109.268	0.00139059	0.000401566	0.737161	0.5
Cardinalidae.0	12	wtt.pPC2	57	55.4326	-106.643	0.000774455	0.731883	57.4405	-108.428	0.000357748	0.00107794	0.729887	0.5
Cardinalidae.0	13	wtt.pPC2	57	55.4326	-106.643	0.000774455	0.731883	59.2212	-111.99	0.00155252	0.000334069	0.744089	0.5
Cardinalidae.0	14	wtt.pPC2	57	55.4326	-106.643	0.000774455	0.731883	56.8508	-107.249	0.00113273	0.00044034	0.731072	0.5
Cardinalidae.0	15	wtt.pPC2	57	55.4326	-106.643	0.000774455	0.731883	56.6898	-106.927	0.00101566	0.000477856	0.733846	0.5
Cardinalidae.0	16	wtt.pPC2	57	55.4326	-106.643	0.000774455	0.731883	56.6411	-106.829	0.00103064	0.000442167	0.736961	0.5
Cardinalidae.0	17	wtt.pPC2	57	55.4326	-106.643	0.000774455	0.731883	61.6337	-116.815	0.00129035	0.000215996	0.744142	0.5
Cardinalidae.0	18	wtt.pPC2	57	55.4326	-106.643	0.000774455	0.731883	57.0727	-107.693	0.000371654	0.00125308	0.737034	0.5
Cardinalidae.0	19	wtt.pPC2	57	55.4326	-106.643	0.000774455	0.731883	56.9862	-107.52	0.000352603	0.0012036	0.72448	0.5
Cardinalidae.0	20	wtt.pPC2	57	55.4326	-106.643	0.000774455	0.731883	56.307	-106.161	0.00125811	0.000379216	0.745366	0.5
Cardinalidae.0	1	wtt.pPC3	57	82.9475	-161.673	0.000294926	-0.0964274	83.6767	-160.901	0.00021275	0.000381728	-0.100402	0.5
Cardinalidae.0	2	wtt.pPC3	57	82.9475	-161.673	0.000294926	-0.0964274	83.6391	-160.825	0.000201686	0.00036391	-0.0998707	0.5
Cardinalidae.0	3	wtt.pPC3	57	82.9475	-161.673	0.000294926	-0.0964274	84.2001	-161.947	0.000198324	0.000370457	-0.0975125	0.5
Cardinalidae.0	4	wtt.pPC3	57	82.9475	-161.673	0.000294926	-0.0964274	83.4105	-160.368	0.000208792	0.000373812	-0.102836	0.5
Cardinalidae.0	5	wtt.pPC3	57	82.9475	-161.673	0.000294926	-0.0964274	85.2928	-164.133	9.77e-05	0.000381591	-0.0976777	0.5
Cardinalidae.0	6	wtt.pPC3	57	82.9475	-161.673	0.000294926	-0.0964274	84.5771	-162.701	0.000187992	0.000397346	-0.101429	0.5
Cardinalidae.0	7	wtt.pPC3	57	82.9475	-161.673	0.000294926	-0.0964274	85.1221	-163.791	0.00016253	0.00042706	-0.103574	0.5
Cardinalidae.0	8	wtt.pPC3	57	82.9475	-161.673	0.000294926	-0.0964274	84.0888	-161.725	0.000183619	0.000395378	-0.104042	0.5
Cardinalidae.0	9	wtt.pPC3	57	82.9475	-161.673	0.000294926	-0.0964274	85.6865	-164.92	0.000151946	0.000429794	-0.102175	0.5
Cardinalidae.0	10	wtt.pPC3	57	82.9475	-161.673	0.000294926	-0.0964274	82.9667	-159.481	0.000281562	0.000307792	-0.0974445	0.5
Cardinalidae.0	11	wtt.pPC3	57	82.9475	-161.673	0.000294926	-0.0964274	83.1261	-159.799	0.000240454	0.000333877	-0.0993544	0.5
Cardinalidae.0	12	wtt.pPC3	57	82.9475	-161.673	0.000294926	-0.0964274	83.2855	-160.118	0.000203096	0.000366726	-0.104818	0.5
Cardinalidae.0	13	wtt.pPC3	57	82.9475	-161.673	0.000294926	-0.0964274	83.9219	-161.391	0.000179297	0.000370704	-0.0948256	0.5
Cardinalidae.0	14	wtt.pPC3	57	82.9475	-161.673	0.000294926	-0.0964274	84.2354	-162.018	0.000173188	0.000435714	-0.10542	0.5
Cardinalidae.0	15	wtt.pPC3	57	82.9475	-161.673	0.000294926	-0.0964274	84.3678	-162.283	0.000197565	0.000410976	-0.0940752	0.5
Cardinalidae.0	16	wtt.pPC3	57	82.9475	-161.673	0.000294926	-0.0964274	84.7821	-163.111	0.000182319	0.000460986	-0.0888684	0.5
Cardinalidae.0	17	wtt.pPC3	57	82.9475	-161.673	0.000294926	-0.0964274	84.4475	-162.442	0.000186425	0.000414748	-0.0977335	0.5
Cardinalidae.0	18	wtt.pPC3	57	82.9475	-161.673	0.000294926	-0.0964274	83.6852	-160.918	0.000214653	0.000374949	-0.104517	0.5
Cardinalidae.0	19	wtt.pPC3	57	82.9475	-161.673	0.000294926	-0.0964274	85.8832	-165.314	0.000148594	0.000404458	-0.101378	0.5
Cardinalidae.0	20	wtt.pPC3	57	82.9475	-161.673	0.000294926	-0.0964274	83.5596	-160.666	0.00021196	0.00038985	-0.0961374	0.5
Certhiidae.0	1	ln.mass	10	5.35581	-4.99733	0.0017468	2.40643	NA	NA	NA	NA	NA	0
Certhiidae.0	2	ln.mass	10	5.35581	-4.99733	0.0017468	2.40643	NA	NA	NA	NA	NA	0
Certhiidae.0	3	ln.mass	10	5.35581	-4.99733	0.0017468	2.40643	NA	NA	NA	NA	NA	0
Certhiidae.0	4	ln.mass	10	5.35581	-4.99733	0.0017468	2.40643	NA	NA	NA	NA	NA	0
Certhiidae.0	5	ln.mass	10	5.35581	-4.99733	0.0017468	2.40643	NA	NA	NA	NA	NA	0
Certhiidae.0	6	ln.mass	10	5.35581	-4.99733	0.0017468	2.40643	NA	NA	NA	NA	NA	0
Certhiidae.0	7	ln.mass	10	5.35581	-4.99733	0.0017468	2.40643	NA	NA	NA	NA	NA	0
Certhiidae.0	8	ln.mass	10	5.35581	-4.99733	0.0017468	2.40643	NA	NA	NA	NA	NA	0
Certhiidae.0	9	ln.mass	10	5.35581	-4.99733	0.0017468	2.40643	NA	NA	NA	NA	NA	0
Certhiidae.0	10	ln.mass	10	5.35581	-4.99733	0.0017468	2.40643	NA	NA	NA	NA	NA	0
Certhiidae.0	11	ln.mass	10	5.35581	-4.99733	0.0017468	2.40643	NA	NA	NA	NA	NA	0
Certhiidae.0	12	ln.mass	10	5.35581	-4.99733	0.0017468	2.40643	NA	NA	NA	NA	NA	0
Certhiidae.0	13	ln.mass	10	5.35581	-4.99733	0.0017468	2.40643	NA	NA	NA	NA	NA	0
Certhiidae.0	14	ln.mass	10	5.35581	-4.99733	0.0017468	2.40643	NA	NA	NA	NA	NA	0
Certhiidae.0	15	ln.mass	10	5.35581	-4.99733	0.0017468	2.40643	NA	NA	NA	NA	NA	0
Certhiidae.0	16	ln.mass	10	5.35581	-4.99733	0.0017468	2.40643	NA	NA	NA	NA	NA	0
Certhiidae.0	17	ln.mass	10	5.35581	-4.99733	0.0017468	2.40643	NA	NA	NA	NA	NA	0
Certhiidae.0	18	ln.mass	10	5.35581	-4.99733	0.0017468	2.40643	NA	NA	NA	NA	NA	0
Certhiidae.0	19	ln.mass	10	5.35581	-4.99733	0.0017468	2.40643	NA	NA	NA	NA	NA	0
Certhiidae.0	20	ln.mass	10	5.35581	-4.99733	0.0017468	2.40643	NA	NA	NA	NA	NA	0
Certhiidae.0	1	bill.pPC1	10	6.19811	-6.68193	0.00147599	1.74874	NA	NA	NA	NA	NA	0
Certhiidae.0	2	bill.pPC1	10	6.19811	-6.68193	0.00147599	1.74874	NA	NA	NA	NA	NA	0
Certhiidae.0	3	bill.pPC1	10	6.19811	-6.68193	0.00147599	1.74874	NA	NA	NA	NA	NA	0
Certhiidae.0	4	bill.pPC1	10	6.19811	-6.68193	0.00147599	1.74874	NA	NA	NA	NA	NA	0
Certhiidae.0	5	bill.pPC1	10	6.19811	-6.68193	0.00147599	1.74874	NA	NA	NA	NA	NA	0
Certhiidae.0	6	bill.pPC1	10	6.19811	-6.68193	0.00147599	1.74874	NA	NA	NA	NA	NA	0
Certhiidae.0	7	bill.pPC1	10	6.19811	-6.68193	0.00147599	1.74874	NA	NA	NA	NA	NA	0
Certhiidae.0	8	bill.pPC1	10	6.19811	-6.68193	0.00147599	1.74874	NA	NA	NA	NA	NA	0
Certhiidae.0	9	bill.pPC1	10	6.19811	-6.68193	0.00147599	1.74874	NA	NA	NA	NA	NA	0
Certhiidae.0	10	bill.pPC1	10	6.19811	-6.68193	0.00147599	1.74874	NA	NA	NA	NA	NA	0
Certhiidae.0	11	bill.pPC1	10	6.19811	-6.68193	0.00147599	1.74874	NA	NA	NA	NA	NA	0
Certhiidae.0	12	bill.pPC1	10	6.19811	-6.68193	0.00147599	1.74874	NA	NA	NA	NA	NA	0
Certhiidae.0	13	bill.pPC1	10	6.19811	-6.68193	0.00147599	1.74874	NA	NA	NA	NA	NA	0
Certhiidae.0	14	bill.pPC1	10	6.19811	-6.68193	0.00147599	1.74874	NA	NA	NA	NA	NA	0
Certhiidae.0	15	bill.pPC1	10	6.19811	-6.68193	0.00147599	1.74874	NA	NA	NA	NA	NA	0
Certhiidae.0	16	bill.pPC1	10	6.19811	-6.68193	0.00147599	1.74874	NA	NA	NA	NA	NA	0
Certhiidae.0	17	bill.pPC1	10	6.19811	-6.68193	0.00147599	1.74874	NA	NA	NA	NA	NA	0
Certhiidae.0	18	bill.pPC1	10	6.19811	-6.68193	0.00147599	1.74874	NA	NA	NA	NA	NA	0
Certhiidae.0	19	bill.pPC1	10	6.19811	-6.68193	0.00147599	1.74874	NA	NA	NA	NA	NA	0
Certhiidae.0	20	bill.pPC1	10	6.19811	-6.68193	0.00147599	1.74874	NA	NA	NA	NA	NA	0
Certhiidae.0	1	bill.pPC2	10	7.33016	-8.94603	0.00117694	0.526719	NA	NA	NA	NA	NA	0
Certhiidae.0	2	bill.pPC2	10	7.33016	-8.94603	0.00117694	0.526719	NA	NA	NA	NA	NA	0
Certhiidae.0	3	bill.pPC2	10	7.33016	-8.94603	0.00117694	0.526719	NA	NA	NA	NA	NA	0
Certhiidae.0	4	bill.pPC2	10	7.33016	-8.94603	0.00117694	0.526719	NA	NA	NA	NA	NA	0
Certhiidae.0	5	bill.pPC2	10	7.33016	-8.94603	0.00117694	0.526719	NA	NA	NA	NA	NA	0
Certhiidae.0	6	bill.pPC2	10	7.33016	-8.94603	0.00117694	0.526719	NA	NA	NA	NA	NA	0
Certhiidae.0	7	bill.pPC2	10	7.33016	-8.94603	0.00117694	0.526719	NA	NA	NA	NA	NA	0
Certhiidae.0	8	bill.pPC2	10	7.33016	-8.94603	0.00117694	0.526719	NA	NA	NA	NA	NA	0
Certhiidae.0	9	bill.pPC2	10	7.33016	-8.94603	0.00117694	0.526719	NA	NA	NA	NA	NA	0
Certhiidae.0	10	bill.pPC2	10	7.33016	-8.94603	0.00117694	0.526719	NA	NA	NA	NA	NA	0
Certhiidae.0	11	bill.pPC2	10	7.33016	-8.94603	0.00117694	0.526719	NA	NA	NA	NA	NA	0
Certhiidae.0	12	bill.pPC2	10	7.33016	-8.94603	0.00117694	0.526719	NA	NA	NA	NA	NA	0
Certhiidae.0	13	bill.pPC2	10	7.33016	-8.94603	0.00117694	0.526719	NA	NA	NA	NA	NA	0
Certhiidae.0	14	bill.pPC2	10	7.33016	-8.94603	0.00117694	0.526719	NA	NA	NA	NA	NA	0
Certhiidae.0	15	bill.pPC2	10	7.33016	-8.94603	0.00117694	0.526719	NA	NA	NA	NA	NA	0
Certhiidae.0	16	bill.pPC2	10	7.33016	-8.94603	0.00117694	0.526719	NA	NA	NA	NA	NA	0
Certhiidae.0	17	bill.pPC2	10	7.33016	-8.94603	0.00117694	0.526719	NA	NA	NA	NA	NA	0
Certhiidae.0	18	bill.pPC2	10	7.33016	-8.94603	0.00117694	0.526719	NA	NA	NA	NA	NA	0
Certhiidae.0	19	bill.pPC2	10	7.33016	-8.94603	0.00117694	0.526719	NA	NA	NA	NA	NA	0
Certhiidae.0	20	bill.pPC2	10	7.33016	-8.94603	0.00117694	0.526719	NA	NA	NA	NA	NA	0
Certhiidae.0	1	bill.pPC3	10	9.65964	-13.605	0.000738614	0.0387722	NA	NA	NA	NA	NA	0
Certhiidae.0	2	bill.pPC3	10	9.65964	-13.605	0.000738614	0.0387722	NA	NA	NA	NA	NA	0
Certhiidae.0	3	bill.pPC3	10	9.65964	-13.605	0.000738614	0.0387722	NA	NA	NA	NA	NA	0
Certhiidae.0	4	bill.pPC3	10	9.65964	-13.605	0.000738614	0.0387722	NA	NA	NA	NA	NA	0
Certhiidae.0	5	bill.pPC3	10	9.65964	-13.605	0.000738614	0.0387722	NA	NA	NA	NA	NA	0
Certhiidae.0	6	bill.pPC3	10	9.65964	-13.605	0.000738614	0.0387722	NA	NA	NA	NA	NA	0
Certhiidae.0	7	bill.pPC3	10	9.65964	-13.605	0.000738614	0.0387722	NA	NA	NA	NA	NA	0
Certhiidae.0	8	bill.pPC3	10	9.65964	-13.605	0.000738614	0.0387722	NA	NA	NA	NA	NA	0
Certhiidae.0	9	bill.pPC3	10	9.65964	-13.605	0.000738614	0.0387722	NA	NA	NA	NA	NA	0
Certhiidae.0	10	bill.pPC3	10	9.65964	-13.605	0.000738614	0.0387722	NA	NA	NA	NA	NA	0
Certhiidae.0	11	bill.pPC3	10	9.65964	-13.605	0.000738614	0.0387722	NA	NA	NA	NA	NA	0
Certhiidae.0	12	bill.pPC3	10	9.65964	-13.605	0.000738614	0.0387722	NA	NA	NA	NA	NA	0
Certhiidae.0	13	bill.pPC3	10	9.65964	-13.605	0.000738614	0.0387722	NA	NA	NA	NA	NA	0
Certhiidae.0	14	bill.pPC3	10	9.65964	-13.605	0.000738614	0.0387722	NA	NA	NA	NA	NA	0
Certhiidae.0	15	bill.pPC3	10	9.65964	-13.605	0.000738614	0.0387722	NA	NA	NA	NA	NA	0
Certhiidae.0	16	bill.pPC3	10	9.65964	-13.605	0.000738614	0.0387722	NA	NA	NA	NA	NA	0
Certhiidae.0	17	bill.pPC3	10	9.65964	-13.605	0.000738614	0.0387722	NA	NA	NA	NA	NA	0
Certhiidae.0	18	bill.pPC3	10	9.65964	-13.605	0.000738614	0.0387722	NA	NA	NA	NA	NA	0
Certhiidae.0	19	bill.pPC3	10	9.65964	-13.605	0.000738614	0.0387722	NA	NA	NA	NA	NA	0
Certhiidae.0	20	bill.pPC3	10	9.65964	-13.605	0.000738614	0.0387722	NA	NA	NA	NA	NA	0
Certhiidae.0	1	wtt.pPC1	10	4.27963	-2.84497	0.0021663	1.23897	NA	NA	NA	NA	NA	0
Certhiidae.0	2	wtt.pPC1	10	4.27963	-2.84497	0.0021663	1.23897	NA	NA	NA	NA	NA	0
Certhiidae.0	3	wtt.pPC1	10	4.27963	-2.84497	0.0021663	1.23897	NA	NA	NA	NA	NA	0
Certhiidae.0	4	wtt.pPC1	10	4.27963	-2.84497	0.0021663	1.23897	NA	NA	NA	NA	NA	0
Certhiidae.0	5	wtt.pPC1	10	4.27963	-2.84497	0.0021663	1.23897	NA	NA	NA	NA	NA	0
Certhiidae.0	6	wtt.pPC1	10	4.27963	-2.84497	0.0021663	1.23897	NA	NA	NA	NA	NA	0
Certhiidae.0	7	wtt.pPC1	10	4.27963	-2.84497	0.0021663	1.23897	NA	NA	NA	NA	NA	0
Certhiidae.0	8	wtt.pPC1	10	4.27963	-2.84497	0.0021663	1.23897	NA	NA	NA	NA	NA	0
Certhiidae.0	9	wtt.pPC1	10	4.27963	-2.84497	0.0021663	1.23897	NA	NA	NA	NA	NA	0
Certhiidae.0	10	wtt.pPC1	10	4.27963	-2.84497	0.0021663	1.23897	NA	NA	NA	NA	NA	0
Certhiidae.0	11	wtt.pPC1	10	4.27963	-2.84497	0.0021663	1.23897	NA	NA	NA	NA	NA	0
Certhiidae.0	12	wtt.pPC1	10	4.27963	-2.84497	0.0021663	1.23897	NA	NA	NA	NA	NA	0
Certhiidae.0	13	wtt.pPC1	10	4.27963	-2.84497	0.0021663	1.23897	NA	NA	NA	NA	NA	0
Certhiidae.0	14	wtt.pPC1	10	4.27963	-2.84497	0.0021663	1.23897	NA	NA	NA	NA	NA	0
Certhiidae.0	15	wtt.pPC1	10	4.27963	-2.84497	0.0021663	1.23897	NA	NA	NA	NA	NA	0
Certhiidae.0	16	wtt.pPC1	10	4.27963	-2.84497	0.0021663	1.23897	NA	NA	NA	NA	NA	0
Certhiidae.0	17	wtt.pPC1	10	4.27963	-2.84497	0.0021663	1.23897	NA	NA	NA	NA	NA	0
Certhiidae.0	18	wtt.pPC1	10	4.27963	-2.84497	0.0021663	1.23897	NA	NA	NA	NA	NA	0
Certhiidae.0	19	wtt.pPC1	10	4.27963	-2.84497	0.0021663	1.23897	NA	NA	NA	NA	NA	0
Certhiidae.0	20	wtt.pPC1	10	4.27963	-2.84497	0.0021663	1.23897	NA	NA	NA	NA	NA	0
Certhiidae.0	1	wtt.pPC2	10	10.6961	-15.6778	0.000600338	0.880462	NA	NA	NA	NA	NA	0
Certhiidae.0	2	wtt.pPC2	10	10.6961	-15.6778	0.000600338	0.880462	NA	NA	NA	NA	NA	0
Certhiidae.0	3	wtt.pPC2	10	10.6961	-15.6778	0.000600338	0.880462	NA	NA	NA	NA	NA	0
Certhiidae.0	4	wtt.pPC2	10	10.6961	-15.6778	0.000600338	0.880462	NA	NA	NA	NA	NA	0
Certhiidae.0	5	wtt.pPC2	10	10.6961	-15.6778	0.000600338	0.880462	NA	NA	NA	NA	NA	0
Certhiidae.0	6	wtt.pPC2	10	10.6961	-15.6778	0.000600338	0.880462	NA	NA	NA	NA	NA	0
Certhiidae.0	7	wtt.pPC2	10	10.6961	-15.6778	0.000600338	0.880462	NA	NA	NA	NA	NA	0
Certhiidae.0	8	wtt.pPC2	10	10.6961	-15.6778	0.000600338	0.880462	NA	NA	NA	NA	NA	0
Certhiidae.0	9	wtt.pPC2	10	10.6961	-15.6778	0.000600338	0.880462	NA	NA	NA	NA	NA	0
Certhiidae.0	10	wtt.pPC2	10	10.6961	-15.6778	0.000600338	0.880462	NA	NA	NA	NA	NA	0
Certhiidae.0	11	wtt.pPC2	10	10.6961	-15.6778	0.000600338	0.880462	NA	NA	NA	NA	NA	0
Certhiidae.0	12	wtt.pPC2	10	10.6961	-15.6778	0.000600338	0.880462	NA	NA	NA	NA	NA	0
Certhiidae.0	13	wtt.pPC2	10	10.6961	-15.6778	0.000600338	0.880462	NA	NA	NA	NA	NA	0
Certhiidae.0	14	wtt.pPC2	10	10.6961	-15.6778	0.000600338	0.880462	NA	NA	NA	NA	NA	0
Certhiidae.0	15	wtt.pPC2	10	10.6961	-15.6778	0.000600338	0.880462	NA	NA	NA	NA	NA	0
Certhiidae.0	16	wtt.pPC2	10	10.6961	-15.6778	0.000600338	0.880462	NA	NA	NA	NA	NA	0
Certhiidae.0	17	wtt.pPC2	10	10.6961	-15.6778	0.000600338	0.880462	NA	NA	NA	NA	NA	0
Certhiidae.0	18	wtt.pPC2	10	10.6961	-15.6778	0.000600338	0.880462	NA	NA	NA	NA	NA	0
Certhiidae.0	19	wtt.pPC2	10	10.6961	-15.6778	0.000600338	0.880462	NA	NA	NA	NA	NA	0
Certhiidae.0	20	wtt.pPC2	10	10.6961	-15.6778	0.000600338	0.880462	NA	NA	NA	NA	NA	0
Certhiidae.0	1	wtt.pPC3	10	11.8173	-17.9203	0.000479741	-0.0150169	NA	NA	NA	NA	NA	0
Certhiidae.0	2	wtt.pPC3	10	11.8173	-17.9203	0.000479741	-0.0150169	NA	NA	NA	NA	NA	0
Certhiidae.0	3	wtt.pPC3	10	11.8173	-17.9203	0.000479741	-0.0150169	NA	NA	NA	NA	NA	0
Certhiidae.0	4	wtt.pPC3	10	11.8173	-17.9203	0.000479741	-0.0150169	NA	NA	NA	NA	NA	0
Certhiidae.0	5	wtt.pPC3	10	11.8173	-17.9203	0.000479741	-0.0150169	NA	NA	NA	NA	NA	0
Certhiidae.0	6	wtt.pPC3	10	11.8173	-17.9203	0.000479741	-0.0150169	NA	NA	NA	NA	NA	0
Certhiidae.0	7	wtt.pPC3	10	11.8173	-17.9203	0.000479741	-0.0150169	NA	NA	NA	NA	NA	0
Certhiidae.0	8	wtt.pPC3	10	11.8173	-17.9203	0.000479741	-0.0150169	NA	NA	NA	NA	NA	0
Certhiidae.0	9	wtt.pPC3	10	11.8173	-17.9203	0.000479741	-0.0150169	NA	NA	NA	NA	NA	0
Certhiidae.0	10	wtt.pPC3	10	11.8173	-17.9203	0.000479741	-0.0150169	NA	NA	NA	NA	NA	0
Certhiidae.0	11	wtt.pPC3	10	11.8173	-17.9203	0.000479741	-0.0150169	NA	NA	NA	NA	NA	0
Certhiidae.0	12	wtt.pPC3	10	11.8173	-17.9203	0.000479741	-0.0150169	NA	NA	NA	NA	NA	0
Certhiidae.0	13	wtt.pPC3	10	11.8173	-17.9203	0.000479741	-0.0150169	NA	NA	NA	NA	NA	0
Certhiidae.0	14	wtt.pPC3	10	11.8173	-17.9203	0.000479741	-0.0150169	NA	NA	NA	NA	NA	0
Certhiidae.0	15	wtt.pPC3	10	11.8173	-17.9203	0.000479741	-0.0150169	NA	NA	NA	NA	NA	0
Certhiidae.0	16	wtt.pPC3	10	11.8173	-17.9203	0.000479741	-0.0150169	NA	NA	NA	NA	NA	0
Certhiidae.0	17	wtt.pPC3	10	11.8173	-17.9203	0.000479741	-0.0150169	NA	NA	NA	NA	NA	0
Certhiidae.0	18	wtt.pPC3	10	11.8173	-17.9203	0.000479741	-0.0150169	NA	NA	NA	NA	NA	0
Certhiidae.0	19	wtt.pPC3	10	11.8173	-17.9203	0.000479741	-0.0150169	NA	NA	NA	NA	NA	0
Certhiidae.0	20	wtt.pPC3	10	11.8173	-17.9203	0.000479741	-0.0150169	NA	NA	NA	NA	NA	0
Charadriidae.0	1	ln.mass	63	-47.9235	100.047	0.00988671	4.44357	NA	NA	NA	NA	NA	0.109375
Charadriidae.0	2	ln.mass	63	-47.9235	100.047	0.00988671	4.44357	NA	NA	NA	NA	NA	0.109375
Charadriidae.0	3	ln.mass	63	-47.9235	100.047	0.00988671	4.44357	NA	NA	NA	NA	NA	0.109375
Charadriidae.0	4	ln.mass	63	-47.9235	100.047	0.00988671	4.44357	NA	NA	NA	NA	NA	0.109375
Charadriidae.0	5	ln.mass	63	-47.9235	100.047	0.00988671	4.44357	NA	NA	NA	NA	NA	0.109375
Charadriidae.0	6	ln.mass	63	-47.9235	100.047	0.00988671	4.44357	NA	NA	NA	NA	NA	0.109375
Charadriidae.0	7	ln.mass	63	-47.9235	100.047	0.00988671	4.44357	NA	NA	NA	NA	NA	0.109375
Charadriidae.0	8	ln.mass	63	-47.9235	100.047	0.00988671	4.44357	NA	NA	NA	NA	NA	0.109375
Charadriidae.0	9	ln.mass	63	-47.9235	100.047	0.00988671	4.44357	NA	NA	NA	NA	NA	0.109375
Charadriidae.0	10	ln.mass	63	-47.9235	100.047	0.00988671	4.44357	NA	NA	NA	NA	NA	0.109375
Charadriidae.0	11	ln.mass	63	-47.9235	100.047	0.00988671	4.44357	NA	NA	NA	NA	NA	0.109375
Charadriidae.0	12	ln.mass	63	-47.9235	100.047	0.00988671	4.44357	NA	NA	NA	NA	NA	0.109375
Charadriidae.0	13	ln.mass	63	-47.9235	100.047	0.00988671	4.44357	NA	NA	NA	NA	NA	0.109375
Charadriidae.0	14	ln.mass	63	-47.9235	100.047	0.00988671	4.44357	NA	NA	NA	NA	NA	0.109375
Charadriidae.0	15	ln.mass	63	-47.9235	100.047	0.00988671	4.44357	NA	NA	NA	NA	NA	0.109375
Charadriidae.0	16	ln.mass	63	-47.9235	100.047	0.00988671	4.44357	NA	NA	NA	NA	NA	0.109375
Charadriidae.0	17	ln.mass	63	-47.9235	100.047	0.00988671	4.44357	NA	NA	NA	NA	NA	0.109375
Charadriidae.0	18	ln.mass	63	-47.9235	100.047	0.00988671	4.44357	NA	NA	NA	NA	NA	0.109375
Charadriidae.0	19	ln.mass	63	-47.9235	100.047	0.00988671	4.44357	NA	NA	NA	NA	NA	0.109375
Charadriidae.0	20	ln.mass	63	-47.9235	100.047	0.00988671	4.44357	NA	NA	NA	NA	NA	0.109375
Charadriidae.0	1	bill.pPC1	63	-30.6336	65.4672	0.00571049	1.23024	NA	NA	NA	NA	NA	0.109375
Charadriidae.0	2	bill.pPC1	63	-30.6336	65.4672	0.00571049	1.23024	NA	NA	NA	NA	NA	0.109375
Charadriidae.0	3	bill.pPC1	63	-30.6336	65.4672	0.00571049	1.23024	NA	NA	NA	NA	NA	0.109375
Charadriidae.0	4	bill.pPC1	63	-30.6336	65.4672	0.00571049	1.23024	NA	NA	NA	NA	NA	0.109375
Charadriidae.0	5	bill.pPC1	63	-30.6336	65.4672	0.00571049	1.23024	NA	NA	NA	NA	NA	0.109375
Charadriidae.0	6	bill.pPC1	63	-30.6336	65.4672	0.00571049	1.23024	NA	NA	NA	NA	NA	0.109375
Charadriidae.0	7	bill.pPC1	63	-30.6336	65.4672	0.00571049	1.23024	NA	NA	NA	NA	NA	0.109375
Charadriidae.0	8	bill.pPC1	63	-30.6336	65.4672	0.00571049	1.23024	NA	NA	NA	NA	NA	0.109375
Charadriidae.0	9	bill.pPC1	63	-30.6336	65.4672	0.00571049	1.23024	NA	NA	NA	NA	NA	0.109375
Charadriidae.0	10	bill.pPC1	63	-30.6336	65.4672	0.00571049	1.23024	NA	NA	NA	NA	NA	0.109375
Charadriidae.0	11	bill.pPC1	63	-30.6336	65.4672	0.00571049	1.23024	NA	NA	NA	NA	NA	0.109375
Charadriidae.0	12	bill.pPC1	63	-30.6336	65.4672	0.00571049	1.23024	NA	NA	NA	NA	NA	0.109375
Charadriidae.0	13	bill.pPC1	63	-30.6336	65.4672	0.00571049	1.23024	NA	NA	NA	NA	NA	0.109375
Charadriidae.0	14	bill.pPC1	63	-30.6336	65.4672	0.00571049	1.23024	NA	NA	NA	NA	NA	0.109375
Charadriidae.0	15	bill.pPC1	63	-30.6336	65.4672	0.00571049	1.23024	NA	NA	NA	NA	NA	0.109375
Charadriidae.0	16	bill.pPC1	63	-30.6336	65.4672	0.00571049	1.23024	NA	NA	NA	NA	NA	0.109375
Charadriidae.0	17	bill.pPC1	63	-30.6336	65.4672	0.00571049	1.23024	NA	NA	NA	NA	NA	0.109375
Charadriidae.0	18	bill.pPC1	63	-30.6336	65.4672	0.00571049	1.23024	NA	NA	NA	NA	NA	0.109375
Charadriidae.0	19	bill.pPC1	63	-30.6336	65.4672	0.00571049	1.23024	NA	NA	NA	NA	NA	0.109375
[truncated: 16,921 more rows]

## Sheet: notes
family.id	clade ID
map	stochastic map ID
trait	trait ID
N	clade size
*.lnL	log-likelihood
*.AICc	small sample size corrected AICc value
*.sig2	sigma^2 estimate
*.anc	trait estimate at the root
proptrop.breeding	proportion of taxa in clade with exclusively tropical breeding ranges
