# Supplementary material for: Tempo and mode of morphological evolution are decoupled from latitude in birds
Source: PLoS Biol. 2021 Aug 24;19(8):e3001270. doi: 10.1371/journal.pbio.3001270 (PMC8384433; doi:10.1371/journal.pbio.3001270)
Supplement: S12 Data — DDexp, exponential diversity-dependent; MC, matching competition; PLMM, phylogenetic linear mixed model. (XLSX) [file pbio.3001270.s045.xlsx]

## Sheet: DATA9_dat
family.id	mc.best	dde.best	N	max.N	clade.age	diet.diversity	prop.open	prop.strg.terr
Acanthizidae.0	0	0	63	61	53.4766	0.221754	0.015873	0.539682
Acanthizidae.0	0	0	63	61	53.4766	0.221754	0.015873	0.539682
Acanthizidae.0	0	0	63	61	53.4766	0.221754	0.015873	0.539682
Acanthizidae.0	0	1	63	61	53.4766	0.221754	0.015873	0.539682
Acanthizidae.0	0	0	63	61	53.4766	0.221754	0.015873	0.539682
Acanthizidae.0	0	0	63	61	53.4766	0.221754	0.015873	0.539682
Acanthizidae.0	0	0	63	61	53.4766	0.221754	0.015873	0.539682
Accipitridae.1	0	0	13	5	29.8412	0.983961	0	0.461539
Accipitridae.1	0	0	13	5	29.8412	0.983961	0	0.461539
Accipitridae.1	0	0	13	5	29.8412	0.983961	0	0.461539
Accipitridae.1	0	0	13	5	29.8412	0.983961	0	0.461539
Accipitridae.1	0	0	13	5	29.8412	0.983961	0	0.461539
Accipitridae.1	0	0	13	5	29.8412	0.983961	0	0.461539
Accipitridae.1	0	0	13	5	29.8412	0.983961	0	0.461539
Accipitridae.2	0	0	27	16	30.0761	0.692461	0.407407	0.185185
Accipitridae.2	0	0	27	16	30.0761	0.692461	0.407407	0.185185
Accipitridae.2	1	0	27	16	30.0761	0.692461	0.407407	0.185185
Accipitridae.2	0	0	28	16	30.0761	0.690594	0.392857	0.178571
Accipitridae.2	1	0	28	16	30.0761	0.690594	0.392857	0.178571
Accipitridae.2	1	0	28	16	30.0761	0.690594	0.392857	0.178571
Accipitridae.2	0	0	28	16	30.0761	0.690594	0.392857	0.178571
Accipitridae.3	0	0	174	51	32.3288	0.383486	0.241379	0.270115
Accipitridae.3	1	0	174	51	32.3288	0.383486	0.241379	0.270115
Accipitridae.3	0	0	174	51	32.3288	0.383486	0.241379	0.270115
Accipitridae.3	0	0	175	51	32.3288	0.381845	0.24	0.268571
Accipitridae.3	0	0	175	51	32.3288	0.381845	0.24	0.268571
Accipitridae.3	0	0	175	51	32.3288	0.381845	0.24	0.268571
Accipitridae.3	0	0	175	51	32.3288	0.381845	0.24	0.268571
Aegithalidae.0	0	0	10	7	20.5891	0.325083	0	0
Aegithalidae.0	0	0	10	7	20.5891	0.325083	0	0
Aegithalidae.0	0	0	10	7	20.5891	0.325083	0	0
Aegithalidae.0	0	0	10	7	20.5891	0.325083	0	0
Aegithalidae.0	0	0	10	7	20.5891	0.325083	0	0
Aegithalidae.0	0	0	10	7	20.5891	0.325083	0	0
Aegithalidae.0	0	0	10	7	20.5891	0.325083	0	0
Alaudidae.0	0	0	90	73	24.0252	1.0304	0.744444	0.0555556
Alaudidae.0	0	0	90	73	24.0252	1.0304	0.744444	0.0555556
Alaudidae.0	0	0	90	73	24.0252	1.0304	0.744444	0.0555556
Alaudidae.0	0	0	91	74	24.0252	1.03033	0.747253	0.0549451
Alaudidae.0	0	0	91	74	24.0252	1.03033	0.747253	0.0549451
Alaudidae.0	0	0	91	74	24.0252	1.03033	0.747253	0.0549451
Alaudidae.0	0	0	91	74	24.0252	1.03033	0.747253	0.0549451
Alcedinidae.0	0	1	86	41	35.269	0.934068	0.104651	0.604651
Alcedinidae.0	0	0	86	41	35.269	0.934068	0.104651	0.604651
Alcedinidae.0	0	0	86	41	35.269	0.934068	0.104651	0.604651
Alcedinidae.0	0	0	86	41	35.269	0.934068	0.104651	0.604651
Alcedinidae.0	0	1	86	41	35.269	0.934068	0.104651	0.604651
Alcedinidae.0	0	0	86	41	35.269	0.934068	0.104651	0.604651
Alcedinidae.0	0	0	86	41	35.269	0.934068	0.104651	0.604651
Anatidae.0	0	0	152	48	32.0225	1.19102	1	0.0131579
Anatidae.0	0	0	152	48	32.0225	1.19102	1	0.0131579
Anatidae.0	0	0	152	48	32.0225	1.19102	1	0.0131579
Anatidae.0	0	0	152	48	32.0225	1.19102	1	0.0131579
Anatidae.0	1	0	152	48	32.0225	1.19102	1	0.0131579
Anatidae.0	0	0	152	48	32.0225	1.19102	1	0.0131579
Anatidae.0	0	0	152	48	32.0225	1.19102	1	0.0131579
Apodidae.0	1	0	92	25	45.0534	0	0	0
Apodidae.0	0	0	92	25	45.0534	0	0	0
Apodidae.0	0	0	92	25	45.0534	0	0	0
Apodidae.0	0	1	96	26	45.0534	0	0	0
Apodidae.0	0	0	93	26	45.0534	0	0	0
Apodidae.0	1	0	93	26	45.0534	0	0	0
Apodidae.0	0	0	93	26	45.0534	0	0	0
Ardeidae.0	0	0	62	23	55.7926	0.88743	0.612903	0
Ardeidae.0	1	0	62	23	55.7926	0.88743	0.612903	0
Ardeidae.0	0	0	62	23	55.7926	0.88743	0.612903	0
Ardeidae.0	0	0	62	23	55.7926	0.88743	0.612903	0
Ardeidae.0	0	0	62	23	55.7926	0.88743	0.612903	0
Ardeidae.0	0	0	62	23	55.7926	0.88743	0.612903	0
Ardeidae.0	0	0	62	23	55.7926	0.88743	0.612903	0
Artamidae.0	0	0	10	8	12.8609	0	0	0
Artamidae.0	0	0	10	8	12.8609	0	0	0
Artamidae.0	0	0	10	8	12.8609	0	0	0
Artamidae.0	0	0	10	8	12.8609	0	0	0
Artamidae.0	0	0	10	8	12.8609	0	0	0
Artamidae.0	0	0	10	8	12.8609	0	0	0
Artamidae.0	0	0	10	8	12.8609	0	0	0
Bucconidae.0	0	0	35	35	40.5527	0.129741	0.0285714	0.942857
Bucconidae.0	0	0	35	35	40.5527	0.129741	0.0285714	0.942857
Bucconidae.0	0	0	35	35	40.5527	0.129741	0.0285714	0.942857
Bucconidae.0	0	0	35	35	40.5527	0.129741	0.0285714	0.942857
Bucconidae.0	0	0	35	35	40.5527	0.129741	0.0285714	0.942857
Bucconidae.0	0	0	35	35	40.5527	0.129741	0.0285714	0.942857
Bucconidae.0	1	0	35	35	40.5527	0.129741	0.0285714	0.942857
Bucerotidae.0	0	0	55	28	36.4251	0.88356	0.0909091	0.6
Bucerotidae.0	0	1	55	28	36.4251	0.88356	0.0909091	0.6
Bucerotidae.0	0	0	55	28	36.4251	0.88356	0.0909091	0.6
Bucerotidae.0	0	0	55	28	36.4251	0.88356	0.0909091	0.6
Bucerotidae.0	0	0	55	28	36.4251	0.88356	0.0909091	0.6
Bucerotidae.0	0	0	55	28	36.4251	0.88356	0.0909091	0.6
Bucerotidae.0	0	0	55	28	36.4251	0.88356	0.0909091	0.6
Campephagidae.0	1	0	77	47	35.4102	0.538562	0.0519481	0.337662
Campephagidae.0	0	1	77	47	35.4102	0.538562	0.0519481	0.337662
Campephagidae.0	0	0	77	47	35.4102	0.538562	0.0519481	0.337662
Campephagidae.0	0	0	78	48	35.4102	0.533814	0.0519481	0.333333
Campephagidae.0	0	0	77	47	35.4102	0.538562	0.0519481	0.337662
Campephagidae.0	0	0	77	47	35.4102	0.538562	0.0519481	0.337662
Campephagidae.0	0	0	77	47	35.4102	0.538562	0.0519481	0.337662
Caprimulgidae.0	0	0	87	30	58.1195	0	0.176471	0
Caprimulgidae.0	0	0	87	30	58.1195	0	0.176471	0
Caprimulgidae.0	0	0	87	30	58.1195	0	0.176471	0
Caprimulgidae.0	0	0	90	31	58.1195	0	0.193182	0
Caprimulgidae.0	0	0	89	31	58.1195	0	0.183908	0
Caprimulgidae.0	0	1	89	31	58.1195	0	0.183908	0
Caprimulgidae.0	0	0	89	31	58.1195	0	0.183908	0
Cardinalidae.0	0	0	57	39	19.0921	1.13301	0.0350877	0.0701754
Cardinalidae.0	0	0	57	39	19.0921	1.13301	0.0350877	0.0701754
Cardinalidae.0	1	0	57	39	19.0921	1.13301	0.0350877	0.0701754
Cardinalidae.0	1	0	58	40	19.0921	1.13723	0.0350877	0.0689655
Cardinalidae.0	1	0	57	39	19.0921	1.13301	0.0350877	0.0701754
Cardinalidae.0	0	0	57	39	19.0921	1.13301	0.0350877	0.0701754
Cardinalidae.0	1	0	57	39	19.0921	1.13301	0.0350877	0.0701754
Certhiidae.0	0	0	10	5	25.9917	0	0	0
Certhiidae.0	0	0	10	5	25.9917	0	0	0
Certhiidae.0	0	0	10	5	25.9917	0	0	0
Certhiidae.0	0	0	10	5	25.9917	0	0	0
Certhiidae.0	0	0	10	5	25.9917	0	0	0
Certhiidae.0	0	0	10	5	25.9917	0	0	0
Certhiidae.0	1	0	10	5	25.9917	0	0	0
Charadriidae.0	0	0	63	30	47.3405	0.0815104	1	0
Charadriidae.0	0	1	63	30	47.3405	0.0815104	1	0
Charadriidae.0	1	0	63	30	47.3405	0.0815104	1	0
Charadriidae.0	0	1	63	30	47.3405	0.0815104	1	0
Charadriidae.0	0	0	63	30	47.3405	0.0815104	1	0
Charadriidae.0	0	0	63	30	47.3405	0.0815104	1	0
Charadriidae.0	0	0	63	30	47.3405	0.0815104	1	0
Chloropseidae.0	0	0	11	10	27.6095	0.304636	0	0
Chloropseidae.0	0	0	11	10	27.6095	0.304636	0	0
Chloropseidae.0	0	0	11	10	27.6095	0.304636	0	0
Chloropseidae.0	0	0	11	10	27.6095	0.304636	0	0
Chloropseidae.0	0	0	11	10	27.6095	0.304636	0	0
Chloropseidae.0	0	0	11	10	27.6095	0.304636	0	0
Chloropseidae.0	0	0	11	10	27.6095	0.304636	0	0
Ciconiidae.0	0	0	19	8	32.0518	0.753443	0.894737	0
Ciconiidae.0	0	0	19	8	32.0518	0.753443	0.894737	0
Ciconiidae.0	1	0	19	8	32.0518	0.753443	0.894737	0
Ciconiidae.0	0	0	19	8	32.0518	0.753443	0.894737	0
Ciconiidae.0	1	0	19	8	32.0518	0.753443	0.894737	0
Ciconiidae.0	0	0	19	8	32.0518	0.753443	0.894737	0
Ciconiidae.0	0	0	19	8	32.0518	0.753443	0.894737	0
Cisticolidae.0	0	0	115	99	30.7365	0	0.226087	0.617391
Cisticolidae.0	0	0	115	99	30.7365	0	0.226087	0.617391
Cisticolidae.0	0	1	115	99	30.7365	0	0.226087	0.617391
Cisticolidae.0	0	0	116	100	30.7365	0	0.224138	0.62069
Cisticolidae.0	0	0	116	100	30.7365	0	0.224138	0.62069
Cisticolidae.0	0	0	116	100	30.7365	0	0.224138	0.62069
Cisticolidae.0	0	0	116	100	30.7365	0	0.224138	0.62069
Colluricinclidae.0	0	0	14	13	39.3478	0.830472	0	1
Colluricinclidae.0	0	0	14	13	39.3478	0.830472	0	1
Colluricinclidae.0	0	0	14	13	39.3478	0.830472	0	1
Colluricinclidae.0	0	0	14	13	39.3478	0.830472	0	1
Colluricinclidae.0	0	0	14	13	39.3478	0.830472	0	1
Colluricinclidae.0	0	0	14	13	39.3478	0.830472	0	1
Colluricinclidae.0	0	0	14	13	39.3478	0.830472	0	1
Columbidae.1	0	0	146	71	31.798	0.854399	0.0684932	0
Columbidae.1	0	0	146	71	31.798	0.854399	0.0684932	0
Columbidae.1	0	0	146	71	31.798	0.854399	0.0684932	0
Columbidae.1	0	0	146	71	31.798	0.854399	0.0684932	0
Columbidae.1	1	0	146	71	31.798	0.854399	0.0684932	0
Columbidae.1	0	1	146	71	31.798	0.854399	0.0684932	0
Columbidae.1	0	0	146	71	31.798	0.854399	0.0684932	0
Columbidae.2	0	1	115	37	29.1378	1.08884	0.165217	0.00869565
Columbidae.2	0	0	115	37	29.1378	1.08884	0.165217	0.00869565
Columbidae.2	0	1	115	37	29.1378	1.08884	0.165217	0.00869565
Columbidae.2	0	0	115	37	29.1378	1.08884	0.165217	0.00869565
Columbidae.2	0	1	115	37	29.1378	1.08884	0.165217	0.00869565
Columbidae.2	0	0	115	37	29.1378	1.08884	0.165217	0.00869565
Columbidae.2	0	0	115	37	29.1378	1.08884	0.165217	0.00869565
Columbidae.3	0	0	17	15	23.3582	0.8739	0.588235	0
Columbidae.3	0	0	17	15	23.3582	0.8739	0.588235	0
Columbidae.3	0	0	17	15	23.3582	0.8739	0.588235	0
Columbidae.3	0	0	17	15	23.3582	0.8739	0.588235	0
Columbidae.3	0	0	17	15	23.3582	0.8739	0.588235	0
Columbidae.3	0	0	17	15	23.3582	0.8739	0.588235	0
Columbidae.3	0	0	17	15	23.3582	0.8739	0.588235	0
Coraciidae.0	0	0	12	9	24.5081	0.562335	0	0
Coraciidae.0	0	0	12	9	24.5081	0.562335	0	0
Coraciidae.0	0	0	12	9	24.5081	0.562335	0	0
Coraciidae.0	0	0	12	9	24.5081	0.562335	0	0
Coraciidae.0	0	0	12	9	24.5081	0.562335	0	0
Coraciidae.0	0	0	12	9	24.5081	0.562335	0	0
Coraciidae.0	0	0	12	9	24.5081	0.562335	0	0
Corvidae.0	0	0	115	28	25.9714	0.702566	0.234783	0.304348
Corvidae.0	0	0	115	28	25.9714	0.702566	0.234783	0.304348
Corvidae.0	0	0	115	28	25.9714	0.702566	0.234783	0.304348
Corvidae.0	0	0	115	28	25.9714	0.702566	0.234783	0.304348
Corvidae.0	0	0	115	28	25.9714	0.702566	0.234783	0.304348
Corvidae.0	0	0	115	28	25.9714	0.702566	0.234783	0.304348
Corvidae.0	0	0	115	28	25.9714	0.702566	0.234783	0.304348
Cotingidae.0	1	0	98	89	33.6777	0.999881	0	0.0102041
Cotingidae.0	1	0	98	89	33.6777	0.999881	0	0.0102041
Cotingidae.0	1	0	98	89	33.6777	0.999881	0	0.0102041
Cotingidae.0	1	0	98	89	33.6777	0.999881	0	0.0102041
Cotingidae.0	1	0	98	89	33.6777	0.999881	0	0.0102041
Cotingidae.0	0	0	98	89	33.6777	0.999881	0	0.0102041
Cotingidae.0	0	0	98	89	33.6777	0.999881	0	0.0102041
Cracidae.0	0	0	50	42	12.8381	0.534183	0	0.32
Cracidae.0	0	0	50	42	12.8381	0.534183	0	0.32
Cracidae.0	0	0	50	42	12.8381	0.534183	0	0.32
Cracidae.0	1	0	50	42	12.8381	0.534183	0	0.32
Cracidae.0	0	0	50	42	12.8381	0.534183	0	0.32
Cracidae.0	1	0	50	42	12.8381	0.534183	0	0.32
Cracidae.0	0	0	50	42	12.8381	0.534183	0	0.32
Cracticidae.0	0	0	12	12	23.9431	0.693147	0	1
Cracticidae.0	1	0	12	12	23.9431	0.693147	0	1
Cracticidae.0	0	0	12	12	23.9431	0.693147	0	1
Cracticidae.0	0	0	12	12	23.9431	0.693147	0	1
Cracticidae.0	0	0	12	12	23.9431	0.693147	0	1
Cracticidae.0	0	0	12	12	23.9431	0.693147	0	1
Cracticidae.0	0	0	12	12	23.9431	0.693147	0	1
Cuculidae.0	0	0	140	52	67.585	0.663428	0.0285714	0.292857
Cuculidae.0	0	1	140	52	67.585	0.663428	0.0285714	0.292857
Cuculidae.0	0	1	140	52	67.585	0.663428	0.0285714	0.292857
Cuculidae.0	1	0	141	53	67.585	0.660113	0.0283688	0.297872
Cuculidae.0	1	0	141	53	67.585	0.660113	0.0283688	0.297872
Cuculidae.0	1	0	141	53	67.585	0.660113	0.0283688	0.297872
Cuculidae.0	0	0	141	53	67.585	0.660113	0.0283688	0.297872
Dendrocolaptidae.0	1	0	52	48	13.7309	0	0	0.884615
Dendrocolaptidae.0	1	0	52	48	13.7309	0	0	0.884615
Dendrocolaptidae.0	0	0	52	48	13.7309	0	0	0.884615
Dendrocolaptidae.0	1	0	52	48	13.7309	0	0	0.884615
Dendrocolaptidae.0	1	0	52	48	13.7309	0	0	0.884615
Dendrocolaptidae.0	0	0	52	48	13.7309	0	0	0.884615
Dendrocolaptidae.0	0	0	52	48	13.7309	0	0	0.884615
Dicaeidae.0	1	0	44	36	22.3222	1.03761	0	0
Dicaeidae.0	1	0	44	36	22.3222	1.03761	0	0
Dicaeidae.0	0	0	44	36	22.3222	1.03761	0	0
Dicaeidae.0	0	0	44	36	22.3222	1.03761	0	0
Dicaeidae.0	1	0	44	36	22.3222	1.03761	0	0
Dicaeidae.0	0	0	44	36	22.3222	1.03761	0	0
Dicaeidae.0	0	0	44	36	22.3222	1.03761	0	0
Dicruridae.0	0	0	22	13	29.2752	0.304636	0.0454546	0.818182
Dicruridae.0	0	0	22	13	29.2752	0.304636	0.0454546	0.818182
Dicruridae.0	0	0	22	13	29.2752	0.304636	0.0454546	0.818182
Dicruridae.0	0	0	22	13	29.2752	0.304636	0.0454546	0.818182
Dicruridae.0	0	0	22	13	29.2752	0.304636	0.0454546	0.818182
Dicruridae.0	0	0	22	13	29.2752	0.304636	0.0454546	0.818182
Dicruridae.0	0	0	22	13	29.2752	0.304636	0.0454546	0.818182
Emberizidae.1	0	0	151	61	15.2788	0.954279	0.245033	0.258278
Emberizidae.1	0	0	151	61	15.2788	0.954279	0.245033	0.258278
Emberizidae.1	0	0	151	61	15.2788	0.954279	0.245033	0.258278
Emberizidae.1	0	0	151	61	15.2788	0.954279	0.245033	0.258278
Emberizidae.1	0	0	151	61	15.2788	0.954279	0.245033	0.258278
Emberizidae.1	0	0	151	61	15.2788	0.954279	0.245033	0.258278
Emberizidae.1	0	1	151	61	15.2788	0.954279	0.245033	0.258278
Emberizidae.2	0	0	139	122	19.0921	0.826724	0.381295	0.00719425
Emberizidae.2	1	0	139	122	19.0921	0.826724	0.381295	0.00719425
Emberizidae.2	0	0	139	122	19.0921	0.826724	0.381295	0.00719425
Emberizidae.2	0	0	139	122	19.0921	0.826724	0.381295	0.00719425
Emberizidae.2	0	0	139	122	19.0921	0.826724	0.381295	0.00719425
Emberizidae.2	0	0	139	122	19.0921	0.826724	0.381295	0.00719425
Emberizidae.2	0	0	139	122	19.0921	0.826724	0.381295	0.00719425
Estrildidae.0	0	0	135	75	14.0918	0.588972	0.444444	0.0222222
Estrildidae.0	0	0	135	75	14.0918	0.588972	0.444444	0.0222222
Estrildidae.0	0	0	135	75	14.0918	0.588972	0.444444	0.0222222
Estrildidae.0	0	0	136	76	14.0918	0.586141	0.444444	0.0220588
Estrildidae.0	0	0	135	75	14.0918	0.588972	0.444444	0.0222222
Estrildidae.0	0	0	135	75	14.0918	0.588972	0.444444	0.0222222
Estrildidae.0	0	0	135	75	14.0918	0.588972	0.444444	0.0222222
Eurylaimidae.0	0	0	15	11	39.2878	0.729871	0	0.8
Eurylaimidae.0	0	0	15	11	39.2878	0.729871	0	0.8
Eurylaimidae.0	0	0	15	11	39.2878	0.729871	0	0.8
Eurylaimidae.0	0	0	15	11	39.2878	0.729871	0	0.8
Eurylaimidae.0	0	0	15	11	39.2878	0.729871	0	0.8
Eurylaimidae.0	0	0	15	11	39.2878	0.729871	0	0.8
Eurylaimidae.0	0	0	15	11	39.2878	0.729871	0	0.8
Falconidae.0	0	0	62	25	42.6331	1.0928	0.693548	0.225806
Falconidae.0	0	0	62	25	42.6331	1.0928	0.693548	0.225806
Falconidae.0	0	0	62	25	42.6331	1.0928	0.693548	0.225806
Falconidae.0	0	0	62	25	42.6331	1.0928	0.693548	0.225806
Falconidae.0	0	0	62	25	42.6331	1.0928	0.693548	0.225806
Falconidae.0	0	0	62	25	42.6331	1.0928	0.693548	0.225806
Falconidae.0	0	0	62	25	42.6331	1.0928	0.693548	0.225806
Formicariidae.0	1	0	64	62	42.0359	0.0804848	0	0.984375
Formicariidae.0	0	0	64	62	42.0359	0.0804848	0	0.984375
Formicariidae.0	1	0	64	62	42.0359	0.0804848	0	0.984375
Formicariidae.0	1	0	64	62	42.0359	0.0804848	0	0.984375
Formicariidae.0	1	0	64	62	42.0359	0.0804848	0	0.984375
Formicariidae.0	1	0	64	62	42.0359	0.0804848	0	0.984375
Formicariidae.0	0	0	64	62	42.0359	0.0804848	0	0.984375
Fringillidae.0	1	0	141	65	26.0078	0.895315	0.22695	0.0070922
Fringillidae.0	1	0	141	65	26.0078	0.895315	0.22695	0.0070922
Fringillidae.0	0	1	141	65	26.0078	0.895315	0.22695	0.0070922
Fringillidae.0	0	0	142	65	26.0078	0.894017	0.22695	0.00704225
Fringillidae.0	0	0	141	65	26.0078	0.895315	0.22695	0.0070922
Fringillidae.0	0	1	141	65	26.0078	0.895315	0.22695	0.0070922
Fringillidae.0	0	1	141	65	26.0078	0.895315	0.22695	0.0070922
Furnariidae.2	1	0	47	44	12.9248	0	0	0.744681
Furnariidae.2	0	0	47	44	12.9248	0	0	0.744681
Furnariidae.2	0	0	47	44	12.9248	0	0	0.744681
Furnariidae.2	0	0	49	46	12.9248	0	0	0.734694
Furnariidae.2	0	0	48	45	12.9248	0	0	0.729167
Furnariidae.2	0	0	48	45	12.9248	0	0	0.729167
Furnariidae.2	0	0	48	45	12.9248	0	0	0.729167
Furnariidae.3	0	0	11	11	10.0925	0.474139	1	0
Furnariidae.3	0	0	11	11	10.0925	0.474139	1	0
Furnariidae.3	0	0	11	11	10.0925	0.474139	1	0
Furnariidae.3	0	0	11	11	10.0925	0.474139	1	0
Furnariidae.3	0	0	11	11	10.0925	0.474139	1	0
Furnariidae.3	0	0	11	11	10.0925	0.474139	1	0
Furnariidae.3	0	0	11	11	10.0925	0.474139	1	0
Galbulidae.0	1	0	18	18	38.5874	0	0	0.944444
Galbulidae.0	1	0	18	18	38.5874	0	0	0.944444
Galbulidae.0	0	0	18	18	38.5874	0	0	0.944444
Galbulidae.0	1	0	18	18	38.5874	0	0	0.944444
Galbulidae.0	0	0	18	18	38.5874	0	0	0.944444
Galbulidae.0	0	0	18	18	38.5874	0	0	0.944444
Galbulidae.0	0	0	18	18	38.5874	0	0	0.944444
Glareolidae.0	0	0	18	13	64.9591	0	1	0
Glareolidae.0	0	0	18	13	64.9591	0	1	0
Glareolidae.0	0	0	18	13	64.9591	0	1	0
Glareolidae.0	0	0	18	13	64.9591	0	1	0
Glareolidae.0	0	0	18	13	64.9591	0	1	0
Glareolidae.0	0	0	18	13	64.9591	0	1	0
Glareolidae.0	0	0	18	13	64.9591	0	1	0
Gruidae.0	0	0	15	8	18.3859	0.720125	1	0
Gruidae.0	0	0	15	8	18.3859	0.720125	1	0
Gruidae.0	0	0	15	8	18.3859	0.720125	1	0
Gruidae.0	0	0	15	8	18.3859	0.720125	1	0
Gruidae.0	0	0	15	8	18.3859	0.720125	1	0
Gruidae.0	0	0	15	8	18.3859	0.720125	1	0
Gruidae.0	0	0	15	8	18.3859	0.720125	1	0
Haematopodidae.0	0	0	10	4	19.2277	0	1	0.6
Haematopodidae.0	0	0	10	4	19.2277	0	1	0.6
Haematopodidae.0	0	0	10	4	19.2277	0	1	0.6
Haematopodidae.0	0	0	10	4	19.2277	0	1	0.6
Haematopodidae.0	0	0	10	4	19.2277	0	1	0.6
Haematopodidae.0	0	0	10	4	19.2277	0	1	0.6
Haematopodidae.0	0	0	10	4	19.2277	0	1	0.6
Hirundinidae.0	0	0	81	38	23.8475	0	0.703704	0
Hirundinidae.0	0	0	81	38	23.8475	0	0.703704	0
Hirundinidae.0	0	0	81	38	23.8475	0	0.703704	0
Hirundinidae.0	0	0	81	38	23.8475	0	0.703704	0
Hirundinidae.0	0	0	81	38	23.8475	0	0.703704	0
Hirundinidae.0	0	1	81	38	23.8475	0	0.703704	0
Hirundinidae.0	0	0	81	38	23.8475	0	0.703704	0
Icteridae.0	0	0	102	65	14.358	1.05048	0.22549	0.166667
Icteridae.0	0	0	102	65	14.358	1.05048	0.22549	0.166667
Icteridae.0	0	0	102	65	14.358	1.05048	0.22549	0.166667
Icteridae.0	0	0	102	65	14.358	1.05048	0.22549	0.166667
Icteridae.0	0	1	102	65	14.358	1.05048	0.22549	0.166667
Icteridae.0	0	0	102	65	14.358	1.05048	0.22549	0.166667
Icteridae.0	0	0	102	65	14.358	1.05048	0.22549	0.166667
Indicatoridae.0	0	0	16	14	25.0573	1.02393	0.0625	0
Indicatoridae.0	0	0	16	14	25.0573	1.02393	0.0625	0
Indicatoridae.0	0	0	16	14	25.0573	1.02393	0.0625	0
Indicatoridae.0	0	0	16	14	25.0573	1.02393	0.0625	0
Indicatoridae.0	0	0	16	14	25.0573	1.02393	0.0625	0
Indicatoridae.0	1	0	16	14	25.0573	1.02393	0.0625	0
Indicatoridae.0	0	0	16	14	25.0573	1.02393	0.0625	0
Laniidae.0	0	0	31	22	23.5688	0.379535	0.548387	0.354839
Laniidae.0	0	0	31	22	23.5688	0.379535	0.548387	0.354839
Laniidae.0	0	0	31	22	23.5688	0.379535	0.548387	0.354839
Laniidae.0	0	0	31	22	23.5688	0.379535	0.548387	0.354839
Laniidae.0	0	0	31	22	23.5688	0.379535	0.548387	0.354839
Laniidae.0	0	0	31	22	23.5688	0.379535	0.548387	0.354839
Laniidae.0	0	0	31	22	23.5688	0.379535	0.548387	0.354839
Malaconotidae.0	1	0	54	54	30.0083	0.474207	0.0555556	0.962963
Malaconotidae.0	0	0	54	54	30.0083	0.474207	0.0555556	0.962963
Malaconotidae.0	0	0	54	54	30.0083	0.474207	0.0555556	0.962963
Malaconotidae.0	1	0	54	54	30.0083	0.474207	0.0555556	0.962963
Malaconotidae.0	1	0	54	54	30.0083	0.474207	0.0555556	0.962963
Malaconotidae.0	1	0	54	54	30.0083	0.474207	0.0555556	0.962963
Malaconotidae.0	1	0	54	54	30.0083	0.474207	0.0555556	0.962963
Maluridae.0	0	0	27	27	36.3671	0.779554	0.37037	0.62963
Maluridae.0	0	0	27	27	36.3671	0.779554	0.37037	0.62963
Maluridae.0	1	0	27	27	36.3671	0.779554	0.37037	0.62963
Maluridae.0	1	0	27	27	36.3671	0.779554	0.37037	0.62963
Maluridae.0	1	0	27	27	36.3671	0.779554	0.37037	0.62963
Maluridae.0	1	0	27	27	36.3671	0.779554	0.37037	0.62963
Maluridae.0	0	0	27	27	36.3671	0.779554	0.37037	0.62963
Megapodiidae.0	0	1	18	13	37.4914	0.900909	0	0
Megapodiidae.0	1	0	18	13	37.4914	0.900909	0	0
Megapodiidae.0	1	0	18	13	37.4914	0.900909	0	0
Megapodiidae.0	0	0	18	13	37.4914	0.900909	0	0
Megapodiidae.0	0	0	18	13	37.4914	0.900909	0	0
Megapodiidae.0	0	0	18	13	37.4914	0.900909	0	0
Megapodiidae.0	0	0	18	13	37.4914	0.900909	0	0
Melanocharitidae.0	0	0	12	12	46.7892	0.823959	0	0
Melanocharitidae.0	0	0	12	12	46.7892	0.823959	0	0
Melanocharitidae.0	0	0	12	12	46.7892	0.823959	0	0
Melanocharitidae.0	0	0	12	12	46.7892	0.823959	0	0
Melanocharitidae.0	0	0	12	12	46.7892	0.823959	0	0
Melanocharitidae.0	0	0	12	12	46.7892	0.823959	0	0
Melanocharitidae.0	0	0	12	12	46.7892	0.823959	0	0
Meliphagidae.0	1	0	171	151	53.4766	1.15322	0.0176471	0.175439
Meliphagidae.0	1	0	171	151	53.4766	1.15322	0.0176471	0.175439
Meliphagidae.0	0	0	171	151	53.4766	1.15322	0.0176471	0.175439
Meliphagidae.0	1	0	171	151	53.4766	1.15322	0.0176471	0.175439
Meliphagidae.0	1	0	171	151	53.4766	1.15322	0.0176471	0.175439
Meliphagidae.0	0	0	171	151	53.4766	1.15322	0.0176471	0.175439
Meliphagidae.0	1	0	171	151	53.4766	1.15322	0.0176471	0.175439
Meropidae.0	0	0	26	19	45.4117	0	0.230769	0.115385
Meropidae.0	1	0	26	19	45.4117	0	0.230769	0.115385
Meropidae.0	0	0	26	19	45.4117	0	0.230769	0.115385
Meropidae.0	0	0	26	19	45.4117	0	0.230769	0.115385
Meropidae.0	0	0	26	19	45.4117	0	0.230769	0.115385
Meropidae.0	0	0	26	19	45.4117	0	0.230769	0.115385
Meropidae.0	0	0	26	19	45.4117	0	0.230769	0.115385
Mimidae.0	0	0	31	23	44.7046	0.758487	0.193548	0.322581
Mimidae.0	0	1	31	23	44.7046	0.758487	0.193548	0.322581
Mimidae.0	0	0	31	23	44.7046	0.758487	0.193548	0.322581
Mimidae.0	0	0	31	23	44.7046	0.758487	0.193548	0.322581
Mimidae.0	0	0	31	23	44.7046	0.758487	0.193548	0.322581
Mimidae.0	0	0	31	23	44.7046	0.758487	0.193548	0.322581
Mimidae.0	0	0	31	23	44.7046	0.758487	0.193548	0.322581
Momotidae.0	0	0	10	8	38.4929	0.500402	0	1
Momotidae.0	0	0	10	8	38.4929	0.500402	0	1
Momotidae.0	0	0	10	8	38.4929	0.500402	0	1
Momotidae.0	0	0	10	8	38.4929	0.500402	0	1
Momotidae.0	0	0	10	8	38.4929	0.500402	0	1
Momotidae.0	0	0	10	8	38.4929	0.500402	0	1
Momotidae.0	0	0	10	8	38.4929	0.500402	0	1
Monarchidae.0	0	0	71	41	50.5118	0	0	0.225352
Monarchidae.0	0	1	71	41	50.5118	0	0	0.225352
Monarchidae.0	0	0	71	41	50.5118	0	0	0.225352
Monarchidae.0	0	0	74	42	50.5118	0	0	0.216216
Monarchidae.0	0	0	71	41	50.5118	0	0	0.225352
Monarchidae.0	0	0	71	41	50.5118	0	0	0.225352
Monarchidae.0	0	0	71	41	50.5118	0	0	0.225352
Motacillidae.0	0	0	60	36	22.8283	0.0847661	0.883333	0.0166667
Motacillidae.0	0	0	60	36	22.8283	0.0847661	0.883333	0.0166667
Motacillidae.0	0	0	60	36	22.8283	0.0847661	0.883333	0.0166667
Motacillidae.0	0	0	61	37	22.8283	0.0836497	0.883333	0.0163934
Motacillidae.0	0	0	60	36	22.8283	0.0847661	0.883333	0.0166667
Motacillidae.0	0	0	60	36	22.8283	0.0847661	0.883333	0.0166667
Motacillidae.0	0	0	60	36	22.8283	0.0847661	0.883333	0.0166667
Muscicapidae.1	0	0	135	61	18.0918	0.282373	0.281481	0.0962963
Muscicapidae.1	0	0	135	61	18.0918	0.282373	0.281481	0.0962963
Muscicapidae.1	0	0	135	61	18.0918	0.282373	0.281481	0.0962963
Muscicapidae.1	0	1	135	61	18.0918	0.282373	0.281481	0.0962963
Muscicapidae.1	0	0	135	61	18.0918	0.282373	0.281481	0.0962963
Muscicapidae.1	0	0	135	61	18.0918	0.282373	0.281481	0.0962963
Muscicapidae.1	0	1	135	61	18.0918	0.282373	0.281481	0.0962963
Muscicapidae.2	0	0	61	40	17.9817	0	0.0655738	0.377049
Muscicapidae.2	0	0	61	40	17.9817	0	0.0655738	0.377049
Muscicapidae.2	0	0	61	40	17.9817	0	0.0655738	0.377049
Muscicapidae.2	0	0	61	40	17.9817	0	0.0655738	0.377049
Muscicapidae.2	1	0	61	40	17.9817	0	0.0655738	0.377049
Muscicapidae.2	1	0	61	40	17.9817	0	0.0655738	0.377049
Muscicapidae.2	0	0	61	40	17.9817	0	0.0655738	0.377049
Muscicapidae.3	0	1	37	29	18.1085	0.281402	0	0.135135
Muscicapidae.3	0	1	37	29	18.1085	0.281402	0	0.135135
Muscicapidae.3	0	0	37	29	18.1085	0.281402	0	0.135135
Muscicapidae.3	0	0	38	30	18.1085	0.276191	0	0.131579
Muscicapidae.3	0	0	38	30	18.1085	0.276191	0	0.131579
Muscicapidae.3	0	0	38	30	18.1085	0.276191	0	0.131579
Muscicapidae.3	0	0	38	30	18.1085	0.276191	0	0.131579
Muscicapidae.4	0	0	16	16	17.3802	0	0	0.5
Muscicapidae.4	0	0	16	16	17.3802	0	0	0.5
Muscicapidae.4	0	0	16	16	17.3802	0	0	0.5
Muscicapidae.4	0	0	16	16	17.3802	0	0	0.5
Muscicapidae.4	0	0	16	16	17.3802	0	0	0.5
Muscicapidae.4	0	0	16	16	17.3802	0	0	0.5
Muscicapidae.4	1	0	16	16	17.3802	0	0	0.5
Musophagidae.0	0	0	23	23	64.2546	0.178845	0.0869565	1
Musophagidae.0	0	0	23	23	64.2546	0.178845	0.0869565	1
Musophagidae.0	0	0	23	23	64.2546	0.178845	0.0869565	1
Musophagidae.0	0	0	23	23	64.2546	0.178845	0.0869565	1
Musophagidae.0	1	0	23	23	64.2546	0.178845	0.0869565	1
Musophagidae.0	0	0	23	23	64.2546	0.178845	0.0869565	1
Musophagidae.0	1	0	23	23	64.2546	0.178845	0.0869565	1
Nectariniidae.0	0	0	122	77	32.2333	0.703322	0.0819672	0.0163934
Nectariniidae.0	1	0	122	77	32.2333	0.703322	0.0819672	0.0163934
Nectariniidae.0	1	0	122	77	32.2333	0.703322	0.0819672	0.0163934
Nectariniidae.0	1	0	123	78	32.2333	0.699801	0.0813008	0.0162602
Nectariniidae.0	0	0	123	78	32.2333	0.699801	0.0813008	0.0162602
Nectariniidae.0	0	0	123	78	32.2333	0.699801	0.0813008	0.0162602
Nectariniidae.0	0	0	123	78	32.2333	0.699801	0.0813008	0.0162602
Odontophoridae.0	0	1	32	21	22.0155	0.830721	0.03125	0.71875
Odontophoridae.0	0	0	32	21	22.0155	0.830721	0.03125	0.71875
Odontophoridae.0	0	0	32	21	22.0155	0.830721	0.03125	0.71875
Odontophoridae.0	0	1	32	21	22.0155	0.830721	0.03125	0.71875
Odontophoridae.0	1	0	32	21	22.0155	0.830721	0.03125	0.71875
Odontophoridae.0	0	0	32	21	22.0155	0.830721	0.03125	0.71875
Odontophoridae.0	0	0	32	21	22.0155	0.830721	0.03125	0.71875
Oriolidae.0	0	0	30	17	23.013	0.657158	0	0.266667
Oriolidae.0	0	0	30	17	23.013	0.657158	0	0.266667
Oriolidae.0	0	0	30	17	23.013	0.657158	0	0.266667
Oriolidae.0	0	0	30	17	23.013	0.657158	0	0.266667
Oriolidae.0	0	0	30	17	23.013	0.657158	0	0.266667
Oriolidae.0	0	0	30	17	23.013	0.657158	0	0.266667
Oriolidae.0	0	0	30	17	23.013	0.657158	0	0.266667
Otididae.0	0	0	25	20	35.0468	0.278769	1	0.2
Otididae.0	0	0	25	20	35.0468	0.278769	1	0.2
Otididae.0	0	0	25	20	35.0468	0.278769	1	0.2
Otididae.0	0	0	25	20	35.0468	0.278769	1	0.2
Otididae.0	0	0	25	20	35.0468	0.278769	1	0.2
Otididae.0	0	0	25	20	35.0468	0.278769	1	0.2
Otididae.0	0	0	25	20	35.0468	0.278769	1	0.2
Pachycephalidae.0	0	0	35	24	50.5118	0.258641	0	0.857143
Pachycephalidae.0	0	0	35	24	50.5118	0.258641	0	0.857143
Pachycephalidae.0	0	0	35	24	50.5118	0.258641	0	0.857143
Pachycephalidae.0	0	0	35	24	50.5118	0.258641	0	0.857143
Pachycephalidae.0	0	0	35	24	50.5118	0.258641	0	0.857143
Pachycephalidae.0	0	0	35	24	50.5118	0.258641	0	0.857143
Pachycephalidae.0	0	0	35	24	50.5118	0.258641	0	0.857143
Paradisaeidae.0	0	0	40	38	20.4521	0.779565	0	0
Paradisaeidae.0	1	0	40	38	20.4521	0.779565	0	0
Paradisaeidae.0	0	0	40	38	20.4521	0.779565	0	0
Paradisaeidae.0	0	0	40	38	20.4521	0.779565	0	0
Paradisaeidae.0	0	0	40	38	20.4521	0.779565	0	0
Paradisaeidae.0	0	0	40	38	20.4521	0.779565	0	0
Paradisaeidae.0	0	0	40	38	20.4521	0.779565	0	0
Paridae.0	1	0	51	20	28.1265	0.362211	0.0588235	0.0784314
Paridae.0	1	0	51	20	28.1265	0.362211	0.0588235	0.0784314
Paridae.0	0	0	51	20	28.1265	0.362211	0.0588235	0.0784314
Paridae.0	0	0	51	20	28.1265	0.362211	0.0588235	0.0784314
Paridae.0	1	0	51	20	28.1265	0.362211	0.0588235	0.0784314
Paridae.0	1	0	51	20	28.1265	0.362211	0.0588235	0.0784314
Paridae.0	0	0	51	20	28.1265	0.362211	0.0588235	0.0784314
Parulidae.0	0	0	116	86	17.6683	0.0870995	0.00869565	0.224138
Parulidae.0	0	0	116	86	17.6683	0.0870995	0.00869565	0.224138
Parulidae.0	0	0	116	86	17.6683	0.0870995	0.00869565	0.224138
Parulidae.0	0	0	116	86	17.6683	0.0870995	0.00869565	0.224138
Parulidae.0	0	0	116	86	17.6683	0.0870995	0.00869565	0.224138
Parulidae.0	1	0	116	86	17.6683	0.0870995	0.00869565	0.224138
Parulidae.0	0	0	116	86	17.6683	0.0870995	0.00869565	0.224138
Passeridae.0	0	0	49	39	35.6361	0.578534	0.591837	0.0816327
Passeridae.0	0	0	49	39	35.6361	0.578534	0.591837	0.0816327
Passeridae.0	0	0	49	39	35.6361	0.578534	0.591837	0.0816327
Passeridae.0	0	0	49	39	35.6361	0.578534	0.591837	0.0816327
Passeridae.0	0	0	49	39	35.6361	0.578534	0.591837	0.0816327
Passeridae.0	0	0	49	39	35.6361	0.578534	0.591837	0.0816327
Passeridae.0	0	0	49	39	35.6361	0.578534	0.591837	0.0816327
Petroicidae.0	0	0	42	42	39.7007	0	0.0476191	0.476191
Petroicidae.0	0	0	42	42	39.7007	0	0.0476191	0.476191
Petroicidae.0	0	0	42	42	39.7007	0	0.0476191	0.476191
Petroicidae.0	0	0	42	42	39.7007	0	0.0476191	0.476191
Petroicidae.0	0	0	42	42	39.7007	0	0.0476191	0.476191
Petroicidae.0	0	0	42	42	39.7007	0	0.0476191	0.476191
Petroicidae.0	1	0	42	42	39.7007	0	0.0476191	0.476191
Phalacrocoracidae.0	0	0	30	11	23.7891	0.715514	1	0
Phalacrocoracidae.0	0	0	30	11	23.7891	0.715514	1	0
Phalacrocoracidae.0	0	0	30	11	23.7891	0.715514	1	0
Phalacrocoracidae.0	0	0	30	11	23.7891	0.715514	1	0
Phalacrocoracidae.0	0	0	30	11	23.7891	0.715514	1	0
Phalacrocoracidae.0	0	0	30	11	23.7891	0.715514	1	0
Phalacrocoracidae.0	0	0	30	11	23.7891	0.715514	1	0
Phasianidae.0	1	0	178	51	29.5658	0.961302	0.286517	0.359551
Phasianidae.0	0	0	178	51	29.5658	0.961302	0.286517	0.359551
Phasianidae.0	0	0	178	51	29.5658	0.961302	0.286517	0.359551
Phasianidae.0	0	0	179	51	29.5658	0.958662	0.286517	0.357542
Phasianidae.0	0	0	177	50	29.5658	0.963953	0.288136	0.361582
Phasianidae.0	0	0	177	50	29.5658	0.963953	0.288136	0.361582
Phasianidae.0	0	1	177	50	29.5658	0.963953	0.288136	0.361582
Picidae.1	1	0	190	57	19.8921	0.391042	0.0368421	0.626316
Picidae.1	0	0	190	57	19.8921	0.391042	0.0368421	0.626316
Picidae.1	0	0	190	57	19.8921	0.391042	0.0368421	0.626316
Picidae.1	1	0	190	57	19.8921	0.391042	0.0368421	0.626316
Picidae.1	1	0	190	57	19.8921	0.391042	0.0368421	0.626316
Picidae.1	0	1	190	57	19.8921	0.391042	0.0368421	0.626316
Picidae.1	0	1	190	57	19.8921	0.391042	0.0368421	0.626316
Picidae.2	0	0	27	26	14.5957	0	0	0.962963
Picidae.2	0	0	27	26	14.5957	0	0	0.962963
Picidae.2	0	0	27	26	14.5957	0	0	0.962963
Picidae.2	0	0	27	26	14.5957	0	0	0.962963
Picidae.2	0	0	27	26	14.5957	0	0	0.962963
Picidae.2	0	0	27	26	14.5957	0	0	0.962963
Picidae.2	0	0	27	26	14.5957	0	0	0.962963
Pipridae.0	0	0	54	49	33.6777	0.791719	0	0
Pipridae.0	0	0	54	49	33.6777	0.791719	0	0
Pipridae.0	0	0	54	49	33.6777	0.791719	0	0
Pipridae.0	0	0	54	49	33.6777	0.791719	0	0
Pipridae.0	0	0	54	49	33.6777	0.791719	0	0
Pipridae.0	0	0	54	49	33.6777	0.791719	0	0
Pipridae.0	0	0	54	49	33.6777	0.791719	0	0
Pittidae.0	0	0	32	24	21.8133	0	0	0
Pittidae.0	0	0	32	24	21.8133	0	0	0
Pittidae.0	0	0	32	24	21.8133	0	0	0
Pittidae.0	0	0	32	24	21.8133	0	0	0
Pittidae.0	0	0	32	24	21.8133	0	0	0
Pittidae.0	1	0	32	24	21.8133	0	0	0
Pittidae.0	0	0	32	24	21.8133	0	0	0
Platysteiridae.0	1	0	31	31	29.6026	0	0	0.967742
Platysteiridae.0	1	0	31	31	29.6026	0	0	0.967742
Platysteiridae.0	0	0	31	31	29.6026	0	0	0.967742
Platysteiridae.0	1	0	31	31	29.6026	0	0	0.967742
Platysteiridae.0	0	0	31	31	29.6026	0	0	0.967742
Platysteiridae.0	0	0	31	31	29.6026	0	0	0.967742
Platysteiridae.0	1	0	31	31	29.6026	0	0	0.967742
Ploceidae.0	1	0	103	96	19.3406	1.07286	0.368932	0.126214
Ploceidae.0	0	0	103	96	19.3406	1.07286	0.368932	0.126214
Ploceidae.0	0	1	103	96	19.3406	1.07286	0.368932	0.126214
Ploceidae.0	1	0	103	96	19.3406	1.07286	0.368932	0.126214
Ploceidae.0	1	0	103	96	19.3406	1.07286	0.368932	0.126214
Ploceidae.0	0	0	103	96	19.3406	1.07286	0.368932	0.126214
Ploceidae.0	0	0	103	96	19.3406	1.07286	0.368932	0.126214
Podargidae.0	0	0	15	10	53.5125	0	0.0666667	1
Podargidae.0	0	0	15	10	53.5125	0	0.0666667	1
Podargidae.0	0	0	15	10	53.5125	0	0.0666667	1
Podargidae.0	0	0	15	10	53.5125	0	0.0666667	1
Podargidae.0	0	0	15	10	53.5125	0	0.0666667	1
Podargidae.0	0	0	15	10	53.5125	0	0.0666667	1
Podargidae.0	0	0	15	10	53.5125	0	0.0666667	1
Podicipedidae.0	0	0	19	8	41.7378	0.856998	1	0.0526316
Podicipedidae.0	0	0	19	8	41.7378	0.856998	1	0.0526316
Podicipedidae.0	0	1	19	8	41.7378	0.856998	1	0.0526316
Podicipedidae.0	0	0	19	8	41.7378	0.856998	1	0.0526316
Podicipedidae.0	0	0	18	7	41.7378	0.854415	1	0.0555556
Podicipedidae.0	0	0	18	7	41.7378	0.854415	1	0.0555556
Podicipedidae.0	0	0	18	7	41.7378	0.854415	1	0.0555556
Polioptilidae.0	0	0	14	10	16.622	0	0.0714286	0.642857
Polioptilidae.0	0	0	14	10	16.622	0	0.0714286	0.642857
Polioptilidae.0	0	0	14	10	16.622	0	0.0714286	0.642857
Polioptilidae.0	0	0	15	10	16.622	0	0.0714286	0.6
Polioptilidae.0	0	0	14	10	16.622	0	0.0714286	0.642857
Polioptilidae.0	0	0	14	10	16.622	0	0.0714286	0.642857
Polioptilidae.0	0	0	14	10	16.622	0	0.0714286	0.642857
Prunellidae.0	0	0	13	10	19.8715	0.666278	0.384615	0.0769231
Prunellidae.0	0	0	13	10	19.8715	0.666278	0.384615	0.0769231
Prunellidae.0	0	0	13	10	19.8715	0.666278	0.384615	0.0769231
Prunellidae.0	0	0	13	10	19.8715	0.666278	0.384615	0.0769231
Prunellidae.0	0	0	13	10	19.8715	0.666278	0.384615	0.0769231
Prunellidae.0	0	0	13	10	19.8715	0.666278	0.384615	0.0769231
Prunellidae.0	0	0	13	10	19.8715	0.666278	0.384615	0.0769231
Psittacidae.1	0	0	156	93	33.4757	1.39002	0.0384615	0
Psittacidae.1	1	0	156	93	33.4757	1.39002	0.0384615	0
Psittacidae.1	0	0	156	93	33.4757	1.39002	0.0384615	0
Psittacidae.1	1	0	156	93	33.4757	1.39002	0.0384615	0
Psittacidae.1	1	0	156	93	33.4757	1.39002	0.0384615	0
Psittacidae.1	0	0	156	93	33.4757	1.39002	0.0384615	0
Psittacidae.1	0	0	156	93	33.4757	1.39002	0.0384615	0
Psittacidae.2	0	0	161	119	35.086	0.984268	0.0124224	0
Psittacidae.2	0	0	161	119	35.086	0.984268	0.0124224	0
Psittacidae.2	0	0	161	119	35.086	0.984268	0.0124224	0
Psittacidae.2	0	0	161	119	35.086	0.984268	0.0124224	0
Psittacidae.2	1	0	161	119	35.086	0.984268	0.0124224	0
Psittacidae.2	0	0	161	119	35.086	0.984268	0.0124224	0
Psittacidae.2	1	0	161	119	35.086	0.984268	0.0124224	0
Psittacidae.3	1	0	20	16	32.3308	0.688139	0.1	0
Psittacidae.3	0	0	20	16	32.3308	0.688139	0.1	0
Psittacidae.3	0	0	20	16	32.3308	0.688139	0.1	0
Psittacidae.3	1	0	20	16	32.3308	0.688139	0.1	0
Psittacidae.3	0	0	20	16	32.3308	0.688139	0.1	0
Psittacidae.3	0	0	20	16	32.3308	0.688139	0.1	0
Psittacidae.3	0	0	20	16	32.3308	0.688139	0.1	0
Pteroclididae.0	0	0	16	12	46.7433	0	1	0
Pteroclididae.0	0	0	16	12	46.7433	0	1	0
Pteroclididae.0	0	0	16	12	46.7433	0	1	0
Pteroclididae.0	0	0	16	12	46.7433	0	1	0
Pteroclididae.0	0	0	16	12	46.7433	0	1	0
Pteroclididae.0	0	0	16	12	46.7433	0	1	0
Pteroclididae.0	0	0	16	12	46.7433	0	1	0
Ptilonorhynchidae.0	0	0	19	19	37.8464	0.65811	0	0.157895
Ptilonorhynchidae.0	0	0	19	19	37.8464	0.65811	0	0.157895
Ptilonorhynchidae.0	0	0	19	19	37.8464	0.65811	0	0.157895
Ptilonorhynchidae.0	0	0	19	19	37.8464	0.65811	0	0.157895
Ptilonorhynchidae.0	0	0	19	19	37.8464	0.65811	0	0.157895
Ptilonorhynchidae.0	0	0	19	19	37.8464	0.65811	0	0.157895
Ptilonorhynchidae.0	0	0	19	19	37.8464	0.65811	0	0.157895
Pycnonotidae.0	0	0	121	60	37.239	1.07766	0	0.297521
Pycnonotidae.0	1	0	121	60	37.239	1.07766	0	0.297521
Pycnonotidae.0	1	0	121	60	37.239	1.07766	0	0.297521
Pycnonotidae.0	0	0	123	60	37.239	1.07748	0	0.292683
Pycnonotidae.0	0	0	121	59	37.239	1.07484	0	0.289256
Pycnonotidae.0	0	0	121	59	37.239	1.07484	0	0.289256
Pycnonotidae.0	0	0	121	59	37.239	1.07484	0	0.289256
Rallidae.0	0	0	125	45	49.1048	1.01033	0.120968	0.48
Rallidae.0	0	0	125	45	49.1048	1.01033	0.120968	0.48
Rallidae.0	0	1	125	45	49.1048	1.01033	0.120968	0.48
Rallidae.0	0	0	127	45	49.1048	1.00694	0.120968	0.480315
Rallidae.0	0	0	125	45	49.1048	1.01033	0.120968	0.48
Rallidae.0	0	0	125	45	49.1048	1.01033	0.120968	0.48
Rallidae.0	0	0	125	45	49.1048	1.01033	0.120968	0.48
Ramphastidae.0	0	1	122	48	31.3597	0.672704	0	0.631147
Ramphastidae.0	0	1	122	48	31.3597	0.672704	0	0.631147
Ramphastidae.0	1	0	122	48	31.3597	0.672704	0	0.631147
Ramphastidae.0	0	0	122	48	31.3597	0.672704	0	0.631147
Ramphastidae.0	1	0	122	48	31.3597	0.672704	0	0.631147
Ramphastidae.0	0	0	122	48	31.3597	0.672704	0	0.631147
Ramphastidae.0	0	1	122	48	31.3597	0.672704	0	0.631147
Remizidae.0	0	0	13	8	42.3215	0	0.307692	0
Remizidae.0	0	0	13	8	42.3215	0	0.307692	0
Remizidae.0	0	0	13	8	42.3215	0	0.307692	0
Remizidae.0	0	0	13	8	42.3215	0	0.307692	0
Remizidae.0	0	0	13	8	42.3215	0	0.307692	0
Remizidae.0	0	0	13	8	42.3215	0	0.307692	0
Remizidae.0	0	0	13	8	42.3215	0	0.307692	0
Rhinocryptidae.0	0	0	57	55	40.1708	0	0.0526316	0.912281
Rhinocryptidae.0	0	0	57	55	40.1708	0	0.0526316	0.912281
Rhinocryptidae.0	0	0	57	55	40.1708	0	0.0526316	0.912281
Rhinocryptidae.0	0	0	57	55	40.1708	0	0.0526316	0.912281
Rhinocryptidae.0	0	0	57	55	40.1708	0	0.0526316	0.912281
Rhinocryptidae.0	0	0	57	55	40.1708	0	0.0526316	0.912281
Rhinocryptidae.0	0	0	57	55	40.1708	0	0.0526316	0.912281
Rhipiduridae.0	1	0	38	24	50.5118	0	0.0263158	0.421053
Rhipiduridae.0	0	0	38	24	50.5118	0	0.0263158	0.421053
Rhipiduridae.0	0	0	38	24	50.5118	0	0.0263158	0.421053
Rhipiduridae.0	0	0	38	24	50.5118	0	0.0263158	0.421053
Rhipiduridae.0	0	0	38	24	50.5118	0	0.0263158	0.421053
Rhipiduridae.0	0	0	38	24	50.5118	0	0.0263158	0.421053
Rhipiduridae.0	0	0	38	24	50.5118	0	0.0263158	0.421053
Scolopacidae.0	0	0	87	49	44.4854	0.279891	1	0
Scolopacidae.0	0	1	87	49	44.4854	0.279891	1	0
Scolopacidae.0	1	0	87	49	44.4854	0.279891	1	0
Scolopacidae.0	1	0	87	49	44.4854	0.279891	1	0
Scolopacidae.0	1	0	87	49	44.4854	0.279891	1	0
Scolopacidae.0	0	0	87	49	44.4854	0.279891	1	0
Scolopacidae.0	0	0	87	49	44.4854	0.279891	1	0
Sittidae.0	0	1	25	8	32.6406	0.592953	0.08	0.44
Sittidae.0	0	0	25	8	32.6406	0.592953	0.08	0.44
Sittidae.0	0	0	25	8	32.6406	0.592953	0.08	0.44
Sittidae.0	0	0	25	8	32.6406	0.592953	0.08	0.44
Sittidae.0	0	0	24	8	32.6406	0.562335	0.0833333	0.416667
Sittidae.0	0	0	24	8	32.6406	0.562335	0.0833333	0.416667
Sittidae.0	0	1	24	8	32.6406	0.562335	0.0833333	0.416667
Strigidae.0	0	1	176	43	45.2391	0.919037	0.0568182	0.8125
Strigidae.0	0	1	176	43	45.2391	0.919037	0.0568182	0.8125
Strigidae.0	0	0	176	43	45.2391	0.919037	0.0568182	0.8125
Strigidae.0	0	1	187	51	45.2391	0.910779	0.0617977	0.818182
Strigidae.0	0	1	177	43	45.2391	0.919801	0.0621469	0.813559
Strigidae.0	0	1	177	43	45.2391	0.919801	0.0621469	0.813559
Strigidae.0	0	0	177	43	45.2391	0.919801	0.0621469	0.813559
Sturnidae.0	0	0	105	51	24.187	1.14945	0.295238	0.0761905
Sturnidae.0	0	0	105	51	24.187	1.14945	0.295238	0.0761905
Sturnidae.0	0	0	105	51	24.187	1.14945	0.295238	0.0761905
Sturnidae.0	0	0	105	51	24.187	1.14945	0.295238	0.0761905
Sturnidae.0	0	0	105	51	24.187	1.14945	0.295238	0.0761905
Sturnidae.0	0	0	105	51	24.187	1.14945	0.295238	0.0761905
Sturnidae.0	0	0	105	51	24.187	1.14945	0.295238	0.0761905
Sylviidae.1	0	0	101	57	24.5867	0	0.00990099	0.0990099
Sylviidae.1	0	0	101	57	24.5867	0	0.00990099	0.0990099
Sylviidae.1	0	0	101	57	24.5867	0	0.00990099	0.0990099
Sylviidae.1	0	1	101	57	24.5867	0	0.00990099	0.0990099
Sylviidae.1	0	1	101	57	24.5867	0	0.00990099	0.0990099
Sylviidae.1	0	1	101	57	24.5867	0	0.00990099	0.0990099
Sylviidae.1	0	0	101	57	24.5867	0	0.00990099	0.0990099
Sylviidae.2	0	0	160	79	32.2837	0.116907	0.2625	0.26875
Sylviidae.2	0	1	160	79	32.2837	0.116907	0.2625	0.26875
Sylviidae.2	0	0	160	79	32.2837	0.116907	0.2625	0.26875
Sylviidae.2	0	0	160	79	32.2837	0.116907	0.2625	0.26875
Sylviidae.2	0	0	158	78	32.2837	0.118064	0.265823	0.265823
Sylviidae.2	0	0	158	78	32.2837	0.118064	0.265823	0.265823
Sylviidae.2	0	0	158	78	32.2837	0.118064	0.265823	0.265823
Sylviidae.3	1	0	18	18	30.5622	0	0.111111	0.388889
Sylviidae.3	0	0	18	18	30.5622	0	0.111111	0.388889
Sylviidae.3	1	0	18	18	30.5622	0	0.111111	0.388889
Sylviidae.3	1	0	18	18	30.5622	0	0.111111	0.388889
Sylviidae.3	1	0	18	18	30.5622	0	0.111111	0.388889
Sylviidae.3	1	0	18	18	30.5622	0	0.111111	0.388889
Sylviidae.3	1	0	18	18	30.5622	0	0.111111	0.388889
Thamnophilidae.1	1	0	193	189	17.7148	0	0.00518135	0.927461
Thamnophilidae.1	0	1	193	189	17.7148	0	0.00518135	0.927461
Thamnophilidae.1	0	0	193	189	17.7148	0	0.00518135	0.927461
Thamnophilidae.1	1	0	193	189	17.7148	0	0.00518135	0.927461
Thamnophilidae.1	1	0	193	189	17.7148	0	0.00518135	0.927461
Thamnophilidae.1	0	1	193	189	17.7148	0	0.00518135	0.927461
Thamnophilidae.1	1	0	193	189	17.7148	0	0.00518135	0.927461
Thamnophilidae.2	1	0	18	18	17.2253	0	0	1
Thamnophilidae.2	0	0	18	18	17.2253	0	0	1
Thamnophilidae.2	0	0	18	18	17.2253	0	0	1
Thamnophilidae.2	1	0	18	18	17.2253	0	0	1
Thamnophilidae.2	0	0	18	18	17.2253	0	0	1
Thamnophilidae.2	0	0	18	18	17.2253	0	0	1
Thamnophilidae.2	0	0	18	18	17.2253	0	0	1
Thraupidae.1	0	0	27	18	14.6742	0.502792	0	0
Thraupidae.1	0	0	27	18	14.6742	0.502792	0	0
Thraupidae.1	0	0	27	18	14.6742	0.502792	0	0
Thraupidae.1	0	0	27	18	14.6742	0.502792	0	0
Thraupidae.1	0	0	27	18	14.6742	0.502792	0	0
Thraupidae.1	0	0	27	18	14.6742	0.502792	0	0
Thraupidae.1	0	0	27	18	14.6742	0.502792	0	0
Thraupidae.2	0	0	109	99	13.0594	1.03683	0.00917431	0.238532
Thraupidae.2	1	0	109	99	13.0594	1.03683	0.00917431	0.238532
Thraupidae.2	1	0	109	99	13.0594	1.03683	0.00917431	0.238532
Thraupidae.2	0	0	110	100	13.0594	1.03409	0.00909091	0.245454
Thraupidae.2	1	0	110	100	13.0594	1.03409	0.00909091	0.245454
Thraupidae.2	0	0	110	100	13.0594	1.03409	0.00909091	0.245454
Thraupidae.2	0	0	110	100	13.0594	1.03409	0.00909091	0.245454
Thraupidae.3	1	0	109	96	14.0537	0.988769	0.00917431	0.0733945
Thraupidae.3	0	0	109	96	14.0537	0.988769	0.00917431	0.0733945
Thraupidae.3	0	0	109	96	14.0537	0.988769	0.00917431	0.0733945
Thraupidae.3	0	1	109	96	14.0537	0.988769	0.00917431	0.0733945
Thraupidae.3	1	0	109	96	14.0537	0.988769	0.00917431	0.0733945
Thraupidae.3	0	0	109	96	14.0537	0.988769	0.00917431	0.0733945
Thraupidae.3	1	0	109	96	14.0537	0.988769	0.00917431	0.0733945
Threskiornithidae.0	0	0	33	12	58.2277	0.759547	0.757576	0.030303
Threskiornithidae.0	0	0	33	12	58.2277	0.759547	0.757576	0.030303
Threskiornithidae.0	1	0	33	12	58.2277	0.759547	0.757576	0.030303
Threskiornithidae.0	0	0	34	12	58.2277	0.746411	0.735294	0.0294118
Threskiornithidae.0	0	0	34	12	58.2277	0.746411	0.735294	0.0294118
Threskiornithidae.0	0	0	34	12	58.2277	0.746411	0.735294	0.0294118
Threskiornithidae.0	0	0	34	12	58.2277	0.746411	0.735294	0.0294118
Timaliidae.1	0	0	28	22	17.1815	0.59827	0	0.25
Timaliidae.1	0	1	28	22	17.1815	0.59827	0	0.25
Timaliidae.1	0	0	28	22	17.1815	0.59827	0	0.25
Timaliidae.1	0	0	29	22	17.1815	0.589003	0	0.241379
Timaliidae.1	0	0	28	22	17.1815	0.59827	0	0.25
Timaliidae.1	0	0	28	22	17.1815	0.59827	0	0.25
Timaliidae.1	0	0	28	22	17.1815	0.59827	0	0.25
Timaliidae.2	1	0	174	89	16.2307	0.598351	0.0229885	0.856322
Timaliidae.2	0	0	174	89	16.2307	0.598351	0.0229885	0.856322
Timaliidae.2	0	0	174	89	16.2307	0.598351	0.0229885	0.856322
Timaliidae.2	1	0	176	90	16.2307	0.60219	0.0228571	0.852273
Timaliidae.2	1	0	174	90	16.2307	0.598351	0.0229885	0.856322
Timaliidae.2	0	0	174	90	16.2307	0.598351	0.0229885	0.856322
Timaliidae.2	0	0	174	90	16.2307	0.598351	0.0229885	0.856322
Timaliidae.3	1	0	50	34	17.3265	0	0	0.8
Timaliidae.3	0	1	50	34	17.3265	0	0	0.8
Timaliidae.3	0	1	50	34	17.3265	0	0	0.8
Timaliidae.3	1	0	50	34	17.3265	0	0	0.8
Timaliidae.3	1	0	50	34	17.3265	0	0	0.8
Timaliidae.3	0	0	50	34	17.3265	0	0	0.8
Timaliidae.3	0	0	50	34	17.3265	0	0	0.8
Timaliidae.4	0	0	19	14	10.539	0.942675	0.105263	0.368421
Timaliidae.4	0	1	19	14	10.539	0.942675	0.105263	0.368421
Timaliidae.4	0	0	19	14	10.539	0.942675	0.105263	0.368421
Timaliidae.4	0	0	20	15	10.539	0.943348	0.105263	0.35
Timaliidae.4	0	1	19	14	10.539	0.942675	0.105263	0.368421
Timaliidae.4	0	0	19	14	10.539	0.942675	0.105263	0.368421
Timaliidae.4	0	0	19	14	10.539	0.942675	0.105263	0.368421
Tinamidae.0	0	0	47	45	71.8757	0.732147	0.0851064	0.617021
Tinamidae.0	1	0	47	45	71.8757	0.732147	0.0851064	0.617021
Tinamidae.0	0	0	47	45	71.8757	0.732147	0.0851064	0.617021
Tinamidae.0	1	0	47	45	71.8757	0.732147	0.0851064	0.617021
Tinamidae.0	1	0	45	43	71.8757	0.755008	0.0888889	0.6
Tinamidae.0	0	0	45	43	71.8757	0.755008	0.0888889	0.6
Tinamidae.0	1	0	45	43	71.8757	0.755008	0.0888889	0.6
Trochilidae.1	0	0	157	88	18.4873	0	0.0191083	0
Trochilidae.1	0	0	157	88	18.4873	0	0.0191083	0
Trochilidae.1	0	0	157	88	18.4873	0	0.0191083	0
Trochilidae.1	0	1	157	88	18.4873	0	0.0191083	0
Trochilidae.1	0	0	157	88	18.4873	0	0.0191083	0
Trochilidae.1	0	0	157	88	18.4873	0	0.0191083	0
Trochilidae.1	0	0	157	88	18.4873	0	0.0191083	0
Trochilidae.2	0	0	109	106	19.537	0.0915407	0.0825688	0
Trochilidae.2	1	0	109	106	19.537	0.0915407	0.0825688	0
Trochilidae.2	0	0	109	106	19.537	0.0915407	0.0825688	0
Trochilidae.2	1	0	109	106	19.537	0.0915407	0.0825688	0
Trochilidae.2	0	0	109	106	19.537	0.0915407	0.0825688	0
Trochilidae.2	0	0	109	106	19.537	0.0915407	0.0825688	0
Trochilidae.2	0	1	109	106	19.537	0.0915407	0.0825688	0
Trochilidae.3	0	0	14	9	14.7659	0	0.214286	0
Trochilidae.3	0	0	14	9	14.7659	0	0.214286	0
Trochilidae.3	0	0	14	9	14.7659	0	0.214286	0
Trochilidae.3	0	0	14	9	14.7659	0	0.214286	0
Trochilidae.3	0	0	14	9	14.7659	0	0.214286	0
Trochilidae.3	0	0	14	9	14.7659	0	0.214286	0
Trochilidae.3	0	0	14	9	14.7659	0	0.214286	0
Trochilidae.4	0	0	33	33	16.8637	0	0	0
Trochilidae.4	0	0	33	33	16.8637	0	0	0
Trochilidae.4	0	0	33	33	16.8637	0	0	0
Trochilidae.4	0	0	33	33	16.8637	0	0	0
Trochilidae.4	0	0	32	32	16.8637	0	0	0
Trochilidae.4	0	0	32	32	16.8637	0	0	0
Trochilidae.4	0	0	32	32	16.8637	0	0	0
Troglodytidae.0	0	0	78	48	18.4971	0	0.141026	0.910256
Troglodytidae.0	0	0	78	48	18.4971	0	0.141026	0.910256
Troglodytidae.0	1	0	78	48	18.4971	0	0.141026	0.910256
Troglodytidae.0	0	0	79	48	18.4971	0	0.141026	0.911392
Troglodytidae.0	1	0	78	48	18.4971	0	0.141026	0.910256
Troglodytidae.0	1	0	78	48	18.4971	0	0.141026	0.910256
Troglodytidae.0	1	0	78	48	18.4971	0	0.141026	0.910256
Trogonidae.0	0	0	43	19	33.1494	0.985055	0	0.488372
Trogonidae.0	0	0	43	19	33.1494	0.985055	0	0.488372
Trogonidae.0	0	0	43	19	33.1494	0.985055	0	0.488372
Trogonidae.0	1	0	43	19	33.1494	0.985055	0	0.488372
Trogonidae.0	0	0	43	19	33.1494	0.985055	0	0.488372
Trogonidae.0	0	0	43	19	33.1494	0.985055	0	0.488372
Trogonidae.0	0	0	43	19	33.1494	0.985055	0	0.488372
Turdidae.0	0	1	167	43	48.3143	0.947682	0.0538922	0.0898204
Turdidae.0	1	0	167	43	48.3143	0.947682	0.0538922	0.0898204
Turdidae.0	0	0	167	43	48.3143	0.947682	0.0538922	0.0898204
Turdidae.0	0	0	167	43	48.3143	0.947682	0.0538922	0.0898204
Turdidae.0	0	0	167	43	48.3143	0.947682	0.0538922	0.0898204
Turdidae.0	0	1	167	43	48.3143	0.947682	0.0538922	0.0898204
Turdidae.0	1	0	167	43	48.3143	0.947682	0.0538922	0.0898204
Turnicidae.0	0	0	16	7	35.0527	0.735622	0.5625	0
Turnicidae.0	0	0	16	7	35.0527	0.735622	0.5625	0
Turnicidae.0	0	0	16	7	35.0527	0.735622	0.5625	0
Turnicidae.0	0	0	16	7	35.0527	0.735622	0.5625	0
Turnicidae.0	0	0	16	7	35.0527	0.735622	0.5625	0
Turnicidae.0	0	0	16	7	35.0527	0.735622	0.5625	0
Turnicidae.0	0	0	16	7	35.0527	0.735622	0.5625	0
Tyrannidae.1	1	0	94	89	21.3465	0.571353	0.159575	0.223404
Tyrannidae.1	0	0	94	89	21.3465	0.571353	0.159575	0.223404
Tyrannidae.1	0	0	94	89	21.3465	0.571353	0.159575	0.223404
Tyrannidae.1	1	0	94	89	21.3465	0.571353	0.159575	0.223404
Tyrannidae.1	0	0	94	89	21.3465	0.571353	0.159575	0.223404
Tyrannidae.1	0	0	94	89	21.3465	0.571353	0.159575	0.223404
Tyrannidae.1	0	0	94	89	21.3465	0.571353	0.159575	0.223404
Tyrannidae.2	0	0	193	150	19.2955	0.498667	0.259067	0.170985
Tyrannidae.2	1	0	193	150	19.2955	0.498667	0.259067	0.170985
Tyrannidae.2	0	0	193	150	19.2955	0.498667	0.259067	0.170985
Tyrannidae.2	1	0	193	150	19.2955	0.498667	0.259067	0.170985
Tyrannidae.2	1	0	193	150	19.2955	0.498667	0.259067	0.170985
Tyrannidae.2	0	0	193	150	19.2955	0.498667	0.259067	0.170985
Tyrannidae.2	0	0	193	150	19.2955	0.498667	0.259067	0.170985
Tyrannidae.3	1	0	54	53	21.6518	0	0	0.833333
Tyrannidae.3	1	0	54	53	21.6518	0	0	0.833333
Tyrannidae.3	0	0	54	53	21.6518	0	0	0.833333
Tyrannidae.3	1	0	54	53	21.6518	0	0	0.833333
Tyrannidae.3	0	1	54	53	21.6518	0	0	0.833333
Tyrannidae.3	0	0	54	53	21.6518	0	0	0.833333
Tyrannidae.3	1	0	54	53	21.6518	0	0	0.833333
Tyrannidae.4	0	0	11	10	20.9829	0	0	0
Tyrannidae.4	0	0	11	10	20.9829	0	0	0
Tyrannidae.4	0	0	11	10	20.9829	0	0	0
Tyrannidae.4	0	0	11	10	20.9829	0	0	0
Tyrannidae.4	0	0	11	10	20.9829	0	0	0
Tyrannidae.4	0	0	11	10	20.9829	0	0	0
Tyrannidae.4	0	0	11	10	20.9829	0	0	0
Tyrannidae.5	0	0	32	31	21.8731	0.463414	0	0
Tyrannidae.5	0	0	32	31	21.8731	0.463414	0	0
Tyrannidae.5	0	0	32	31	21.8731	0.463414	0	0
Tyrannidae.5	1	0	32	31	21.8731	0.463414	0	0
Tyrannidae.5	0	0	32	31	21.8731	0.463414	0	0
Tyrannidae.5	0	0	32	31	21.8731	0.463414	0	0
Tyrannidae.5	1	0	32	31	21.8731	0.463414	0	0
Tytonidae.0	0	0	15	7	45.5714	0	0.2	0.533333
Tytonidae.0	0	0	15	7	45.5714	0	0.2	0.533333
Tytonidae.0	0	0	15	7	45.5714	0	0.2	0.533333
Tytonidae.0	0	0	15	7	45.5714	0	0.2	0.533333
Tytonidae.0	0	0	14	7	45.5714	0	0.214286	0.5
Tytonidae.0	0	0	14	7	45.5714	0	0.214286	0.5
Tytonidae.0	0	0	14	7	45.5714	0	0.214286	0.5
Vangidae.0	1	0	21	21	21.9938	0.191444	0	0.333333
Vangidae.0	1	0	21	21	21.9938	0.191444	0	0.333333
Vangidae.0	0	0	21	21	21.9938	0.191444	0	0.333333
Vangidae.0	1	0	22	22	21.9938	0.184907	0	0.318182
Vangidae.0	0	0	21	21	21.9938	0.191444	0	0.333333
Vangidae.0	0	0	21	21	21.9938	0.191444	0	0.333333
Vangidae.0	0	0	21	21	21.9938	0.191444	0	0.333333
Viduidae.0	0	0	20	20	17.0521	0	0.95	0
Viduidae.0	0	0	20	20	17.0521	0	0.95	0
Viduidae.0	0	0	20	20	17.0521	0	0.95	0
Viduidae.0	0	0	20	20	17.0521	0	0.95	0
Viduidae.0	0	0	20	20	17.0521	0	0.95	0
Viduidae.0	0	0	20	20	17.0521	0	0.95	0
Viduidae.0	1	0	20	20	17.0521	0	0.95	0
Vireonidae.0	1	0	51	36	18.5543	0.386735	0	0.0392157
Vireonidae.0	0	0	51	36	18.5543	0.386735	0	0.0392157
Vireonidae.0	1	0	51	36	18.5543	0.386735	0	0.0392157
Vireonidae.0	1	0	51	36	18.5543	0.386735	0	0.0392157
Vireonidae.0	0	0	51	36	18.5543	0.386735	0	0.0392157
Vireonidae.0	0	0	51	36	18.5543	0.386735	0	0.0392157
Vireonidae.0	0	1	51	36	18.5543	0.386735	0	0.0392157
Zosteropidae.0	0	0	83	35	53.4766	0.620627	0.0120482	0.0120482
Zosteropidae.0	0	0	83	35	53.4766	0.620627	0.0120482	0.0120482
Zosteropidae.0	0	0	83	35	53.4766	0.620627	0.0120482	0.0120482
Zosteropidae.0	0	0	84	36	53.4766	0.633288	0.0120482	0.0119048
Zosteropidae.0	0	0	83	35	53.4766	0.620627	0.0120482	0.0120482
Zosteropidae.0	0	0	83	35	53.4766	0.620627	0.0120482	0.0120482
Zosteropidae.0	0	0	83	35	53.4766	0.620627	0.0120482	0.0120482

## Sheet: notes
family.id	clade ID
mc.best	==1 if matching competition model favored by model selection
dde.best	==1 if DDexp model favored by model selection
N	clade size
max.N	maximum number of lineages co-occurring on same continent
clade.age	root age of clade phylogeny
diet.diversity	diet diversity
prop.open	proportion of lineages in open habitats
prop.strg.terr	proportion of lineages with 'strong' territory category
