# Supplementary material for: Tempo and mode of morphological evolution are decoupled from latitude in birds
Source: PLoS Biol. 2021 Aug 24;19(8):e3001270. doi: 10.1371/journal.pbio.3001270 (PMC8384433; doi:10.1371/journal.pbio.3001270)
Supplement: S13 Data — (TXT) [file pbio.3001270.s046.txt]

((((((Nothura_boraquira:22.67882885,(Nothura_minor:18.6690502,Nothura_chacoensis:18.6690502):4.009778653):1.705066175,(Nothura_darwinii:13.89111967,Nothura_maculosa:13.89111967):10.49277536):31.63979831,((Taoniscus_nanus:52.02487318,(((Nothoprocta_perdicaria:18.27079603,Nothoprocta_taczanowskii:18.27079603):4.938278131,(Nothoprocta_pentlandii:18.41685863,Nothoprocta_ornata:18.41685863):4.792215527):1.396125179,(Nothoprocta_curvirostris:18.70888917,Nothoprocta_cinerascens:18.70888917):5.896310169):27.41967384):0.1109723735,(Rhynchotus_rufescens:10.78002321,Rhynchotus_maculicollis:10.78002321):41.35582234):3.887847784):6.676449598,((Eudromia_formosa:15.0170066,Eudromia_elegans:15.0170066):33.74602928,(Tinamotis_ingoufi:31.45536274,Tinamotis_pentlandii:31.45536274):17.30767313):13.93710706):9.175591286,(((Tinamus_guttatus:30.79388757,((Tinamus_tao:23.40291701,Tinamus_osgoodi:23.40291701):5.287122547,Tinamus_solitarius:28.69003956):2.103848013):1.087789994,Tinamus_major:31.88167756):29.33932553,((Nothocercus_bonapartei:25.45609674,(Nothocercus_nigrocapillus:20.63897146,Nothocercus_julius:20.63897146):4.817125286):33.83008105,(((((Crypturellus_duidae:39.58060594,Crypturellus_strigulosus:39.58060594):4.268977751,Crypturellus_cinnamomeus:43.84958369):2.402948401,(Crypturellus_brevirostris:43.97396446,(Crypturellus_erythropus:38.79256634,Crypturellus_undulatus:38.79256634):5.181398126):2.278567632):0.1455420682,Crypturellus_soui:46.39807416):1.303608748,(((Crypturellus_casiquiare:43.33420923,(Crypturellus_obsoletus:38.35549105,Crypturellus_noctivagus:38.35549105):4.97871818):3.23604941,(((Crypturellus_tataupa:38.37766342,Crypturellus_kerriae:38.37766342):5.319989622,Crypturellus_ptaritepui:43.69765304):1.639189654,Crypturellus_berlepschi:45.33684269):1.23341595):0.8254860295,(((Crypturellus_bartletti:45.38961949,(Crypturellus_atrocapillus:43.85387284,(Crypturellus_cinereus:38.84300842,Crypturellus_variegatus:38.84300842):5.010864419):1.535746652):0.8478547943,Crypturellus_boucardi:46.23747428):0.6511166265,(Crypturellus_parvirostris:37.5186398,Crypturellus_transfasciatus:37.5186398):9.369951113):0.5071537616):0.305938239):11.58449488):1.934825302):10.65473112):36.83726777,(((((((((Dendrortyx_barbatus:8.254611891,(Dendrortyx_leucophrys:6.528285528,Dendrortyx_macroura:6.528285528):1.726326362):7.663052397,Philortyx_fasciatus:15.91766429):6.097846986,(((((Callipepla_californica:1.508309893,Callipepla_gambelii:1.508309893):3.220941895,(Callipepla_squamata:3.630967794,Callipepla_douglasii:3.630967794):1.098283994):2.941594025,(Colinus_leucopogon:4.305556804,((Colinus_cristatus:1.173451808,Colinus_virginianus:1.173451808):2.409166805,Colinus_nigrogularis:3.582618613):0.7229381915):3.365289009):5.675961045,Oreortyx_pictus:13.34680686):3.248853918,(((((Odontophorus_dialeucos:11.75308353,(Odontophorus_stellatus:11.18492828,(Odontophorus_atrifrons:9.540854778,Odontophorus_erythrops:9.540854778):1.644073497):0.568155258):0.4885600577,((Odontophorus_columbianus:9.761821947,Odontophorus_guttatus:9.761821947):1.948687778,(Odontophorus_speciosus:9.614496198,Odontophorus_leucolaemus:9.614496198):2.096013526):0.5311338668):0.1379908282,(((Odontophorus_hyperythrus:9.585205824,Odontophorus_gujanensis:9.585205823):1.538517527,Odontophorus_balliviani:11.12372335):0.7396986934,(Odontophorus_strophium:9.679605374,Odontophorus_capueira:9.679605374):2.18381667):0.5162123749):0.03825339921,(Odontophorus_melanonotus:9.655498506,Odontophorus_melanotis:9.655498506):2.762389313):2.323757025,((Dactylortyx_thoracicus:9.79120658,(Cyrtonyx_montezumae:3.493504816,Cyrtonyx_ocellatus:3.493504816):6.297701764):1.094031899,Rhynchortyx_cinctus:10.88523848):3.856406363):1.854015933):5.419850497):5.999065637,Ptilopachus_petrosus:28.01457691):1.55122516,(((((((((Francolinus_hartlaubi:10.8965622,(Francolinus_rufopictus:7.03076044,Francolinus_jacksoni:7.03076044):3.865801764):0.3616173552,(((Francolinus_erckelii:7.238981828,Francolinus_ochropectus:7.238981828):1.237842788,(Francolinus_castaneicollis:7.088257689,Francolinus_icterorhynchus:7.088257689):1.388566928):1.366197474,(((Francolinus_bicalcaratus:2.587786077,Francolinus_squamatus:2.587786077):5.134017274,((Francolinus_griseostriatus:6.177439875,Francolinus_nobilis:6.177439875):1.444340457,((Francolinus_ahantensis:6.245412597,(Francolinus_adspersus:2.171445078,Francolinus_capensis:2.171445078):4.07396752):0.04397098657,(Francolinus_hildebrandti:1.411109641,Francolinus_natalensis:1.411109641):4.878273943):1.332396748):0.1000230189):0.8200315259,(Francolinus_afer:6.323308023,(Francolinus_swainsonii:6.256145908,(Francolinus_swierstrai:6.202666526,Francolinus_leucoscepus:6.202666526):0.05347938148):0.06716211534):2.218526854):1.301187214):1.415157468):0.04755935863,(Francolinus_harwoodi:8.19646944,(Francolinus_camerunensis:6.972354542,Francolinus_clappertoni:6.972354542):1.224114898):3.109269478):3.800381712,((Perdicula_asiatica:7.146303915,((Perdicula_argoondah:5.389862501,Perdicula_manipurensis:5.389862501):1.171461939,Perdicula_erythrorhyncha:6.56132444):0.5849794754):4.09987925,(Ammoperdix_heyi:3.79872357,Ammoperdix_griseogularis:3.79872357):7.447459595):3.859937465):2.147812548,((Tetraogallus_tibetanus:5.797810546,((Tetraogallus_himalayensis:4.382034463,(Tetraogallus_caucasicus:4.279505014,Tetraogallus_altaicus:4.279505014):0.1025294481):0.06330398502,Tetraogallus_caspius:4.445338448):1.352472098):10.81901215,((Alectoris_barbara:6.165468976,(Alectoris_philbyi:2.803586465,((Alectoris_graeca:2.445563327,Alectoris_magna:2.445563327):0.3493304384,(Alectoris_chukar:1.870822431,Alectoris_rufa:1.870822431):0.9240713344):0.008692699391):3.361882511):0.1608500406,Alectoris_melanocephala:6.326319017):10.29050368):0.6371104818):0.6596497201,((Margaroperdix_madagascariensis:11.90782721,((((Coturnix_japonica:0.5911816982,Coturnix_coturnix:0.5911816982):10.11917352,(Coturnix_delegorguei:8.528629649,Coturnix_coromandelica:8.528629649):2.181725571):0.104143341,Coturnix_pectoralis:10.81449856):0.8124104898,Anurophasis_monorthonyx:11.62690905):0.2809181589):0.6410483547,(Coturnix_chinensis:6.454599103,Coturnix_ypsilophora:6.454599103):6.094276461):5.364707334):3.265965928,((Ithaginis_cruentus:18.84955077,((((Meleagris_gallopavo:4.471287145,Meleagris_ocellata:4.471287145):10.53195661,((((((Lerwa_lerwa:7.084251018,(Dendragapus_obscurus:1.640203747,Dendragapus_fuliginosus:1.640203747):5.444047271):0.202327044,(Tympanuchus_pallidicinctus:0.5662899893,(Tympanuchus_cupido:0.3275603103,Tympanuchus_phasianellus:0.3275603103):0.238729679):6.720288073):0.4111907099,(Centrocercus_urophasianus:0.6667298173,Centrocercus_minimus:0.6667298173):7.031038955):0.981293543,(((Tetrao_parvirostris:2.040202903,Tetrao_urogallus:2.040202903):2.074195004,(Tetrao_tetrix:1.669258265,Tetrao_mlokosiewiczi:1.669258265):2.445139642):1.556063279,(Dendragapus_canadensis:4.259720476,Dendragapus_falcipennis:4.259720476):1.41074071):3.008601129):0.305169836,(Lagopus_leucura:5.209486143,(Lagopus_muta:3.127264983,Lagopus_lagopus:3.127264983):2.082221161):3.774746008):3.043422011,(Bonasa_umbellus:10.6634492,(Bonasa_sewerzowi:3.497361002,Bonasa_bonasia:3.497361002):7.166088202):1.364204959):2.975589588):1.41983821,((Rhizothera_longirostris:11.23543652,Pucrasia_macrolopha:11.23543652):4.364785718,((((Syrmaticus_reevesii:7.089478668,((Syrmaticus_humiae:0.1148372624,Syrmaticus_ellioti:0.1148372624):2.325424495,Syrmaticus_mikado:2.440261758):4.64921691):0.07932158489,Syrmaticus_soemmerringii:7.168800253):2.785055607,(((Phasianus_colchicus:1.778573893,Phasianus_versicolor:1.778573893):6.399391931,(Chrysolophus_pictus:1.212899821,Chrysolophus_amherstiae:1.212899821):6.965066003):0.08586508582,((Crossoptilon_crossoptilon:2.72736778,((Crossoptilon_auritum:0.1019054146,Crossoptilon_mantchuricum:0.1019054146):2.332746061,Crossoptilon_harmani:2.434651476):0.2927163048):4.084906277,((((((Lophura_leucomelanos:1.456973299,Lophura_nycthemera:1.456973299):1.881945247,Lophura_bulweri:3.338918546):0.5267299571,((Lophura_swinhoii:3.500400579,Lophura_hoogerwerfi:3.500400579):0.0263983931,(Lophura_hatinhensis:0.1706133354,Lophura_edwardsi:0.1706133354):3.356185636):0.3388495314):0.3513355887,((Lophura_ignita:1.853446524,Lophura_diardi:1.853446524):1.113436483,Lophura_inornata:2.966883006):1.250101086):0.05849330944,Lophura_erythrophthalma:4.275477401):1.810963855,Catreus_wallichi:6.086441257):0.7258328003):1.451556853):1.69002495):4.714559513,((Perdix_perdix:1.874160852,Perdix_dauurica:1.874160852):1.073511392,Perdix_hodgsoniae:2.947672245):11.72074313):0.9318068628):0.8228597256):0.6596912008,(((Tragopan_blythii:3.859547456,Tragopan_satyra:3.859547456):1.94500794,((Tragopan_temminckii:4.747835756,Tragopan_melanocephalus:4.747835756):0.1675003191,Tragopan_caboti:4.915336076):0.8892193203):9.758006576,(((Lophophorus_impejanus:3.193528464,Lophophorus_sclateri:3.193528464):1.264819005,Lophophorus_lhuysii:4.458347469):6.592714642,(Tetraophasis_obscurus:1.808381378,Tetraophasis_szechenyii:1.808381378):9.242680733):4.51149986):1.52021119):1.766777609):1.952679377,((((Francolinus_sephaena:11.64423089,(Francolinus_pintadeanus:11.22499734,((Francolinus_gularis:3.996960989,Francolinus_pondicerianus:3.996960989):5.911193822,(Francolinus_pictus:8.371454379,Francolinus_francolinus:8.371454379):1.536700432):1.31684253):0.4192335503):2.690016996,((Francolinus_albogularis:11.45692044,(Francolinus_coqui:11.41717255,(Francolinus_schlegelii:8.070622478,Francolinus_lathami:8.070622478):3.346550076):0.03974788522):2.851761643,(((Bambusicola_thoracicus:5.891775519,Bambusicola_fytchii:5.891775519):4.564936415,(Gallus_sonneratii:3.321449397,((Gallus_varius:1.371735895,Gallus_gallus:1.371735895):1.141858141,Gallus_lafayetii:2.513594036):0.8078553611):7.135262537):1.957633526,(((((Francolinus_levaillantii:0.2588954599,Francolinus_levaillantoides:0.2588954599):2.808704024,Francolinus_shelleyi:3.067599484):0.08999652295,Francolinus_africanus:3.157596007):2.458497623,(Francolinus_streptophorus:4.962300548,Francolinus_finschi:4.962300548):0.6537930825):0.2945938624,Francolinus_psilolaemus:5.910687493):6.503657968):1.894336622):0.02556580469):4.557588873,((((Galloperdix_spadicea:4.179239396,Galloperdix_lunulata:4.179239396):1.066856969,Galloperdix_bicalcarata:5.246096365):4.929372368,Haematortyx_sanguiniceps:10.17546873):0.6814634464,(((Polyplectron_schleiermacheri:2.574315285,Polyplectron_malacense:2.574315285):2.209373811,((Polyplectron_katsumatae:2.431790091,((Polyplectron_bicalcaratum:0.8232278391,Polyplectron_chalcurum:0.8232278391):0.6592706361,Polyplectron_inopinatum:1.482498475):0.949291616):0.03226309995,Polyplectron_germaini:2.464053191):2.319635905):1.246256729,Polyplectron_napoleonis:6.029945825):4.826986354):8.034904581):0.3140814072,((Pavo_muticus:1.672637384,Pavo_cristatus:1.672637384):4.029796807,Afropavo_congensis:5.702434191):13.50348398):1.596311981):0.3773186773):2.367994803,((Rheinardia_ocellata:5.074227861,Argusianus_argus:5.074227861):18.41389391,(Xenoperdix_udzungwensis:19.90487593,((Rollulus_rouloul:14.34240831,(Caloperdix_oculeus:11.89789312,Melanoperdix_niger:11.89789312):2.444515192):3.321051596,((Arborophila_brunneopectus:8.357486722,Arborophila_charltonii:8.357486722):3.269386263,((((Arborophila_rubrirostris:8.299875725,Arborophila_cambodiana:8.299875725):1.302072535,Arborophila_javanica:9.60194826):1.738094787,((Arborophila_rufipectus:7.704245029,(Arborophila_torqueola:7.629076726,Arborophila_rolli:7.629076726):0.07516830383):3.287074145,(Arborophila_hyperythra:10.91203843,((((Arborophila_gingica:7.494884836,Arborophila_crudigularis:7.494884836):1.43026953,Arborophila_ardens:8.925154367):0.9264010943,Arborophila_davidi:9.851555461):0.8166537514,(Arborophila_atrogularis:9.152059481,(Arborophila_rufogularis:7.470861981,Arborophila_chloropus:7.470861981):1.6811975):1.516149731):0.2438292208):0.07928074108):0.3487238728):0.2680094079,(Arborophila_sumatrana:10.23895227,((Arborophila_mandellii:8.531538835,Arborophila_orientalis:8.531538835):1.178384701,Arborophila_campbelli:9.709923536):0.5290287296):1.369100189):0.01882052998):6.036586923):2.241416022):3.583245837):0.05942186094):3.18961841,Francolinus_nahani:26.73716204):2.828640032):24.33941905,((Penelopina_nigra:7.272206032,(((Aburria_aburri:1.542514665,(((Pipile_pipile:0.2233686988,Pipile_cumanensis:0.2233686988):0.3901603523,Pipile_cujubi:0.6135290511):0.6683284112,Pipile_jacutinga:1.281857462):0.2606572027):2.470350358,((Penelope_jacquacu:3.40708903,(((Penelope_purpurascens:2.902058706,Penelope_jacucaca:2.902058706):0.2358021807,Penelope_montagnii:3.137860887):0.2515824051,Penelope_perspicax:3.389443292):0.01764573752):0.2285453811,((((Penelope_ochrogaster:3.514432133,(Penelope_ortoni:3.380148045,(Penelope_albipennis:3.048960529,Penelope_dabbenei:3.048960529):0.3311875154):0.1342840884):0.0008234377222,Penelope_obscura:3.515255571):0.05717245651,(Penelope_barbata:3.063468396,Penelope_argyrotis:3.063468396):0.508959631):0.04391738208,(Penelope_marail:3.459906444,(Penelope_superciliaris:3.15765846,Penelope_pileata:3.15765846):0.302247984):0.1564389657):0.01928900141):0.377230612):3.202577978,(Chamaepetes_unicolor:2.895012675,Chamaepetes_goudotii:2.895012675):4.320430326):0.05676303076):5.565935084,((((((Ortalis_vetula:4.153949435,Ortalis_erythroptera:4.153949435):0.0150934277,Ortalis_leucogastra:4.169042863):1.172499628,(((((Ortalis_canicollis:4.050690309,Ortalis_wagleri:4.050690309):0.7099215144,Ortalis_superciliaris:4.760611823):0.06608924371,((Ortalis_garrula:0.7408379123,Ortalis_ruficauda:0.7408379123):2.263987809,Ortalis_cinereiceps:3.004825721):1.821875346):0.005379326842,Ortalis_guttata:4.832080394):0.09886054392,Ortalis_poliocephala:4.930940938):0.4106015527):0.1689281057,Ortalis_motmot:5.510470596):5.962468333,((Crax_alberti:3.408409963,(Crax_rubra:3.260441692,(((Crax_alector:1.294192523,Crax_fasciolata:1.294192523):1.338660283,(Crax_blumenbachii:2.533854361,Crax_globulosa:2.533854361):0.09899844503):0.5662047714,Crax_daubentoni:3.199057577):0.0613841154):0.1479682703):1.256670275,((((Mitu_mitu:2.534095396,Mitu_tomentosum:2.534095396):0.1146529381,((Mitu_tuberosum:1.125007756,Pauxi_unicornis:1.125007756):0.4403374143,Mitu_salvini:1.56534517):1.083403164):1.082967228,Pauxi_pauxi:3.731715563):0.2608826137,Nothocrax_urumutum:3.992598176):0.6724820613):6.807858691):0.675895806,Oreophasis_derbianus:12.14883473):0.6893063805):41.06708):6.290801516,(((Eulipoa_wallacei:22.35975207,((Megapodius_geelvinkianus:15.24557646,((Megapodius_eremita:12.60198121,((Megapodius_laperouse:12.01279593,Megapodius_reinwardt:12.01279593):0.2081268924,(Megapodius_affinis:3.53488892,Megapodius_freycinet:3.53488892):8.6860339):0.3810583939):1.167994671,(Megapodius_layardi:6.100181788,Megapodius_pritchardii:6.100181788):7.669794096):1.475600579):2.485291977,((Megapodius_bernsteinii:14.5011696,Megapodius_cumingii:14.5011696):2.302396569,(Megapodius_tenimberensis:14.80704875,Megapodius_nicobariensis:14.80704875):1.996517427):0.9273022683):4.628883631):10.82691255,Macrocephalon_maleo:33.18666462):4.304773863,(Leipoa_ocellata:29.50416029,(((Aepypodius_arfakianus:3.675933417,Aepypodius_bruijnii:3.675933417):4.023615397,Alectura_lathami:7.699548814):18.14304062,(Talegalla_jobiensis:15.30822323,(Talegalla_fuscirostris:12.63267187,Talegalla_cuvieri:12.63267187):2.675551357):10.53436621):3.661570849):7.987278195):22.70458415):18.41225378,((((Dendrocygna_autumnalis:4.646575033,Dendrocygna_arborea:4.646575033):10.40319886,((Dendrocygna_javanica:8.801237347,(Dendrocygna_bicolor:8.742874069,((Dendrocygna_viduata:8.129841435,Dendrocygna_guttata:8.129841435):0.522099176,Dendrocygna_eytoni:8.651940611):0.09093345791):0.05836327753):5.267887922,Dendrocygna_arcuata:14.06912527):0.9806486208):8.471542903,Thalassornis_leuconotus:23.52131679):8.501165849,(((((Cygnus_melancoryphus:10.23134079,((Cygnus_atratus:5.280672108,Cygnus_olor:5.280672108):2.5630523,((Cygnus_cygnus:1.783579676,Cygnus_columbianus:1.783579676):0.5576176656,Cygnus_buccinator:2.341197342):5.502527066):2.387616382):1.819158807,((((Anser_albifrons:1.204063173,Anser_fabalis:1.204063173):0.5230389339,(((Anser_cygnoides:0.3896193331,Anser_anser:0.3896193331):0.4745793434,Anser_brachyrhynchus:0.8641986764):0.4849076567,(Anser_indicus:0.9200644884,Anser_erythropus:0.9200644884):0.4290418448):0.3779957737):0.6699692014,(Chen_canagica:1.868712784,(Chen_rossii:0.4935591128,Chen_caerulescens:0.4935591128):1.375153671):0.5283585247):5.632571398,(Branta_bernicla:5.508033776,(Branta_ruficollis:4.548489762,((Branta_sandvicensis:0.9578946906,Branta_canadensis:0.9578946906):0.8653255805,(Branta_leucopsis:0.6056185683,Branta_hutchinsii:0.6056185683):1.217601703):2.725269491):0.9595440138):2.521608931):4.02085689):3.285555857,(Coscoroba_coscoroba:7.394134302,Cereopsis_novaehollandiae:7.394134302):7.941921151):3.038735953,Malacorhynchus_membranaceus:18.37479141):2.898774615,((((Heteronetta_atricapilla:15.89768997,Plectropterus_gambensis:15.89768997):2.748590155,Biziura_lobata:18.64628012):1.225461166,((((((((((Melanitta_fusca:2.471105831,Melanitta_perspicillata:2.471105831):3.553401816,Melanitta_nigra:6.024507647):1.546459098,((Lophodytes_cucullatus:5.652413556,((Mergus_octosetaceus:2.166637193,(Mergus_serrator:1.740588564,(Mergus_squamatus:1.499586584,Mergus_merganser:1.499586584):0.2410019797):0.4260486289):3.436489455,Mergellus_albellus:5.603126648):0.04928690805):1.245164444,((Bucephala_islandica:1.14212385,Bucephala_clangula:1.14212385):3.388188506,Bucephala_albeola:4.530312356):2.367265644):0.6733887447):1.130522535,((((Somateria_spectabilis:0.3083025995,Somateria_mollissima:0.3083025995):0.5245841585,Somateria_fischeri:0.832886758):4.110956024,Polysticta_stelleri:4.943842782):2.522458445,Histrionicus_histrionicus:7.466301227):1.235188053):0.1335962418,Clangula_hyemalis:8.835085522):0.7826215632,Callonetta_leucophrys:9.617707085):0.4382800554,((Chenonetta_jubata:9.912325292,(Sarkidiornis_melanotos:9.711368289,Salvadorina_waigiuensis:9.711368289):0.2009570024):0.09934727766,(((((((Netta_rufina:2.596410681,(Netta_peposaca:1.89720899,Netta_erythrophthalma:1.89720899):0.6992016914):0.2258134568,(((Aythya_nyroca:1.97366039,Aythya_innotata:1.97366039):0.03301276819,Aythya_australis:2.006673159):0.3120582069,((((Aythya_baeri:1.714660901,Aythya_marila:1.714660901):0.008673159758,Aythya_affinis:1.723334061):0.318685994,(Aythya_fuligula:1.755288034,Aythya_novaeseelandiae:1.755288034):0.2867320207):0.05603169673,((Aythya_ferina:0.4710676612,Aythya_valisineria:0.4710676612):0.9768010785,(Aythya_collaris:0.5144912145,Aythya_americana:0.5144912145):0.9333775251):0.6501830116):0.2206796142):0.5034927725):3.194671226,Cairina_scutulata:6.016895364):1.025147107,Marmaronetta_angustirostris:7.042042471):0.2152251514,(Cyanochen_cyanoptera:4.334014835,Pteronetta_hartlaubii:4.334014835):2.923252787):2.370231176,((Cairina_moschata:6.583404144,(Aix_sponsa:4.462058168,Aix_galericulata:4.462058168):2.121345976):1.925349011,((Alopochen_aegyptiaca:5.471777509,((Tadorna_tadorna:2.483749658,((Tadorna_ferruginea:0.5626868349,Tadorna_cana:0.5626868349):0.7036899914,(Tadorna_tadornoides:1.147482721,Tadorna_variegata:1.147482721):0.1188941051):1.217372832):2.545026291,Tadorna_radjah:5.028775949):0.4430015603):2.326581885,(((Chloephaga_poliocephala:3.838351814,Chloephaga_hybrida:3.838351814):0.2451531266,Chloephaga_picta:4.08350494):1.165332513,((Chloephaga_melanoptera:3.869463015,Chloephaga_rubidiceps:3.869463015):0.06095887433,Neochen_jubata:3.93042189):1.318415564):2.549521941):0.7103937611):1.118745643):0.1985238411,Hymenolaimus_malacorhynchos:9.826022639):0.1856499298):0.04431457147):0.6803430182,(((Anas_formosa:6.263989057,(Anas_andium:5.762145673,(((Anas_querquedula:3.384382708,(((Anas_smithii:0.3095094552,(Anas_rhynchotis:0.1344473074,Anas_clypeata:0.1344473074):0.1750621477):0.8017711859,(Anas_discors:0.1699895055,Anas_cyanoptera:0.1699895055):0.9412911355):0.110898796,Anas_platalea:1.222179437):2.162203271):0.4880326618,Anas_hottentota:3.87241537):0.01300960648,(Anas_puna:0.3705359721,Anas_versicolor:0.3705359721):3.514889005):1.876720696):0.5018433846):0.2698362502,(((Anas_capensis:3.162013778,(((Anas_acuta:0.9763561235,Anas_georgica:0.9763561235):0.3958344068,Anas_bahamensis:1.37219053):0.1404695916,Anas_erythrorhyncha:1.512660122):1.649353656):1.887397533,((((((Anas_melleri:0.7016196495,Anas_superciliosa:0.7016196495):0.008322108752,(((Anas_platyrhynchos:0.0531347424,Anas_poecilorhyncha:0.0531347424):0.2889497829,Anas_luzonica:0.3420845253):0.1348010831,((Anas_fulvigula:0.1386237831,Anas_rubripes:0.1386237831):0.3000722818,Anas_laysanensis:0.438696065):0.03818954345):0.2330561498):4.029074129,(Anas_gibberifrons:4.7301237,Anas_undulata:4.7301237):0.008892187262):0.04556921725,Anas_sparsa:4.784585105):0.2582877637,(Anas_flavirostris:1.972456454,Anas_crecca:1.972456454):3.070416415):0.001576149305,((Anas_castanea:0.03299872758,Anas_gracilis:0.03299872758):3.058861865,(((Anas_aucklandica:0.3656271376,Anas_chlorotis:0.3656271376):0.0907262995,Anas_nesiotis:0.4563534371):0.9578722903,Anas_bernieri:1.414225727):1.677634866):1.952588425):0.004962293246):1.077780736,((((Anas_sibilatrix:0.2854942619,Anas_americana:0.2854942619):1.077196478,Anas_penelope:1.362690739):3.57674943,Anas_eatoni:4.93944017):0.8995767575,(Anas_wyvilliana:5.343841775,(Anas_falcata:0.7710585547,Anas_strepera:0.7710585547):4.57278322):0.4951751524):0.2881751199):0.4066332605):0.3498612289,((((Tachyeres_pteneres:0.03317606665,Tachyeres_brachypterus:0.03317606665):0.5956938684,(Tachyeres_leucocephalus:0.04147762349,Tachyeres_patachonicus:0.04147762349):0.5873923116):3.465450687,Lophonetta_specularioides:4.094320622):0.149014026,(Amazonetta_brasiliensis:2.678159039,Speculanas_specularis:2.678159039):1.565175608):2.640351889):3.852643622):0.183969266,Merganetta_armata:10.92029942):5.153921139,Stictonetta_naevosa:16.07422056):3.797520723):0.2443708873,(((Oxyura_vittata:3.33784013,(((Oxyura_maccoa:2.384066813,Oxyura_leucocephala:2.384066813):0.347865102,Oxyura_australis:2.731931915):0.1822094994,Oxyura_jamaicensis:2.914141415):0.4236987153):6.479324983,Nomonyx_dominicus:9.817165113):9.154834397,(Nettapus_coromandelianus:6.700317514,(Nettapus_pulchellus:4.937403008,Nettapus_auritus:4.937403008):1.762914506):12.271682):1.144112664):1.157453847):10.74891662):46.58579377):21.83850852,((((((((((Turnix_tanki:4.18638964,Turnix_suscitator:4.18638964):19.14572495,((Turnix_nigricollis:21.69611171,(Turnix_varius:17.94084491,Turnix_worcesteri:17.94084491):3.755266808):0.0548560704,Turnix_pyrrhothorax:21.75096778):1.581146809):2.169306965,(Turnix_melanogaster:25.03870364,(((Turnix_ocellatus:18.49659236,(Turnix_sylvaticus:2.785898058,Turnix_hottentottus:2.785898058):15.7106943):3.596248741,Turnix_castanotus:22.0928411):2.63999106,((Turnix_maculosus:19.60782997,Turnix_velox:19.60782997):3.161311289,Turnix_olivii:22.76914126):1.963690899):0.305871478):0.4627179175):0.126501562,Turnix_everetti:25.62792312):9.424769795,Ortyxelos_meiffrenii:35.05269291):14.17232651,((((Stiltia_isabella:8.699087713,(((((Glareola_nuchalis:4.278991813,Glareola_pratincola:4.278991813):0.04145574848,Glareola_nordmanni:4.320447562):0.2244168159,Glareola_maldivarum:4.544864378):0.4539801592,Glareola_lactea:4.998844537):0.4663351029,(Glareola_ocularis:4.030215662,Glareola_cinerea:4.030215662):1.434963978):3.233908073):11.67691191,(Rhinoptilus_africanus:15.73800013,Rhinoptilus_cinctus:15.73800013):4.637999493):0.5951918917,(((Cursorius_coromandelicus:6.809319485,Cursorius_rufus:6.809319485):1.933271268,Cursorius_cursor:8.742590753):0.913649927,(Cursorius_somalensis:6.46936275,Cursorius_temminckii:6.46936275):3.18687793):11.31495083):1.873958984,(Rhinoptilus_chalcopterus:15.72212506,Rhinoptilus_bitorquatus:15.72212506):7.123025434):26.37986893):8.632828703,((Bartramia_longicauda:27.07521143,((Numenius_phaeopus:12.47917672,(Numenius_tahitiensis:11.80576691,Numenius_tenuirostris:11.80576691):0.673409816):3.425069929,((Numenius_americanus:11.6722068,Numenius_borealis:11.6722068):0.5909584,((Numenius_minutus:0.1866168675,Numenius_arquata:0.1866168675):4.869464404,Numenius_madagascariensis:5.056081271):7.207083929):3.641081451):11.17096478):17.41017813,(((((Xenus_cinereus:25.96872008,((Phalaropus_lobatus:6.439814702,Phalaropus_fulicarius:6.439814702):12.99338173,Steganopus_tricolor:19.43319643):6.535523648):3.09173626,(((((((Tringa_glareola:7.963341528,Tringa_totanus:7.963341528):0.4533775156,Tringa_stagnatilis:8.416719044):6.31931048,((Tringa_melanoleuca:8.224263425,Tringa_nebularia:8.224263425):3.046282721,Tringa_erythropus:11.27054614):3.465483378):2.149141067,(Tringa_guttifer:16.44935425,(Catoptrophorus_semipalmatus:13.29798288,Tringa_flavipes:13.29798288):3.151371376):0.4358163367):0.4377256749,(Heteroscelus_brevipes:6.679988118,Heteroscelus_incanus:6.679988118):10.64290815):2.854888175,(Tringa_ochropus:17.68985329,Tringa_solitaria:17.68985329):2.487931146):8.11309875,(Actitis_hypoleucos:15.16239304,Actitis_macularius:15.16239304):13.12849016):0.7695731488):3.917388896,(((((Scolopax_rochussenii:13.74610937,Scolopax_rosenbergii:13.74610937):4.099610571,(Scolopax_bukidnonensis:13.77929334,Scolopax_celebensis:13.77929334):4.066426602):1.066900722,(Scolopax_minor:16.30016519,(Scolopax_mira:15.89674798,(Scolopax_saturata:13.21295228,Scolopax_rusticola:13.21295228):2.6837957):0.4034172176):2.612455469):8.092490764,((((Gallinago_nobilis:12.77652956,(Gallinago_gallinago:11.97999603,((Gallinago_nigripennis:4.523752391,Gallinago_paraguaiae:4.523752391):6.508875569,Gallinago_hardwickii:11.03262796):0.9473680746):0.7965335232):1.065021768,((Gallinago_solitaria:13.48589668,((Gallinago_media:11.14044826,Gallinago_macrodactyla:11.14044826):2.150602652,(Gallinago_andina:11.14449024,Gallinago_stricklandii:11.14449024):2.146560676):0.1948457683):0.1433248797,((Gallinago_stenura:0.9196302261,Gallinago_megala:0.9196302261):9.850899256,Gallinago_undulata:10.77052948):2.85869208):0.2123297636):0.0944498964,(Gallinago_jamesoni:12.55243129,(Gallinago_imperialis:11.08789221,Gallinago_nemoricola:11.08789221):1.464539085):1.383569929):2.657427276,(Coenocorypha_aucklandica:0.5958187958,Coenocorypha_pusilla:0.5958187958):15.9976097):10.41168293):2.240564078,(Limnodromus_griseus:14.11197734,(Limnodromus_semipalmatus:11.04507359,Limnodromus_scolopaceus:11.04507359):3.066903749):15.13369817):3.73216973):6.926528578,((Arenaria_interpres:8.261733728,Arenaria_melanocephala:8.261733728):28.31524391,((((((((Calidris_melanotos:13.79585866,(Calidris_minutilla:11.70730436,Calidris_himantopus:11.70730436):2.088554297):2.264793204,((Calidris_pusilla:5.159274131,Calidris_mauri:5.159274131):10.65531503,(((Calidris_fuscicollis:14.3502593,Calidris_acuminata:14.3502593):1.024470811,(Calidris_minuta:12.41453369,(Calidris_ruficollis:11.99247668,Calidris_alba:11.99247668):0.4220570122):2.960196421):0.4010115082,(Calidris_alpina:9.35746639,(Calidris_maritima:2.488092328,Calidris_ptilocnemis:2.488092328):6.869374062):6.418275231):0.0388475376):0.2460627066):14.86487142,(Calidris_temminckii:30.58715727,(Calidris_bairdii:30.08464105,(Tryngites_subruficollis:30.03406053,Prosobonia_cancellata:30.03406053):0.05058052044):0.5025162168):0.3383660133):0.08014175734,Calidris_subminuta:31.00566504):0.1116364465,Calidris_ferruginea:31.11730149):0.4958069484,(Calidris_tenuirostris:11.01837623,(Aphriza_virgata:10.70566839,Calidris_canutus:10.70566839):0.3127078425):20.5947322):0.6771783833,Eurynorhynchus_pygmeus:32.29028682):0.01112712582,(Philomachus_pugnax:15.56842628,Limicola_falcinellus:15.56842628):16.73298767):4.275563697):3.32739617):1.862666683,(Lymnocryptes_minimus:29.77773768,(((Limosa_fedoa:8.304445609,Limosa_haemastica:8.304445609):3.72204317,Limosa_limosa:12.02648878):2.12052272,Limosa_lapponica:14.1470115):15.63072618):11.98930281):2.718349064):13.37245857):7.101295031,(Pluvianus_aegyptius:55.16060439,(((((((Charadrius_tricollaris:32.4887943,Charadrius_modestus:32.4887943):0.598016493,Phegornis_mitchellii:33.08681079):3.644961626,(((Charadrius_sanctaehelenae:32.96256942,Eudromias_morinellus:32.96256942):2.292720908,Charadrius_pecuarius:35.25529033):1.438478222,(((Thinornis_rubricollis:12.83520383,Thinornis_novaeseelandiae:12.83520383):6.436177099,(Charadrius_dubius:13.64945403,Elseyornis_melanops:13.64945403):5.6219269):17.16980745,(Charadrius_vociferus:36.39638747,(((Charadrius_asiaticus:34.93449875,(Charadrius_thoracicus:30.92865568,Charadrius_hiaticula:30.92865568):4.005843065):1.451714198,((Charadrius_javanicus:30.16342087,Charadrius_melodus:30.16342087):4.439554068,Charadrius_forbesi:34.60297494):1.783238005):0.008125961448,Charadrius_semipalmatus:36.39433891):0.002048568972):0.04480090891):0.2525801642):0.03800387275):0.02844543931,((((Charadrius_obscurus:27.00317819,Anarhynchus_frontalis:27.00317819):8.302487126,((((Charadrius_montanus:27.00122743,Charadrius_pallidus:27.00122743):0.2741046911,(Charadrius_alexandrinus:4.459613631,Charadrius_marginatus:4.459613631):22.81571849):0.5528921934,(Charadrius_ruficapillus:14.7698968,Charadrius_australis:14.7698968):13.05832752):6.312362223,(((Charadrius_bicinctus:12.91407201,Charadrius_wilsonia:12.91407201):3.496460362,(Charadrius_veredus:7.972151163,(Charadrius_mongolus:0.4203617888,Charadrius_leschenaultii:0.4203617888):7.551789374):8.438381213):15.07892501,(((Charadrius_collaris:25.47882299,Charadrius_peronii:25.47882299):5.877145447,Charadrius_placidus:31.35596844):0.02081085322,(Charadrius_alticola:2.010846371,Charadrius_falklandicus:2.010846371):29.36593292):0.1126780914):2.651129156):1.165078773):0.6906992497,Erythrogonys_cinctus:35.99636456):0.4339571253,(((((Vanellus_miles:19.9340439,Vanellus_duvaucelii:19.9340439):6.780052452,(((Vanellus_cinereus:20.40848799,Vanellus_tricolor:20.40848799):4.967657859,((Vanellus_indicus:23.57789414,(Vanellus_cayanus:20.62575349,Vanellus_crassirostris:20.62575349):2.952140653):0.4698019168,Vanellus_vanellus:24.04769606):1.328449794):1.118623414,(Vanellus_armatus:24.35478925,((Vanellus_senegallus:19.21786525,Vanellus_chilensis:19.21786525):3.736565592,(Vanellus_superciliosus:19.20730516,Vanellus_resplendens:19.20730516):3.747125685):1.400358404):2.139980019):0.2193270828):0.2895279136,(Vanellus_melanocephalus:21.25859514,Vanellus_gregarius:21.25859514):5.745029127):0.3078839324,((Vanellus_melanopterus:20.21317698,Vanellus_lugubris:20.21317698):4.968611909,((Vanellus_leucurus:20.03692583,Vanellus_albiceps:20.03692583):3.18521699,Vanellus_malarbaricus:23.22214282):1.959646063):2.129719309):0.07380629647,((Vanellus_tectus:20.211251,Vanellus_coronatus:20.211251):3.451215877,Vanellus_spinosus:23.66246688):3.722847615):9.045007194):0.3298961737):1.845242986,Oreopholus_ruficollis:38.60546085):5.507087358,(((Haematopus_fuliginosus:14.29728567,(((Haematopus_unicolor:0.3743908455,Haematopus_finschi:0.3743908455):0.9730352471,Haematopus_chathamensis:1.347426093):0.4323525396,Haematopus_ostralegus:1.779778632):12.51750704):3.237501859,Haematopus_moquini:17.53478753):1.692894834,(Haematopus_longirostris:13.25324941,(((Haematopus_palliatus:0.7362414135,Haematopus_bachmani:0.7362414135):1.084428684,Haematopus_ater:1.820670097):3.322535598,Haematopus_leucopodus:5.143205695):8.110043716):5.974432952):24.88486584):3.227975179,(Pluvialis_squatarola:9.501662277,((Pluvialis_apricaria:3.556820735,Pluvialis_fulva:3.556820735):2.678691731,Pluvialis_dominica:6.235512466):3.266149811):37.83886111):7.820081007):9.798538773):17.48611057,(((((((Caracara_cheriway:4.999963919,Caracara_plancus:4.999963919):6.535943168,(((Phalcoboenus_australis:2.803133516,(Phalcoboenus_carunculatus:2.720287899,(Phalcoboenus_megalopterus:2.186433998,Phalcoboenus_albogularis:2.186433998):0.5338539011):0.08284561727):1.908556104,(Daptrius_ater:2.938575329,(Milvago_chimachima:0.1478397423,Milvago_chimango:0.1478397423):2.790735587):1.773114291):5.091778321,Ibycter_americanus:9.803467942):1.732439145):14.82894151,Spiziapteryx_circumcincta:26.36484859):8.253306716,(((Polihierax_insignis:7.681568027,Polihierax_semitorquatus:7.681568027):13.3600537,((Microhierax_melanoleucos:11.52033545,(Microhierax_latifrons:9.4983839,(Microhierax_erythrogenys:0.1671558073,Microhierax_caerulescens:0.1671558073):9.331228092):2.021951552):1.000309594,Microhierax_fringillarius:12.52064505):8.520976686):5.296435552,((Falco_columbarius:13.75593816,(Falco_zoniventris:13.40261573,(Falco_naumanni:13.3679149,(((Falco_punctatus:13.35308922,(Falco_rupicoloides:13.35208149,((Falco_ardosiaceus:11.45509905,Falco_moluccensis:11.45509905):1.233541866,Falco_fasciinucha:12.68864091):0.6634405748):0.001007731236):0.0004457224137,(Falco_newtoni:1.342661153,Falco_araea:1.342661153):12.01087379):0.002493072359,(Falco_cenchroides:1.264228919,Falco_tinnunculus:1.264228919):12.0917991):0.01188688356):0.03470083367):0.3533224254):0.3040611101,(Falco_sparverius:13.32653915,(((Falco_dickinsoni:9.775696457,(Falco_amurensis:2.892566665,Falco_vespertinus:2.892566665):6.883129792):2.788190183,((Falco_deiroleucus:11.2989922,Falco_alopex:11.2989922):1.079726534,(Falco_longipennis:10.92693668,(((Falco_eleonorae:10.73164447,Falco_severus:10.73164447):0.05508751759,Falco_concolor:10.78673198):0.001966213813,(Falco_cuvierii:1.071863399,Falco_subbuteo:1.071863399):9.716834799):0.1382384842):1.45178205):0.185167909):0.3923743316,(Falco_novaeseelandiae:11.64839532,(((((Falco_biarmicus:1.968755145,((Falco_cherrug:1.27806753,Falco_subniger:1.27806753):0.4607939517,(Falco_jugger:1.418684716,Falco_rusticolus:1.418684716):0.3201767657):0.2298936634):2.172047475,(Falco_pelegrinoides:0.5235610727,Falco_peregrinus:0.5235610727):3.617241548):2.324037275,Falco_mexicanus:6.464839896):2.974005892,(Falco_chicquera:7.256498571,Falco_berigora:7.256498571):2.182347217):2.17756952,(Falco_hypoleucos:11.48177673,(Falco_rufigularis:8.247905997,Falco_femoralis:8.247905997):3.23387073):0.1346385811):0.03198001631):1.307865648):0.3702781744):0.7334601204):12.27805802):8.280098027):8.014901363,(Herpetotheres_cachinnans:24.57800935,((Micrastur_gilvicollis:13.65462776,Micrastur_buckleyi:13.65462776):4.960935137,((Micrastur_plumbeus:13.57696497,Micrastur_mirandollei:13.57696497):4.38099678,(Micrastur_ruficollis:16.63398003,(Micrastur_semitorquatus:14.04640035,Micrastur_mintoni:14.04640035):2.587579684):1.323981719):0.6576011524):5.962446452):18.05504732):35.92413577,(((((((((((((Loriculus_catamene:4.829344862,Loriculus_beryllinus:4.829344862):3.375256088,(Loriculus_stigmatus:7.597870857,Loriculus_aurantiifrons:7.597870857):0.6067300925):1.919300354,(Loriculus_exilis:8.12084439,(Loriculus_philippensis:1.30457278,Loriculus_galgulus:1.30457278):6.81627161):2.003056914):2.964865477,(((Loriculus_flosculus:11.27636435,((Loriculus_vernalis:9.101968476,Loriculus_tener:9.101968476):0.8216542576,Loriculus_pusillus:9.923622733):1.352741619):0.7513921593,Loriculus_amabilis:12.02775651):0.5632308873,Loriculus_sclateri:12.5909874):0.4977793824):15.6317402,(((Pezoporus_wallicus:10.79280302,Pezoporus_occidentalis:10.79280302):11.86219167,Bolbopsittacus_lunulatus:22.65499469):4.876142569,((Agapornis_roseicollis:7.405436219,(((Agapornis_nigrigenis:0.427003908,Agapornis_lilianae:0.427003908):0.5444404766,Agapornis_personatus:0.9714443846):0.5245152496,Agapornis_fischeri:1.495959634):5.909476585):12.53484331,(Agapornis_canus:18.17782393,(Agapornis_pullarius:16.27024786,(Agapornis_swindernianus:14.56017294,Agapornis_taranta:14.56017294):1.710074927):1.907576064):1.7624556):7.590857734):1.189369721):1.840037921,((((Cyclopsitta_gulielmitertii:1.991892922,Cyclopsitta_diophthalma:1.991892922):2.400726193,((Psittaculirostris_edwardsii:2.543131667,Psittaculirostris_salvadorii:2.543131667):0.661689843,Psittaculirostris_desmarestii:3.20482151):1.187797605):15.45174318,Melopsittacus_undulatus:19.8443623):0.729882836,((Oreopsittacus_arfaki:15.28840721,((((Psitteuteles_goldiei:4.140293142,(Psitteuteles_iris:3.337562779,Psitteuteles_versicolor:3.337562779):0.8027303631):3.723814512,(((Chalcopsitta_atra:5.710767035,((Chalcopsitta_sintillata:3.43837222,Chalcopsitta_duivenbodei:3.43837222):2.265145882,Chalcopsitta_cardinalis:5.703518102):0.007248932469):1.017968709,Pseudeos_fuscata:6.728735744):0.9949468931,((Glossopsitta_porphyrocephala:5.724368122,Glossopsitta_pusilla:5.724368122):1.527248948,((((Eos_bornea:3.011514383,Eos_squamata:3.011514383):0.1663281824,(Eos_reticulata:2.569568279,Eos_semilarvata:2.569568279):0.608274286):0.1478725181,(Eos_histrio:2.654040886,Eos_cyanogenia:2.654040886):0.6716741975):2.223356049,(Glossopsitta_concinna:5.486802696,((Trichoglossus_ornatus:3.275913833,Trichoglossus_rubiginosus:3.275913833):0.6721217572,((Trichoglossus_johnstoniae:2.606515832,Trichoglossus_chlorolepidotus:2.606515832):0.6829343534,(Trichoglossus_euteles:2.948463919,(Trichoglossus_flavoviridis:2.747373301,Trichoglossus_haematodus:2.747373301):0.2010906176):0.3409862673):0.6585854044):1.538767105):0.06226843715):1.702545937):0.4720655667):0.1404250171):1.039667303,((Lorius_chlorocercus:4.358829737,Lorius_domicella:4.358829737):1.520344183,((Lorius_garrulus:3.889158473,Lorius_albidinucha:3.889158473):1.605135651,(Lorius_lory:4.507916929,Lorius_hypoinochrous:4.507916929):0.9863771955):0.3848797953):3.024601038):1.46653618,(Neopsittacus_pullicauda:3.888717499,Neopsittacus_musschenbroekii:3.888717499):6.481593638):4.918096078):0.532313622,((((Charmosyna_rubrigularis:9.63305884,(Charmosyna_meeki:8.440105255,Charmosyna_amabilis:8.440105255):1.192953585):0.9226481155,(((Charmosyna_pulchella:9.697318578,(Charmosyna_josefinae:8.10301991,Charmosyna_rubronotata:8.10301991):1.594298669):0.3383683859,Charmosyna_multistriata:10.03568696):0.2570063322,(Charmosyna_margarethae:8.288183349,Charmosyna_placentis:8.288183349):2.004509947):0.2630136592):0.1321260364,(((Charmosyna_toxopei:8.202404012,Charmosyna_wilhelminae:8.202404012):2.161312955,(Charmosyna_papou:8.686149263,Charmosyna_diadema:8.686149263):1.677567704):0.1539166439,Charmosyna_palmarum:10.51763361):0.1701993811):0.4660342189,(Phigys_solitarius:4.10389354,((Vini_australis:2.916682353,(Vini_kuhlii:2.440710128,Vini_stepheni:2.440710128):0.4759722248):0.2232007638,(Vini_peruviana:2.382495324,Vini_ultramarina:2.382495324):0.7573877923):0.9640104235):7.049973671):4.666853626):4.753524294):9.986299773):0.8751843352,(((Lathamus_discolor:13.73945767,((((Eunymphicus_uvaeensis:0.8939968901,Eunymphicus_cornutus:0.8939968901):8.472796298,((Psittacella_modesta:4.35180635,Psittacella_picta:4.35180635):1.173528722,(Psittacella_brehmii:4.303264476,Psittacella_madaraszi:4.303264476):1.222070596):3.841458116):0.4136595493,((Cyanoramphus_forbesi:3.055006089,Cyanoramphus_saisseti:3.055006089):0.7449968764,((Cyanoramphus_auriceps:1.076749982,(Cyanoramphus_unicolor:0.5246827032,Cyanoramphus_malherbi:0.5246827032):0.5520672786):1.741495762,(Cyanoramphus_cookii:2.709815085,Cyanoramphus_novaezelandiae:2.709815085):0.1084306588):0.9817572214):5.980449772):1.28585175,(Prosopeia_splendens:5.630720047,(Prosopeia_personata:4.684423408,Prosopeia_tabuensis:4.684423408):0.946296639):5.43558444):2.673153182):7.326246334,((Barnardius_zonarius:12.82128871,(((Psephotus_dissimilis:7.660107558,((Psephotus_varius:5.409527459,Psephotus_haematonotus:5.409527459):1.246864044,Psephotus_chrysopterygius:6.656391503):1.003716055):1.181729474,Purpureicephalus_spurius:8.841837031):2.376043895,(Platycercus_icterotis:4.80607584,(((Platycercus_adscitus:0.5463235954,Platycercus_eximius:0.5463235954):0.7754042312,Platycercus_venustus:1.321727827):3.343298393,(Platycercus_elegans:1.508669095,Platycercus_caledonicus:1.508669095):3.156357125):0.1410496204):6.411805086):1.60340778):2.207333765,Northiella_haematogaster:15.02862247):6.037081532):9.365544974,((Neophema_chrysostoma:9.679956555,((Neophema_chrysogaster:1.569957575,Neophema_pulchella:1.569957575):5.030018415,((Neophema_splendida:5.832404154,Neophema_petrophila:5.832404154):0.597477009,Neophema_elegans:6.429881163):0.1700948271):3.079980564):12.18547306,Neopsephotus_bourkii:21.86542961):8.565819362):1.004480261):0.7012942926,((((((Alisterus_amboinensis:4.016420578,Alisterus_scapularis:4.016420578):0.6054186485,Alisterus_chloropterus:4.621839226):5.754257928,(Polytelis_anthopeplus:9.147614291,(Polytelis_swainsonii:6.542112146,Polytelis_alexandrae:6.542112146):2.605502146):1.228482862):0.8273518342,(Aprosmictus_jonquillaceus:3.952469752,Aprosmictus_erythropterus:3.952469752):7.250979236):14.74286119,((((Geoffroyus_simplex:5.148818207,(Geoffroyus_heteroclitus:4.212897957,Geoffroyus_geoffroyi:4.212897957):0.9359202503):6.809377364,((Psittinus_cyanurus:11.09080906,(Tanygnathus_gramineus:6.731413403,((Tanygnathus_sumatranus:5.055093234,Tanygnathus_lucionensis:5.055093234):1.155995862,Tanygnathus_megalorynchos:6.211089096):0.520324307):4.359395654):0.3750020011,((((Psittacula_himalayana:0.3387311032,Psittacula_finschii:0.3387311032):8.592660523,Psittacula_caniceps:8.931391626):0.8055830857,(Psittacula_roseata:7.073039609,Psittacula_cyanocephala:7.073039609):2.663935103):0.6235235498,(((Psittacula_columboides:3.025877581,Psittacula_calthropae:3.025877581):4.265917343,((Psittacula_derbiana:2.738317818,Psittacula_alexandri:2.738317818):3.982360048,Psittacula_longicauda:6.720677866):0.5711170586):2.18750694,((Psittacula_krameri:2.447388533,Psittacula_eques:2.447388533):4.746818743,Psittacula_eupatria:7.194207277):2.285094588):0.8811963962):1.105312797):0.4923845131):3.00460834,Eclectus_roratus:14.96280391):6.134678252,(((Prioniturus_waterstradti:13.09170258,(Prioniturus_platenae:10.93851512,Prioniturus_discurus:10.93851512):2.153187466):0.9794729317,Prioniturus_luconensis:14.07117552):1.048183616,(Prioniturus_montanus:14.05522729,(Prioniturus_flavicans:13.76485746,(Prioniturus_verticalis:12.86237688,(Prioniturus_mada:10.44731445,Prioniturus_platurus:10.44731445):2.415062431):0.9024805787):0.2903698234):1.064131846):5.978123031):4.848828016):1.993290374,(Micropsitta_bruijnii:8.142625415,((((Micropsitta_keiensis:0.536665306,Micropsitta_pusio:0.536665306):5.244978053,Micropsitta_geelvinkiana:5.781643359):2.073756508,Micropsitta_meeki:7.855399867):0.04764577865,Micropsitta_finschii:7.903045646):0.2395797692):19.79697514):4.197422978):1.338650478,(Psittrichas_fulgidus:29.54831779,(Coracopsis_nigra:8.985471861,Coracopsis_vasa:8.985471861):20.56284593):3.927356223):2.565952295,(((((((((Brotogeris_chiriri:1.536869913,Brotogeris_versicolurus:1.536869913):2.364857466,Brotogeris_sanctithomae:3.90172738):0.9820485233,Brotogeris_tirica:4.883775903):2.806107191,((Brotogeris_pyrrhoptera:3.161882005,Brotogeris_jugularis:3.161882005):1.68099572,(Brotogeris_cyanoptera:1.608023891,Brotogeris_chrysoptera:1.608023891):3.234853833):2.847005369):12.91110838,Myiopsitta_monachus:20.60099147):9.594134282,((Psilopsiagon_aymara:5.148140493,Psilopsiagon_aurifrons:5.148140493):23.46239391,((Triclaria_malachitacea:21.13968713,((((Hapalopsittaca_melanotis:6.560576825,Hapalopsittaca_pyrrhops:6.560576825):2.458595084,(Hapalopsittaca_amazonina:6.832213708,Hapalopsittaca_fuertesi:6.832213708):2.186958201):6.404311487,((((Pyrilia_barrabandi:6.54349045,Pyrilia_aurantiocephala:6.54349045):0.4361395122,Pyrilia_pyrilia:6.979629962):0.3739319856,(Pyrilia_vulturina:3.962875648,Pyrilia_caica:3.962875648):3.390686299):2.065972807,(Pyrilia_pulchra:4.423467173,Pyrilia_haematotis:4.423467173):4.996067581):6.003948642):5.313002453,((((Pionus_chalcopterus:1.930259436,Pionus_senilis:1.930259436):3.665018516,(Pionus_menstruus:5.550386333,Pionus_tumultuosus:5.550386333):0.04489161949):2.237037225,((Pionus_sordidus:2.528181037,Pionus_maximiliani:2.528181037):3.960921052,Pionus_fuscus:6.489102089):1.343213087):7.917345072,((Alipiopsitta_xanthops:10.24529745,Graydidascalus_brachyurus:10.24529745):3.829407595,(((((((Amazona_barbadensis:7.722031675,Amazona_mercenaria:7.722031675):0.04893654518,((Amazona_versicolor:2.107139202,Amazona_arausiaca:2.107139202):0.7634967875,(((Amazona_oratrix:0.52239228,Amazona_ochrocephala:0.52239228):0.5577088794,Amazona_auropalliata:1.080101159):1.043655864,Amazona_aestiva:2.123757023):0.7468789669):4.90033223):0.5005978343,(Amazona_pretrei:2.181582537,Amazona_tucumana:2.181582537):6.089983517):0.3936181384,((((Amazona_dufresniana:1.433593913,Amazona_rhodocorytha:1.433593913):1.819168761,Amazona_autumnalis:3.252762674):2.319711535,(Amazona_finschi:2.491850896,Amazona_viridigenalis:2.491850896):3.080623313):2.514653528,((Amazona_festiva:6.054703419,Amazona_vinacea:6.054703419):2.018233108,Amazona_amazonica:8.072936527):0.01419120983):0.5780564553):0.04783720092,(Amazona_agilis:5.446231732,(((Amazona_collaria:2.973260027,(Amazona_leucocephala:2.20835355,Amazona_vittata:2.20835355):0.764906477):0.7921478447,Amazona_ventralis:3.765407871):1.320422103,Amazona_albifrons:5.085829974):0.3604017576):3.266789661):0.2256098825,(Amazona_xantholora:8.243349762,(Amazona_imperialis:6.273585068,(Amazona_guildingii:2.119222838,Amazona_brasiliensis:2.119222838):4.154362229):1.969764695):0.6952815137):0.6095947023,(Amazona_farinosa:6.867060727,Amazona_kawalli:6.867060727):2.681165252):4.526479063):1.674955207):4.986825599):0.4032012854):2.274299255,Pionopsitta_pileata:23.41398639):5.196548018):1.584591346):0.745883112,(((Forpus_xanthops:13.20404602,((Forpus_conspicillatus:9.642388095,Forpus_coelestis:9.642388095):2.206404893,Forpus_modestus:11.84879299):1.355253028):0.6619893377,((Forpus_cyanopygius:8.349718097,Forpus_passerinus:8.349718097):0.352236164,Forpus_xanthopterygius:8.701954261):5.164081093):14.43781702,(((((((((((Aratinga_pertinax:9.539185312,(Aratinga_euops:9.304559958,Aratinga_aurea:9.304559958):0.2346253539):1.387056261,Aratinga_brevipes:10.92624157):0.7038930441,(Aratinga_acuticaudata:10.00599087,(Aratinga_nana:9.538433527,(Aratinga_cactorum:9.259016312,Aratinga_wagleri:9.259016312):0.2794172151):0.4675573443):1.624143745):0.7284032183,((Aratinga_rubritorquis:9.86830952,Aratinga_mitrata:9.86830952):2.359780158,(Aratinga_erythrogenys:10.99914405,Aratinga_leucophthalma:10.99914405):1.228945633):0.1304481567):0.05071869658,(Aratinga_weddellii:11.79535699,((((Aratinga_auricapillus:9.657051634,Aratinga_chloroptera:9.657051634):0.01902372669,(Aratinga_jandaya:0.4632304251,Aratinga_solstitialis:0.4632304251):9.212844935):1.86328593,Aratinga_holochlora:11.53936129):0.00737143503,Nandayus_nenday:11.54673273):0.2486242668):0.6138995396):0.003168106647,(Aratinga_finschi:9.508439582,Aratinga_canicularis:9.508439582):2.903985056):1.022424042,(((((((Ara_severus:6.502580092,Ara_militaris:6.502580092):1.311392023,(Ara_glaucogularis:6.669339949,Ara_rubrogenys:6.669339949):1.144632166):0.02846736194,(Ara_macao:3.510743631,Ara_chloropterus:3.510743631):4.331695846):0.1733453728,(Ara_ambiguus:6.733609138,Ara_ararauna:6.733609138):1.282175712):1.645589616,Orthopsittaca_manilata:9.661374466):0.6376165994,((Primolius_maracana:1.154073143,Primolius_auricollis:1.154073143):1.354802426,Primolius_couloni:2.508875569):7.790115496):1.310099218,Cyanopsitta_spixii:11.60909028):1.825758397):0.8452548027,((Anodorhynchus_leari:4.089241619,Anodorhynchus_hyacinthinus:4.089241619):8.215119704,((Diopsittaca_nobilis:5.570017691,Guaruba_guarouba:5.570017691):3.152166806,Leptosittaca_branickii:8.722184497):3.582176827):1.975742159):1.275532831,((Cyanoliseus_patagonus:13.89907149,(Rhynchopsitta_terrisi:4.641112174,Rhynchopsitta_pachyrhyncha:4.641112174):9.25795932):0.5865337056,((Pyrrhura_cruentata:6.481744563,(Pyrrhura_calliptera:4.986455367,Pyrrhura_egregia:4.986455367):1.495289196):0.6251111516,((((Pyrrhura_molinae:1.760013644,(Pyrrhura_lepida:0.9817174355,Pyrrhura_perlata:0.9817174355):0.7782962082):0.2383087565,Pyrrhura_frontalis:1.9983224):1.06851688,(((Pyrrhura_hoffmanni:2.38309997,Pyrrhura_rhodocephala:2.38309997):0.2071754015,(Pyrrhura_orcesi:1.877924323,(Pyrrhura_melanura:0.949269242,Pyrrhura_albipectus:0.949269242):0.9286550812):0.7123510481):0.4018382215,Pyrrhura_rupicola:2.992113593):0.0747256878):3.1964042,(((Pyrrhura_picta:4.66708602,((Pyrrhura_leucotis:0.9853220531,Pyrrhura_griseipectus:0.9853220531):3.662081737,Pyrrhura_devillei:4.647403791):0.01968222932):1.034107232,Pyrrhura_viridicata:5.701193252):0.5491658342,(Pyrrhura_hoematotis:5.089945868,Pyrrhura_pfrimeri:5.089945868):1.160413219):0.01288439432):0.8436122344):7.378749484):1.070031115):0.03235283976,(Enicognathus_ferrugineus:5.168529164,Enicognathus_leptorhynchus:5.168529164):10.41945999):2.118277362,(Deroptyus_accipitrinus:11.95130741,(Pionites_leucogaster:2.200749386,Pionites_melanocephalus:2.200749386):9.750558029):5.754959101):10.59758586):2.637156489):0.6391783812,((Ognorhynchus_icterotis:30.24597202,((Touit_dilectissimus:14.44835761,(((Touit_surdus:10.67127025,Touit_costaricensis:10.67127025):1.890528856,Touit_purpuratus:12.56179911):1.440959979,(Touit_stictopterus:10.48446203,Touit_melanonotus:10.48446203):3.518297058):0.4455985201):0.3788830796,(Touit_huetii:10.11265949,Touit_batavicus:10.11265949):4.714581193):15.41873133):0.1418577932,((Nannopsittaca_dachilleae:10.68842116,Nannopsittaca_panychlora:10.68842116):1.924023354,((Bolborhynchus_ferrugineifrons:5.102778776,Bolborhynchus_orbygnesius:5.102778776):1.231533441,Bolborhynchus_lineola:6.334312218):6.278132297):17.7753853):1.192357436):3.505800613,((((Poicephalus_crassus:9.096020865,(Poicephalus_rueppellii:7.627167456,Poicephalus_flavifrons:7.627167456):1.468853408):1.420299216,Poicephalus_robustus:10.51632008):0.1964229408,((((Poicephalus_senegalus:4.750253668,Poicephalus_rufiventris:4.750253668):2.298252132,Poicephalus_meyeri:7.0485058):0.06478989734,Poicephalus_cryptoxanthus:7.113295698):1.994106038,Poicephalus_gulielmi:9.107401735):1.605341286):3.183227387,Psittacus_erithacus:13.89597041):21.19001745):0.9556384455):9.084542423,(((((Cacatua_ophthalmica:11.64664072,((Cacatua_galerita:2.261298809,Cacatua_sulphurea:2.261298809):4.746737515,(Cacatua_alba:5.807001917,Cacatua_moluccensis:5.807001917):1.201034407):4.6386044):4.192422314,(Cacatua_haematuropygia:15.4871779,(((Cacatua_tenuirostris:12.5218515,Cacatua_goffiniana:12.5218515):2.790225709,(Cacatua_sanguinea:12.92373352,Cacatua_leadbeateri:12.92373352):2.38834369):0.004527993407,Cacatua_ducorpsii:15.3166052):0.1705726972):0.3518851382):3.625428515,(Cacatua_roseicapilla:17.18175663,Cacatua_pastinator:17.18175663):2.282734927):6.86639017,Probosciger_aterrimus:26.33088172):5.999939453,(((((Calyptorhynchus_latirostris:0.5964141784,Calyptorhynchus_funereus:0.5964141784):13.15066458,(Calyptorhynchus_baudinii:11.75213058,Calyptorhynchus_banksii:11.75213058):1.994948181):1.107257217,Calyptorhynchus_lathami:14.85433598):7.826574086,Callocephalon_fimbriatum:22.68091007):9.603332522,Nymphicus_hollandicus:32.28424259):0.0465785881):12.79534755):11.74054379,((Nestor_notabilis:3.58624161,Nestor_meridionalis:3.58624161):39.13352659,Strigops_habroptila:42.7197682):14.14694432):20.51184546,((((((((Pitta_ussheri:17.33314673,Pitta_brachyura:17.33314673):0.1708420106,((Pitta_versicolor:6.022807648,(((Pitta_anerythra:4.131727312,Pitta_elegans:4.131727312):1.530533636,(Pitta_superba:2.872916542,Pitta_iris:2.872916542):2.789344405):0.2727221074,(Pitta_steerii:5.125655203,Pitta_maxima:5.125655203):0.8093278518):0.08782459261):3.009196638,(Pitta_moluccensis:5.739899579,(Pitta_nympha:3.472728089,Pitta_sordida:3.472728089):2.26717149):3.292104707):8.471984454):2.576826305,((Pitta_angolensis:3.920710928,Pitta_reichenowi:3.920710928):13.73907705,Pitta_megarhyncha:17.65978798):2.421027069):1.153115746,((Pitta_dohertyi:18.3580861,(Pitta_kochi:8.475230731,Pitta_erythrogaster:8.475230731):9.882855365):0.6891734313,(Pitta_venusta:7.62072937,(Pitta_granatina:4.146903168,Pitta_arcuata:4.146903168):3.473826202):11.42653016):2.186671263):0.5793344651,(Pitta_phayrei:19.66424834,((((((Pitta_gurneyi:2.749434712,Pitta_elliotii:2.749434712):3.770568594,Pitta_cyanea:6.520003307):0.5496323556,(Pitta_baudii:3.584793664,Pitta_guajana:3.584793664):3.484841998):10.42826035,Pitta_schneideri:17.49789602):0.5626138133,Pitta_caerulea:18.06050983):0.4830967624,(Pitta_oatesi:6.295701053,(Pitta_soror:2.347498506,Pitta_nipalensis:2.347498506):3.948202547):12.24790554):1.120641748):2.149016915):20.21481141,((((Corydon_sumatranus:10.94985868,Psarisomus_dalhousiae:10.94985868):5.623274558,(Eurylaimus_steerii:12.89565369,((Cymbirhynchus_macrorhynchos:5.105898373,Serilophus_lunatus:5.105898373):5.990773747,((Eurylaimus_javanicus:3.783874455,Eurylaimus_ochromalus:3.783874455):5.514421062,Eurylaimus_samarensis:9.298295516):1.798376605):1.798981571):3.677479546):5.724382266,Pseudocalyptomena_graueri:22.2975155):16.99031979,(((Calyptomena_whiteheadi:5.759129837,Calyptomena_viridis:5.759129837):5.392573713,Calyptomena_hosii:11.15170355):18.45502344,(Smithornis_sharpei:14.37266403,(Smithornis_capensis:6.059377208,Smithornis_rufolateralis:6.059377208):8.313286824):15.23406296):9.681108299):2.74024138):16.70630108,(((((((Neopipo_cinnamomea:23.55831223,(((Platyrinchus_cancrominus:16.44055168,(Platyrinchus_flavigularis:14.30275082,Platyrinchus_leucoryphus:14.30275082):2.137800861):0.6116008902,(Platyrinchus_coronatus:9.957598982,Platyrinchus_platyrhynchos:9.957598982):7.094553587):2.470566396,(Platyrinchus_mystaceus:3.270759461,Platyrinchus_saturatus:3.270759461):16.2519595):4.035593263):4.761154297,((((Myiophobus_pulcher:7.477717512,(Myiophobus_lintoni:1.151897128,Myiophobus_ochraceiventris:1.151897128):6.325820384):11.3917184,(Myiotriccus_ornatus:18.14316799,Myiophobus_inornatus:18.14316799):0.7262679252):0.8444503399,(Pyrrhomyias_cinnamomeus:8.18084634,Hirundinea_ferruginea:8.18084634):11.53303991):3.700538828,(((((((Inezia_subflava:6.873687605,Inezia_inornata:6.873687605):2.889674971,(Inezia_tenuirostris:7.668389922,Inezia_caudata:7.668389922):2.094972654):2.611667216,(Euscarthmus_meloryphus:4.152221366,Euscarthmus_rufomarginatus:4.152221366):8.222808427):3.289164586,Stigmatura_budytoides:15.66419438):3.079515971,(((((Phyllomyias_burmeisteri:11.05515491,(Phyllomyias_cinereiceps:10.67205106,Phyllomyias_uropygialis:10.67205106):0.3831038445):2.795354537,(((Camptostoma_imberbe:5.996772342,Camptostoma_obsoletum:5.996772342):1.226418282,Ornithion_inerme:7.223190624):3.616791705,(Ornithion_semiflavum:7.396936134,Ornithion_brunneicapillus:7.396936134):3.443046195):3.010527117):4.521226436,(((Phyllomyias_nigrocapillus:14.85428057,(Mecocerculus_hellmayri:13.40144938,Phyllomyias_virescens:13.40144938):1.452831188):0.5074190903,Phyllomyias_plumbeiceps:15.36169966):2.803565184,(((Phyllomyias_griseocapilla:13.42324879,Phyllomyias_reiseri:13.42324879):3.725459275,(Phyllomyias_sclateri:13.62522673,Mecocerculus_poecilocercus:13.62522673):3.523481332):0.07977046552,(Mecocerculus_calopterus:9.08289425,Mecocerculus_minor:9.08289425):8.145584278):0.9367863161):0.2064710378):0.21946768,(((Zimmerius_vilissimus:4.929476844,(Zimmerius_cinereicapilla:4.781702211,Zimmerius_albigularis:4.781702211):0.1477746333):1.082682264,(((Zimmerius_flavidifrons:0.4194884036,Zimmerius_viridiflavus:0.4194884036):4.417639138,(Zimmerius_gracilipes:4.805092977,Zimmerius_villarejoi:4.805092977):0.03203456428):0.244789726,Zimmerius_chrysops:5.081917268):0.9302418408):0.3079763286,((Zimmerius_bolivianus:4.381671747,Zimmerius_improbus:4.381671747):1.232001717,Zimmerius_acer:5.613673464):0.7064619728):12.27106812):0.03731948129,Phyllomyias_weedeni:18.62852304):0.1151873059):2.602751759,((((Capsiempis_flaveola:10.93055433,(Phyllomyias_fasciatus:3.526883767,Phyllomyias_griseiceps:3.526883767):7.403670565):6.057183212,((Phaeomyias_murina:4.022876997,Phaeomyias_tumbezana:4.022876997):12.57332409,Nesotriccus_ridgwayi:16.59620109):0.3915364564):2.14184808,((Stigmatura_napensis:8.400056507,Pseudelaenia_leucospodia:8.400056507):5.703739288,(((Culicivora_caudacuta:10.51726625,((Serpophaga_nigricans:0.7396312014,Serpophaga_cinerea:0.7396312014):6.77058347,((Pseudocolopteryx_flaviventris:2.542167973,Pseudocolopteryx_acutipennis:2.542167973):1.784145132,(Pseudocolopteryx_dinelliana:3.65105342,Pseudocolopteryx_sclateri:3.65105342):0.6752596853):3.183901566):3.007051574):0.2170690574,(((Polystictus_pectoralis:3.062739875,Polystictus_superciliaris:3.062739875):4.742970254,(Serpophaga_hypoleuca:1.844272907,(Serpophaga_munda:1.215916987,Serpophaga_subcristata:1.215916987):0.6283559194):5.961437222):2.757902287,(((Anairetes_nigrocristatus:1.154001496,Anairetes_reguloides:1.154001496):4.861573028,((Anairetes_alpinus:4.050264175,((Anairetes_fernandezianus:1.362652009,Anairetes_parulus:1.362652009):2.606483097,Anairetes_flavirostris:3.969135106):0.08112906843):1.371786606,Anairetes_agilis:5.422050781):0.5935237426):0.5607049842,Anairetes_agraphia:6.576279508):3.987332908):0.1707228871):1.946226804,Mecocerculus_leucophrys:12.68056211):1.423233688):5.025789829):2.116335899,(((Elaenia_gigas:13.47170713,((Elaenia_strepera:11.80057209,(((Elaenia_chiriquensis:4.272966861,Elaenia_mesoleuca:4.272966861):0.9484391407,(Elaenia_fallax:3.818148269,((Elaenia_frantzii:2.076703587,Elaenia_albiceps:2.076703587):1.073833308,(Elaenia_pallatangae:3.092480932,Elaenia_martinica:3.092480932):0.0580559627):0.6676113748):1.403257732):5.921825036,((Elaenia_flavogaster:10.6920933,(Elaenia_parvirostris:10.54039824,Elaenia_ridleyana:10.54039824):0.1516950672):0.03465345536,(Elaenia_spectabilis:1.63900544,Elaenia_pelzelni:1.63900544):9.087741319):0.4164842777):0.657341053):0.4071442785,(Elaenia_dayi:2.052149225,Elaenia_obscura:2.052149225):10.15556714):1.263990763):1.500401882,(Elaenia_ruficeps:11.6236126,Elaenia_cristata:11.6236126):3.348496409):4.053159823,((Tyrannulus_elatus:14.92001143,(((Myiopagis_subplacens:4.002102895,Myiopagis_gaimardii:4.002102895):5.911654898,((Myiopagis_cotta:8.537571308,Myiopagis_flavivertex:8.537571308):1.097035872,Myiopagis_viridicata:9.63460718):0.2791506122):3.687811239,(Myiopagis_olallai:2.459979941,Myiopagis_caniceps:2.459979941):11.14158909):1.318442395):4.063011435,(Mecocerculus_stictopterus:18.20951147,(Phyllomyias_urichi:18.02351426,(Phyllomyias_zeledoni:17.65695333,(Suiriri_suiriri:4.916686142,Suiriri_islerorum:4.916686142):12.74026719):0.3665609309):0.1859972084):0.7735113898):0.04224597451):2.220652687):0.100540585):1.178225072,((((Legatus_leucophaius:14.6786071,((((Machetornis_rixosa:11.35448799,(Pitangus_lictor:9.6126265,Pitangus_sulphuratus:9.6126265):1.741861486):1.293174197,((((Tyrannopsis_sulphurea:6.119157662,Megarynchus_pitangua:6.119157662):3.752156862,((Myiodynastes_hemichrysus:4.407294267,Myiodynastes_luteiventris:4.407294267):1.431764237,((Myiodynastes_chrysocephalus:4.345629442,Myiodynastes_maculatus:4.345629442):0.9757110696,Myiodynastes_bairdii:5.321340512):0.5177179911):4.03225602):0.1474765447,((Tyrannus_niveigularis:7.040976212,((((Tyrannus_cubensis:4.227862522,Tyrannus_crassirostris:4.227862522):0.2101483721,((Tyrannus_couchii:2.573184608,(Tyrannus_savana:2.492619422,Tyrannus_dominicensis:2.492619422):0.08056518686):0.02412600723,Tyrannus_melancholicus:2.597310616):1.840700278):2.344767051,(Tyrannus_vociferans:6.198378238,(Tyrannus_verticalis:1.173274386,Tyrannus_forficatus:1.173274386):5.025103853):0.5843997066):0.252659748,((Tyrannus_caudifasciatus:4.944186179,Tyrannus_albogularis:4.944186179):1.514550801,Tyrannus_tyrannus:6.45873698):0.5767007129):0.005538518976):0.4663592989,(Empidonomus_aurantioatrocristatus:2.176291499,Empidonomus_varius:2.176291499):5.331044011):2.511455557):1.454932104,((Myiozetetes_cayanensis:5.311999131,Myiozetetes_similis:5.311999131):1.063685792,(Myiozetetes_granadensis:5.032330971,Myiozetetes_luteiventris:5.032330971):1.343353951):5.09803825):1.17393901):1.640238066,(((((Rhytipterna_immunda:1.355973946,Rhytipterna_simplex:1.355973946):0.2640733155,Rhytipterna_holerythra:1.620047262):1.03804465,(Casiornis_fuscus:1.336385765,Casiornis_rufus:1.336385765):1.321706146):4.891059203,(((((Myiarchus_yucatanensis:4.889163215,Myiarchus_ferox:4.889163215):0.7790374788,Myiarchus_venezuelensis:5.668200694):0.6237928242,(((Myiarchus_sagrae:5.984804945,((Myiarchus_barbirostris:5.232992072,Myiarchus_tyrannulus:5.232992072):0.5972724785,Myiarchus_nugator:5.83026455):0.1545403954):0.1368860943,(Myiarchus_crinitus:5.687375563,((Myiarchus_nuttingi:4.927448942,Myiarchus_cinerascens:4.927448942):0.7462659533,Myiarchus_semirufus:5.673714895):0.01366066723):0.434315477):0.09370515063,Myiarchus_antillarum:6.21539619):0.07659732756):0.03730860522,Myiarchus_phaeocephalus:6.329302123):0.09459104985,((((Myiarchus_validus:5.013616209,Myiarchus_oberi:5.013616209):0.640572804,Myiarchus_apicalis:5.654189013):0.5758289178,(((Myiarchus_tuberculifer:4.700339085,Myiarchus_cephalotes:4.700339085):1.170613826,(Myiarchus_panamensis:5.023028377,Myiarchus_magnirostris:5.023028377):0.8479245338):0.03015682566,Myiarchus_swainsoni:5.901109736):0.3289081946):0.0452394307,Myiarchus_stolidus:6.275257361):0.1486358114):1.125257942):1.346683778,(Sirystes_sibilator:3.05204536,Sirystes_albogriseus:3.05204536):5.843789533):5.392065356):0.3689022234,(Attila_bolivianus:7.794488714,(Attila_cinnamomeus:7.572663658,(Attila_phoenicurus:7.313421244,(((Attila_torridus:0.9343382802,Attila_spadiceus:0.9343382802):3.045992341,Attila_citriniventris:3.980330621):2.834162108,Attila_rufus:6.814492729):0.4989285154):0.2592424135):0.221825056):6.862313757):0.02180462698):1.145427774,(Ramphotrigon_megacephalum:12.66004371,((Ramphotrigon_ruficauda:5.32450727,Ramphotrigon_fuscicauda:5.32450727):4.571620061,Deltarhynchus_flammulatus:9.89612733):2.763916383):3.163991158):2.418636691,((((((((Aphanotriccus_audax:1.32135844,Aphanotriccus_capitalis:1.32135844):1.655713339,(Lathrotriccus_euleri:1.329618411,Lathrotriccus_griseipectus:1.329618411):1.647453367):8.225879909,((Xenotriccus_callizonus:2.379850932,Xenotriccus_mexicanus:2.379850932):6.635388137,Cnemotriccus_fuscatus:9.01523907):2.187712618):1.666743803,Ochthornis_littoralis:12.86969549):1.144797489,(((((Empidonax_virescens:8.025246246,((((Empidonax_wrightii:4.80359613,(Empidonax_minimus:4.758393387,((Empidonax_affinis:0.5806791946,Empidonax_oberholseri:0.5806791946):2.523341689,Empidonax_hammondii:3.104020883):1.654372503):0.0452027434):0.7868090559,(Empidonax_fulvifrons:1.961947254,Empidonax_atriceps:1.961947254):3.628457932):1.206966422,(Empidonax_albigularis:3.268553361,(Empidonax_traillii:2.398040915,Empidonax_alnorum:2.398040915):0.8705124458):3.528818247):0.8475722329,((Empidonax_flavescens:2.80858042,(Empidonax_occidentalis:0.4534079071,Empidonax_difficilis:0.4534079071):2.355172513):1.455421767,Empidonax_flaviventris:4.264002186):3.380941655):0.3803024055):3.98538572,((((Contopus_nigrescens:8.452010455,Contopus_sordidulus:8.452010455):2.535048173,((Contopus_ochraceus:8.972458269,Contopus_cinereus:8.972458269):0.9800152709,Contopus_caribaeus:9.95247354):1.034585089):0.1436531312,(Contopus_virens:8.371112411,Contopus_hispaniolensis:8.371112411):2.759599348):0.7028899285,(Contopus_cooperi:10.69338924,(Contopus_lugubris:10.68189218,(((Contopus_punensis:8.848218251,Contopus_latirostris:8.848218251):0.7211975973,Contopus_fumigatus:9.569415849):0.441228732,Contopus_albogularis:10.01064458):0.671247595):0.01149706422):1.140212448):0.1770302782):0.1164637932,(Sayornis_saya:5.996690456,(Sayornis_nigricans:1.430723779,Sayornis_phoebe:1.430723779):4.565966678):6.130405303):0.03040301526,(Contopus_pallidus:9.65047653,(Mitrephanes_olivaceus:3.223921411,Mitrephanes_phaeocercus:3.223921411):6.426555119):2.507022245):1.107079431,Contopus_pertinax:13.26457821):0.7499147742):1.375648288,(Myiophobus_fasciatus:3.610089278,Myiophobus_cryptoxanthus:3.610089278):11.78005199):0.608575087,(((((Muscisaxicola_griseus:8.840356976,Satrapa_icterophrys:8.840356976):1.37157578,((((Muscisaxicola_juninensis:0.982265715,((Muscisaxicola_flavinucha:0.6702165084,(Muscisaxicola_rufivertex:0.5351540807,Muscisaxicola_cinereus:0.5351540807):0.1350624277):0.1375642143,Muscisaxicola_albifrons:0.8077807228):0.1744849922):0.9964827836,Muscisaxicola_alpinus:1.978748499):0.01625149716,(Muscisaxicola_albilora:1.249410875,((Muscisaxicola_frontalis:0.4742652586,Muscisaxicola_capistratus:0.4742652586):0.4936675944,Muscisaxicola_maclovianus:0.967932853):0.281478022):0.7455891208):5.885334918,Muscisaxicola_maculirostris:7.880334914):2.331597842):0.756911491,Muscisaxicola_fluviatilis:10.96884425):1.147015069,((Cnemarchus_erythropygius:4.241724362,Polioxolmis_rufipennis:4.241724362):5.875916373,((((Xolmis_pyrope:8.383786954,Muscipipra_vetula:8.383786954):0.4719805353,((Myiotheretes_fuscorufus:4.020980152,(Myiotheretes_striaticollis:3.38551463,Myiotheretes_pernix:3.38551463):0.6354655215):0.2523485533,Myiotheretes_fumigatus:4.273328705):4.582438785):0.1353637621,(((Agriornis_albicauda:3.829208915,Agriornis_micropterus:3.829208915):1.35470686,((Agriornis_lividus:3.969065058,Agriornis_montanus:3.969065058):0.8553210772,Agriornis_murinus:4.824386135):0.3595296409):1.869441768,(Xolmis_coronatus:6.675009589,((Neoxolmis_rufiventris:4.111748895,Xolmis_rubetra:4.111748895):2.286375804,(Xolmis_cinereus:5.608581432,Xolmis_dominicanus:5.608581432):0.7895432663):0.2768848906):0.3783479541):1.937773708):0.5717664661,((Xolmis_salinarum:6.267090017,Xolmis_irupero:6.267090017):0.2023998793,Xolmis_velatus:6.469489897):3.093407821):0.5547430173):1.998218581):0.3144513704,((Lessonia_rufa:1.768322958,Lessonia_oreas:1.768322958):9.065437608,(((Knipolegus_poecilurus:8.115898588,Knipolegus_orenocensis:8.115898588):0.758364938,(((((Knipolegus_nigerrimus:2.157011876,Knipolegus_lophotes:2.157011876):2.691492929,(Knipolegus_franciscanus:4.632314848,Knipolegus_poecilocercus:4.632314848):0.2161899573):0.2536691866,(Knipolegus_aterrimus:3.075658618,(Knipolegus_cyanirostris:2.771615897,Knipolegus_striaticeps:2.771615897):0.3040427208):2.026515374):0.04686478516,Knipolegus_hudsoni:5.149038777):0.1510140986,Knipolegus_signatus:5.300052875):3.574210651):0.8340153357,Hymenops_perspicillatus:9.708278862):1.125481703):1.596550121):3.568405668):0.8037644291,(((Fluvicola_nengeta:13.74101245,((Sublegatus_modestus:1.074674559,(Sublegatus_arenarum:0.1711422229,Sublegatus_obscurior:0.1711422229):0.903532336):11.76319368,((((Alectrurus_tricolor:4.450326691,Alectrurus_risora:4.450326691):1.892561644,Gubernetes_yetapa:6.342888335):2.999117626,Arundinicola_leucocephala:9.342005961):1.358171089,(Pyrocephalus_rubinus:10.59658512,(Fluvicola_pica:0.8995221384,Fluvicola_albiventer:0.8995221384):9.697062984):0.1035919282):2.137691184):0.9031442198):0.7541713793,((Myiophobus_phoenicomitra:12.72937549,((Myiophobus_flavicans:1.343660094,Myiophobus_roraimae:1.343660094):11.38328705,Colorhamphus_parvirostris:12.72694714):0.002428354454):0.4018511938,(((Ochthoeca_diadema:8.857064596,Ochthoeca_leucophrys:8.857064596):2.258051638,(((Ochthoeca_thoracica:8.426689913,Ochthoeca_frontalis:8.426689913):1.640315171,Ochthoeca_nigrita:10.06700508):0.7781839341,Ochthoeca_pulchella:10.84518902):0.269927216):0.09867727781,(Tumbezia_salvini:10.45253874,((Ochthoeca_jelskii:7.518526192,Ochthoeca_cinnamomeiventris:7.518526192):2.921650005,((Ochthoeca_oenanthoides:8.112335466,Ochthoeca_fumicolor:8.112335466):1.82416118,(Ochthoeca_piurae:7.860651149,Ochthoeca_rufipectoralis:7.860651149):2.075845497):0.5036795511):0.01236254475):0.7612547701):1.917433175):1.363957146):1.053180278,Colonia_colonus:15.54836411):1.254116673):1.440190779):1.052816938,Muscigralla_brevicauda:19.2954885):3.229198679):0.8897378993):4.905041447):1.280918434,((((Conopias_parvus:4.244176537,Conopias_cinchoneti:4.244176537):1.407784667,(Conopias_trivirgatus:4.585070846,Conopias_albovittatus:4.585070846):1.066890358):23.20460704,(Tachuris_rubrigastra:24.10342438,Phelpsia_inornatus:24.10342438):4.753143868):0.6392654594,(((((Cnipodectes_subbrunneus:4.806150879,Cnipodectes_superrufus:4.806150879):9.754129863,Taeniotriccus_andrei:14.56028074):7.091498817,(((((Todirostrum_poliocephalum:4.4705229,Todirostrum_cinereum:4.4705229):1.522486174,(Todirostrum_chrysocrotaphum:5.057330093,Todirostrum_nigriceps:5.057330093):0.9356789805):0.4421719912,((Todirostrum_pictum:4.538329029,Todirostrum_viridanum:4.538329029):0.4619776188,Todirostrum_maculatum:5.000306648):1.434874417):3.995187366,((Poecilotriccus_calopterus:9.657017351,(((((Poecilotriccus_pulchellus:7.867116648,Poecilotriccus_ruficeps:7.867116648):0.7587650624,Poecilotriccus_fumifrons:8.62588171):0.7501795235,(Poecilotriccus_plumbeiceps:8.824098954,Poecilotriccus_capitalis:8.824098954):0.55196228):0.002388932994,Poecilotriccus_albifacies:9.378450167):0.2730287799,((Poecilotriccus_luluae:7.283181076,Poecilotriccus_russatus:7.283181077):1.06844522,(Poecilotriccus_sylvia:5.593056799,Poecilotriccus_latirostris:5.593056799):2.758569497):1.299852651):0.005538404589):0.001433072879,Poecilotriccus_senex:9.658450424):0.7719180068):4.929231175,((Hemitriccus_cinnamomeipectus:11.2815334,(((Hemitriccus_diops:9.309308981,Hemitriccus_flammulatus:9.309308981):1.702098843,(((Hemitriccus_zosterops:0.236520043,Hemitriccus_griseipectus:0.236520043):6.858107105,(Atalotriccus_pilaris:5.279507086,((Hemitriccus_minor:3.672673278,(Oncostoma_olivaceum:1.454729681,Oncostoma_cinereigulare:1.454729681):2.217943597):0.01698078313,(Lophotriccus_vitiosus:2.634230578,(Lophotriccus_galeatus:2.401131862,(Lophotriccus_pileatus:2.06755284,Lophotriccus_eulophotes:2.06755284):0.3335790222):0.2330987167):1.055423482):1.589853025):1.815120062):3.02641249,(Hemitriccus_furcatus:8.338035226,Hemitriccus_kaempferi:8.338035226):1.783004413):0.8903681849):0.2691324567,((Hemitriccus_josephinae:10.45818582,Hemitriccus_minimus:10.45818582):0.7766891955,((Hemitriccus_mirandae:11.19341551,(Hemitriccus_inornatus:11.16641218,((Hemitriccus_rufigularis:9.770909395,(Hemitriccus_margaritaceiventer:4.128439914,Hemitriccus_iohannis:4.128439914):5.64246948):1.31950693,((Hemitriccus_striaticollis:8.367600348,Hemitriccus_granadensis:8.367600348):0.4462929591,Hemitriccus_nidipendulus:8.813893307):2.276523017):0.07599585974):0.02700332299):0.02086239667,((Hemitriccus_orbitatus:9.075866578,Hemitriccus_spodiops:9.075866578):1.004697196,Hemitriccus_obsoletus:10.08056377):1.133714129):0.02059711669):0.04566525964):0.0009931179534):0.2866743196,((Myiornis_atricapillus:5.203806759,Myiornis_ecaudatus:5.203806759):1.678778332,(Myiornis_auricularis:5.378269768,Myiornis_albiventris:5.378269768):1.504315323):4.685622627):3.791391888):6.292179954):1.509611658,((((Tolmomyias_sulphurescens:8.359963029,(Tolmomyias_assimilis:8.281376384,(Tolmomyias_traylori:8.243864277,(Tolmomyias_flavotectus:7.781636337,(Tolmomyias_flaviventris:6.798044895,Tolmomyias_viridiceps:6.798044895):0.9835914422):0.4622279396):0.03751210746):0.07858664488):0.210160151,Tolmomyias_poliocephalus:8.57012318):9.530026345,((Rhynchocyclus_pacificus:13.61940947,Rhynchocyclus_brevirostris:13.61940947):0.9119795287,Rhynchocyclus_olivaceus:14.531389):3.568760525):2.882768675,Rhynchocyclus_fulvipectus:20.9829182):2.178473018):1.12094583,(((((Mionectes_striaticollis:3.093514392,Mionectes_olivaceus:3.093514392):4.161071205,(Mionectes_macconnelli:2.458148502,(Mionectes_oleagineus:2.229442871,Mionectes_rufiventris:2.229442871):0.2287056316):4.796437095):13.25340708,((Leptopogon_superciliaris:7.769122446,Leptopogon_amaurocephalus:7.769122446):3.234369997,(Leptopogon_taczanowskii:8.772130489,Leptopogon_rufipectus:8.772130489):2.231361953):9.504500238):1.365138536,((((((Phylloscartes_beckeri:12.44552205,(Phylloscartes_eximius:11.00922766,Phylloscartes_orbitalis:11.00922766):1.436294388):1.085684634,((Phylloscartes_kronei:12.04503503,(Phylloscartes_sylviolus:10.71959898,Phylloscartes_lanyoni:10.71959898):1.325436057):0.5739911376,Phylloscartes_flaviventris:12.61902617):0.912180516):0.8450515674,(Phylloscartes_ophthalmicus:13.98590789,(((Phylloscartes_roquettei:10.19326044,Phylloscartes_gualaquizae:10.19326044):2.545375691,(Phylloscartes_ceciliae:10.12329635,Phylloscartes_superciliaris:10.12329635):2.615339777):1.163267009,((Phylloscartes_parkeri:11.73843682,Phylloscartes_paulista:11.73843682):0.8385253052,Phylloscartes_difficilis:12.57696212):1.324941019):0.0840047463):0.3903503672):0.05268655819,Phylloscartes_virescens:14.42894481):0.05774112543,(Phylloscartes_nigrifrons:12.88029019,(Phylloscartes_ventralis:12.84892572,(Phylloscartes_venezuelanus:12.3078937,(Phylloscartes_flavovirens:9.82909641,Phylloscartes_chapmani:9.829096409):2.478797295):0.5410320127):0.03136447644):1.606395744):0.08777992774,(Phylloscartes_poecilotis:10.50589233,Phylloscartes_oustaleti:10.50589233):4.068573539):7.298665351):0.6572977471,((Corythopis_delalandi:6.78853122,Corythopis_torquatus:6.78853122):10.87972099,((Pseudotriccus_ruficeps:5.919766699,Pseudotriccus_simplex:5.919766699):1.589647821,Pseudotriccus_pelzelni:7.50941452):10.15883769):4.862176756):1.751908084):5.213496661):0.1045512527):1.001295285,((Piprites_griseiceps:14.14567172,Piprites_pileata:14.14567172):7.802045129,Piprites_chloris:21.94771685):8.653963394):1.879865577,((((((Tityra_semifasciata:4.200734816,Tityra_cayana:4.200734816):9.529792009,Tityra_inquisitor:13.73052682):4.374429968,(Xenopsaris_albinucha:17.12877346,((((Pachyramphus_marginatus:6.463129243,(Pachyramphus_albogriseus:4.084003383,Pachyramphus_polychopterus:4.084003383):2.379125859):0.7058925454,Pachyramphus_major:7.169021788):4.542365344,((Pachyramphus_castaneus:1.763425608,Pachyramphus_cinnamomeus:1.763425608):4.34961484,Pachyramphus_surinamus:6.113040448):5.598346684):3.323348997,((((Pachyramphus_rufus:0.722951434,Pachyramphus_spodiurus:0.722951434):7.5249122,(Pachyramphus_viridis:8.050619583,(Pachyramphus_xanthogenys:8.017272313,Pachyramphus_niger:8.017272313):0.03334727001):0.1972440506):0.7847746123,Pachyramphus_versicolor:9.032638246):3.290793863,(((Pachyramphus_aglaiae:1.351076993,Pachyramphus_homochrous:1.351076993):2.091499419,Pachyramphus_minor:3.442576412):2.234680568,Pachyramphus_validus:5.67725698):6.646175129):2.71130402):2.094037327):0.9761833365):4.527272384,(Iodopleura_fusca:7.45676674,(Iodopleura_isabellae:6.52682169,Iodopleura_pipra:6.52682169):0.9299450498):15.17546244):3.468314737,(((Schiffornis_turdina:6.191838859,Schiffornis_virescens:6.191838859):6.743973737,Schiffornis_major:12.9358126):5.907454635,((Laniocera_hypopyrra:5.075304383,Laniocera_rufescens:5.075304383):9.925135943,(Laniisoma_buckleyi:4.414144013,Laniisoma_elegans:4.414144013):10.58629631):3.842826905):7.257276683):6.208027298,((((((Myiobius_barbatus:1.585329326,Myiobius_atricaudus:1.585329326):2.25924372,Myiobius_villosus:3.844573045):1.101541768,Myiobius_sulphureipygius:4.946114813):6.599081098,Terenotriccus_erythrurus:11.54519591):12.65753189,(Onychorhynchus_coronatus:11.44026111,((Onychorhynchus_swainsoni:8.294267757,Onychorhynchus_mexicanus:8.294267757):2.16036436,Onychorhynchus_occidentalis:10.45463212):0.9856289904):12.76246669):7.587246893,Oxyruncus_cristatus:31.78997469):0.5185965198):0.1729746113):1.196126121,(((((((((Corapipo_gutturalis:1.868195054,Corapipo_altera:1.868195054):0.424614965,Corapipo_leucorrhoa:2.292810019):1.398096941,Masius_chrysopterus:3.69090696):3.998207915,Ilicura_militaris:7.689114875):1.276732532,((Antilophia_galeata:1.821259514,Antilophia_bokermanni:1.821259514):2.358594698,((Chiroxiphia_boliviana:2.888279614,(Chiroxiphia_pareola:2.5524787,Chiroxiphia_caudata:2.5524787):0.3358009138):0.7635602397,(Chiroxiphia_linearis:2.92982501,Chiroxiphia_lanceolata:2.92982501):0.7220148438):0.5280143586):4.785993195):2.663575955,(((Xenopipo_atronitens:5.105194977,Xenopipo_uniformis:5.105194977):3.077715055,Xenopipo_holochlora:8.182910032):2.815393735,(Xenopipo_unicolor:8.516578725,Xenopipo_flavicapilla:8.516578725):2.481725042):0.631119595):0.9450226804,(((((Manacus_candei:0.2761314795,Manacus_aurantiacus:0.2761314795):0.6112856208,(Manacus_vitellinus:0.4981399803,Manacus_manacus:0.4981399803):0.38927712):7.538275312,((Heterocercus_flavivertex:3.795969201,Heterocercus_aurantiivertex:3.795969201):0.8007975818,Heterocercus_linteatus:4.596766783):3.82892563):0.4314740704,(((Machaeropterus_regulus:6.939414824,(Pipra_cornuta:6.934269547,(Pipra_chloromeros:6.130205403,Machaeropterus_pyrocephalus:6.130205403):0.8040641445):0.005145276659):0.1971239509,((Pipra_rubrocapilla:2.152224172,(Pipra_mentalis:1.370173941,Pipra_erythrocephala:1.370173941):0.7820502316):3.281313316,(Machaeropterus_deliciosus:4.712046692,Pipra_pipra:4.712046692):0.7214907965):1.703001287):0.6492779948,((Pipra_aureola:0.8230638164,Pipra_fasciicauda:0.8230638164):0.8751534205,Pipra_filicauda:1.698217237):6.087599533):1.071349713):0.4531370163,(((Lepidothrix_vilasboasi:3.771826223,Lepidothrix_coronata:3.771826223):1.20289441,((Lepidothrix_iris:3.109387832,Lepidothrix_nattereri:3.109387832):1.709376065,((Lepidothrix_isidorei:3.968001231,Lepidothrix_suavissima:3.968001231):0.660812322,Lepidothrix_serena:4.628813553):0.1899503432):0.1559567361):0.001967157286,Lepidothrix_coeruleocapilla:4.97668779):4.333615709):3.264142543):3.785207616,((Tyranneutes_virescens:3.192920819,Tyranneutes_stolzmanni:3.192920819):6.192765205,(((Neopelma_pallescens:4.281403079,Neopelma_aurifrons:4.281403079):1.085630187,(Neopelma_sulphureiventer:4.000356379,Neopelma_chrysolophum:4.000356379):1.366676888):0.05725418294,Neopelma_chrysocephalum:5.424287449):3.961398575):6.973967634):13.04626829,((((((Pipreola_aureopectus:11.05190753,Pipreola_jucunda:11.05190753):1.436019611,Pipreola_formosa:12.48792714):1.199909954,(((Pipreola_pulchra:11.0695648,Pipreola_intermedia:11.0695648):1.749286079,Pipreola_chlorolepidota:12.81885088):0.5397316934,(Pipreola_lubomirskii:10.40925001,Pipreola_whitelyi:10.40925001):2.949332561):0.3292545217):0.1712701035,(Pipreola_riefferii:12.72337963,(Pipreola_arcuata:11.00535329,Pipreola_frontalis:11.00535329):1.71802634):1.135727564):2.935645589,Ampelioides_tschudii:16.79475278):7.245306357,(((Calyptura_cristata:20.70481779,Zaratornis_stresemanni:20.70481779):0.922261412,(((Doliornis_sclateri:4.698527989,Doliornis_remseni:4.698527989):7.558321749,(Ampelion_rubrocristatus:4.682295608,Ampelion_rufaxilla:4.682295608):7.574554129):4.347089351,((Phytotoma_rara:6.281252838,Phytotoma_raimondii:6.281252838):1.657227073,Phytotoma_rutila:7.938479912):8.665459176):5.02314011):0.7325525634,(((Carpornis_cucullata:6.133322315,Carpornis_melanocephala:6.133322315):13.14018691,((Rupicola_peruvianus:5.514682026,Rupicola_rupicola:5.514682026):2.141553208,(Phoenicircus_carnifex:3.119468262,Phoenicircus_nigricollis:3.119468262):4.536766973):11.61727399):2.269006739,(((Haematoderus_militaris:14.71618213,((((Cephalopterus_ornatus:1.879507667,(Cephalopterus_glabricollis:1.539915574,Cephalopterus_penduliger:1.539915574):0.3395920929):1.098638011,Perissocephalus_tricolor:2.978145679):0.8315186523,Pyroderus_scutatus:3.809664331):7.130633343,Querula_purpurata:10.94029767):3.775884454):3.972558913,((((Porphyrolaema_porphyrolaema:13.48774041,((Gymnoderus_foetidus:8.20367163,Conioptilon_mcilhennyi:8.20367163):3.159084964,(((Carpodectes_antoniae:2.120680104,Carpodectes_hopkei:2.120680104):0.4579041645,Carpodectes_nitidus:2.578584269):1.598902424,(Xipholena_punicea:2.654840154,(Xipholena_lamellipennis:2.200685711,Xipholena_atropurpurea:2.200685711):0.4541544431):1.52264654):7.185269901):2.124983813):0.9466366496,(Procnias_albus:11.3540077,((Procnias_nudicollis:8.394410496,Procnias_averano:8.394410496):1.622951884,Procnias_tricarunculatus:10.01736238):1.336645316):3.08036936):3.913755551,(((Tijuca_condita:3.996216416,Tijuca_atra:3.996216416):5.447000603,((((Lipaugus_lanioides:6.727816089,Lipaugus_weberi:6.727816089):0.9879638871,Lipaugus_vociferans:7.715779976):0.3992720756,(Lipaugus_fuscocinereus:5.951101339,Lipaugus_streptophorus:5.951101339):2.163950712):0.7356381646,(Lipaugus_uropygialis:7.52973815,Lipaugus_unirufus:7.52973815):1.320952066):0.5925268033):8.649037249,Phibalura_flavirostris:18.09225427):0.2558783397):0.07473475377,((((Cotinga_amabilis:7.884209893,Cotinga_nattererii:7.884209893):2.589849782,(Cotinga_maculata:8.19468755,Cotinga_ridgwayi:8.19468755):2.279372126):0.3910575652,Cotinga_cotinga:10.86511724):0.1986775527,(Cotinga_cayana:0.2407445644,Cotinga_maynana:0.2407445644):10.82305023):7.359072568):0.2658736794):2.07357352,(Snowornis_cryptolophus:7.904538254,Snowornis_subalaris:7.904538254):12.85777631):0.780201403):0.8171157972):1.68042738):5.365862804):4.271749999):18.75904666,((((Myrmornis_torquata:18.4101339,(Pygiptila_stellaris:11.69180557,Thamnistes_anabatinus:11.69180557):6.718328327):2.660456109,(((((Megastictus_margaritatus:15.19756623,(((Thamnomanes_saturninus:4.465086267,Thamnomanes_ardesiacus:4.465086267):5.403862909,(Thamnomanes_caesius:3.00720408,Thamnomanes_schistogynus:3.00720408):6.861745096):3.224101372,Myrmotherula_hauxwelli:13.09305055):2.104515683):1.401255278,((((Dysithamnus_puncticeps:9.549536287,Dysithamnus_leucostictus:9.549536287):3.095339032,((((((Herpsilochmus_motacilloides:0.3446455647,Herpsilochmus_parkeri:0.3446455647):6.323412221,((Herpsilochmus_sellowi:5.926699562,Herpsilochmus_atricapillus:5.926699562):0.7231005948,Herpsilochmus_dugandi:6.649800157):0.01825762803):0.5069315375,(((Herpsilochmus_pileatus:5.567210428,Herpsilochmus_stictocephalus:5.567210428):1.257124256,Herpsilochmus_roraimae:6.824334685):0.03696982624,Herpsilochmus_dorsimaculatus:6.861304511):0.3136848117):0.2314680666,(Herpsilochmus_rufimarginatus:6.590056873,Herpsilochmus_gentryi:6.590056873):0.8164005166):0.1561776268,((Herpsilochmus_axillaris:6.513592925,Herpsilochmus_pectoralis:6.513592925):0.6621136459,(Herpsilochmus_longirostris:6.246755044,Herpsilochmus_sticturus:6.246755044):0.9289515266):0.3869284456):4.661896999,((Dysithamnus_striaticeps:10.20067409,(Dysithamnus_occidentalis:8.495732722,Dysithamnus_mentalis:8.495732722):1.704941366):1.549896127,((Dysithamnus_xanthopterus:8.191942941,Dysithamnus_plumbeus:8.191942941):2.287680518,Dysithamnus_stictothorax:10.47962346):1.270946756):0.4739617998):0.420343304):0.9412515741,((((((Thamnophilus_atrinucha:3.998611124,Thamnophilus_bridgesi:3.998611124):2.385616985,Sakesphorus_bernardi:6.38422811):3.815285717,((Sakesphorus_melanonotus:9.790544873,((Thamnophilus_nigriceps:2.03747565,Thamnophilus_praecox:2.03747565):7.606273086,((((Thamnophilus_stictocephalus:1.96420772,Thamnophilus_punctatus:1.96420772):1.982325494,((Thamnophilus_pelzelni:1.000801325,Thamnophilus_sticturus:1.000801325):1.480544518,Thamnophilus_ambiguus:2.481345842):1.465187371):5.556684906,(((Thamnophilus_caerulescens:8.046536894,((Xenornis_setifrons:7.884179186,Thamnophilus_aethiops:7.884179186):0.04939185156,Thamnophilus_aroyae:7.933571038):0.1129658558):1.414366433,Thamnophilus_divisorius:9.460903327):0.002351308165,Thamnophilus_unicolor:9.463254635):0.03996348497):0.06744486665,(Thamnophilus_cryptoleucus:0.6503991867,Thamnophilus_nigrocinereus:0.6503991867):8.9202638):0.07308574956):0.1467961374):0.01095399269,((Thamnophilus_insignis:5.450249604,Thamnophilus_amazonicus:5.450249604):0.1405834148,Sakesphorus_melanothorax:5.590833019):4.210665847):0.3980149607):0.01949178936,(Thamnophilus_schistaceus:6.435132979,Thamnophilus_murinus:6.435132979):3.783872638):0.2868745706,((Thamnophilus_doliatus:5.187351126,(Thamnophilus_zarumae:3.766947573,(Thamnophilus_multistriatus:2.511815547,(Thamnophilus_tenuepunctatus:0.6097709521,Thamnophilus_palliatus:0.6097709521):1.902044595):1.255132026):1.420403553):0.05829257556,(Thamnophilus_ruficapillus:2.008822434,Thamnophilus_torquatus:2.008822434):3.236821268):5.260236485):2.649688369,((Sakesphorus_luctuosus:3.533333757,Sakesphorus_canadensis:3.533333757):9.273975906,Sakesphorus_cristatus:12.80730966):0.3482588925):0.4305583378):2.918450375,((Dichrozona_cincta:12.82508909,Myrmotherula_fluminensis:12.82508909):3.355835083,((Taraba_major:8.951544058,(Cymbilaimus_lineatus:8.437774693,Cymbilaimus_sanctaemariae:8.437774693):0.5137693646):2.73404157,((Batara_cinerea:9.285006178,Hypoedaleus_guttatus:9.285006178):1.682419552,((Frederickena_viridis:6.952853118,Frederickena_unduligera:6.952853118):2.315210759,(Mackenziaena_severa:6.095773754,Mackenziaena_leachii:6.095773754):3.172290123):1.699361853):0.7181598983):4.495338547):0.323653093):0.09424423972):0.7390603073,((((((((Hypocnemis_flavescens:6.772189993,Hypocnemis_hypoxantha:6.772189993):2.100116696,(Hypocnemis_subflava:6.674778654,Hypocnemis_ochrogyna:6.674778654):2.197528035):0.4402674658,((Hypocnemis_cantator:6.84834555,Hypocnemis_peruviana:6.84834555):1.455010685,Hypocnemis_striata:8.303356235):1.00921792):1.542498674,((((Drymophila_devillei:6.522834846,Drymophila_ferruginea:6.522834846):0.6133838266,Drymophila_caudata:7.136218673):0.2785055639,Drymophila_rubricollis:7.414724237):2.895730246,((Drymophila_genei:6.885623329,Drymophila_ochropyga:6.885623329):2.955999719,(Drymophila_malura:8.638828159,Drymophila_squamata:8.638828159):1.202794889):0.4688314349):0.5446183457):1.842726997,(Myrmeciza_castanea:2.382969272,Myrmeciza_hemimelaena:2.382969272):10.31483055):0.2835369396,(((Cercomacra_brasiliana:6.281936172,((Cercomacra_nigricans:0.6171442644,(Cercomacra_cinerascens:0.1106490231,Cercomacra_carbonaria:0.1106490231):0.5064952412):3.836659525,Cercomacra_melanaria:4.453803789):1.828132383):3.073526948,(Cercomacra_manu:8.55960089,Cercomacra_ferdinandi:8.55960089):0.7958622297):2.991737053,((((Cercomacra_serva:4.602846792,Cercomacra_tyrannina:4.602846792):0.5909066002,Cercomacra_nigrescens:5.193753392):0.6159110031,Cercomacra_parkeri:5.809664395):0.6007874846,Cercomacra_laeta:6.41045188):5.936748293):0.6341365923):2.015168248,((Phaenostictus_mcleannani:10.59240148,(Pithys_castaneus:3.784927364,Pithys_albifrons:3.784927364):6.807474116):1.333863225,(Willisornis_poecilinotus:11.7038011,((Phlegopsis_erythroptera:6.650946159,(Phlegopsis_nigromaculata:3.536420576,Skutchia_borbae:3.536420576):3.114525583):3.898327314,((((Rhegmatorhina_melanosticta:2.389972788,Rhegmatorhina_berlepschi:2.389972788):0.2539789748,(Rhegmatorhina_hoffmannsi:0.9610629762,Rhegmatorhina_gymnops:0.9610629762):1.682888787):0.2306905202,Rhegmatorhina_cristata:2.874642283):1.886251712,((Gymnopithys_leucaspis:0.2799516257,Gymnopithys_rufigula:0.2799516257):4.139065162,(Gymnopithys_lunulatus:2.719575967,Gymnopithys_salvini:2.719575967):1.69944082):0.3418772074):5.788379478):1.154527629):0.2224636031):3.070240308):1.939886074,(((((Schistocichla_schistacea:8.582001042,((Schistocichla_humaythae:6.655539377,Schistocichla_saturata:6.655539377):1.881836015,(Schistocichla_brunneiceps:6.865491461,Schistocichla_caurensis:6.865491461):1.671883931):0.04462565006):0.1480840691,Schistocichla_rufifacies:8.730085111):0.2963199439,(Schistocichla_leucostigma:6.734361511,Myrmeciza_hyperythra:6.734361511):2.292043543):1.483538612,Sclateria_naevia:10.50994367):5.720583911,((Myrmeciza_longipes:13.26051457,((((Pyriglena_leucoptera:3.355833479,(Pyriglena_atra:3.027019681,Pyriglena_leuconota:3.027019681):0.3288137978):5.250994821,(Gymnocichla_nudiceps:8.086507783,(((Myrmeciza_goeldii:7.105969868,Rhopornis_ardesiacus:7.105969868):0.1048446545,Myrmeciza_melanoceps:7.210814523):0.4913214889,(Myrmeciza_fortis:2.40643076,Myrmeciza_immaculata:2.40643076):5.295705252):0.3843717714):0.5203205167):0.614806646,((Percnostola_rufifrons:6.051283315,Percnostola_arenarum:6.051283315):1.902793245,Percnostola_lophotes:7.95407656):1.267558386):0.6495542936,(((Myrmoborus_lugubris:4.317310562,Myrmoborus_leucophrys:4.317310562):0.8700975713,Myrmoborus_myotherinus:5.187408133):0.3307054946,Myrmoborus_melanurus:5.518113628):4.353075612):3.38932533):2.853874574,((((Myrmeciza_loricata:3.250942275,Myrmeciza_squamosa:3.250942275):4.803232266,Myrmeciza_ferruginea:8.054174541):4.957285005,((Hypocnemoides_melanopogon:4.451222238,Hypocnemoides_maculicauda:4.451222238):6.453120581,((Hylophylax_naevioides:4.70795486,Hylophylax_naevius:4.70795486):2.940792903,Hylophylax_punctulatus:7.648747763):3.255595056):2.107116728):2.987205249,(((Myrmeciza_disjuncta:14.23762093,Myrmeciza_exsul:14.23762093):1.347118446,Myrmeciza_ruficauda:15.58473938):0.06641345692,(Myrmeciza_griseiceps:10.25776808,(Myrmeciza_nigricauda:4.827119692,(Myrmeciza_berlepschi:4.761183006,Myrmeciza_laemosticta:4.761183006):0.06593668672):5.430648385):5.39338476):0.3475119583):0.1157243483):0.1161384342):0.705863508):0.4014907289):0.3769606809,(((((Myrmotherula_minor:15.14725055,(Myrmotherula_brachyura:2.728912789,Myrmotherula_ignota:2.728912789):12.41833776):0.02211810691,(Myrmotherula_ambigua:4.420749376,Myrmotherula_sclateri:4.420749376):10.74861928):1.039323754,((Myrmotherula_longicauda:14.95971501,Myrmotherula_unicolor:14.95971501):0.02246441783,Myrmotherula_klagesi:14.98217943):1.22651298):0.09882384043,(((Myrmotherula_surinamensis:0.8183081897,Myrmotherula_pacifica:0.8183081897):3.958727962,Myrmotherula_multostriata:4.777036152):4.316750286,(Myrmotherula_cherriei:6.986645263,Myrmochanes_hemileucus:6.986645263):2.107141175):7.213729815):1.137031003,(((((((Formicivora_erythronotos:4.997537527,Formicivora_melanogaster:4.997537527):0.7744572577,Formicivora_intermedia:5.771994785):0.756270979,(Formicivora_rufa:6.09757566,(Formicivora_grisea:6.076271192,(Formicivora_serrana:5.822880422,(Formicivora_iheringi:5.05387414,Formicivora_littoralis:5.05387414):0.7690062821):0.2533907694):0.02130446868):0.4306901034):9.057568779,(Myrmotherula_iheringi:15.30346142,Myrmotherula_urosticta:15.30346142):0.2823731197):0.6671307343,((Myrmotherula_luctuosa:14.71932132,Myrmotherula_axillaris:14.71932132):1.108633465,(Myrmotherula_guttata:14.30864711,Myrmotherula_longipennis:14.30864711):1.519307672):0.4250104905):0.02451824563,((Myrmotherula_schisticolor:5.389124766,(Myrmotherula_grisea:1.555437522,Myrmotherula_behni:1.555437522):3.833687243):8.328326436,Myrmotherula_sunensis:13.7174512):2.560032321):0.7855947071,((Biatas_nigropectus:16.01768743,Myrmotherula_assimilis:16.01768743):0.2137271624,Myrmotherula_menetriesii:16.23141459):0.8316636398):0.3814690256):0.2702952404):0.1330245926,((Neoctantes_niger:16.36110617,(Epinecrophylla_fulviventris:16.17707875,((Myrmotherula_gularis:16.04454282,Epinecrophylla_ornata:16.04454282):0.09173790215,(((Epinecrophylla_haematonota:2.859328217,Epinecrophylla_spodionota:2.859328217):4.576993962,(Myrmotherula_gutturalis:7.221781975,Epinecrophylla_fjeldsaai:7.221781975):0.2145402048):4.169778952,(Epinecrophylla_erythrura:10.8089228,(Epinecrophylla_leucophthalma:10.53028852,Stymphalornis_acutirostris:10.53028852):0.2786342728):0.7971783355):4.530179595):0.04079802639):0.1840274135):0.8641483409,((Microrhopias_quixensis:14.11147625,(Clytoctantes_atrogularis:2.841268708,Clytoctantes_alixii:2.841268708):11.27020754):2.719720091,((Myrmotherula_snowi:15.44113541,Myrmorchilus_strigilatus:15.44113541):1.327791907,(Myrmeciza_atrothorax:11.29533916,Myrmeciza_pelzelni:11.29533916):5.473588158):0.06226902468):0.3940581642):0.6226125813):3.222722917):1.66255109,(((Terenura_spodioptila:8.244969948,((Terenura_sicki:5.743741479,Terenura_sharpei:5.743741479):0.06262538207,Terenura_callinota:5.806366861):2.438603087):0.182659161,Terenura_humeralis:8.427629109):1.134241434,Terenura_maculata:9.561870544):13.17127055):19.3027299,(((Pittasoma_rufopileatum:14.35926469,Pittasoma_michleri:14.35926469):20.41933682,(((Melanopareia_maximiliani:7.780635537,Melanopareia_torquata:7.780635537):7.490637497,Melanopareia_maranonica:15.27127303):3.737242689,Melanopareia_elegans:19.00851572):15.77008579):5.392208084,((((((Xenops_rutilans:6.062065265,Xenops_minutus:6.062065265):10.4361108,((Berlepschia_rikeri:13.37406961,((((((Tarphonomus_certhioides:0.7209336868,Tarphonomus_harterti:0.7209336868):8.467939864,Premnornis_guttuligera:9.188873551):0.812948789,((Pseudocolaptes_johnsoni:3.061236093,Pseudocolaptes_lawrencii:3.061236093):0.455544842,Pseudocolaptes_boissonneautii:3.516780935):6.485041404):2.079272703,((((Furnarius_figulus:2.754668851,Furnarius_leucopus:2.754668851):2.347756841,(((Furnarius_cristatus:1.41298308,Furnarius_rufus:1.41298308):2.238044339,Furnarius_minor:3.651027418):1.21072182,(Furnarius_cinnamomeus:3.906610656,Furnarius_longirostris:3.906610656):0.9551385816):0.2406764539):0.1579155816,Furnarius_torridus:5.260341274):4.432977031,(((((((Cinclodes_fuscus:0.3256484232,Cinclodes_antarcticus:0.3256484232):2.258567111,((((Cinclodes_olrogi:0.636550189,Cinclodes_albidiventris:0.636550189):0.01559312207,Cinclodes_oustaleti:0.652143311):0.1817116126,Cinclodes_comechingonus:0.8338549236):1.682522118,Cinclodes_albiventris:2.516377042):0.0678384922):0.6303305846,(Cinclodes_excelsior:2.857655278,(((Cinclodes_atacamensis:1.509355963,Cinclodes_palliatus:1.509355963):0.5225614333,(Cinclodes_patagonicus:1.003261129,(Cinclodes_taczanowskii:0.1939522214,Cinclodes_nigrofumosus:0.1939522214):0.809308908):1.028656267):0.6199427338,Cinclodes_aricomae:2.65186013):0.2057951473):0.3568908409):0.9148652152,Cinclodes_pabsti:4.129411334):2.338367883,((Upucerthia_albigula:2.25932203,Upucerthia_dumetaria:2.25932203):3.105736859,(Upucerthia_saturatior:4.584829156,(Upucerthia_validirostris:0.6139389261,Upucerthia_jelskii:0.6139389261):3.97089023):0.7802297333):1.102720328):1.609549737,Upucerthia_serrana:8.077328954):1.272826318,((Phleocryptes_melanops:6.955357875,Limnornis_curvirostris:6.955357875):0.994144796,Lochmias_nematura:7.949502671):1.400652602):0.3431630326):2.387776738):0.5519635437,(((((Leptasthenura_yanacensis:5.888296642,Leptasthenura_andicola:5.888296642):1.10095838,(Sylviorthorhynchus_desmursii:5.429489378,Leptasthenura_xenothorax:5.429489378):1.559765643):0.5281761947,(Leptasthenura_setaria:6.566168786,((Leptasthenura_aegithaloides:2.699677708,Leptasthenura_fuliginiceps:2.699677708):3.365265583,((Leptasthenura_striolata:5.227237659,Leptasthenura_pileata:5.227237659):0.7874582742,(Leptasthenura_platensis:4.824496678,Leptasthenura_striata:4.824496678):1.190199255):0.05024735739):0.5012254955):0.9512624303):2.753515811,(((Hellmayrea_gularis:8.556643294,(Coryphistera_alaudina:7.059018384,Anumbius_annumbi:7.059018384):1.49762491):0.5546501488,((((Asthenes_dorbignyi:5.951765415,(Asthenes_baeri:5.944430027,Asthenes_berlepschi:5.944430027):0.007335387922):1.439759185,Asthenes_arequipae:7.391524599):0.8396867065,((((Asthenes_huancavelicae:4.93499676,Asthenes_modesta:4.93499676):2.222042374,(Asthenes_maculicauda:6.008733302,(Asthenes_wyatti:2.538913143,((Asthenes_anthoides:2.320289494,Asthenes_humilis:2.320289494):0.2132160616,Asthenes_sclateri:2.533505556):0.005407586983):3.469820159):1.148305832):0.4852241391,(Asthenes_urubambensis:6.490847729,(Asthenes_hudsoni:6.33016363,Asthenes_flammulata:6.33016363):0.1606840996):1.151415543):0.3557202154,((((Asthenes_pudibunda:1.838040493,Asthenes_ottonis:1.838040493):1.565280126,(((Schizoeaca_harterti:2.386692635,Schizoeaca_helleri:2.386692635):0.4657921997,(Schizoeaca_griseomurina:2.363460095,Schizoeaca_perijana:2.363460095):0.4890247397):0.1652619172,(Schizoeaca_coryi:2.853070319,((Schizoeaca_fuliginosa:2.23777795,Schizoeaca_vilcabambae:2.23777795):0.4945368337,Schizoeaca_palpebralis:2.732314784):0.1207555344):0.1646764329):0.3855738676):0.3242139438,Asthenes_pyrrholeuca:3.727534563):1.788780873,(Asthenes_heterura:5.059902975,Oreophylax_moreirae:5.059902975):0.4564124609):2.481668052):0.2332278178):0.307879752,(((((Asthenes_virgata:7.394442348,Asthenes_cactorum:7.394442348):0.3130748257,Asthenes_humicola:7.707517174):0.3895801466,((Pseudoseisura_lophotes:4.021032792,((Pseudoseisura_cristata:3.170732486,Pseudoseisura_unirufa:3.170732486):0.6384522606,Pseudoseisura_gutturalis:3.809184747):0.2118480451):2.593065372,Spartonoica_maluroides:6.614098164):1.482999156):0.2009601522,(((Siptornis_striaticollis:3.043613869,(Roraimia_adusta:2.139539033,(Thripophaga_fusciceps:1.472105336,((Thripophaga_macroura:1.157077798,Thripophaga_cherriei:1.157077798):0.2072294604,Thripophaga_berlepschi:1.364307258):0.1077980782):0.6674336964):0.904074836):0.6209532008,((((Cranioleuca_gutturata:3.067076589,(((Cranioleuca_erythrops:2.732516252,(Cranioleuca_pallida:2.731287443,(Cranioleuca_dissita:2.461349231,(Cranioleuca_subcristata:2.055398495,Cranioleuca_muelleri:2.055398495):0.4059507366):0.269938212):0.001228808925):0.1826123594,((Cranioleuca_baroni:2.053440524,((Cranioleuca_semicinerea:2.044075572,Cranioleuca_antisiensis:2.044075572):0.005301024216,Cranioleuca_curtata:2.049376597):0.004063927546):0.06040134132,Cranioleuca_demissa:2.113841865):0.8012867461):0.1074714081,(Cranioleuca_albicapilla:2.104258437,(Cranioleuca_vulpina:2.095622423,((Cranioleuca_vulpecula:2.012521577,Cranioleuca_pyrrhophia:2.012521577):0.005628496304,(Cranioleuca_henricae:0.3796262069,Cranioleuca_obsoleta:0.3796262069):1.638523866):0.07747234987):0.008636014005):0.9183415827):0.0444765689):0.02928968346,(Cranioleuca_albiceps:0.4273564611,Cranioleuca_marcapatae:0.4273564611):2.669009811):0.03646689746,Cranioleuca_hellmayri:3.13283317):0.1398936491,(Limnoctites_rectirostris:1.816633174,Cranioleuca_sulphurifera:1.816633174):1.456093644):0.3918402509):2.293725188,((Metopothrix_aurantiaca:4.291966098,(Xenerpestes_minlosi:1.870401164,Xenerpestes_singularis:1.870401164):2.421564934):1.525049055,Acrobatornis_fonsecai:5.817015153):0.1412771039):2.339765215):0.1430764638,(((((((((Synallaxis_fuscorufa:5.386333743,(Synallaxis_cabanisi:3.148577192,Synallaxis_stictothorax:3.148577192):2.237756551):0.02219525512,(Synallaxis_spixi:2.835729811,(Synallaxis_frontalis:1.2293445,(Synallaxis_azarae:1.083356374,Synallaxis_albescens:1.083356374):0.1459881255):1.606385311):2.572799187):0.3955558761,Synallaxis_castanea:5.804084874):0.3133789148,((Synallaxis_infuscata:5.385888518,Gyalophylax_hellmayri:5.385888518):0.5567343719,(Synallaxis_whitneyi:5.075741783,Synallaxis_zimmeri:5.075741783):0.8668811074):0.1748408985):0.07195665407,(Synallaxis_gujanensis:5.012749764,Synallaxis_tithys:5.012749764):1.176670679):0.01472233702,((Certhiaxis_cinnamomeus:1.83209705,Certhiaxis_mustelinus:1.83209705):2.319660275,Schoeniophylax_phryganophilus:4.151757325):2.052385455):0.02285687827,((Synallaxis_ruficapilla:5.7281373,(Synallaxis_macconnelli:5.686488497,(Synallaxis_albilora:5.391090057,Synallaxis_scutata:5.391090057):0.2953984402):0.04164880235):0.3434126999,(Synallaxis_candei:5.845068734,(Synallaxis_albigularis:5.839447708,(Synallaxis_brachyura:5.143258415,Synallaxis_erythrothorax:5.143258415):0.6961892932):0.00562102584):0.2264812656):0.1554496582):0.06844540506,((Synallaxis_courseni:5.483179314,Synallaxis_cinerascens:5.483179314):0.8095678056,(((Synallaxis_moesta:5.686470038,(Synallaxis_maranonica:4.928603236,Synallaxis_propinqua:4.928603236):0.7578668019):0.5583339885,(((Synallaxis_rutilans:5.591381535,Synallaxis_cherriei:5.591381535):0.5698841637,(Synallaxis_hypospodia:6.020430877,(Synallaxis_cinnamomea:5.391877301,Synallaxis_kollari:5.391877301):0.628553576):0.140834821):0.01054968916,Synallaxis_subpudica:6.171815388):0.07298863924):0.004279407273,Synallaxis_unirufa:6.249083434):0.04366368522):0.002697943639):1.162489619,(Asthenes_luizae:6.194616624,(Asthenes_patagonica:3.276859591,(Asthenes_steinbachi:2.839960956,Siptornopsis_hypochondriaca:2.839960956):0.4368986348):2.917757033):1.263318058):0.9831992539):0.0979571218):0.5722023853):0.5831742426,((Phacellodomus_sibilatrix:4.235190249,(Phacellodomus_dorsalis:3.780963847,Phacellodomus_ferrugineigula:3.780963847):0.4542264021):0.4982190884,(((Phacellodomus_striaticollis:1.710126535,Phacellodomus_ruber:1.710126535):0.6593665399,(Phacellodomus_erythrophthalmus:1.768390278,Phacellodomus_maculipectus:1.768390278):0.6011027964):1.716463997,((Phacellodomus_inornatus:3.230287557,Phacellodomus_rufifrons:3.230287557):0.2378657571,Phacellodomus_striaticeps:3.468153314):0.6178037581):0.6474522652):4.961058348):0.5764793419):0.6737116556,(Aphrastura_masafuerae:3.621837183,Aphrastura_spinicauda:3.621837183):7.322821501):1.688399903):0.6281669917,(((Margarornis_stellatus:3.141212757,(Margarornis_rubiginosus:1.553557845,(Margarornis_bellulus:0.6755214786,Margarornis_squamiger:0.6755214786):0.8780363663):1.587654912):7.480004939,(Premnoplex_tatei:4.693024929,Premnoplex_brunnescens:4.693024929):5.928192767):2.303553555,((Ancistrops_strigilatus:7.89529262,(((Anabazenops_dorsalis:2.444856588,Anabazenops_fuscus:2.444856588):4.139248729,(Megaxenops_parnaguae:6.463297991,(((Anabacerthia_amaurotis:2.774368149,Anabacerthia_striaticollis:2.774368149):0.4795397702,Anabacerthia_variegaticeps:3.253907919):2.227964476,((Simoxenops_striatus:1.467571874,Simoxenops_ucayalae:1.467571874):1.888414614,((Syndactyla_rufosuperciliata:2.37023639,(Syndactyla_roraimae:1.949922764,Syndactyla_subalaris:1.949922764):0.4203136264):0.2230577472,((Syndactyla_ruficollis:1.903248197,Syndactyla_guttulata:1.903248197):0.3775707338,Syndactyla_dimidiata:2.280818931):0.3124752067):0.7626923497):2.125885909):0.9814255954):0.1208073257):0.3749312294,(Heliobletus_contaminatus:5.246860593,(((Philydor_pyrrhodes:3.943996128,Philydor_novaesi:3.943996128):0.8758491748,(((Philydor_erythrocercum:3.852235658,Philydor_ruficaudatum:3.852235658):0.5267205264,Philydor_erythropterum:4.378956184):0.3022753648,Philydor_lichtensteini:4.681231549):0.1386137541):0.173119957,(Philydor_atricapillus:4.516120386,(Philydor_rufum:3.748031252,Philydor_fuscipenne:3.748031252):0.7680891339):0.4768448742):0.2538953324):1.712175954):0.9362560733):1.030211133,((Clibanornis_dendrocolaptoides:4.268916535,((Hylocryptus_erythrocephalus:0.8866405706,Hylocryptus_rectirostris:0.8866405706):1.09697236,Automolus_rubiginosus:1.983612931):2.285303604):2.412246795,(((((Cichlocolaptes_leucophrus:4.540821326,Automolus_leucophthalmus:4.540821326):0.289399382,Automolus_infuscatus:4.830220708):0.2109499472,(Hyloctistes_virgatus:1.316500686,Hyloctistes_subulatus:1.316500686):3.724669969):0.04449307982,Automolus_ochrolaemus:5.085663735):1.148557681,((Automolus_melanopezus:2.321302613,Automolus_rufipileatus:2.321302613):2.20933093,((Thripadectes_ignobilis:3.102984886,Thripadectes_scrutator:3.102984886):0.9071102004,((Thripadectes_flammulatus:1.913368433,Thripadectes_rufobrunneus:1.913368433):1.805611104,(Thripadectes_virgaticeps:3.424340781,(Thripadectes_melanorhynchus:2.996356782,Thripadectes_holostictus:2.996356782):0.4279839986):0.2946387562):0.2911155499):0.520538456):1.703587873):0.4469419135):2.244340423):3.999267499):0.3364543269):0.1128440342):1.837592951,((Xenops_milleri:9.495610155,Xenops_tenuirostris:9.495610155):4.323774437,(((Ochetorhynchus_andaecola:3.913010697,(Ochetorhynchus_ruficaudus:2.34777422,Ochetorhynchus_phoenicurus:2.34777422):1.565236477):0.4134423464,Ochetorhynchus_melanura:4.326453043):4.682318119,Pygarrhichas_albogularis:9.008771162):4.81061343):1.392277971):1.286513502):1.07683732,(Glyphorynchus_spirurus:13.73089044,(((Sittasomus_griseicapillus:6.903548449,(Deconychura_stictolaema:2.463891851,Deconychura_longicauda:2.463891851):4.439656598):1.623250333,((Dendrocincla_tyrannina:2.439093748,Dendrocincla_turdina:2.439093748):3.627859464,((Dendrocincla_homochroa:3.306679357,(Dendrocincla_anabatina:2.453066323,Dendrocincla_fuliginosa:2.453066323):0.8536130337):2.27595198,Dendrocincla_merula:5.582631337):0.484321875):2.45984557):4.340076858,(((((Hylexetastes_perrotii:3.099120576,(Hylexetastes_uniformis:2.541057757,Hylexetastes_stresemanni:2.541057757):0.5580628189):0.2282780529,Hylexetastes_brigidai:3.327398629):1.848947612,(Xiphocolaptes_major:1.983244813,(Xiphocolaptes_albicollis:1.968604912,(Xiphocolaptes_falcirostris:1.764432132,Xiphocolaptes_promeropirhynchus:1.764432132):0.2041727799):0.01463990105):3.193101429):1.917700878,((Nasica_longirostris:5.75851171,Dendrexetastes_rufigula:5.75851171):0.9430392494,((Dendrocolaptes_platyrostris:1.444244141,Dendrocolaptes_picumnus:1.444244141):3.765055169,((Dendrocolaptes_sanctithomae:3.892312413,Dendrocolaptes_hoffmannsi:3.892312413):0.2853575614,Dendrocolaptes_certhia:4.177669974):1.031629337):1.492251649):0.3924961596):2.293524652,((Dendroplex_kienerii:2.423310996,Dendroplex_picus:2.423310996):4.849979656,(((((Lepidocolaptes_falcinellus:2.472443833,Lepidocolaptes_squamatus:2.472443833):0.6461937331,((Lepidocolaptes_souleyetii:2.047149609,(Lepidocolaptes_angustirostris:1.836841652,Lepidocolaptes_albolineatus:1.836841652):0.2103079575):0.9180600392,((Lepidocolaptes_lacrymiger:1.012276757,Lepidocolaptes_affinis:1.012276757):1.434289044,Lepidocolaptes_leucogaster:2.446565802):0.5186438466):0.1534279179):2.596071433,(Campylorhamphus_pucherani:4.05831806,Drymornis_bridgesii:4.05831806):1.65639094):0.7616364405,(Campylorhamphus_falcularius:3.734154653,(Campylorhamphus_pusillus:2.848020611,(Campylorhamphus_trochilirostris:1.723503022,Campylorhamphus_procurvoides:1.723503022):1.12451759):0.8861340419):2.742190786):0.7299117711,((((Xiphorhynchus_spixii:2.158916107,Xiphorhynchus_elegans:2.158916107):1.428652169,(Xiphorhynchus_ocellatus:1.80755023,Xiphorhynchus_pardalotus:1.80755023):1.780018045):0.6718274954,Xiphorhynchus_fuscus:4.259395771):1.423763823,((((Xiphorhynchus_lachrymosus:1.797422323,Xiphorhynchus_flavigaster:1.797422323):1.15897722,(Xiphorhynchus_guttatus:2.24066939,Xiphorhynchus_susurrans:2.24066939):0.715730153):1.132973695,(Xiphorhynchus_erythropygius:2.130153767,Xiphorhynchus_triangularis:2.130153767):1.959219471):0.3852833644,Xiphorhynchus_obsoletus:4.474656602):1.208502991):1.523097617):0.06703344081):2.11428112):3.479303869):0.8640147998):3.844122944):2.665823253,(((Sclerurus_mexicanus:8.036747828,Sclerurus_scansor:8.036747828):0.9366183242,(Sclerurus_guatemalensis:8.409382016,(Sclerurus_albigularis:7.483941686,(Sclerurus_rufigularis:5.601841181,Sclerurus_caudacutus:5.601841181):1.882100505):0.9254403299):0.5639841367):6.253967427,(((Geositta_crassirostris:6.470607732,Geositta_poeciloptera:6.470607732):1.063106078,((Geositta_punensis:3.174940079,Geositta_rufipennis:3.174940079):4.269395849,(((Geositta_saxicolina:3.509163063,Geositta_isabellina:3.509163063):1.135795876,Geositta_antarctica:4.644958939):0.6488098946,Geositta_maritima:5.293768833):2.150567095):0.08937788121):2.558802239,(Geositta_peruviana:6.328860001,(Geositta_cunicularia:3.843510211,Geositta_tenuirostris:3.843510211):2.485349789):3.763656048):5.134817532):5.013503058):10.06265945,((((Chamaeza_nobilis:1.185799882,Chamaeza_meruloides:1.185799882):9.873389565,Chamaeza_turdina:11.05918945):2.992500434,(Chamaeza_ruficauda:12.30860206,(Chamaeza_mollissima:10.08223376,Chamaeza_campanisona:10.08223376):2.226368304):1.743087819):10.93368273,(Formicarius_moniliger:14.30212154,((Formicarius_colma:10.69123486,Formicarius_rufipectus:10.69123486):2.785346908,(Formicarius_rufifrons:10.36969525,(Formicarius_nigricapillus:3.292536,Formicarius_analis:3.292536):7.077159246):3.106886522):0.825539771):10.68325108):5.318123476):4.133487961,(((((Merulaxis_stresemanni:5.315232398,Merulaxis_ater:5.315232398):8.263395508,(Eleoscytalopus_psychopompus:5.513997912,Eleoscytalopus_indigoticus:5.513997912):8.064629994):6.852911934,(Myornis_senilis:16.22131187,(((Scytalopus_meridanus:14.06619854,(Scytalopus_rodriguezi:14.06182306,((Scytalopus_parkeri:13.9585945,(Scytalopus_altirostris:13.23911365,Scytalopus_schulenbergi:13.23911365):0.7194808507):0.1026302464,(Scytalopus_simonsi:12.20670274,((Scytalopus_robbinsi:10.62311008,Scytalopus_sanctaemartae:10.62311008):1.244242767,Scytalopus_bolivianus:11.86735285):0.3393498922):1.854522008):0.0005983150648):0.004375475425):0.005648129446,((((((Scytalopus_urubambae:10.8475763,Scytalopus_latebricola:10.8475763):1.317925585,(Scytalopus_spillmanni:11.87715627,(Scytalopus_caracae:10.55938775,Scytalopus_panamensis:10.55938775):1.317768527):0.2883456124):0.2372722244,(Scytalopus_pachecoi:10.91709491,Scytalopus_parvirostris:10.91709491):1.4856792):0.1641583636,(Scytalopus_macropus:10.96600558,Scytalopus_argentifrons:10.96600558):1.600926894):0.2709441762,(((Scytalopus_griseicollis:8.219093532,((Scytalopus_femoralis:1.389215391,Scytalopus_micropterus:1.389215391):1.775911619,Scytalopus_latrans:3.16512701):5.053966523):1.589962103,Scytalopus_vicinior:9.809055636):2.287845633,((((Scytalopus_iraiensis:10.25381562,Scytalopus_stilesi:10.25381562):1.294790537,Scytalopus_chocoensis:11.54860616):0.01689503434,(Scytalopus_novacapitalis:3.059330904,Scytalopus_speluncae:3.059330904):8.506170286):0.4367856915,(((Scytalopus_zimmeri:10.18449972,(Scytalopus_acutirostris:10.13729571,Scytalopus_superciliaris:10.13729571):0.04720401382):0.1785290656,(Scytalopus_affinis:5.282990859,Scytalopus_canus:5.282990859):5.080037931):0.0294000483,Scytalopus_fuscus:10.39242884):1.609858043):0.0946143876):0.7409753824):0.008621999005,(Scytalopus_magellanicus:8.9040903,(Scytalopus_atratus:6.804171866,Scytalopus_unicolor:6.804171866):2.099918434):3.94240835):1.225348019):0.5383068118,Eugralla_paradoxa:14.61015348):1.611158386):4.210227972):4.527856489,((((Scelorchilus_rubecula:4.093072694,Scelorchilus_albicollis:4.093072694):5.584298511,(Pteroptochos_castaneus:0.8155993766,Pteroptochos_tarnii:0.8155993766):8.861771828):4.680797479,Pteroptochos_megapodius:14.35816868):7.18580999,(((Teledromas_fuscus:15.59285137,Rhinocrypta_lanceolata:15.59285137):0.2002284954,Acropternis_orthonyx:15.79307987):2.527397107,(Liosceles_thoracicus:13.89292754,Psilorhamphus_guttatus:13.89292754):4.427549433):3.223501699):3.415417656):7.804082489,((((Grallaria_blakei:11.18628725,Grallaria_rufula:11.18628725):13.55846441,(((Grallaria_hypoleuca:22.56325056,(((Grallaria_nuchalis:17.64469572,Grallaria_excelsa:17.64469572):3.444843577,Grallaria_bangsi:21.0895393):1.458131419,Grallaria_gigantea:22.54767072):0.0155798395):1.828595261,((((Grallaria_watkinsi:16.93079914,Grallaria_ridgelyi:16.93079914):4.030359908,Grallaria_haplonota:20.96115905):1.631835412,(Grallaria_ruficapilla:17.3927928,Grallaria_milleri:17.3927928):5.200201657):0.7973116799,Grallaria_rufocinerea:23.39030614):1.001539682):0.3311145561,(((Grallaria_eludens:17.73157599,Grallaria_albigula:17.73157599):0.05760661601,Grallaria_dignissima:17.78918261):4.841624074,(Grallaria_andicolus:21.15052589,(Grallaria_chthonia:19.00709425,Grallaria_alleni:19.00709425):2.143431645):1.480280789):2.092153693):0.02179128014):0.2203561971,((((Grallaria_kaestneri:21.30139622,Grallaria_squamigera:21.30139622):2.612248608,Grallaria_erythrotis:23.91364483):0.7987182039,(Grallaria_capitalis:19.4219804,Grallaria_przewalskii:19.4219804):5.290382633):0.1576543185,((Grallaria_griseonucha:18.9933087,Grallaria_erythroleuca:18.9933087):5.748051819,((Grallaria_quitensis:18.56783308,Grallaria_flavotincta:18.56783308):5.873842336,((Grallaria_carrikeri:20.84135383,Grallaria_guatimalensis:20.84135383):0.4319462973,Grallaria_varia:21.27330013):3.168375283):0.2996851095):0.128656829):0.09509050093):4.219728646,(((((Grallaricula_flavirostris:12.7415405,(Grallaricula_peruviana:10.56844258,Grallaricula_nana:10.56844258):2.173097915):0.6227011885,(Grallaricula_ferrugineipectus:10.04797214,Grallaricula_lineifrons:10.04797214):3.316269545):0.3386096049,(Grallaricula_loricata:10.18742895,Grallaricula_ochraceifrons:10.18742895):3.515422338):0.1832971825,Grallaricula_cucullata:13.88614847):5.690930109,(((((Hylopezus_nattereri:11.24315728,(Hylopezus_dives:9.543713059,Hylopezus_perspicillatus:9.543713059):1.699444223):0.7501121473,Hylopezus_auricularis:11.99326943):0.7573188823,Hylopezus_ochroleucus:12.75058831):0.2955579247,(Hylopezus_berlepschi:9.97592723,(Hylopezus_macularius:9.357019389,Hylopezus_fulviventris:9.357019389):0.6189078407):3.070219007):1.553802321,(Myrmothera_simplex:5.021718992,Myrmothera_campanisona:5.021718992):9.578229565):4.977130026):9.607757915):3.578642319):1.673505236):5.733825544):1.865061401):10.40084761):6.297659142):8.242416196,((((Ailuroedus_crassirostris:16.44231441,Ailuroedus_buccoides:16.44231441):3.77617978,Ailuroedus_melanotis:20.21849419):17.62788043,((((((Chlamydera_guttata:10.98660393,Chlamydera_lauterbachi:10.98660393):1.58434324,(Chlamydera_cerviniventris:5.724034049,Chlamydera_nuchalis:5.724034049):6.846913124):0.7903230812,Chlamydera_maculata:13.36127025):6.910879413,(Sericulus_chrysocephalus:11.09979918,(Sericulus_bakeri:6.22356577,Sericulus_aureus:6.22356577):4.87623341):9.172350486):2.616429094,Ptilonorhynchus_violaceus:22.88857876):14.04020157,(Scenopoeetes_dentirostris:28.98720576,(Prionodura_newtoniana:19.08743093,(Amblyornis_subalaris:17.40869883,((Amblyornis_macgregoriae:11.09821643,(Amblyornis_inornata:6.795621345,Archboldia_papuensis:6.795621344):4.302595084):2.749395613,Amblyornis_flavifrons:13.84761204):3.561086787):1.678732101):9.899774831):7.941574568):0.917594288):19.25804156,((((Amytornis_barbatus:19.25411764,(((((Amytornis_purnelli:5.175559714,Amytornis_ballarae:5.175559714):2.464859318,Amytornis_goyderi:7.640419032):2.792166238,Amytornis_housei:10.43258527):3.694455122,Amytornis_textilis:14.12704039):3.015835012,(Amytornis_merrotsyi:14.1512103,((Amytornis_dorotheae:2.555118011,Amytornis_woodwardi:2.555118011):6.314609626,Amytornis_striatus:8.869727636):5.281482665):2.991665103):2.111242237):17.11294323,((Stipiturus_ruficeps:12.53398937,(Stipiturus_malachurus:4.890618472,Stipiturus_mallee:4.890618472):7.643370896):13.08132497,((Sipodotus_wallacii:11.60137894,Clytomyias_insignis:11.60137894):10.21885094,(((Malurus_campbelli:13.35760943,Malurus_cyanocephalus:13.35760943):3.543048614,(((((Malurus_amabilis:4.990391827,Malurus_lamberti:4.990391827):8.308809021,Malurus_grayi:13.29920085):0.399705771,Malurus_elegans:13.69890662):2.507902243,(Malurus_pulcherrimus:13.61942832,Malurus_alboscapulatus:13.61942832):2.587380546):0.2572243957,((Malurus_splendens:8.092641697,Malurus_cyaneus:8.092641697):4.491992437,Malurus_coronatus:12.58463413):3.879399123):0.4366247824):0.5947886163,(Malurus_melanocephalus:5.956749124,Malurus_leucopterus:5.956749124):11.53869753):4.324783228):3.795084452):10.75174654):9.351030684,((((((Certhionyx_variegatus:21.63988779,(((Pycnopygius_cinereus:0.3524803289,Pycnopygius_stictocephalus:0.3524803289):6.427967354,Pycnopygius_ixoides:6.780447683):12.36640473,Prosthemadera_novaeseelandiae:19.14685241):2.493035373):8.370449691,(((((Meliphaga_analoga:9.840734942,(Meliphaga_orientalis:9.646408838,Meliphaga_vicina:9.646408837):0.1943261046):0.5404921866,(Meliphaga_gracilis:4.912815684,Meliphaga_albonotata:4.912815684):5.468411445):0.7911485675,(((Meliphaga_montana:5.185054501,Meliphaga_mimikae:5.185054501):3.346703802,Meliphaga_flavirictus:8.531758303):0.1416249092,(Meliphaga_albilineata:5.220959273,Meliphaga_reticulata:5.220959273):3.452423939):2.498992484):5.263039495,(Meliphaga_aruensis:9.514461788,(Meliphaga_notata:7.165177075,Meliphaga_lewinii:7.165177075):2.349284713):6.920953404):13.43299249,((((Acanthagenys_rufogularis:22.23460409,(Lichenostomus_cratitius:20.11017617,Lichenostomus_unicolor:20.11017617):2.124427925):3.381006812,(Lichenostomus_versicolor:21.13985891,Lichenostomus_fasciogularis:21.13985891):4.475751991):3.810772546,((Lichenostomus_fuscus:21.87164375,Phylidonyris_undulatus:21.87164375):6.783967064,(Guadalcanaria_inexpectata:27.51749359,(((Anthochaera_lunulata:3.184478836,Anthochaera_chrysoptera:3.184478836):2.885031317,(Anthochaera_paradoxa:2.506331748,Anthochaera_carunculata:2.506331748):3.563178405):0.4379079436,Xanthomyza_phrygia:6.507418097):21.01007549):1.138117232):0.7707726327):0.3881171403,((((Lichenostomus_flavescens:23.76297184,Apalopteron_familiare:23.76297184):1.174701861,Lichenostomus_flavus:24.9376737):0.04072662255,(Lichenostomus_virescens:9.409692104,Lichenostomus_penicillatus:9.409692104):15.56870822):3.606829638,(((((Lichenostomus_keartlandi:23.54723939,Lichenostomus_melanops:23.54723939):1.867685605,Lichenostomus_ornatus:25.41492499):0.06409066359,Phylidonyris_albifrons:25.47901566):1.269301933,Lichenostomus_plumulus:26.74831759):0.02527654917,((((((Melidectes_rufocrissalis:6.861577322,Melidectes_princeps:6.861577322):1.111875003,Melidectes_foersteri:7.973452325):0.6658394812,(Melidectes_fuscus:7.083689892,Melidectes_leucostephes:7.083689892):1.555601914):0.2301464437,(Melidectes_torquatus:8.260179322,(Melidectes_ochromelas:3.169197685,Melidectes_belfordi:3.169197685):5.090981637):0.6092589279):0.08809795593,(Melidectes_whitemanensis:7.99892022,(Melidectes_nouhuysi:6.858777628,Melidectes_sclateri:6.858777628):1.140142592):0.9586159851):2.0510483,((Manorina_melanotis:6.470448843,Manorina_melanophrys:6.470448843):2.126584262,(Manorina_flavigula:1.00853751,Manorina_melanocephala:1.00853751):7.588495595):2.411551401):15.76500963):1.811635819):1.229270633):0.05390709019):0.1419297978):0.4198853873,((((Ramsayornis_modestus:8.508401658,Ramsayornis_fasciatus:8.508401658):8.048001239,((Conopophila_albogularis:6.388554996,Conopophila_whitei:6.388554996):1.316144151,Conopophila_rufogularis:7.704699147):8.851703751):11.19265682,(((Timeliopsis_fulvigula:12.45967566,Timeliopsis_griseigula:12.45967566):8.176882269,Melilestes_megarhynchus:20.63655793):7.044596804,((Stresemannia_bougainvillei:27.08115716,(((Epthianura_crocea:5.974015353,Epthianura_tricolor:5.974015353):0.771032013,(Epthianura_aurifrons:5.062658328,Epthianura_albifrons:5.062658328):1.682389038):4.183669251,Ashbyia_lovensis:10.92871662):16.15244054):0.5052569415,(Macgregoria_pulchra:13.78121991,((Melipotes_ater:6.033550473,Melipotes_gymnops:6.033550473):1.48437126,Melipotes_fumigatus:7.517921734):6.26329818):13.80519419):0.09474062934):0.06790498774):1.18597466,(((((Ptiloprora_erythropleura:13.7273539,((Ptiloprora_meekiana:11.06889129,Ptiloprora_guisei:11.06889129):1.835772437,Ptiloprora_mayri:12.90466373):0.8226901718):0.8880335871,(Ptiloprora_perstriata:10.6439165,Ptiloprora_plumbea:10.6439165):3.971470984):4.835265675,Glycichaera_fallax:19.45065316):7.90664004,(Phylidonyris_melanops:26.43534298,Phylidonyris_notabilis:26.43534298):0.9219502272):0.7129452934,Lichenostomus_obscurus:28.0702385):0.8647958813):1.495188488):0.1008628518,(((Lichenostomus_subfrenatus:22.40293787,Lichenostomus_chrysops:22.40293787):5.699347048,(Acanthorhynchus_superciliosus:11.39506022,Acanthorhynchus_tenuirostris:11.39506022):16.7072247):1.082826827,(Anthornis_melanura:26.59040872,Lichenostomus_hindwoodi:26.59040872):2.594703029):1.345973974):0.2199350301,(((((((Myzomela_chloroptera:18.27068434,(Myzomela_rosenbergii:16.44459429,Myzomela_cruentata:16.44459429):1.826090045):0.4484527921,Myzomela_chermesina:18.71913713):0.1945607181,(Myzomela_sclateri:15.74127409,Myzomela_dammermani:15.74127409):3.172423762):0.3070762068,((Myzomela_eichhorni:17.3342783,(Myzomela_jugularis:15.02120788,Myzomela_boiei:15.02120788):2.31307042):0.7678813689,Myzomela_albigula:18.10215967):1.118614389):0.261842588,((((Myzomela_malaitae:14.97460096,Myzomela_sanguinolenta:14.97460096):3.154628059,((Myzomela_pulchella:15.11865397,Myzomela_vulnerata:15.11865397):2.729387408,(Myzomela_tristrami:14.701464,Myzomela_cardinalis:14.701464):3.146577375):0.2811876403):0.5633540233,((Myzomela_erythrocephala:14.46736962,Myzomela_erythromelas:14.46736962):2.98463101,(Myzomela_nigrita:15.67279987,Myzomela_lafargei:15.67279987):1.779200763):1.240582409):0.5435571672,(((Myzomela_cineracea:15.03952278,Myzomela_wakoloensis:15.03952278):2.761542309,(Myzomela_blasii:16.97626931,(Myzomela_rubratra:14.37893802,Myzomela_obscura:14.37893802):2.597331292):0.8247957777):1.094618104,((((Myzomela_kuehni:17.05343002,(Myzomela_eques:15.10632052,Myzomela_caledonica:15.10632052):1.9471095):0.5643202202,Myzomela_adolphinae:17.61775024):0.5526642268,Myzomela_pammelaena:18.17041447):0.3777408669,Myzomela_melanocephala:18.54815534):0.3475278508):0.3404570165):0.2464764383):9.989878262,((Myza_sarasinorum:3.913758069,Myza_celebensis:3.913758069):25.18315739,Certhionyx_niger:29.09691546):0.3755794483):0.5744689197,(((((Trichodere_cockerelli:10.92544034,((Phylidonyris_niger:3.156137697,Phylidonyris_novaehollandiae:3.156137697):5.407092777,Phylidonyris_pyrrhopterus:8.563230474):2.362209869):2.731954288,((((Lichmera_squamata:8.086659807,Lichmera_incana:8.086659807):1.355256944,Lichmera_limbata:9.441916751):1.164220339,((Lichmera_alboauricularis:7.395560515,Lichmera_flavicans:7.395560515):2.601005512,(Lichmera_argentauris:9.655298796,(Lichmera_lombokia:8.820082196,(Lichmera_indistincta:7.365479985,Lichmera_deningeri:7.365479985):1.45460221):0.8352166008):0.3412672298):0.6095710638):0.1581971406,(Lichmera_notabilis:8.017698476,Lichmera_monticola:8.017698476):2.746635755):2.8930604):1.272538607,Certhionyx_pectoralis:14.92993324):14.88671319,((Lichenostomus_frenatus:29.40578665,(((Gymnomyza_samoensis:5.165701705,Gymnomyza_viridis:5.165701705):1.325647155,Gymnomyza_aubryana:6.49134886):21.44088156,(Melitograis_gilolensis:27.76249279,Foulehaio_carunculatus:27.76249279):0.1697376325):1.47355623):0.3757705663,(((Melithreptus_albogularis:10.47404243,((Melithreptus_affinis:2.484628937,Melithreptus_lunatus:2.484628937):7.493020137,((Melithreptus_brevirostris:3.1276341,Melithreptus_gularis:3.1276341):3.826660835,Melithreptus_validirostris:6.954294936):3.023354139):0.4963933587):4.575504808,Entomyzon_cyanotis:15.04954724):11.37482605,(Lichenostomus_leucotis:24.38795968,Lichenostomus_flavicollis:24.38795968):2.036413609):3.357183923):0.03508920554):0.05427432078,(((Philemon_inornatus:15.68392158,(((Philemon_fuscicapillus:11.62224187,Philemon_buceroides:11.62224187):2.298545202,Philemon_moluccensis:13.92078707):1.534467633,(((Philemon_subcorniculatus:12.11130681,Philemon_diemenensis:12.11130681):1.466444854,Philemon_corniculatus:13.57775166):1.388558244,(Philemon_eichhorni:13.66746949,(Philemon_cockerelli:11.78941182,Philemon_argenticeps:11.78941182):1.878057674):1.298840412):0.4889447997):0.2286668688):0.3346293309,((Philemon_meyeri:12.52492688,Philemon_kisserensis:12.52492688):2.54203344,((Philemon_novaeguineae:11.99306398,Philemon_albitorques:11.99306398):2.639284074,(Philemon_citreogularis:12.3170357,Philemon_brassi:12.3170357):2.315312354):0.4346122576):0.9515905905):12.95625095,(((Oreornis_chrysogenys:28.20831103,Grantiella_picta:28.20831103):0.4591748104,Plectorhyncha_lanceolata:28.66748584):0.2058619668,(Xanthotis_flaviventer:12.46935279,(Xanthotis_provocator:11.54567388,(Xanthotis_polygrammus:9.157103486,Xanthotis_macleayanus:9.157103486):2.388570398):0.9236789094):16.40399502):0.1014540485):0.8961188864):0.1760430808):0.7040569228):7.385910315,((((((Aphelocephala_nigricincta:11.53578815,(Aphelocephala_pectoralis:8.297560907,Aphelocephala_leucopsis:8.297560907):3.238227243):3.877450218,Acanthornis_magna:15.41323837):3.797302696,((((Acanthiza_murina:4.972564827,Acanthiza_nana:4.972564827):4.912613299,Acanthiza_chrysorrhoa:9.885178126):1.618320863,Acanthiza_lineata:11.50349899):2.253703535,(((Acanthiza_apicalis:6.462769057,(Acanthiza_pusilla:2.254883673,Acanthiza_katherina:2.254883673):4.207885383):0.02647286239,Acanthiza_ewingii:6.489241919):4.692985878,((Acanthiza_reguloides:4.051703453,Acanthiza_inornata:4.051703453):2.996990717,(Acanthiza_uropygialis:6.756289604,(Acanthiza_robustirostris:2.502330482,Acanthiza_iredalei:2.502330482):4.253959123):0.2924045656):4.133533628):2.574974727):5.45333854):1.999836111,((((Origma_solitaria:10.13250939,((Crateroscelis_murina:4.738805775,Crateroscelis_nigrorufa:4.738805775):1.224246694,Crateroscelis_robusta:5.96305247):4.169456924):5.109935202,(((((Sericornis_frontalis:3.559689656,Sericornis_keri:3.559689655):7.620811921,Sericornis_spilodera:11.18050158):2.538283809,((Sericornis_humilis:11.31645116,Sericornis_virgatus:11.31645116):1.989371731,((Sericornis_rufescens:11.14022741,Sericornis_papuensis:11.14022741):0.2944154292,Sericornis_perspicillatus:11.43464284):1.871180044):0.412962498):0.2422827344,((Sericornis_arfakianus:11.20963903,Sericornis_beccarii:11.20963903):1.425442599,(Sericornis_nouhuysi:2.370844551,Sericornis_magnirostra:2.370844551):10.26423708):1.325986492):0.6213923825,Sericornis_citreogularis:14.5824605):0.659984094):3.720578628,((Pycnoptilus_floccosus:15.42382715,(Chthonicola_sagittatus:11.84357641,Pyrrholaemus_brunneus:11.84357641):3.580250735):1.93314939,((Hylacola_cauta:6.634419929,Hylacola_pyrrhopygia:6.634419929):7.155728387,(Calamanthus_fuliginosus:3.798910155,Calamanthus_campestris:3.798910155):9.991238161):3.566828221):1.606046688):1.099246258,Smicrornis_brevirostris:20.06226948):1.148107693):1.886698644,(((Gerygone_dorsalis:15.64281427,(Gerygone_fusca:14.66462268,(Gerygone_hypoxantha:14.63110445,(Gerygone_olivacea:12.10376181,Gerygone_albofrontata:12.10376181):2.527342636):0.0335182317):0.9781915973):0.8027264399,(Gerygone_chrysogaster:14.88969058,(Gerygone_modesta:14.88328139,(Gerygone_cinerea:12.432964,Gerygone_mouki:12.432964):2.450317391):0.006409183665):1.555850139):0.5488696202,((Gerygone_palpebrosa:2.455793846,Gerygone_chloronota:2.455793846):14.16289849,(((Gerygone_inornata:12.6235456,Gerygone_tenebrosa:12.6235456):2.375298751,Gerygone_magnirostris:14.99884435):1.613670692,((Gerygone_igata:12.26920018,Gerygone_ruficollis:12.26920018):3.888596823,((Gerygone_levigaster:12.87366709,Gerygone_sulphurea:12.87366709):2.357823839,Gerygone_flavolateralis:15.23149092):0.9263060815):0.454718038):0.006177290522):0.3757179995):6.102665485):6.88393006,Oreoscopus_gutturalis:29.98100588):8.155925184):7.581160493):7.758487099,(((Notiomystis_cincta:38.65414136,(((Melanocharis_arfakiana:15.90833343,(Melanocharis_crassirostris:14.95079568,(Melanocharis_longicauda:12.59190865,Melanocharis_striativentris:12.59190865):2.358887027):0.9575377541):0.3849665768,(Melanocharis_nigra:9.42857708,Melanocharis_versteri:9.42857708):6.864722927):6.634505013,((Toxorhamphus_poliopterus:15.32496297,(Toxorhamphus_novaeguineae:15.11824254,Toxorhamphus_iliolophus:15.11824254):0.2067204245):4.393137506,Oedistoma_pygmaeum:19.71810047):3.209704549):15.72633634):8.135016337,(((((Pitohui_nigrescens:21.84418183,(((((Pachycephala_soror:14.59633627,Pachycephala_flavifrons:14.59633627):1.683250104,(Pachycephala_caledonica:14.86640283,(((Pachycephala_melanura:2.844821173,Pachycephala_pectoralis:2.844821173):8.361145471,(((Pachycephala_simplex:5.434387317,(Pachycephala_hyperythra:3.984145172,Pachycephala_phaionota:3.984145172):1.450242145):1.815420942,(Pachycephala_arctitorquis:3.439433682,(Colluricincla_tenebrosa:2.939328428,((Pachycephala_lanioides:1.052684718,Pachycephala_rufiventris:1.052684718):1.680732311,Pachycephala_griseonota:2.733417029):0.2059113992):0.5001052538):3.810374577):3.309775605,(Colluricincla_umbrina:9.055745103,(((Pachycephala_hypoxantha:5.534815952,((Pachycephala_albiventris:0.7436103644,Pachycephala_grisola:0.7436103644):3.505651431,Pachycephala_sulfuriventer:4.249261795):1.285554156):1.873485541,Pachycephala_philippinensis:7.408301493):1.508245008,(Pachycephala_modesta:2.954899848,Pachycephala_lorentzi:2.954899848):5.961646654):0.1391986015):1.503838761):0.6463827798):3.020950207,(Pachycephala_schlegelii:13.80395649,Pachycephala_homeyeri:13.80395649):0.4229603601):0.6394859816):1.413183542):0.5916565008,Pachycephala_aurea:16.87124288):1.682485251,((Pachycephala_orpheus:16.32831029,Pachycephala_nudigula:16.32831029):1.632143236,(((Pachycephala_inornata:15.73939575,Pachycephala_rufogularis:15.73939575):1.299889471,(Pachycephala_jacquinoti:15.69352375,Pachycephala_olivacea:15.69352375):1.345761475):0.382505951,Pachycephala_leucogastra:17.42179117):0.5386623507):0.5932746045):1.286648854,(Pachycephala_monacha:19.78588987,(Pachycephala_implicata:19.70988175,((Pachycephala_meyeri:16.36747925,Colluricincla_sanghirensis:16.36747925):2.932194786,Coracornis_raveni:19.29967404):0.4102077152):0.07600811354):0.05448711319):2.003804853):2.649697873,((Colluricincla_megarhyncha:15.97917194,((Colluricincla_harmonica:10.01068041,Colluricincla_woodwardi:10.01068041):2.013828397,Colluricincla_boweri:12.02450881):3.954663128):4.778031548,(Pitohui_incertus:14.74120739,Pitohui_ferrugineus:14.74120739):6.015996097):3.736676218):5.199188882,Pachycare_flavogriseum:29.69306859):7.151341093,((((((Vireo_masteri:12.83547916,(((Vireo_brevipennis:12.52735015,((Vireo_flavoviridis:12.03289358,(Vireo_hypochryseus:12.02853568,(Vireo_crassirostris:10.6167072,Vireo_olivaceus:10.6167072):1.411828473):0.004357903382):0.001034382928,Vireo_altiloquus:12.03392796):0.4934221837):0.2621909043,((Vireo_philadelphicus:12.62733649,((Vireo_leucophrys:12.12701083,(Vireo_bairdi:10.33412533,Vireo_nelsoni:10.33412533):1.792885507):0.4998309978,(Vireo_gracilirostris:9.82152749,Vireo_carmioli:9.82152749):2.80531434):0.0004946643354):0.1011105446,(Vireo_modestus:10.21336714,Vireo_gilvus:10.21336714):2.515079899):0.06109401172):0.03983625855,(((((Vireo_caribaeus:11.50296933,(Vireo_magister:9.74930636,Vireo_vicinior:9.74930636):1.753662965):0.8282646097,(Vireo_pallens:9.980175847,Vireo_osburni:9.980175847):2.351058089):0.001373574904,Vireo_huttoni:12.33260751):0.00869755795,(Vireo_flavifrons:4.400684096,(Vireo_solitarius:1.587994459,(Vireo_cassinii:1.091625904,Vireo_plumbeus:1.091625904):0.4963685552):2.812689637):7.940620972):0.2836432245,(Vireo_griseus:11.66465084,(Vireo_latimeri:11.6470461,(Vireo_nanus:11.64533147,((Vireo_atricapilla:4.27459005,Vireo_bellii:4.27459005):5.780832867,Vireo_gundlachii:10.05542292):1.589908555):0.00171462558):0.01760473817):0.9602974561):0.2044290167):0.006101846083):1.44027924,(((((Hylophilus_ochraceiceps:11.7093168,(Hylophilus_aurantiifrons:9.822498851,Hylophilus_thoracicus:9.822498851):1.88681795):0.4184361171,Hylophilus_semibrunneus:12.12775292):0.5039536633,(Hylophilus_semicinereus:10.40404434,Hylophilus_decurtatus:10.40404434):2.227662239):0.06454057876,(Hylophilus_flavipes:10.09859911,Hylophilus_poicilotis:10.09859911):2.597648047):0.08245729407,((Hylophilus_olivaceus:9.78989577,Hylophilus_brunneiceps:9.78989577):2.665659666,((Hylophilus_muscicapinus:11.8967245,(Hylophilus_pectoralis:11.31553717,(Hylophilus_hypoxanthus:9.921835957,Hylophilus_amaurocephalus:9.921835957):1.393701209):0.5811873334):0.3439772786,Hylophilus_sclateri:12.24070178):0.214853658):0.3231490177):1.497053941):2.849654597,(Vireolanius_leucotis:9.464489305,(Vireolanius_pulchellus:8.889060959,(Vireolanius_eximius:7.208827817,Vireolanius_melitophrys:7.208827817):1.680233142):0.5754283453):7.660923687):1.428921614,((Cyclarhis_nigrirostris:5.631294009,Cyclarhis_gujanensis:5.631294009):11.08746729,Erpornis_zantholeuca:16.7187613):1.835573301):7.366351888,((Pteruthius_flaviscapis:6.876432071,Pteruthius_rufiventer:6.876432071):9.449414828,((Pteruthius_melanotis:7.451662513,Pteruthius_aenobarbus:7.451662513):7.728391596,Pteruthius_xanthochlorus:15.18005411):1.145792789):9.594839595):6.048018781,(((Oreocharis_arfaki:15.94486591,Paramythia_montium:15.94486591):9.697062762,(((((Oriolus_phaeochromus:6.258324479,((((Oriolus_melanotis:2.608080333,Oriolus_flavocinctus:2.608080333):0.1496225633,Oriolus_szalayi:2.757702896):1.915722056,Oriolus_sagittatus:4.673424952):0.6162399629,(Oriolus_bouroensis:2.346947139,Oriolus_forsteni:2.346947139):2.942717776):0.9686595638):9.597291081,(((Oriolus_xanthonotus:6.198224444,(Oriolus_steerii:3.371827877,(Oriolus_isabellae:0.3110743096,Oriolus_albiloris:0.3110743096):3.060753568):2.826396567):7.613602792,Oriolus_tenuirostris:13.81182724):1.368696372,((Oriolus_traillii:11.3962967,(Oriolus_hosii:9.337620049,Oriolus_cruentus:9.337620049):2.058676655):2.636290303,(((Oriolus_monacha:7.117781217,(Oriolus_larvatus:6.215543588,(Oriolus_nigripennis:4.423159992,Oriolus_percivali:4.423159992):1.792383595):0.9022376298):6.009059032,((Oriolus_chinensis:12.67707361,(Oriolus_oriolus:12.64222052,Oriolus_crassirostris:12.64222052):0.03485308759):0.1058150765,Oriolus_auratus:12.78288869):0.3439515626):0.5968237346,(Oriolus_xanthornus:11.41154318,(Oriolus_brachyrhynchus:8.369693916,Oriolus_chlorocephalus:8.369693916):3.041849267):2.3121208):0.3089230235):1.147936601):0.6750919519):3.184324876,Oriolus_mellianus:19.03994044):3.97306428,((Sphecotheres_vieilloti:0.4310732677,Sphecotheres_viridis:0.4310732677):6.662396582,Sphecotheres_hypoleucus:7.09346985):15.91953487):2.483885185,(Pitohui_kirhocephalus:6.244774858,Pitohui_dichrous:6.244774858):19.25211504):0.1450387658):4.706677713,(((((((Manucodia_keraudrenii:10.14648657,((Manucodia_jobiensis:6.005958869,(Manucodia_comrii:3.734379875,Manucodia_chalybatus:3.734379875):2.271578994):0.0173789211,Manucodia_ater:6.02333779):4.123148781):3.300259872,Lycocorax_pyrrhopterus:13.44674644):7.005397325,(((((Parotia_sefilata:2.774482866,(Parotia_lawesii:0.7299061539,Parotia_helenae:0.7299061539):2.044576712):0.1313696602,Parotia_wahnesi:2.905852526):4.290608922,Parotia_carolae:7.196461449):1.672188227,Pteridophora_alberti:8.868649675):2.489921325,((((Ptiloris_victoriae:1.394163156,Ptiloris_paradiseus:1.394163156):4.910880162,((Ptiloris_magnificus:2.353594932,Ptiloris_intercedens:2.353594932):2.606089498,Lophorina_superba:4.959684429):1.345358889):2.048647241,Semioptera_wallacii:8.353690559):1.710805966,(Seleucidis_melanoleucus:9.604485596,((((Cicinnurus_regius:5.420223555,(Cicinnurus_respublica:2.986019326,Cicinnurus_magnificus:2.986019326):2.434204229):2.049074265,(Paradisaea_rudolphi:6.072831456,(Paradisaea_guilielmi:3.793169956,(((Paradisaea_minor:1.114046077,(Paradisaea_apoda:0.5187154411,Paradisaea_raggiana:0.5187154411):0.5953306358):0.731530581,Paradisaea_decora:1.845576658):0.6307682839,Paradisaea_rubra:2.476344942):1.316825014):2.279661499):1.396466365):0.9843266515,((Epimachus_meyeri:4.08276962,Epimachus_fastuosus:4.08276962):3.011846733,((Paradigalla_carunculata:2.798989151,Paradigalla_brevicauda:2.798989151):2.714774928,((Astrapia_nigra:1.977179749,Astrapia_splendidissima:1.977179749):1.885605794,((Astrapia_stephaniae:0.3682217551,Astrapia_mayeri:0.3682217551):2.616535676,Astrapia_rothschildi:2.984757431):0.8780281128):1.650978536):1.580852274):1.359008119):0.5681298381,(Epimachus_albertisi:6.323884631,Epimachus_bruijnii:6.323884631):2.697869679):0.582731286):0.4600109295):1.294074475):9.093572768):4.902056789,(((((Arses_telescophthalmus:5.559454382,(Arses_kaupi:4.403836737,Arses_insularis:4.403836737):1.155617644):6.419660233,((Myiagra_atra:8.967465139,(((Myiagra_galeata:7.526335484,Myiagra_alecto:7.526335484):0.8664860169,(Myiagra_hebetior:6.682522714,Myiagra_erythrops:6.682522714):1.710298787):0.3425444618,Myiagra_ruficollis:8.735365963):0.2320991765):0.304682181,((((Myiagra_rubecula:4.725149996,(Myiagra_ferrocyanea:4.439381235,Myiagra_caledonica:4.439381235):0.2857687606):3.172852321,(Myiagra_pluto:7.732718478,(Myiagra_cervinicauda:6.488428124,Myiagra_cyanoleuca:6.488428124):1.244290354):0.1652838388):0.9144288349,(Myiagra_oceanica:6.914008643,Myiagra_vanikorensis:6.914008643):1.898422509):0.2185897588,(Myiagra_inquieta:7.674343466,(Myiagra_azureocapilla:6.653952155,Myiagra_albiventris:6.653952155):1.020391311):1.356677444):0.2411264094):2.706967294):0.331635041,(((((Monarcha_loricatus:7.527275803,Chasiempis_sandwichensis:7.527275803):0.7434123768,(((Pomarea_dimidiata:4.162381482,Pomarea_nigra:4.162381482):0.2737394127,((Pomarea_iphis:1.988000445,Pomarea_whitneyi:1.988000445):0.5302440875,Pomarea_mendozae:2.518244533):1.917876362):2.773291366,((Monarcha_leucurus:6.952031929,Neolalage_banksiana:6.952031929):0.1677846617,((((Clytorhynchus_vitiensis:1.946585611,Clytorhynchus_hamlini:1.946585611):0.4285851299,Clytorhynchus_nigrogularis:2.375170741):0.2016832211,(Clytorhynchus_pachycephaloides:1.976553984,Clytorhynchus_sanctaecrucis:1.976553984):0.6002999784):0.5193758104,(Mayrornis_schistaceus:1.803480986,(Mayrornis_versicolor:1.477560613,Mayrornis_lessoni:1.477560613):0.3259203729):1.292748786):4.023586818):0.08959567068):1.061275919):1.21019766,(((Metabolus_rugensis:8.129044234,(Monarcha_viduus:7.453069617,Monarcha_boanensis:7.453069617):0.6759746173):0.04333607864,(Monarcha_julianae:5.422474286,Monarcha_godeffroyi:5.422474286):2.749906027):1.269026777,((Monarcha_cinerascens:8.567113465,((Monarcha_frater:6.607667151,(Monarcha_melanopsis:6.591737608,Monarcha_verticalis:6.591737608):0.01592954261):1.954627653,(Monarcha_richardsii:6.337140283,(Monarcha_castus:6.325254573,Monarcha_castaneiventris:6.325254573):0.0118857095):2.225154522):0.004818660371):0.7517187025,(Monarcha_takatsukasae:8.005585829,(Eutrichomyias_rowleyi:7.308720706,Monarcha_pileatus:7.308720706):0.6968651232):1.313246338):0.1225749231):0.03947874985):0.07505359662,(Monarcha_leucotis:8.568858996,((Monarcha_menckei:7.720222042,Monarcha_brehmii:7.720222042):0.840050139,Monarcha_chrysomela:8.560272181):0.008586814918):0.987080441):0.09327164631,(((Monarcha_rubiensis:8.140794302,(Monarcha_browni:7.874054799,Monarcha_axillaris:7.874054799):0.2667395029):0.6919577367,(Monarcha_manadensis:8.083409483,Monarcha_infelix:8.083409483):0.7493425556):0.557707004,((Monarcha_barbatus:8.384862829,Monarcha_everetti:8.384862829):0.9006158166,((Monarcha_trivirgatus:0.4478957828,Monarcha_guttula:0.4478957828):8.44777115,(Monarcha_erythrostictus:8.883841264,(Monarcha_mundus:8.003358459,Monarcha_sacerdotum:8.003358459):0.8804828048):0.01182566909):0.3898117124):0.1049803975):0.2587520403):2.661538572):0.7892551825,(Grallina_bruijni:4.340825484,Grallina_cyanoleuca:4.340825484):8.759179354):1.385265783,(((((Terpsiphone_bedfordi:4.980576522,Terpsiphone_mutata:4.980576522):1.363988017,(Terpsiphone_atrocaudata:6.232518209,(((Terpsiphone_paradisi:5.224074923,Terpsiphone_rufocinerea:5.224074923):0.4413716027,Terpsiphone_viridis:5.665446526):0.4490876808,(Terpsiphone_cinnamomea:4.855899823,Terpsiphone_cyanescens:4.855899823):1.258634383):0.1179840024):0.1120463302):0.1587003954,((Terpsiphone_corvina:5.071496384,Terpsiphone_bourbonnensis:5.071496384):1.114900937,((Terpsiphone_smithii:4.994465791,Terpsiphone_atrochalybeia:4.994465791):0.7009306164,Terpsiphone_rufiventer:5.695396407):0.4910009139):0.3168676134):1.558178062,(Hypothymis_azurea:6.729272276,(Hypothymis_coelestis:5.078213407,Hypothymis_helenae:5.078213407):1.651058869):1.33217072):3.130405227,(Trochocercus_cyanomelas:3.82649168,Trochocercus_nitens:3.82649168):7.365356543):3.293422398):10.86892994):1.16498071,(((((((Rhipidura_brachyrhyncha:12.07147822,Rhipidura_malaitae:12.07147822):2.49699338,(((Rhipidura_nebulosa:13.08058363,Rhipidura_dahli:13.08058363):0.09484356002,(Rhipidura_teysmanni:3.46793432,Rhipidura_rufifrons:3.46793432):9.707492872):0.2139908526,Rhipidura_rufidorsa:13.38941804):1.179053554):0.3777588051,((((Rhipidura_rennelliana:3.888874145,Rhipidura_fuliginosa:3.888874145):7.322322323,(Rhipidura_phasiana:10.91199683,Rhipidura_matthiae:10.91199683):0.2991996386):2.57446413,(Rhipidura_verreauxi:11.94928473,((Rhipidura_lepida:11.53192622,Rhipidura_kubaryi:11.53192622):0.4077241057,Rhipidura_tenebrosa:11.93965033):0.009634401333):1.83637587):0.02964193599,(Rhipidura_hyperythra:5.387427056,Rhipidura_albolimbata:5.387427056):8.427875478):1.13092787):0.4659281321,(((Rhipidura_perlata:9.89902554,Rhipidura_dedemi:9.89902554):4.618560457,((Rhipidura_cockerelli:13.6444455,Rhipidura_phoenicura:13.6444455):0.6785291393,((Rhipidura_fuscorufa:10.81386252,Rhipidura_personata:10.81386252):0.1004474232,Rhipidura_rufiventris:10.91430995):3.408664689):0.1946113603):0.3704070796,(Rhipidura_nigrocinnamomea:12.33674562,(Rhipidura_superciliaris:11.50113709,Rhipidura_cyaniceps:11.50113709):0.8356085252):2.551247459):0.5241654596):0.195318337,(((((Rhipidura_opistherythra:13.3282312,Rhipidura_euryura:13.3282312):0.8732530309,Rhipidura_leucophrys:14.20148423):0.474927786,(Rhipidura_javanica:13.35478524,(((Rhipidura_albicollis:3.571274076,Rhipidura_aureola:3.571274076):8.960087305,Rhipidura_drownei:12.53136138):0.5981690066,Rhipidura_superflua:13.12953039):0.2252548508):1.321626776):0.6119999524,(Rhipidura_leucothorax:14.82137661,((Rhipidura_maculipectus:12.50146479,Rhipidura_threnothorax:12.50146479):2.27715841,Rhipidura_semirubra:14.7786232):0.04275341311):0.4670353571):0.0607906829,Rhipidura_diluta:15.34920265):0.2582742237):0.04148925523,Rhipidura_atra:15.64896613):7.477503379,(Lamprolia_victoriae:17.32290301,Chaetorhynchus_papuensis:17.32290301):5.8035665):3.392711759):1.105163181,((((Pyrrhocorax_pyrrhocorax:9.95332865,Pyrrhocorax_graculus:9.95332865):8.203297074,(((Dendrocitta_frontalis:6.817286841,Dendrocitta_formosae:6.817286841):2.851042627,(Dendrocitta_leucogastra:8.876079594,(Dendrocitta_bayleyi:8.258649672,(Dendrocitta_occipitalis:6.396518061,Dendrocitta_vagabunda:6.396518061):1.862131611):0.6174299222):0.7922498748):5.57225644,((Crypsirina_temia:4.30657714,Crypsirina_cucullata:4.30657714):6.586988279,(Temnurus_temnurus:7.732422384,Platysmurus_leucopterus:7.732422384):3.161143035):4.34702049):2.916039816):3.165750664,(((Urocissa_caerulea:7.714654129,((Urocissa_ornata:5.396375109,Urocissa_flavirostris:5.396375109):2.104418212,(Urocissa_whiteheadi:5.687761871,Urocissa_erythrorhyncha:5.687761871):1.813031449):0.2138608085):4.787796962,(Cissa_chinensis:6.251419156,(Cissa_thalassina:5.078871767,Cissa_hypoleuca:5.078871767):1.172547389):6.251031935):7.930634971,((Cyanopica_cyanus:17.60041475,((Perisoreus_internigrans:3.013179459,Perisoreus_infaustus:3.013179459):8.81876049,Perisoreus_canadensis:11.83193995):5.768474803):1.394809383,(((((((Aphelocoma_coerulescens:3.530569603,(Aphelocoma_insularis:1.701191414,Aphelocoma_californica:1.701191414):1.829378189):2.749569104,(Aphelocoma_ultramarina:4.958570161,Aphelocoma_unicolor:4.958570161):1.321568546):5.543189413,Gymnorhinus_cyanocephalus:11.82332812):1.09544297,(Cyanocitta_cristata:7.714543931,Cyanocitta_stelleri:7.714543931):5.204227159):1.694681351,((Cyanocorax_mystacalis:8.871631136,(Cyanocorax_yncas:8.864246778,(((Cyanocorax_melanocyaneus:7.50329194,Cyanocorax_luxuosus:7.50329194):0.06105670594,((Cyanocorax_beecheii:2.028344908,Cyanocorax_sanblasianus:2.028344908):0.6394986219,Cyanocorax_yucatanicus:2.66784353):4.896505116):0.4263012423,(((Cyanocorax_affinis:1.187147683,Cyanocorax_heilprini:1.187147683):2.004789061,((Cyanocorax_chrysops:1.776489225,Cyanocorax_cyanopogon:1.776489225):1.015462404,Cyanocorax_cayanus:2.791951629):0.3999851153):0.9196565396,Cyanocorax_dickeyi:4.111593284):3.879056604):0.8735968895):0.007384358504):1.456762121,(((Cyanocorax_violaceus:3.451799987,(Cyanocorax_cyanomelas:1.442958119,Cyanocorax_cristatellus:1.442958119):2.008841868):0.9650052882,(Cyanocorax_caeruleus:3.682242484,Cyanocorax_morio:3.682242484):0.734562791):0.454200501,(Calocitta_formosa:3.202300856,Calocitta_colliei:3.202300856):1.66870492):5.457387481):4.285059183):1.438391074,(((Cyanolyca_pulchra:7.07251298,Cyanolyca_cucullata:7.07251298):2.002359739,((Cyanolyca_turcosa:4.799218303,Cyanolyca_viridicyanus:4.799218303):2.584202018,Cyanolyca_armillata:7.383420321):1.691452398):3.674714552,((Cyanolyca_mirabilis:5.289791118,Cyanolyca_nana:5.289791118):1.972216022,(Cyanolyca_argentigula:2.61594443,Cyanolyca_pumilo:2.61594443):4.646062709):5.487580131):3.302256243):1.945518212,(((Podoces_pleskei:6.961441303,((Podoces_biddulphi:5.447802089,Podoces_panderi:5.447802089):1.082870598,Podoces_hendersoni:6.530672686):0.4307686169):6.07772282,Ptilostomus_afer:13.03916412):3.055241798,(((Garrulus_lidthi:6.361746605,Garrulus_lanceolatus:6.361746605):3.193806184,Garrulus_glandarius:9.555552789):6.534848369,((Zavattariornis_stresemanni:14.67646587,((Pica_hudsonia:0.3608135964,Pica_nuttalli:0.3608135964):2.343671074,Pica_pica:2.70448467):11.9719812):0.8053807364,((Nucifraga_columbiana:4.799980522,Nucifraga_caryocatactes:4.799980522):8.00874617,((Corvus_capensis:10.78596821,(Corvus_rhipidurus:10.55539258,(Corvus_ossifragus:9.692553406,Corvus_typicus:9.692553406):0.8628391705):0.2305756305):0.3410646308,((((((((Corvus_albicollis:7.226418969,Corvus_validus:7.226418969):2.319046348,(Corvus_palmarum:9.027063786,((Corvus_edithae:6.702071009,Corvus_cryptoleucus:6.702071009):1.737163639,(Corvus_meeki:6.698494905,Corvus_corax:6.698494905):1.740739743):0.5878291386):0.5184015308):0.001344665328,Corvus_albus:9.546809982):0.09560584328,Corvus_jamaicensis:9.642415826):0.5705292839,(Corvus_frugilegus:9.089015327,((Corvus_enca:7.60411829,Corvus_bennetti:7.60411829):1.418757954,Corvus_tristis:9.022876245):0.06613908281):1.123929782):0.3509565404,(((Corvus_caurinus:0.6690272587,Corvus_brachyrhynchos:0.6690272587):8.023647684,(Corvus_tasmanicus:8.683594674,(Corvus_corone:8.347088527,(Corvus_torquatus:7.871048156,Corvus_ruficollis:7.871048156):0.4760403714):0.3365061471):0.009080268052):1.026074363,(Corvus_hawaiiensis:9.068129055,(Corvus_minutus:9.039207322,(Corvus_coronoides:8.782066167,((Corvus_mellori:8.005188907,Corvus_woodfordi:8.005188907):0.7752161712,((Corvus_sinaloae:7.263492998,Corvus_orru:7.263492998):0.1582377978,Corvus_nasicus:7.421730796):1.358674283):0.001661088403):0.2571411552):0.02892173301):0.6506202497):0.845152345):0.1319116667,(((Corvus_levaillantii:7.558601861,Corvus_fuscicapillus:7.558601861):1.334677217,Corvus_florensis:8.893279078):0.6882978687,(Corvus_moneduloides:7.845014005,(Corvus_macrorhynchos:2.892287143,Corvus_kubaryi:2.892287143):4.952726863):1.736562942):1.11423637):0.1876317474,((Corvus_imparatus:10.40083393,(Corvus_monedula:10.18427338,((Corvus_dauuricus:9.179393132,Corvus_unicolor:9.179393132):0.9969181422,Corvus_splendens:10.17631127):0.007962101962):0.2165605505):0.1710271386,(Corvus_crassirostris:7.874743777,Corvus_leucognaphalus:7.874743777):2.697117288):0.311583999):0.2435877736):1.681693855):2.673119914):0.6085545511):0.004004764625):1.902955805):0.997862409):1.437861926):0.8892903264):4.649030199,(((Lanius_cabanisi:11.7558801,Lanius_newtoni:11.7558801):1.886564724,(Lanius_excubitoroides:11.99130329,((((Lanius_nubicus:9.57488534,Lanius_validirostris:9.57488534):0.8910272959,Urolestes_melanoleucus:10.46591264):0.390798531,(((Lanius_senator:4.886083853,Lanius_minor:4.886083853):2.993430406,(Lanius_mackinnoni:4.72445665,Lanius_collaris:4.72445665):3.155057609):1.66630829,(Lanius_tigrinus:8.671705193,(((Lanius_marwitzi:7.925501514,Lanius_isabellinus:7.925501514):0.05658519461,Lanius_collurio:7.982086709):0.2603736826,(Lanius_schach:2.959282074,(Lanius_bucephalus:1.811661002,(Lanius_cristatus:1.426124288,Lanius_tephronotus:1.426124288):0.3855367135):1.147621073):5.283178317):0.4292448009):0.8741173565):1.310888618):0.8312399065,((Lanius_dorsalis:11.27907083,(((Lanius_souzae:8.864218073,Lanius_vittatus:8.864218073):1.31010027,Lanius_meridionalis:10.17431834):1.068201105,(Lanius_somalicus:10.45679117,((Lanius_sphenocercus:1.280561843,Lanius_excubitor:1.280561843):9.154851993,(Lanius_collurioides:10.43043549,(Lanius_gubernator:8.905126431,Lanius_ludovicianus:8.905126431):1.525309064):0.004978341335):0.02137733657):0.7857282753):0.03655137745):0.002929564274,Corvinella_corvina:11.28200039):0.4059506836):0.3033522124):1.651141542):9.926362541,(Platylophus_galericulatus:10.50491677,(Eurocephalus_anguitimens:3.633310144,Eurocephalus_rueppelli:3.633310144):6.871606625):13.0638906):2.402599219):1.65293786):1.650833922,(((Dicrurus_remifer:14.35953558,((((Dicrurus_montanus:11.94598919,Dicrurus_hottentottus:11.94598919):0.3877486274,(Dicrurus_densus:9.429823868,Dicrurus_balicassius:9.429823868):2.903913946):0.04076628056,(Dicrurus_megarhynchus:4.826768339,Dicrurus_bracteatus:4.826768339):7.547735756):1.304089995,(Dicrurus_paradiseus:2.172228519,Dicrurus_annectans:2.172228519):11.50636557):0.6809414917):0.7878628164,((Dicrurus_atripennis:11.09898569,Dicrurus_ludwigii:11.09898569):3.056024246,((Dicrurus_andamanensis:13.95997349,(((Dicrurus_sumatranus:11.66007167,Dicrurus_macrocercus:11.66007167):0.02220014873,Dicrurus_adsimilis:11.68227182):0.6294631557,(((Dicrurus_forficatus:0.7534664699,Dicrurus_aldabranus:0.7534664699):3.250855547,Dicrurus_waldenii:4.004322017):4.005242937,((Dicrurus_fuscipennis:7.593534234,Dicrurus_caerulescens:7.593534234):0.2911025172,Dicrurus_modestus:7.884636751):0.1249282032):4.302170018):1.648238519):0.09339887732,Dicrurus_leucophaeus:14.05337237):0.1016375683):0.9923884611):2.012540935,Dicrurus_aeneus:17.15993933):12.11523904):1.07342801):1.620098895):4.875704407):2.503396661,((((((((((((Telophorus_kupeensis:15.43399579,Telophorus_bocagei:15.43399579):2.461463637,(Telophorus_olivaceus:13.41520919,Telophorus_sulfureopectus:13.41520919):4.480250241):0.9978090651,(Telophorus_viridis:15.74340617,Telophorus_nigrifrons:15.74340617):3.149862317):0.7854332603,((Rhodophoneus_cruentus:18.68031696,(Telophorus_multicolor:14.89473911,Telophorus_quadricolor:14.89473911):3.785577848):0.2027433772,(Telophorus_dohertyi:13.511369,Telophorus_zeylonus:13.511369):5.371691337):0.7956414153):1.266374545,((Laniarius_leucorhynchus:12.04730545,Laniarius_atrococcineus:12.04730545):0.8843800798,((Laniarius_fuelleborni:5.427442542,Laniarius_poensis:5.427442542):6.036549449,(((Laniarius_amboimensis:8.958015491,((Laniarius_turatii:5.469924364,Laniarius_bicolor:5.469924364):0.08218662337,(Laniarius_ferrugineus:0.1010006803,Laniarius_aethiopicus:0.1010006803):5.451110307):3.405904503):0.51429235,Laniarius_funebris:9.472307841):1.127382217,((((Laniarius_barbarus:0.2824320581,Laniarius_erythrogaster:0.2824320581):4.111128054,Laniarius_mufumbiri:4.393560112):4.616935413,(Laniarius_atroflavus:8.69399411,Laniarius_brauni:8.69399411):0.3165014149):0.6579235457,(Laniarius_ruficeps:8.384172039,Laniarius_luehderi:8.384172039):1.284247031):0.9312709874):0.8643019328):1.467693543):8.013390763):3.772241412,Nilaus_afer:24.71731771):1.237894538,((Malaconotus_alius:14.02694754,((Malaconotus_lagdeni:10.14876254,Malaconotus_cruentus:10.14876254):3.617148261,((Malaconotus_monteiri:10.31867175,Malaconotus_gladiator:10.31867175):2.12489253,Malaconotus_blanchoti:12.44356428):1.32234652):0.2610367386):9.163333656,((Tchagra_tchagra:14.51008706,((Tchagra_senegalus:11.43134611,(Tchagra_australis:10.34672658,Tchagra_jamesi:10.34672658):1.084619533):2.977559835,Tchagra_minutus:14.40890595):0.1011811148):5.631137138,(Dryoscopus_angolensis:11.96399965,(((Dryoscopus_pringlii:8.846794163,Dryoscopus_cubla:8.846794163):1.960766393,Dryoscopus_senegalensis:10.80756056):0.8091304663,(Dryoscopus_sabini:8.297674113,Dryoscopus_gambensis:8.297674113):3.319016909):0.3473086264):8.17722455):3.049056998):2.76493105):4.053058952,((((Megabyas_flammulatus:21.9330315,Bias_musicus:21.9330315):2.660190992,(((Hemipus_hirundinaceus:8.625275776,(Tephrodornis_pondicerianus:7.455870264,Tephrodornis_gularis:7.455870264):1.169405512):3.164844283,Hemipus_picatus:11.79012006):11.56543119,((Prionops_poliolophus:15.84518588,((Prionops_alberti:11.39047471,Prionops_retzii:11.39047471):4.165899433,(Prionops_plumatus:15.10214266,((Prionops_scopifrons:11.10087291,Prionops_gabela:11.10087291):2.354459159,Prionops_rufiventris:13.45533207):1.646810594):0.4542314854):0.2888117328):0.1905021262,Prionops_caniceps:16.035688):7.319863244):1.237671242):1.274608189,((((((Newtonia_fanovanae:5.977692401,Newtonia_amphichroa:5.977692401):1.303979451,Newtonia_brunneicauda:7.281671852):0.5753208647,Newtonia_archboldi:7.856992717):12.64964033,Artamella_viridis:20.50663305):1.487161874,((((Calicalicus_madagascariensis:4.05754386,Calicalicus_rufocarpalis:4.05754386):14.21321802,Cyanolanius_madagascarinus:18.27076188):1.600597756,Vanga_curvirostris:19.87135963):1.853162012,((Pseudobias_wardi:19.1108528,(Hypositta_perdita:3.998716235,Hypositta_corallirostris:3.998716235):15.11213657):2.540449308,((Falculea_palliata:18.44431976,Mystacornis_crossleyi:18.44431976):3.05210059,((Tylas_eduardi:17.73227494,Schetba_rufa:17.73227494):3.471712795,(((Xenopirostris_xenopirostris:6.635366357,(Xenopirostris_damii:5.343621647,Xenopirostris_polleni:5.343621647):1.29174471):13.24560389,(Leptopterus_chabert:17.54920434,Euryceros_prevostii:17.54920434):2.331765906):0.8357076531,Oriolia_bernieri:20.7166779):0.4873098352):0.2924326155):0.1548817648):0.07321953341):0.2692732801):2.506726707,(Philentoma_pyrhoptera:9.477515668,Philentoma_velata:9.477515668):15.02300596):1.367309048):3.734798376,((((Platysteira_tonsa:7.947587624,Platysteira_castanea:7.947587624):7.776337314,(((Platysteira_blissetti:4.39490227,(Platysteira_chalybea:2.470502128,Platysteira_jamesoni:2.470502128):1.924400142):3.111953584,Platysteira_concreta:7.506855855):5.270380768,((Platysteira_cyanea:5.432425423,Platysteira_albifrons:5.432425423):4.846695103,(Platysteira_laticincta:4.884088252,Platysteira_peltata:4.884088252):5.395032274):2.498116096):2.946688316):0.982396127,((((Batis_diops:13.4687478,(Batis_perkeo:11.15690601,Batis_minima:11.15690601):2.31184179):0.6345330707,(Batis_orientalis:11.71851594,Batis_mixta:11.71851594):2.38476493):0.4331035858,(Batis_capensis:12.45665794,Batis_senegalensis:12.45665794):2.079726509):0.3251430822,(Batis_margaritae:14.45405913,(((Batis_molitor:7.737571959,(Batis_soror:3.673377342,Batis_pririt:3.673377342):4.064194617):5.457432539,(Batis_fratrum:11.65719567,Batis_ituriensis:11.65719567):1.53780883):1.133723204,((Batis_crypta:13.26954144,((Batis_poensis:5.154913595,Batis_minor:5.154913595):6.005162509,Batis_minulla:11.1600761):2.109465338):0.6859349032,Batis_occulta:13.95547634):0.3732513565):0.1253314273):0.4074684054):1.844793531):3.757833669,Lanioturdus_torquatus:20.46415473):9.138474321):0.4056421437):1.078169948,(Rhagologus_leucostigma:30.56605252,(((Strepera_graculina:8.512463411,(Strepera_versicolor:6.897763255,Strepera_fuliginosa:6.897763255):1.614700156):7.319618078,((Cracticus_mentalis:8.332704988,Cracticus_louisiadensis:8.332704988):2.511863295,(((Cracticus_nigrogularis:8.627561667,Cracticus_cassicus:8.627561667):1.696928874,(Cracticus_quoyi:6.390588455,Gymnorhina_tibicen:6.390588455):3.933902086):0.2239118055,Cracticus_torquatus:10.54840235):0.2961659355):4.987513206):8.111028241,(((((Artamus_leucorynchus:6.996821197,Artamus_minor:6.996821197):4.227254414,((Artamus_maximus:9.370369797,Artamus_monachus:9.370369797):1.813667479,(Artamus_insignis:8.301608745,Artamus_cinereus:8.301608745):2.882428531):0.04003833463):0.6422065589,(Artamus_cyanopterus:9.280271449,Artamus_mentalis:9.280271449):2.586010721):0.9946516372,(Artamus_fuscus:9.776939043,(Artamus_personatus:0.8998279103,Artamus_superciliosus:0.8998279103):8.877111132):3.083994764):9.877061813,(Peltops_blainvillii:7.042993974,Peltops_montanus:7.042993974):15.69500165):1.205114109):6.622942793):0.5203886252):1.015820919,((Aleadryas_rufinucha:15.74509316,Pitohui_cristatus:15.74509316):7.828890191,Oreoica_gutturalis:23.57398335):8.528278713):3.307973367,((((((Coracina_mcgregori:18.27104663,(((((Coracina_mindanensis:12.44781655,(Lalage_moesta:12.32284998,Coracina_ceramensis:12.32284998):0.1249665665):5.184653133,(Coracina_holopolia:16.44766368,((Coracina_sula:1.021454488,Coracina_tenuirostris:1.021454488):15.41943649,((Coracina_morio:0.6780385084,Coracina_incerta:0.6780385084):15.7606011,Coracina_melas:16.43863961):0.00225136652):0.006772702261):1.184806):0.01236748762,(Coracina_dispar:3.5153888,Coracina_dohertyi:3.5153888):14.12944837):0.1231747406,Coracina_montana:17.76801191):0.2812384788,(Coracina_analis:13.99264591,(Lalage_aurea:13.28363245,(Coracina_coerulescens:3.722112475,Coracina_ostenta:3.722112475):9.56151998):0.7090134577):4.056604475):0.2217962407):2.28867486,((Coracina_abbotti:13.86593544,Coracina_azurea:13.86593544):4.940760168,(((Lalage_sharpei:6.231303971,(Lalage_maculosa:6.067186495,(Lalage_leucopyga:3.343520607,(Lalage_sueurii:0.8354967588,Lalage_tricolor:0.8354967588):2.508023848):2.723665889):0.1641174756):2.527633581,(Lalage_atrovirens:1.124814124,Lalage_leucomela:1.124814124):7.634123427):9.103648238,(((Lalage_leucopygialis:4.966330321,Lalage_nigra:4.966330321):12.70649406,((Coracina_melaschistos:2.572748379,(Coracina_melanoptera:1.640662512,(Coracina_fimbriata:0.6403212789,Coracina_polioptera:0.6403212789):1.000341233):0.9320858675):14.98699669,((Coracina_newtoni:17.54874146,Coracina_schisticeps:17.54874146):0.004786562893,Coracina_typica:17.55352802):0.006217046548):0.1130793143):0.08272846211,Lalage_melanoleuca:17.75555285):0.1070329426):0.9441098167):1.753025881):0.6256858758,Campochaera_sloetii:21.18540736):0.2831742152,(((Campephaga_flava:3.355631844,Campephaga_petiti:3.355631844):6.854158454,(Campephaga_lobata:9.99903585,(Campephaga_phoenicea:8.361981188,Campephaga_quiscalina:8.361981188):1.637054662):0.2107544481):1.807896018,Campephaga_oriolina:12.01768632):9.450895263):1.058111167,(((Coracina_javensis:21.2934968,(Coracina_parvula:19.81543538,Coracina_cinerea:19.81543538):1.478061421):0.03540525816,(Coracina_graueri:8.082625855,(Coracina_pectoralis:3.824383187,Coracina_caesia:3.824383187):4.258242669):13.24627621):0.9078405473,((Coracina_longicauda:12.47494012,Coracina_caeruleogrisea:12.47494012):8.751803697,((Coracina_personata:18.57907011,Coracina_temminckii:18.57907011):2.541327777,((Coracina_maxima:9.610085198,Coracina_bicolor:9.610085198):8.585325805,(Coracina_fortis:17.8096255,(Coracina_lineata:8.238986142,((Coracina_novaehollandiae:5.10892625,(Coracina_caledonica:4.401078342,(((Coracina_striata:2.607508526,Coracina_macei:2.607508526):0.9430618205,(Coracina_leucopygia:2.931177945,(Coracina_schistacea:2.655814584,Coracina_larvata:2.655814584):0.2753633612):0.6193924011):0.6959518919,(Coracina_atriceps:2.407298808,Coracina_papuensis:2.407298808):1.83922343):0.1545561042):0.7078479076):2.151829117,Coracina_boyeri:7.260755367):0.9782307748):9.570639354):0.3857855078):2.924986887):0.1063459224):1.009998795):0.2899501381):7.189612945,(((Pericrocotus_igneus:4.587702634,Pericrocotus_cinnamomeus:4.587702634):8.880596554,(((Pericrocotus_ethologus:5.167930076,Pericrocotus_lansbergei:5.167930076):1.73247481,(Pericrocotus_brevirostris:6.527231756,Pericrocotus_miniatus:6.527231756):0.3731731297):3.339565564,((((Pericrocotus_roseus:1.735276215,Pericrocotus_tegimae:1.735276215):0.7562131656,(Pericrocotus_cantonensis:1.415449798,Pericrocotus_divaricatus:1.415449798):1.076039583):3.778540462,Pericrocotus_flammeus:6.270029842):3.744784283,Pericrocotus_solaris:10.01481413):0.2251563238):3.228328738):4.982355337,Pericrocotus_erythropygius:18.45065453):11.26565117):5.693929743):1.894802515,(Mohoua_novaeseelandiae:8.878755137,(Mohoua_albicilla:4.524975302,Mohoua_ochrocephala:4.524975302):4.353779836):28.42628281):2.042768394):7.441351351):3.722649033,((Chaetops_frenatus:11.50023331,Chaetops_aurantius:11.50023331):36.81406517,(((((((Eopsaltria_griseogularis:5.632055888,Eopsaltria_australis:5.632055888):11.71827086,(Eopsaltria_georgiana:14.2562019,(Tregellasia_capito:4.211852721,Tregellasia_leucops:4.211852721):10.04434918):3.094124851):2.699476472,((Melanodryas_vittata:2.769503835,Melanodryas_cucullata:2.769503835):10.88895637,(Eopsaltria_pulverulenta:12.82214772,(Peneothello_bimaculata:11.75826144,(Peneothello_cyanus:11.2784552,(Peneothello_sigillatus:9.045186364,Peneothello_cryptoleuca:9.045186364):2.233268841):0.4798062325):1.06388628):0.8363124857):6.391343018):16.5152404,(Monachella_muelleriana:33.81535462,Eopsaltria_flaviventris:33.81535462):2.749688999):2.11827355,(((Drymodes_brunneopygia:12.21180995,Drymodes_superciliaris:12.21180995):23.19096577,Heteromyias_albispecularis:35.40277572):3.196395225,((((((Petroica_bivittata:14.08888398,(Petroica_archboldi:12.20389689,Petroica_macrocephala:12.20389689):1.884987089):0.02962789764,Petroica_traversi:14.11851188):0.479950973,((((Petroica_rosea:5.956090981,Petroica_rodinogaster:5.956090981):1.827234872,(Petroica_multicolor:5.275886496,Petroica_phoenicea:5.275886496):2.507439357):2.914934917,Petroica_goodenovii:10.69826077):1.654416024,Petroica_australis:12.35267679):2.245786058):1.77631375,Eugerygone_rubra:16.3747766):14.1432768,((Pachycephalopsis_hattamensis:10.95646181,Pachycephalopsis_poliosoma:10.95646181):19.39603602,(Amalocichla_incerta:14.93225978,Amalocichla_sclateriana:14.93225978):15.42023806):0.165555571):5.251698618,(((Microeca_fascinans:17.95989977,Microeca_flavovirescens:17.95989977):1.208243548,Microeca_flavigaster:19.16814332):6.649340374,((Microeca_papuana:18.77079425,Microeca_hemixantha:18.77079425):3.8019537,Microeca_griseoceps:22.57274795):3.244735745):9.952268334):2.829418917):0.0841462248):1.01741764,((((Poecilodryas_cerviniventris:7.343794782,Poecilodryas_superciliosa:7.343794782):8.875074064,Poecilodryas_hypoleuca:16.21886885):3.124414965,Poecilodryas_placens:19.34328381):3.219698572,(Poecilodryas_brachyura:16.78158232,Poecilodryas_albonotata:16.78158232):5.781400067):17.13775242):7.530948484,((((((((Culicicapa_helianthea:5.040924779,Culicicapa_ceylonensis:5.040924779):26.50180392,Cephalopyrus_flammiceps:31.5427287):2.727625349,((Elminia_longicauda:5.595024437,Elminia_albicauda:5.595024437):11.36675799,((Elminia_albiventris:4.043207295,Elminia_albonotata:4.043207295):7.794685984,Elminia_nigromitrata:11.83789328):5.123889149):17.30857162):1.158421528,Stenostira_scita:35.42877558):1.784218459,Chelidorhynx_hypoxantha:37.21299404):3.490386348,((((Anthoscopus_parvulus:15.84357588,((Anthoscopus_punctifrons:11.57464043,Anthoscopus_flavifrons:11.57464043):4.003123705,((Anthoscopus_minutus:11.40978144,Anthoscopus_musculus:11.40978144):2.505295109,Anthoscopus_caroli:13.91507655):1.662687581):0.2658117427):6.349986265,(((Remiz_macronyx:10.06140232,Remiz_pendulinus:10.06140232):2.470241184,Remiz_consobrinus:12.53164351):0.9072089243,Remiz_coronatus:13.43885243):8.75470971):8.356834044,Auriparus_flaviceps:30.55039619):5.919106009,(Sylviparus_modestus:28.12646283,(Pseudopodoces_humilis:27.11397306,(Melanochlora_sultanea:21.45769272,((Parus_caeruleus:2.750092192,Parus_cyanus:2.750092192):16.30412071,(((((Parus_elegans:4.279801654,Parus_amabilis:4.279801654):0.3346390631,Parus_venustulus:4.614440717):6.998299153,((Parus_rubidiventris:9.876277827,Parus_ater:9.876277827):0.04081222733,Parus_rufonuchalis:9.917090054):1.695649817):5.38046888,(((Baeolophus_wollweberi:10.12004418,((Baeolophus_ridgwayi:3.696924527,Baeolophus_inornatus:3.696924527):2.894416864,(Baeolophus_bicolor:0.9236607599,Baeolophus_atricristatus:0.9236607599):5.667680632):3.528702793):6.359449308,(Parus_carpi:16.42774983,((Parus_teneriffae:15.33560824,Parus_cristatus:15.33560824):0.1340222915,Parus_dichrous:15.46963054):0.9581192926):0.05174366355):0.5073652107,((Parus_lugubris:11.99752809,(Parus_varius:11.33252412,Parus_superciliosus:11.33252412):0.665003961):4.138133271,((((Parus_sclateri:7.678872052,(Parus_atricapillus:5.418135069,Parus_gambeli:5.418135069):2.260736983):0.3030798804,((Parus_hudsonicus:4.26718727,Parus_rufescens:4.26718727):0.5868990694,Parus_cinctus:4.854086339):3.127865593):8.035578427,(Parus_thruppi:16.00032249,(Parus_carolinensis:14.21814668,Parus_leucomelas:14.21814668):1.782175812):0.01720786685):0.04874142127,(Parus_davidi:8.461392294,Parus_montanus:8.461392294):7.604879486):0.06938957663):0.8511973468):0.006350047273):0.7511632391,(((Parus_holsti:10.03968861,(Parus_xanthogenys:5.244990372,Parus_spilonotus:5.244990372):4.79469824):5.965923933,((Parus_palustris:8.089295538,Parus_major:8.089295538):7.305100358,(Parus_monticolus:15.2327748,Parus_cinerascens:15.2327748):0.1616211):0.6112166489):1.391966019,((Parus_funereus:16.842556,(((Parus_fasciiventer:15.35508321,Parus_semilarvatus:15.35508321):1.454462508,(Parus_griseiventris:14.87681149,Parus_fringillinus:14.87681149):1.932734231):0.02637162103,Parus_afer:16.83591734):0.006638657224):0.4525208969,(((Parus_nuchalis:15.33534828,Parus_albiventris:15.33534828):1.161047422,(Parus_niger:15.39468428,Parus_hypermelaenus:15.39468428):1.101711419):0.3800086865,(Parus_leuconotus:15.41239564,Parus_rufiventris:15.41239564):1.46400874):0.4186725102):0.1025016703):0.3467934257):1.309840908):2.403479825):5.656280337):1.012489765):8.343039369):4.233878193):1.618159574,(((Panurus_biarmicus:28.14791813,(((((((Eremopterix_leucopareia:6.726595195,Eremopterix_nigriceps:6.726595195):1.657549229,Eremopterix_australis:8.384144423):0.7664244534,(Eremopterix_leucotis:6.819868143,Eremopterix_verticalis:6.819868143):2.330700734):0.6758511123,(Eremopterix_griseus:7.113206333,Eremopterix_signatus:7.113206333):2.713213657):13.81062888,(((Rhamphocoris_clotbey:19.56494949,Pseudalaemon_fremantlii:19.56494949):3.654578852,Ammomanes_phoenicura:23.21952834):0.3650844072,(Ammomanes_deserti:21.27527249,Ammomanes_cinctura:21.27527249):2.309340258):0.05243612271):0.08243454954,(Alaemon_hamertoni:5.723060149,Alaemon_alaudipes:5.723060149):17.99642327):0.3057407703,((((Chersomanes_albofasciata:19.9538383,((Pinarocorys_nigricans:3.148547014,Pinarocorys_erythropygia:3.148547014):16.44310396,Ammomanes_grayi:19.59165097):0.3621873302):0.7770506966,(((Certhilauda_chuana:5.857396116,(Certhilauda_semitorquata:1.471203533,Certhilauda_curvirostris:1.471203533):4.386192583):0.4919820867,Certhilauda_subcoronata:6.349378202):6.84902221,Certhilauda_erythrochlamys:13.19840041):7.532488588):1.027261223,(Certhilauda_albescens:4.648768253,(Certhilauda_burra:1.4215711,Certhilauda_barlowi:1.4215711):3.227197154):17.10938197):1.569478211,(((((Mirafra_rufocinnamomea:14.59125851,Mirafra_hypermetra:14.59125851):2.235080046,Mirafra_cheniana:16.82633855):1.634497523,(((Mirafra_gilletti:14.91369728,Mirafra_africanoides:14.91369728):3.27475865,((Mirafra_assamica:14.65563253,Mirafra_microptera:14.65563253):3.253082785,(Mirafra_erythrocephala:16.80291333,(Mirafra_pulpa:14.82251904,Mirafra_affinis:14.82251904):1.98039429):1.105801983):0.2797406139):0.1791499884,(Mirafra_hova:15.0635226,Mirafra_apiata:15.0635226):3.304083317):0.09323015679):0.2695969304,((((((Mirafra_passerina:14.26369699,Mirafra_ashi:14.26369699):2.938487255,(Mirafra_cantillans:14.53731777,Mirafra_williamsi:14.53731777):2.664866476):0.4315644805,Mirafra_angolensis:17.63374873):0.01917601988,Mirafra_javanica:17.65292475):0.3521053634,(Mirafra_rufa:14.79681328,Mirafra_erythroptera:14.79681328):3.208216836):0.7093748362,((Mirafra_africana:16.8409545,(Mirafra_cordofanica:14.52925268,Mirafra_alopex:14.52925268):2.311701821):1.835548631,((((Mirafra_collaris:14.11644372,Mirafra_somalica:14.11644372):2.347023095,Mirafra_albicauda:16.46346681):1.942242737,Mirafra_sabota:18.40570955):0.1379261681,Mirafra_poecilosterna:18.54363572):0.1328674108):0.03790181911):0.01602805835):3.448018384,((((Eremophila_bilopha:2.601000269,Eremophila_alpestris:2.601000269):17.92200518,(Heteromirafra_ruddi:5.666189539,(Heteromirafra_archeri:4.602486018,Heteromirafra_sidamoensis:4.602486018):1.06370352):14.85681591):0.2154122406,((((Eremalauda_starki:10.77991684,Eremalauda_dunni:10.77991684):0.9961334167,(((Spizocorys_sclateri:7.143914828,(Spizocorys_conirostris:5.84052163,Spizocorys_fringillaris:5.84052163):1.303393197):0.4608215015,Spizocorys_personata:7.604736329):0.2644907689,Spizocorys_obbiensis:7.869227098):3.906823158):0.9106890469,(Lullula_arborea:10.81116293,(((Galerida_magnirostris:6.056885124,Galerida_deva:6.056885124):1.226228279,((Galerida_theklae:5.533016733,Galerida_modesta:5.533016733):0.578225696,(Galerida_malabarica:1.954322295,Galerida_cristata:1.954322295):4.156920135):1.171870973):1.810398842,((Alauda_arvensis:4.52330917,Alauda_japonica:4.52330917):1.312753905,(Alauda_razae:4.441121667,Alauda_gulgula:4.441121667):1.394941408):3.257449169):1.717650687):1.875576372):0.8684656052,((Calandrella_cheleensis:6.478241039,Calandrella_brachydactyla:6.478241039):5.257784395,((Calandrella_acutirostris:4.104278807,Calandrella_rufescens:4.104278807):6.923930463,(Calandrella_cinerea:10.08144104,(Calandrella_raytal:8.366976054,Calandrella_somalica:8.366976054):1.714464982):0.9467682331):0.707816164):1.819179474):7.183212785):0.6406639697,(Chersophilus_duponti:17.28914464,(Melanocorypha_bimaculata:9.366144582,((Melanocorypha_calandra:7.813838981,((Melanocorypha_maxima:6.422788755,Melanocorypha_leucoptera:6.422788755):1.276350549,Melanocorypha_mongolica:7.699139303):0.1146996776):0.6536690826,Melanocorypha_yeltoniensis:8.467508063):0.8986365189):7.923000062):4.089937018):0.7993697279):1.149177044):0.6975957574):4.122693941):6.861066115,((Nicator_chloris:12.14030125,Nicator_vireo:12.14030125):3.144857203,Nicator_gularis:15.28515845):19.7238258):2.229987287,((((((Erythrocercus_holochlorus:9.182665875,(Erythrocercus_livingstonei:7.278213947,Erythrocercus_mccallii:7.278213947):1.904451928):15.57815536,((Leptopoecile_sophiae:8.789079729,Leptopoecile_elegans:8.789079729):11.80002328,((((Aegithalos_niveogularis:1.73002668,(Aegithalos_fuliginosus:0.2043545372,Aegithalos_iouschistos:0.2043545372):1.525672143):3.709050189,Aegithalos_caudatus:5.439076869):4.101412203,(Aegithalos_concinnus:5.829085208,Aegithalos_leucogenys:5.829085208):3.711403864):6.516232113,(Psaltria_exilis:9.589108001,Psaltriparus_minimus:9.589108001):6.467613184):4.532381825):4.171718224):0.1678570889,((((((Cettia_major:12.68382499,Cettia_cetti:12.68382499):2.212195821,(Cettia_canturians:11.09060076,Cettia_haddeni:11.09060076):3.805420051):0.2796008916,((((Urosphena_squameiceps:4.738082072,Urosphena_subulata:4.738082072):1.084410731,Urosphena_whiteheadi:5.822492803):8.292396165,Cettia_brunnifrons:14.11488897):0.388002298,(Tesia_superciliaris:7.970174638,(Tesia_olivea:7.719226897,((Tesia_castaneocoronata:5.635824553,Tesia_everetti:5.635824553):1.503036477,Tesia_cyaniventer:7.13886103):0.5803658672):0.2509477406):6.532716628):0.6727304411):0.1868712235,((Orthotomus_cuculatus:12.33865103,((Tickellia_hodgsoni:10.9604458,Cettia_pallidipes:10.9604458):1.197929547,(((Cettia_vulcania:1.503971349,Cettia_flavolivacea:1.503971349):6.189011271,(Cettia_diphone:2.723920709,((Cettia_seebohmi:2.135524524,(Cettia_ruficapilla:1.417834252,Cettia_parens:1.417834252):0.7176902717):0.1409529875,Cettia_annae:2.276477512):0.4474431969):4.969061911):2.52710522,((Cettia_brunnescens:1.805514093,Cettia_acanthizoides:1.805514093):8.195089096,(Cettia_carolinae:9.61684501,Cettia_fortipes:9.61684501):0.3837581786):0.2194846504):1.938287511):0.1802756754):2.364049947,((Abroscopus_superciliaris:8.648423859,Abroscopus_albogularis:8.648423859):2.897376546,Abroscopus_schisticeps:11.54580041):3.156900568):0.6597919572):6.707849356,((((Phylloscopus_ruficapilla:5.080268176,(Phylloscopus_laetus:4.944871584,Phylloscopus_umbrovirens:4.944871584):0.1353965921):9.206339539,((Phylloscopus_cebuensis:13.78629923,(Phylloscopus_budongoensis:13.73324977,Phylloscopus_olivaceus:13.73324977):0.05304945807):0.2369626885,(Phylloscopus_coronatus:4.463015041,Phylloscopus_ijimae:4.463015041):9.56024688):0.2633457939):2.472405227,((((((Phylloscopus_borealis:13.42935844,Phylloscopus_ibericus:13.42935844):0.08020685843,(Phylloscopus_borealoides:1.522460283,Phylloscopus_tenellipes:1.522460283):11.98710501):1.641405394,(Phylloscopus_neglectus:12.29414415,Phylloscopus_magnirostris:12.29414415):2.856826543):1.19079032,((Phylloscopus_emeiensis:13.79938947,Phylloscopus_subviridis:13.79938947):0.2681121614,(Phylloscopus_trochiloides:2.313726571,Phylloscopus_nitidus:2.313726571):11.75377506):2.274259377):0.01167575235,(((Phylloscopus_presbytes:2.699358733,(((Phylloscopus_ogilviegranti:0.8390777911,Phylloscopus_hainanus:0.8390777911):1.160911289,(Phylloscopus_davisoni:1.92389519,Phylloscopus_xanthoschistos:1.92389519):0.07609389008):0.6813065794,(Phylloscopus_trivirgatus:2.37959123,(Phylloscopus_sarasinorum:1.783861449,(Phylloscopus_poliocephalus:1.251044643,Phylloscopus_amoenus:1.251044643):0.5328168058):0.5957297806):0.3017044298):0.01806307303):5.403851589,(Phylloscopus_ricketti:1.702632528,Phylloscopus_cantator:1.702632528):6.400577794):0.03742368475,(Phylloscopus_occipitalis:4.204922156,((Phylloscopus_goodsoni:4.096847031,Phylloscopus_reguloides:4.096847031):0.06780104394,Phylloscopus_claudiae:4.164648075):0.04027408109):3.93571185):8.212802754):0.02215091307,(((Seicercus_castaniceps:0.2985348213,Seicercus_grammiceps:0.2985348213):0.9411757885,Seicercus_montis:1.23971061):8.88080039,((Seicercus_soror:4.116406689,((Seicercus_whistleri:2.926553204,Seicercus_valentini:2.926553204):1.117511206,Seicercus_omeiensis:4.04406441):0.07234227863):2.413795275,((Seicercus_burkii:1.891645148,Seicercus_tephrocephalus:1.891645148):3.177365533,(Seicercus_affinis:4.323915874,Seicercus_poliogenys:4.323915874):0.7450948072):1.461191282):3.590309036):6.255076674):0.3834252677):0.3154173022,(((Phylloscopus_herberti:16.00370968,(Phylloscopus_bonelli:14.77608195,(Phylloscopus_laurae:14.77546268,Phylloscopus_orientalis:14.77546268):0.0006192653068):1.227627735):0.02101098592,Phylloscopus_sibilatrix:16.02472067):0.4419177843,((((Phylloscopus_yunnanensis:6.863763887,(((Phylloscopus_proregulus:1.666711223,Phylloscopus_kansuensis:1.666711223):0.7532077733,Phylloscopus_chloronotus:2.419918997):0.5893860759,Phylloscopus_forresti:3.009305073):3.854458814):1.371162573,(Phylloscopus_humei:5.037057551,Phylloscopus_inornatus:5.037057551):3.197868908):6.288183192,((Phylloscopus_maculipennis:14.03963822,Phylloscopus_makirensis:14.03963822):0.2580242576,Phylloscopus_pulcher:14.29766248):0.2254471703):1.04340698,(((Phylloscopus_fuligiventer:4.334620794,Phylloscopus_fuscatus:4.334620794):5.601858367,(Phylloscopus_subaffinis:7.796175546,(((Phylloscopus_sindianus:1.261513789,Phylloscopus_canariensis:1.261513789):1.142070405,Phylloscopus_collybita:2.403584194):3.213164516,Phylloscopus_trochilus:5.61674871):2.179426836):2.140303615):2.107130583,(Phylloscopus_tytleri:11.47584577,((Phylloscopus_armandii:6.198088454,Phylloscopus_schwarzi:6.198088454):4.409635843,(Phylloscopus_affinis:5.218895492,Phylloscopus_griseolus:5.218895492):5.388828805):0.8681214767):0.5677639697):3.522906887):0.9001218246):0.607791789):4.995912043):2.516374929,(Pholidornis_rushiae:16.54672355,Hylia_prasina:16.54672355):8.039993668):0.3419611074):5.515461724,(((((Cheramoeca_leucosterna:6.744613483,Pseudhirundo_griseopyga:6.744613483):8.622660462,(Psalidoprocne_nitens:2.544924941,(((Psalidoprocne_fuliginosa:0.8285127324,Psalidoprocne_pristoptera:0.8285127324):0.4358232318,Psalidoprocne_obscura:1.264335964):0.4205265903,Psalidoprocne_albiceps:1.684862554):0.8600623866):12.822349):3.160200828,((((Hirundo_rupestris:5.193986489,(Hirundo_concolor:4.5605274,Hirundo_fuligula:4.5605274):0.6334590887):9.486746073,((Hirundo_nigrorufa:3.195856678,Hirundo_atrocaerulea:3.195856678):9.221488462,(((Hirundo_cucullata:3.282209287,Hirundo_megaensis:3.282209287):2.293198432,Hirundo_leucosoma:5.575407719):6.688677397,((Hirundo_albigularis:11.91770248,((Hirundo_perdita:11.75562612,Hirundo_smithii:11.75562612):0.1022420969,(((Hirundo_angolensis:1.484672222,(Hirundo_lucida:0.9093749116,Hirundo_aethiopica:0.9093749116):0.5752973099):0.3975629159,Hirundo_rustica:1.882235137):1.714762668,Hirundo_nigrita:3.596997805):8.260870411):0.0598342637):0.1627062594,(Hirundo_tahitica:2.64903426,Hirundo_neoxena:2.64903426):9.43137448):0.1836763767):0.1532600238):2.263387422):1.002921745,(((((Hirundo_nigricans:5.016682665,Hirundo_fluvicola:5.016682665):0.7760571588,Hirundo_ariel:5.792739823):2.342487451,Hirundo_spilodera:8.135227274):6.833064005,((Hirundo_preussi:13.35701036,(Hirundo_domicola:13.26931558,Hirundo_rufigula:13.26931558):0.08769477547):1.605841855,(Hirundo_dimidiata:13.91066881,((Petrochelidon_fulva:12.96641232,Hirundo_fuliginosa:12.96641232):0.03203580462,Petrochelidon_pyrrhonota:12.99844812):0.9122206908):1.052183402):0.005439066176):0.4768345288,(Hirundo_semirufa:14.32883982,(((Hirundo_daurica:12.33337548,(Hirundo_striolata:12.32862692,Hirundo_senegalensis:12.32862692):0.004748560616):0.08361171396,Hirundo_abyssinica:12.41698719):1.9095525,(Hirundo_obsoleta:12.97789145,Petrochelidon_rufocollaris:12.97789145):1.348648247):0.002300130749):1.116285984):0.2385284989):0.4239026443,(Delichon_urbicum:6.812551014,(Delichon_nipalense:3.549717601,Delichon_dasypus:3.549717601):3.262833413):9.295005938):2.419917821):0.4032644736,(((((Tachycineta_bicolor:7.792488187,(Tachycineta_thalassina:7.010510658,(Tachycineta_cyaneoviridis:5.913747143,Tachycineta_euchrysea:5.913747143):1.096763514):0.7819775291):1.217079684,((Tachycineta_stolzmanni:4.447648724,(Tachycineta_albilinea:2.613023455,Tachycineta_albiventer:2.613023455):1.834625269):1.367237595,(Tachycineta_leucorrhoa:1.94534784,Tachycineta_meyeni:1.94534784):3.869538478):3.194681552):4.838938356,(Riparia_riparia:7.756355886,Riparia_paludicola:7.756355886):6.09215034):0.5586624744,(((Stelgidopteryx_serripennis:3.509499319,Stelgidopteryx_ruficollis:3.509499319):8.20455134,((((((Progne_modesta:0.09172806977,Progne_murphyi:0.09172806977):2.242469818,(Progne_chalybea:1.788046313,Progne_sinaloae:1.788046313):0.5461515743):0.646332243,Progne_elegans:2.980530131):0.6837036635,(Progne_dominicensis:0.419202912,Progne_cryptoleuca:0.419202912):3.245030882):0.4899999163,Progne_subis:4.15423371):3.121581155,Progne_tapera:7.275814866):4.438235793):1.613253668,(((Notiochelidon_pileata:4.743676793,Neochelidon_tibialis:4.743676793):2.555111782,Atticora_fasciata:7.298788575):4.140963389,((Atticora_melanoleuca:6.052796455,Pygochelidon_cyanoleuca:6.052796455):3.665854759,(Alopochelidon_fucata:8.513523656,(Notiochelidon_flavipes:6.836960141,(Haplochelidon_andecola:3.117021951,Notiochelidon_murina:3.117021951):3.71993819):1.676563515):1.205127558):1.72110075):1.887552363):1.079864374):2.318673916,((Riparia_cincta:11.78221875,Phedina_brazzae:11.78221875):3.838496587,(Phedina_borbonica:12.95533406,Riparia_congica:12.95533406):2.665381286):1.105127275):2.204896629):4.916757747,(Pseudochelidon_eurystomina:6.129685794,Eurochelidon_sirintarae:6.129685794):17.7178112):6.596643054):3.004615163,((((((Calyptocichla_serina:8.382569189,Andropadus_gracilirostris:8.382569189):8.538647594,Andropadus_importunus:16.92121678):6.5049825,((((((Baeopogon_indicator:7.711350818,Baeopogon_clamans:7.711350818):7.847962808,((Chlorocichla_simplex:14.0610623,(Chlorocichla_falkensteini:13.62757886,(Chlorocichla_flaviventris:11.61746814,Chlorocichla_prigoginei:11.61746814):2.010110723):0.4334834443):0.7924810109,((Ixonotus_guttatus:8.8470759,Thescelocichla_leucopleura:8.8470759):4.185937021,(Chlorocichla_laetissima:10.75807185,Chlorocichla_flavicollis:10.75807185):2.274941071):1.820530392):0.7057703124):1.074075795,(Andropadus_montanus:13.48570114,(Andropadus_milanjensis:11.55772625,(Andropadus_nigriceps:9.89586203,(Andropadus_tephrolaemus:7.876999481,Andropadus_masukuensis:7.876999481):2.018862549):1.661864221):1.927974892):3.147688277):2.920248942,(((Bleda_canicapillus:1.720518405,Bleda_notatus:1.720518405):6.58636344,Bleda_eximius:8.306881845):3.565634031,Bleda_syndactylus:11.87251588):7.681122486):1.163798263,((((Andropadus_latirostris:11.35483367,Andropadus_virens:11.35483367):4.247135634,((Andropadus_gracilis:3.99849712,Andropadus_ansorgei:3.99849712):4.067067384,Andropadus_curvirostris:8.065564504):7.536404804):2.827160634,(Criniger_olivaceus:11.14404131,((Criniger_calurus:0.8390616994,Criniger_ndussumensis:0.8390616994):9.887499488,(Criniger_chloronotus:0.1449996291,Criniger_barbatus:0.1449996291):10.58156156):0.4174801276):7.285088628):1.089605138,((((Phyllastrephus_hypochloris:9.197729313,Phyllastrephus_flavostriatus:9.197729313):2.258938128,(Pyrrhurus_scandens:10.08151625,Phyllastrephus_lorenzi:10.08151625):1.375151192):1.699961988,((Phyllastrephus_baumanni:11.58263253,(Phyllastrephus_leucolepis:9.854788448,Phyllastrephus_terrestris:9.854788448):1.727844083):0.818737415,(((Phyllastrephus_strepitans:6.454108457,Phyllastrephus_cerviniventris:6.454108457):0.7921351398,Phyllastrephus_poensis:7.246243597):2.989277656,((Phyllastrephus_cabanisi:3.83438042,Phyllastrephus_fischeri:3.83438042):5.741719377,Phyllastrephus_poliocephalus:9.576099797):0.6594214552):2.165848694):0.755259482):0.3922690163,((Phyllastrephus_debilis:12.01827289,Phyllastrephus_fulviventris:12.01827289):0.5631237461,(Phyllastrephus_icterinus:7.058912011,(Phyllastrephus_albigularis:3.605049602,Phyllastrephus_xavieri:3.605049602):3.453862409):5.522484626):0.9675018083):5.969836635):1.198701545):1.491910874,Neolestes_torquatus:22.2093475):1.216851784):3.334604796,((Tricholestes_criniger:22.19602488,((((((Ixos_malaccensis:13.25925344,(Hypsipetes_thompsoni:12.25429847,Hypsipetes_mcclellandii:12.25429847):1.004954966):1.144786885,(Hypsipetes_nicobariensis:13.69947209,(Hemixos_castanonotus:4.51696352,Hemixos_flavala:4.51696352):9.182508565):0.7045682369):0.2782861572,(((Ixos_siquijorensis:5.978615397,Ixos_philippinus:5.978615397):3.454081614,(Ixos_rufigularis:8.7230488,(Hypsipetes_virescens:8.378810643,Ixos_everetti:8.378810643):0.344238157):0.709648211):0.4564053428,(Ixos_amaurotis:6.290251585,(((Hypsipetes_madagascariensis:1.393191123,Hypsipetes_olivaceus:1.393191123):0.8045490728,Hypsipetes_borbonicus:2.197740195):0.8936501576,(Hypsipetes_crassirostris:2.799284036,(Hypsipetes_parvirostris:1.833457765,Hypsipetes_leucocephalus:1.833457765):0.9658262708):0.292106317):3.198861231):3.59885077):4.793224126):2.81327615,(((Iole_virescens:7.209213449,Iole_propinqua:7.209213449):2.469596792,(Iole_olivacea:7.263224539,Iole_indica:7.263224539):2.415585701):2.095259675,Ixos_palawanensis:11.77406992):5.721532714):3.166739622,Setornis_criniger:20.66234225):0.05191692719,(((Alophoixus_bres:10.24072844,Alophoixus_finschii:10.24072844):3.061728597,(Alophoixus_affinis:11.64581281,(Alophoixus_pallidus:9.600753669,(Alophoixus_flaveolus:9.027730427,Alophoixus_ochraceus:9.027730427):0.5730232418):2.045059138):1.656644228):2.434508957,Alophoixus_phaeocephalus:15.73696599):4.977293187):1.481765696):2.005233097,(((((Pycnonotus_hualon:15.8023138,Pycnonotus_erythropthalmos:15.8023138):2.34565935,(Pycnonotus_penicillatus:16.89557109,Pycnonotus_melanicterus:16.89557109):1.25240206):0.7139229468,(Pycnonotus_squamatus:16.0287675,(Pycnonotus_luteolus:15.72015867,Pycnonotus_cyaniventris:15.72015867):0.3086088346):2.833128591):2.455849451,((((((Pycnonotus_priocephalus:15.62701798,Pycnonotus_aurigaster:15.62701798):1.590328572,Pycnonotus_flavescens:17.21734655):0.04961394585,((Pycnonotus_xanthorrhous:3.644094827,(Pycnonotus_sinensis:0.2081073752,Pycnonotus_taivanus:0.2081073752):3.435987452):4.312419498,((Pycnonotus_capensis:3.300406041,(Pycnonotus_leucogenys:3.134341702,(Pycnonotus_nigricans:2.032557926,Pycnonotus_barbatus:2.032557926):1.101783776):0.1660643383):4.023777232,(Pycnonotus_jocosus:6.828155305,Pycnonotus_goiavier:6.828155305):0.496027967):0.6323310525):9.310446173):1.399161301,Pycnonotus_striatus:18.6661218):2.042832532,(((Pycnonotus_xanthopygos:14.55224635,Pycnonotus_zeylanicus:14.55224635):0.2307631857,Pycnonotus_finlaysoni:14.78300953):5.231375332,(((Pycnonotus_leucogrammicus:13.86876486,Pycnonotus_plumosus:13.86876486):3.568205818,(Pycnonotus_bimaculatus:15.53912367,Pycnonotus_brunneus:15.53912367):1.897847009):1.785401831,(Pycnonotus_cafer:17.81967292,(Pycnonotus_simplex:15.93086338,Pycnonotus_nieuwenhuisii:15.93086338):1.888809543):1.40269959):0.7920123535):0.694569465):0.05407577164,(Spizixos_canifrons:5.080543546,Spizixos_semitorques:5.080543546):15.68248656):0.554715442):0.3913584015,((Pycnonotus_blanfordi:15.54957039,Pycnonotus_leucotis:15.54957039):5.976199122,((Pycnonotus_melanoleucos:18.79671194,(Pycnonotus_xantholaemus:18.07074349,Pycnonotus_eutilotus:18.07074349):0.725968447):2.058740671,(Pycnonotus_atriceps:18.03576522,(Pycnonotus_urostictus:17.66226048,Pycnonotus_tympanistrigus:17.66226048):0.3735047463):2.819687385):0.67031691):0.1833344305):2.492154025):2.559546107):3.053421112,((Bernieria_tenebrosa:14.20156388,(Bernieria_zosterops:9.241525047,(Bernieria_cinereiceps:4.630196146,Bernieria_apperti:4.630196146):4.611328902):4.960038835):3.0597221,Bernieria_madagascariensis:17.26128598):12.55293921):2.469447871,((((((((Cisticola_hunteri:10.69561162,Cisticola_pipiens:10.69561162):1.383043459,Cisticola_carruthersi:12.07865508):2.163283796,((((Cisticola_aberdare:12.21006391,(((Cisticola_bulliens:10.56033805,Cisticola_lais:10.56033805):0.9485548176,Cisticola_cantans:11.50889287):0.0130199893,Cisticola_galactotes:11.52191286):0.6881510563):1.579112315,((Cisticola_robustus:12.47839092,((Cisticola_subruficapilla:10.70696542,Cisticola_dambo:10.70696542):1.148146582,Cisticola_troglodytes:11.855112):0.6232789155):1.134585664,(((Cisticola_guinea:10.44717756,Cisticola_natalensis:10.44717756):2.524325719,(Cisticola_melanurus:12.40479479,((Cisticola_chubbi:11.51804257,(Cisticola_haesitatus:9.649433617,Cisticola_cinereolus:9.649433617):1.868608948):0.3553313116,Cisticola_tinniens:11.87337388):0.5314209123):0.5667084888):0.139465675,Cisticola_rufilatus:13.11096895):0.5020076269):0.1761996494):0.3215712148,(Cisticola_nanus:13.65636307,(((Cisticola_anonymus:11.6594106,(Cisticola_brunnescens:10.71130879,Cisticola_chiniana:10.71130879):0.9481018051):1.232445924,((Cisticola_bodessa:10.1455162,Cisticola_restrictus:10.1455162):2.124005613,(Cisticola_brachypterus:10.45448282,Cisticola_lateralis:10.45448282):1.81503899):0.6223347073):0.6990395294,(Cisticola_eximius:12.95283121,((Cisticola_aberrans:10.16474684,Cisticola_fulvicapilla:10.16474684):2.657434878,((Cisticola_ruficeps:10.19111004,Cisticola_rufus:10.19111004):2.144219842,(Cisticola_exilis:10.44775533,Cisticola_njombe:10.44775533):1.887574558):0.4868518336):0.1306494917):0.6380648385):0.06546702144):0.4543843732):0.08385472856,((Cisticola_juncidis:12.62628842,((Cisticola_textrix:10.23685952,Cisticola_aridulus:10.23685952):2.38935676,(Cisticola_nigriloris:11.64112144,(Cisticola_ayresii:10.09464132,Cisticola_cherina:10.09464131):1.546480126):0.9850948398):7.213980122e-05):0.3324874665,(Cisticola_erythrops:10.14566339,Cisticola_discolor:10.14566339):2.813112496):1.235826286):0.04733670556):0.03104693777,(Cisticola_woosnami:10.54964936,Cisticola_angusticauda:10.54964936):3.723336457):5.392936045,(((Eminia_lepida:7.890533202,Hypergerus_atriceps:7.890533202):6.867734791,((Bathmocercus_cerviniventris:2.569695832,Bathmocercus_rufus:2.569695832):11.37899772,Bathmocercus_winifredae:13.94869355):0.8095744407):4.561258429,((Malcorus_pectoralis:13.86081145,Phragmacia_substriata:13.86081145):4.992322478,((Euryptila_subcinnamomea:10.36907385,Incana_incana:10.36907385):7.313085349,Phyllolais_pulchella:17.6821592):1.17097473):0.4663924955):0.346395439):0.4608970448,((((Spiloptila_clamans:4.789154368,Spiloptila_rufifrons:4.789154368):10.3316795,((Camaroptera_brachyura:10.39627011,Camaroptera_chloronota:10.39627011):0.3950320798,(Camaroptera_fasciolata:10.16384961,(Camaroptera_simplex:9.620276897,(Camaroptera_superciliaris:7.850833327,Camaroptera_undosa:7.850833327):1.76944357):0.5435727173):0.6274525716):4.329531686):0.7255630755,((((Eremomela_scotops:9.749053231,(Eremomela_flavicrissalis:8.014876435,Eremomela_usticollis:8.014876435):1.734176796):1.469504817,(Eremomela_gregalis:10.48247109,(Eremomela_turneri:9.884472532,(Eremomela_icteropygialis:8.456236772,Eremomela_pusilla:8.456236772):1.42823576):0.597998561):0.7360869556):0.3032873325,(Eremomela_salvadorii:10.60985091,(Eremomela_atricollis:9.97450858,(Eremomela_canescens:8.176113525,Eremomela_badiceps:8.176113525):1.798395055):0.6353423342):0.9119944664):4.128602322,((((Apalis_personata:11.93183823,(((Apalis_ruddi:10.78288763,(Apalis_rufogularis:9.514001903,Apalis_goslingi:9.514001903):1.268885722):0.4965333877,((Apalis_cinerea:1.277414702,Apalis_alticola:1.277414702):7.776071987,Apalis_chirindensis:9.053486689):2.225934324):0.4769840968,((Apalis_chapini:10.19346585,(Apalis_sharpii:8.78288609,Apalis_porphyrolaema:8.78288609):1.410579758):0.1036308203,Apalis_melanocephala:10.29709667):1.459308442):0.1754331245):0.2461980956,((Apalis_bamendae:10.21512196,Apalis_flavida:10.21512196):0.2772672709,Apalis_binotata:10.49238923):1.685647096):0.1971801016,Apalis_jacksoni:12.37521643):0.2049404386,(((Apalis_karamojae:9.545055368,Apalis_lynesi:9.545055369):1.636429332,Apalis_argentea:11.1814847):1.20315833,((Apalis_chariessa:10.04335035,Apalis_flavigularis:10.04335035):2.261067673,((Apalis_fuscigularis:10.98872584,Apalis_thoracica:10.98872584):1.011211032,Apalis_nigriceps:11.99993688):0.3044811435):0.08022501044):0.1955138397):3.070290833):0.1959492444):3.15878644,((((((Orthotomus_sutorius:9.419528058,Orthotomus_derbianus:9.419528058):2.097733061,(Orthotomus_frontalis:10.83915027,((Orthotomus_nigriceps:8.415813598,Orthotomus_castaneiceps:8.415813598):1.81566969,Orthotomus_samarensis:10.23148329):0.6076669773):0.6781108541):0.1351532966,(Orthotomus_sepium:8.420762118,Orthotomus_cinereiceps:8.420762118):3.231652298):0.08587659811,(((Orthotomus_heterolaemus:8.352448644,Orthotomus_atrogularis:8.352448644):1.623071832,Orthotomus_ruficeps:9.975520476):0.1558203667,Orthotomus_sericeus:10.13134084):1.606950171):6.278674905,((Prinia_gracilis:16.52156056,(((Prinia_socialis:13.57561307,(Prinia_sylvatica:11.44267759,Prinia_hodgsonii:11.44267759):2.132935488):0.5095735988,Prinia_bairdii:14.08518667):2.122011116,((Heliolais_erythropterus:15.20331235,((Prinia_somalica:12.6481129,Prinia_maculosa:12.6481129):2.319346176,Poliolais_lopezi:14.96745908):0.2358532762):0.06146815788,Prinia_subflava:15.26478051):0.9424172798):0.3143627674):1.168990723,((Prinia_crinigera:15.85380699,(Prinia_polychroa:15.83981132,(Prinia_burnesii:14.85986883,(Prinia_atrogularis:12.7262742,Prinia_hypoxantha:12.7262742):2.133594635):0.9799424882):0.01399566824):0.9597654752,(Prinia_fluviatilis:14.81504563,(Prinia_familiaris:13.82929906,(Prinia_molleri:11.92983795,Prinia_flaviventris:11.92983795):1.89946111):0.9857465769):1.998526831):0.8769788157):0.3264146389):0.855355812,(((Prinia_robertsi:18.64726482,((((Prinia_flavicans:17.63167757,(Prinia_leucopogon:16.82535468,Prinia_inornata:16.82535468):0.8063228841):0.519135625,(Prinia_leontica:16.6304823,Graueria_vittata:16.6304823):1.520330897):0.2314570029,Prinia_buchanani:18.3822702):0.1585588091,Prinia_cinereocapilla:18.54082901):0.1064358133):0.01343132567,Prinia_rufescens:18.66069614):0.09679367716,((((Artisornis_metopias:2.718522461,Artisornis_moreaui:2.718522461):14.00683322,Drymocichla_incana:16.72535568):0.1155991442,(Oreolais_pulchra:5.627245359,Oreolais_ruwenzorii:5.627245359):11.21370947):0.3637646865,Urolais_epichlorus:17.20471951):1.552770307):0.1148319089):0.1328616568):1.121635518):2.172454106,(Neomixis_viridis:12.58310011,(Neomixis_striatigula:5.285787669,Neomixis_tenella:5.285787669):7.297312442):9.716172901):8.437229217,(((Amaurocichla_bocagei:18.80419651,Scotocerca_inquieta:18.80419651):9.188702503,((Hyliota_flavigaster:10.90036541,(Hyliota_violacea:10.06973949,(Hyliota_usambara:8.242322086,Hyliota_australis:8.242322086):1.827417401):0.8306259215):17.07105967,(((Donacobius_atricapilla:20.84925283,(((Cryptosylvicola_randrianasoloi:8.876929357,Neomixis_flavoviridis:8.876929357):1.997677811,Oxylabes_madagascariensis:10.87460717):5.107004485,(Thamnornis_chloropetoides:14.96289483,Crossleyia_xanthophrys:14.96289483):1.018716823):4.867641175):5.476532878,((Acrocephalus_palustris:0.2112727019,Locustella_pryeri:0.2112727019):26.04074555,(((Megalurus_gramineus:19.82888969,(Megalurus_albolimbatus:19.40906157,Randia_pseudozosterops:19.40906157):0.4198281158):5.017312881,(((((Buettikoferella_bivittata:20.09771037,(Bradypterus_accentor:13.27183129,((Bradypterus_alfredi:11.02516044,Bradypterus_baboecala:11.02516044):0.1073389769,Dromaeocercus_brunneus:11.13249942):2.139331869):6.82587908):3.320085318,(Bradypterus_bangwaensis:17.76747756,((Bradypterus_cinnamomeus:17.60663287,Chaetornis_striata:17.60663287):0.1081416665,(Bradypterus_lopezi:3.958925547,Bradypterus_barratti:3.958925547):13.75584898):0.05270303324):5.65031812):0.04726823211,(Bradypterus_grandis:12.16179349,Bradypterus_carpalis:12.16179349):11.30327043):0.1168351685,((Bradypterus_palliseri:13.51683249,(Bradypterus_sylvaticus:11.87287421,Bradypterus_major:11.87287421):1.643958279):0.8186158294,((Schoenicola_brevirostris:2.208013184,Schoenicola_platyurus:2.208013184):10.17561577,Bradypterus_timorensis:12.38362895):1.951819361):9.246450771):0.452433006,(Megalurus_palustris:18.83972629,((Bowdleria_punctata:18.48142845,Megalurus_timoriensis:18.48142845):0.3187052241,(Cincloramphus_mathewsi:3.123072173,Cincloramphus_cruralis:3.123072173):15.6770615):0.0395926195):5.194605798):0.8118704776):1.373590714,(((Locustella_fasciolata:23.6934573,(Acrocephalus_luscinius:23.48967528,Bradypterus_luteoventris:23.48967528):0.2037820225):1.138707175,(Eremiornis_carteri:21.50583475,(Locustella_certhiola:2.641081226,(Locustella_ochotensis:1.139625547,Locustella_pleskei:1.139625547):1.501455679):18.86475353):3.326329722):0.8861967042,((Locustella_lanceolata:14.51052104,(((Bradypterus_tacsanowskius:12.23856951,(Locustella_naevia:12.14289181,Bradypterus_caudatus:12.14289181):0.09567769817):1.435929178,Bradypterus_graueri:13.67449869):0.8055648435,(((Bradypterus_alishanensis:11.22095408,(Bradypterus_davidi:2.232293883,Bradypterus_thoracicus:2.232293883):8.988660193):0.1892362815,(Bradypterus_montis:1.230799908,Bradypterus_mandelli:1.230799908):10.17939045):0.222360943,Bradypterus_castaneus:11.6325513):2.847512228):0.03045751355):5.338983134,(Locustella_luscinioides:18.91795853,((Bradypterus_seebohmi:18.47963436,Trichocichla_rufa:18.47963436):0.4316575807,Locustella_fluviatilis:18.91129194):0.006666592786):0.931545644):5.868857):0.501432105):0.03222497019):0.07376745261):0.3764165371,(((((Acrocephalus_rodericanus:14.80035044,(Hippolais_icterina:4.521194178,Hippolais_polyglotta:4.521194178):10.27915626):0.1718292681,(Hippolais_olivetorum:6.009590315,Hippolais_languida:6.009590315):8.962589395):10.00494493,(((((Acrocephalus_bistrigiceps:6.286397305,Acrocephalus_paludicola:6.286397305):0.8404646354,(Acrocephalus_melanopogon:4.919860978,Acrocephalus_schoenobaenus:4.919860978):2.207000962):15.88725513,((((Acrocephalus_agricola:14.63305514,(Acrocephalus_tangorum:14.51760546,Acrocephalus_rehsei:14.51760546):0.1154496802):0.00282256744,Acrocephalus_concinens:14.6358777):6.824228514,(((Acrocephalus_dumetorum:18.18078736,Hemitesia_neumanni:18.18078736):1.705497224,Acrocephalus_syrinx:19.88628459):0.003761275455,(Acrocephalus_baeticatus:0.7027520792,Acrocephalus_scirpaceus:0.7027520792):19.18729378):1.570060356):1.531813862,(Acrocephalus_orinus:13.03336508,Acrocephalus_sorghophilus:13.03336508):9.958554996):0.02219699048):0.008307019637,(Acrocephalus_griseldis:7.438280632,((Acrocephalus_arundinaceus:2.937180353,((Acrocephalus_familiaris:1.384481059,(((Acrocephalus_rimatarae:0.643940994,Acrocephalus_kerearako:0.643940994):0.3803060598,((Acrocephalus_vaughani:0.4829638945,Acrocephalus_taiti:0.4829638945):0.4300292708,(Acrocephalus_caffer:0.7419062718,(Acrocephalus_mendanae:0.3415888814,Acrocephalus_atyphus:0.3415888814):0.4003173904):0.1710868936):0.1112538884):0.2849763775,(Acrocephalus_aequinoctialis:0.6042918718,Acrocephalus_australis:0.6042918718):0.7049315594):0.07525762739):0.9823160196,Acrocephalus_stentoreus:2.366797078):0.5703832752):2.952760081,((Acrocephalus_gracilirostris:2.946744934,(Acrocephalus_brevipennis:0.8455425298,Acrocephalus_rufescens:0.8455425298):2.101202404):0.7966121517,(Acrocephalus_sechellensis:1.945638941,Acrocephalus_newtoni:1.945638941):1.797718145):2.146583349):1.548340197):15.58414346):1.651478573,((Acrocephalus_aedon:16.99983528,(((Hippolais_opaca:6.405141044,Hippolais_pallida:6.405141044):10.0109995,(Amphilais_seebohmi:16.24537657,(Chloropeta_natalensis:4.722913779,Chloropeta_similis:4.72291378):11.52246279):0.1707639763):0.1584892569,(Hippolais_rama:2.402350497,Hippolais_caligata:2.402350497):14.1722793):0.4252054813):0.3242984498,Chloropeta_gracilirostris:17.32413373):7.349768934):0.3032219822):0.111024171,((Nesillas_mariae:6.788008247,Nesillas_brevicaudata:6.788008247):1.976800589,(Nesillas_typica:7.733196013,(Nesillas_lantzii:6.271730827,Nesillas_longicaudata:6.271730827):1.461465185):1.031612824):16.32333998):0.8666233114,((Megalurulus_grosvenori:4.890365047,Megalurulus_mariei:4.890365047):1.794006342,(Megalurulus_rubiginosus:5.983610595,(Megalurulus_llaneae:4.86349101,Megalurulus_whitneyi:4.86349101):1.120119585):0.700760794):19.27040074):0.7474301147):1.269222832):0.02147393846):1.12963285,((((((((Pnoepyga_immaculata:5.746304521,Pnoepyga_formosana:5.746304521):1.338104232,Pnoepyga_pusilla:7.084408753):0.8054403709,Pnoepyga_albiventer:7.889849124):10.86665008,(Hypocryptadius_cinnamomeus:18.10796313,((Micromacronus_leytensis:1.68822658,Micromacronus_sordidus:1.68822658):15.34037295,Kakamega_poliothorax:17.02859953):1.079363597):0.6485360697):0.6550964644,((((((Stachyris_dennistouni:1.021589738,Stachyris_capitalis:1.021589738):9.659194578,Stachyris_oglei:10.68078432):5.858514514,((Dasycrotapha_speciosa:15.3607246,(Stachyris_nigrorum:11.63925337,Stachyris_nonggangensis:11.63925337):3.721471238):0.1636970608,(Stachyris_plateni:11.68612048,Stachyris_grammiceps:11.68612048):3.838301183):1.014877166):0.3844191304,((((Stachyris_whiteheadi:16.09550317,((Cleptornis_marchei:6.288651035,Stachyris_striata:6.288651035):9.784690642,(Stachyris_nigricollis:12.39830478,Stachyris_pyrrhops:12.39830478):3.675036898):0.02216149279):0.2586799521,(Stachyris_hypogrammica:8.63872931,Stachyris_pygmaea:8.63872931):7.715453812):0.09119440404,(Stachyris_latistriata:10.81521502,(Ptilocichla_leucogrammica:2.354133027,(Ptilocichla_mindanensis:1.900292423,Ptilocichla_falcata:1.900292423):0.4538406035):8.46108199):5.630162509):0.02515881919,(((((Lophozosterops_dohertyi:3.869466801,Lophozosterops_superciliaris:3.869466801):0.7200674034,(Lophozosterops_goodfellowi:4.182850604,(Lophozosterops_javanicus:3.911664656,(Lophozosterops_pinaiae:3.358427404,Lophozosterops_squamiceps:3.358427404):0.5532372514):0.2711859484):0.4066836007):0.101816583,(Oculocincta_squamifrons:2.740720492,(Heleia_muelleri:1.14149531,Heleia_crassirostris:1.14149531):1.599225182):1.950630296):2.739269854,(Rukia_longirostra:1.384305521,Rukia_ruki:1.384305521):6.046315121):0.3885118946,((Zosterops_samoensis:6.166178799,((Zosterops_meyeni:3.536789574,Zosterops_sanctaecrucis:3.536789574):2.61235387,(Zosterops_finschii:6.136266727,(Zosterops_grayi:6.093392958,(Zosterops_wallacei:5.742992537,Zosterops_griseovirescens:5.742992537):0.3504004211):0.04287376817):0.0128767178):0.01703535449):0.7893849226,((Zosterops_somadikartai:6.813074688,(((Tephrozosterops_stalkeri:5.013917804,Zosterops_nigrorum:5.013917804):0.2955683939,Zosterops_novaeguineae:5.309486197):1.501426406,(((((Zosterops_atrifrons:1.800357592,Zosterops_chloris:1.800357592):3.192002367,(Chlorocharis_emiliae:4.982876422,(((Zosterops_abyssinicus:0.3195459048,Zosterops_erythropleurus:0.3195459048):0.7665043104,Zosterops_atricapilla:1.086050215):3.892144413,((Zosterops_ficedulinus:3.036799595,Zosterops_japonicus:3.036799595):1.935096144,((Zosterops_montanus:4.021702637,Madanga_ruficollis:4.021702637):0.6073167993,Zosterops_salvadorii:4.629019436):0.3428763031):0.006298888776):0.004681794487):0.009483535849):0.9657068437,(((Zosterops_palpebrosus:2.997413618,Zosterops_nehrkorni:2.997413618):1.598508954,((((Zosterops_gibbsi:3.584687541,Zosterops_meeki:3.584687541):0.1379062374,Zosterops_olivaceus:3.722593779):0.4380448791,(Zosterops_mayottensis:3.050238391,Zosterops_xanthochroa:3.050238391):1.110400267):0.001161948117,(Zosterops_mouroniensis:1.199524049,Zosterops_borbonicus:1.199524049):2.962276557):0.4341219652):0.2396178495,((((Speirops_melanocephalus:1.054820932,Speirops_leucophoeus:1.054820932):0.2450295283,(Speirops_brunneus:1.21206382,Speirops_lugubris:1.21206382):0.08778664065):0.1348124686,(Zosterops_senegalensis:1.076519129,Zosterops_poliogastrus:1.076519129):0.3581438002):1.987528237,((Zosterops_atriceps:3.384853736,Zosterops_pallidus:3.384853736):0.02385558645,(Zosterops_modestus:0.8245775453,Zosterops_maderaspatanus:0.8245775453):2.584131778):0.01348184331):1.413349255):1.122526381):0.6040963806,(((Zosterops_conspicillatus:3.286497968,Megazosterops_palauensis:3.286497968):0.5309108636,Zosterops_explorator:3.817408831):1.850197306,(((((Zosterops_flavifrons:1.138016805,(Woodfordia_lacertosa:0.4846167058,Woodfordia_superciliosa:0.4846167058):0.6534000995):1.974964929,(Zosterops_stalkeri:3.105951789,((Zosterops_metcalfii:2.580017142,Zosterops_flavus:2.580017142):0.003065403869,Zosterops_stresemanni:2.583082546):0.5228692431):0.007029945777):1.879868249,((Zosterops_cinereus:3.402401473,((Zosterops_oleagineus:2.666467926,Zosterops_kuehni:2.666467927):0.7358335358,(Zosterops_hypolais:3.056730725,(Zosterops_uropygialis:2.440716815,Zosterops_fuscicapilla:2.440716815):0.6160139101):0.3455707375):0.0001000106484):1.361163716,((((Zosterops_ceylonensis:3.050635838,Zosterops_luteirostris:3.050635838):0.9282015264,((((Zosterops_consobrinorum:2.743250258,Zosterops_rendovae:2.743250258):0.6084260948,Zosterops_minor:3.351676352):0.0007336285065,Zosterops_kulambangrae:3.352409981):0.0002056404844,Zosterops_splendidus:3.352615621):0.6262217434):0.4001167028,Zosterops_mysorensis:4.378954068):0.001621957951,Zosterops_vellalavella:4.380576026):0.3829891635):0.2292847947):0.1898453578,((((Zosterops_murphyi:0.5042216825,Zosterops_griseotinctus:0.5042216825):1.408016979,Zosterops_rotensis:1.912238662):1.009857602,(Zosterops_tenuirostris:2.894821209,Zosterops_lateralis:2.894821209):0.02727505471):0.0006878337718,(Zosterops_rennellianus:0.9975520597,Zosterops_inornatus:0.9975520597):1.925232037):2.259911244):0.2468239279,((Zosterops_luteus:3.273036193,Zosterops_chloronothus:3.273036193):1.320531119,((Zosterops_citrinella:3.188735048,(Zosterops_albogularis:3.001038354,Zosterops_everetti:3.001038354):0.1876966935):1.035580045,(Zosterops_hypoxanthus:3.507296238,Zosterops_buruensis:3.507296238):0.7170188553):0.3692522182):0.8359519582):0.2380868677):0.8945570454):0.03743962694,((Zosterops_minutus:3.645192694,Zosterops_natalis:3.645192694):0.7624703135,(Zosterops_vaughani:3.514026404,Zosterops_anomalus:3.514026404):0.8936366039):2.191939802):0.211309794):0.002162084431):0.05316211855,Zosterops_semperi:6.866236807):0.08932691485):0.863568815):8.651403809):0.4531816161):0.2578243547,(Yuhina_diademata:10.43750444,((((Yuhina_humilis:8.833860793,(Yuhina_torqueola:8.290116378,Yuhina_bakeri:8.290116378):0.5437444153):0.04657993543,Yuhina_flavicollis:8.880440729):0.05279726943,(Yuhina_occipitalis:5.10581298,Yuhina_gularis:5.10581298):3.827425018):0.4978966351,((Yuhina_castaniceps:0.9738246527,Yuhina_everetti:0.9738246527):8.205005418,(Yuhina_nigrimenta:5.078829613,Yuhina_brunneiceps:5.078829613):4.100000457):0.2523045624):1.006369806):6.744037877):0.676868186,((((((((((Minla_ignotincta:4.694526427,Minla_strigula:4.694526427):1.457780292,Minla_cyanouroptera:6.152306719):0.2837854386,(Actinodura_egertoni:1.458363715,Actinodura_ramsayi:1.458363715):4.977728443):1.132371021,(Actinodura_nipalensis:4.571973355,((Actinodura_souliei:0.5487114707,Actinodura_waldeni:0.5487114707):3.706056852,(Actinodura_morrisoniana:4.167312895,Actinodura_sodangorum:4.167312895):0.08745542785):0.3172050322):2.996489824):0.8617313995,(Leiothrix_lutea:2.952602655,Leiothrix_argentauris:2.952602655):5.477591923):0.533098932,(((Liocichla_phoenicea:3.755683199,Liocichla_omeiensis:3.755683199):1.235387815,(Liocichla_steerii:4.074019069,Liocichla_bugunorum:4.074019069):0.9170519449):3.231675314,((((Heterophasia_melanoleuca:0.2470555519,Heterophasia_desgodinsi:0.2470555519):3.046551486,Heterophasia_capistrata:3.293607038):1.204873136,Heterophasia_pulchella:4.498480174):1.598648855,(((Heterophasia_gracilis:4.138833584,Heterophasia_annectens:4.138833584):1.45085678,Heterophasia_auricularis:5.589690364):0.24801226,Heterophasia_picaoides:5.837702624):0.259426406):2.125617299):0.7405471821):2.933236932,((((((Garrulax_palliatus:9.279218071,Garrulax_konkakinhensis:9.279218071):2.189485384,(Garrulax_merulinus:11.38704329,(Garrulax_imbricatus:11.00347993,Garrulax_variegatus:11.00347993):0.3835633583):0.08166016214):0.08326882497,(((Garrulax_formosus:1.302769803,Garrulax_erythrocephalus:1.302769803):2.962714966,Garrulax_milnei:4.265484769):6.93881824,((Garrulax_ngoclinhensis:10.40193113,(Garrulax_ruficollis:9.657297001,Garrulax_annamensis:9.657297001):0.744634132):0.7944599226,(((Garrulax_elliotii:8.815437114,Garrulax_delesserti:8.815437114):0.02140739307,Garrulax_morrisonianus:8.836844507):0.1009223559,Garrulax_affinis:8.937766863):2.258624192):0.007911953029):0.3476692714):0.03784284047,Garrulax_lineatus:11.58981512):0.02324673116,(Garrulax_galbanus:11.58907713,((Garrulax_squamatus:10.18343096,Garrulax_peninsulae:10.18343096):1.394823086,(((Garrulax_courtoisi:10.20634463,Garrulax_striatus:10.20634463):0.8297935679,Garrulax_rufifrons:11.0361382):0.3291699741,Garrulax_subunicolor:11.36530817):0.2129458713):0.01082308592):0.02398471978):0.04859131209,(((((Turdoides_rubiginosa:9.246412279,((Turdoides_subrufa:7.208399198,Turdoides_rufescens:7.208399198):0.980884512,Turdoides_gularis:8.18928371):1.057128569):0.1503871896,(Turdoides_hartlaubii:8.729193203,(Turdoides_fulva:8.297461213,(Turdoides_hypoleuca:7.170018152,Turdoides_squamulata:7.170018152):1.127443061):0.43173199):0.6676062655):0.1174728284,((((Turdoides_jardineii:8.178890145,(Turdoides_striata:7.247204932,Turdoides_leucopygia:7.247204932):0.9316852124):0.4605511235,Turdoides_gymnogenys:8.639441268):0.7271315974,((((Turdoides_plebejus:6.553815503,Turdoides_reinwardii:6.553815503):1.206010217,(Turdoides_altirostris:6.331457342,Phyllanthus_atripennis:6.331457342):1.428368378):0.3320773595,((Turdoides_affinis:6.373908595,(Kupeornis_chapini:1.705329502,(Kupeornis_rufocinctus:1.392365162,Kupeornis_gilberti:1.392365162):0.3129643393):4.668579093):0.2199366044,Turdoides_bicolor:6.593845199):1.49805788):1.146399491,((Turdoides_earlei:8.608421262,(Turdoides_melanops:8.082364876,(Turdoides_sharpei:6.877064963,Turdoides_malcolmi:6.877064963):1.205299914):0.5260563855):0.5212567976,(((Turdoides_tenebrosa:7.440481173,Turdoides_nipalensis:7.440481173):0.952555494,(Turdoides_caudata:6.832034287,Turdoides_squamiceps:6.832034287):1.561002379):0.3686440375,Turdoides_longirostris:8.761680704):0.3679973555):0.1086245106):0.1282702953):0.06520998155,((Turdoides_aylmeri:6.371377167,Turdoides_hindei:6.371377167):1.431587154,Turdoides_leucocephala:7.802964321):1.628818526):0.08248944986):2.132803846,((Garrulax_cineraceus:11.43223147,(((Garrulax_virgatus:10.99786757,(Garrulax_austeni:8.561732988,Garrulax_taewanus:8.561732988):2.436134581):0.0003613630784,Garrulax_canorus:10.99822893):0.3738238451,(Garrulax_sukatschewi:9.987453292,(Garrulax_milleti:3.288904144,Garrulax_leucolophus:3.288904144):6.698549148):1.384599486):0.06017868777):0.2064860749,((((Garrulax_lugubris:9.247424787,Garrulax_bieti:9.247424787):1.88618704,(((((Garrulax_nuchalis:8.053116763,Garrulax_ferrarius:8.053116763):1.734948906,Garrulax_calvus:9.788065668):0.66714154,(Garrulax_rufogularis:8.461081075,Garrulax_ocellatus:8.461081075):1.994126133):0.009029557917,Garrulax_monileger:10.46423677):0.0005603223097,Garrulax_maximus:10.46479709):0.6688147385):0.309612452,((Garrulax_lunulatus:8.070480176,Garrulax_castanotis:8.070480175):2.396066552,((Strophocincla_fairbanki:1.272937331,Strophocincla_cachinnans:1.272937331):8.621945012,Garrulax_vassali:9.894882343):0.5716643844):0.9766775517):0.1448980972,(((Garrulax_mitratus:5.009920974,Garrulax_chinensis:5.009920974):5.852207632,(Garrulax_henrici:10.84224665,((Garrulax_chrysopterus:9.67826581,Garrulax_maesi:9.67826581):0.9760501017,(Garrulax_perspicillatus:1.036098315,Garrulax_sannio:1.036098315):9.618217597):0.1879307352):0.01988195917):0.4294910824,((Babax_koslowi:2.733015965,(Babax_waddelli:2.30279446,Babax_lanceolatus:2.30279446):0.4302215054):8.329035039,(((Garrulax_caerulatus:8.761782169,(Garrulax_poecilorhynchus:7.455169052,(Garrulax_berthemyi:7.453167035,Garrulax_gularis:7.453167035):0.002002016785):1.306613117):1.760463056,((Garrulax_strepitans:8.842280628,Garrulax_albogularis:8.842280628):0.8720435734,(Garrulax_yersini:7.091412975,Garrulax_ruficeps:7.091412975):2.622911226):0.8079210243):0.5218561396,(Garrulax_davidi:10.05828548,((Garrulax_melanostigma:8.687577368,Garrulax_pectoralis:8.687577368):1.339609629,Garrulax_bicolor:10.027187):0.03109848663):0.9858158811):0.01794963957):0.229568684):0.2965026879):0.05059516405):0.008358602948):0.01163860007,Garrulax_cinereifrons:11.65871474):0.002938420215):0.234877279):0.3717455939,(Cutia_nipalensis:3.510004568,Cutia_legalleni:3.510004568):8.758271469):3.962413769,((((((((Turdinus_atrigularis:3.86959408,Turdinus_rufipectus:3.86959408):1.108755227,Turdinus_macrodactylus:4.978349307):0.4183341855,Turdinus_marmorata:5.396683492):4.385808824,(Malacopteron_magnirostre:5.943181766,(Malacopteron_affine:5.786696012,((Malacopteron_palawanense:5.239365386,(Malacopteron_cinereum:4.200448933,Malacopteron_magnum:4.200448933):1.038916453):0.3842793669,Malacopteron_albogulare:5.623644753):0.1630512594):0.1564857536):3.83931055):2.79200305,(Gampsorhynchus_torquatus:3.323308438,Gampsorhynchus_rufulus:3.323308438):9.251186928):0.7846089302,((((((Illadopsis_rufipennis:3.686552584,Illadopsis_pyrrhoptera:3.686552584):6.585697419,Gypsophila_crispifrons:10.27225):0.3354350479,Illadopsis_fulvescens:10.60768505):1.313535367,((Ptyrticus_turdinus:11.01569614,(Illadopsis_cleaveri:10.7853557,((Robsonius_rabori:1.885364898,Robsonius_sorsogonensis:1.885364898):8.856225474,Illadopsis_albipectus:10.74159037):0.04376532402):0.2303404427):0.06831096141,(Illadopsis_puveli:3.462931334,Illadopsis_rufescens:3.462931334):7.621075766):0.8372133181):0.5107824258,((((Pellorneum_albiventre:6.902783659,(Pellorneum_capistratum:5.27639551,Pellorneum_palustre:5.27639551):1.626388149):1.11119382,(Pellorneum_fuscocapillus:5.382068543,Pellorneum_ruficeps:5.382068543):2.631908936):1.641423663,(Leonardina_woodi:6.409117649,(((Trichastoma_tickelli:3.54749836,Trichastoma_celebense:3.54749836):0.8618197211,(Trichastoma_bicolor:3.952660429,(Trichastoma_pyrrogenys:3.199039845,Trichastoma_rostratum:3.199039845):0.753620584):0.4566576522):0.08695645759,Trichastoma_buettikoferi:4.496274539):1.91284311):3.246283493):1.283126413,Kenopia_striata:10.93852755):1.493475289):0.1121887658,(((Napothera_brevicaudata:8.262467226,Napothera_crassa:8.262467226):1.624470695,(Napothera_epilepidota:7.302967735,(Jabouilleia_danjoui:4.243877031,((Rimator_malacoptilus:1.928442116,Rimator_pasquieri:1.928442116):0.5225943963,Rimator_albostriatus:2.451036513):1.792840519):3.059090704):2.583970185):0.6038062823,((Malacocincla_perspicillata:7.300309483,(Malacocincla_malaccensis:6.035436723,Malacocincla_sepiaria:6.035436723):1.26487276):2.026503153,(Malacocincla_cinereiceps:6.792959167,Malacocincla_abbotti:6.792959167):2.53385347):1.163931566):2.053447407):0.8149126866):1.108217741,Graminicola_bengalensis:14.46732204):0.8563058463,Alcippe_poioicephala:15.32362788):0.9070619222):1.469937627,((((Timalia_pileata:6.959928704,Dumetia_hyperythra:6.959928704):2.325486937,(Macronous_gularis:7.608884431,Macronous_bornensis:7.608884431):1.67653121):7.904739697,(((Stachyris_thoracica:9.035340958,Stachyris_chrysaea:9.035340958):8.071238564,((((Stachyris_erythroptera:11.71792442,Stachyris_melanothorax:11.71792442):2.680895658,(Stachyris_leucotis:11.84733497,Macronous_kelleyi:11.84733497):2.551485102):2.636904454,(((Stachyris_rufifrons:12.84085671,Rhopocichla_atriceps:12.84085671):0.03245111381,(Stachyris_ruficeps:0.2946465606,Stachyris_ambigua:0.2946465606):12.57866126):2.465235754,(Malia_grata:12.63412693,Macronous_flavicollis:12.63412693):2.704416646):1.697180956):0.05662222596,Stachyris_maculata:17.09234676):0.01423276562):0.03743716084,(Macronous_striaticeps:4.176163356,Macronous_ptilosus:4.176163356):12.96785333):0.04613865594):0.1363602591,((((Stachyris_herberti:10.7009597,Pomatorhinus_gravivox:10.7009597):0.7576399079,((Stachyris_poliocephala:5.276684346,Stachyris_nigriceps:5.276684346):3.635727312,((Pomatorhinus_ferruginosus:8.732590787,(Pomatorhinus_ochraceiceps:8.728923676,(Pomatorhinus_swinhoei:8.63484752,(Pomatorhinus_mcclellandi:6.900742154,Pomatorhinus_horsfieldii:6.900742154):1.734105366):0.09407615664):0.00366711104):0.1515151817,(((Pomatorhinus_montanus:1.681144159,((Pomatorhinus_musicus:0.7446819087,Pomatorhinus_ruficollis:0.7446819087):0.01223355277,Pomatorhinus_schisticeps:0.7569154615):0.9242286975):5.975199703,Pomatorhinus_melanurus:7.656343862):0.1161016112,Xiphirhynchus_superciliaris:7.772445474):1.111660496):0.02830568829):2.546187955):1.616214426,((Stachyris_nigrocapitata:12.42081836,((((Sphenocichla_humei:1.4794272,Sphenocichla_roberti:1.4794272):7.366974224,Pomatorhinus_erythrogenys:8.846401424):0.04941532539,Pomatorhinus_hypoleucos:8.895816749):0.1631243993,Pomatorhinus_erythrocnemis:9.058941149):3.361877207):0.3898029761,Stachyris_striolata:12.81062133):0.2641927068):0.8269019875,(((Spelaeornis_badeigularis:7.000321805,(Spelaeornis_kinneari:5.776944781,Spelaeornis_chocolatinus:5.776944781):1.223377024):0.9076958968,((Spelaeornis_caudatus:5.558021205,Spelaeornis_formosus:5.558021205):1.346323937,Spelaeornis_longicaudatus:6.904345142):1.00367256):0.2209387619,(Spelaeornis_troglodytoides:6.928497905,(Spelaeornis_reptatus:5.577155903,Spelaeornis_oatesi:5.577155903):1.351342002):1.200458559):5.772759563):3.424799571):0.3741118346):0.1577830695):1.553185163):1.047869363,((Crocias_langbianis:1.972102683,Crocias_albonotatus:1.972102683):16.78489077,Myzornis_pyrrhoura:18.75699346):1.70247157):0.5310866462,(Parophasma_galinieri:9.836809928,Lioptilus_nigricapillus:9.836809928):11.15374175):0.2333303557,((((Sylvia_atricapilla:11.00381708,(Sylvia_borin:9.63220743,(Pseudoalcippe_abyssinica:6.687596219,Horizorhinus_dohrni:6.687596219):2.944611211):1.371609646):6.250741972,(((((Sylvia_subcaerulea:6.432229525,Sylvia_boehmi:6.432229525):1.19382397,Sylvia_layardi:7.626053495):1.007159805,(Sylvia_curruca:6.189417947,((Sylvia_lugens:2.385676029,Sylvia_buryi:2.385676029):2.734104606,(Sylvia_leucomelaena:3.740790366,Sylvia_hortensis:3.740790366):1.378990268):1.069637313):2.443795353):7.708364896,(Sylvia_nisoria:16.22646792,Conostoma_oemodium:16.22646792):0.1151102804):0.4199961701,(Sylvia_nana:12.17829841,(((Sylvia_althaea:9.621735091,Sylvia_conspicillata:9.621735091):1.780824495,(((Sylvia_undata:1.83341511,Sylvia_deserticola:1.83341511):1.640898764,Sylvia_sarda:3.474313873):6.517043903,(Sylvia_communis:9.736954547,Sylvia_minula:9.736954547):0.2544032291):1.41120181):0.097540826,(((Sylvia_melanocephala:2.834148563,Sylvia_mystacea:2.834148563):1.356965233,Sylvia_cantillans:4.191113796):2.20849873,(Sylvia_melanothorax:4.664730138,Sylvia_rueppelli:4.664730138):1.734882388):5.100487887):0.6781979979):4.583275956):0.4929846821):2.644699129,((((((Alcippe_ruficapilla:15.61396349,Alcippe_klossi:15.61396349):0.1780797224,((Alcippe_vinipectus:3.699882483,(Alcippe_formosana:2.403318203,(Alcippe_manipurensis:0.490772135,Alcippe_cinereiceps:0.490772135):1.912546068):1.29656428):0.6702684892,Alcippe_striaticollis:4.370150972):11.42189224):2.822579147,(Alcippe_nipalensis:15.8026298,((Chrysomma_altirostre:4.018164424,Chrysomma_sinense:4.018164424):0.9676508258,Chrysomma_poecilotis:4.985815249):10.81681455):2.811992563):0.0106391887,Rhopophilus_pekinensis:18.62526155):0.2895204927,Alcippe_chrysotis:18.91478204):0.06116039408,(Paradoxornis_flavirostris:10.53898918,((((((Paradoxornis_nipalensis:8.760478886,Paradoxornis_brunneus:8.760478886):1.072236052,Paradoxornis_conspicillatus:9.832714938):0.4313205973,(Paradoxornis_ruficeps:8.847921241,Paradoxornis_paradoxus:8.847921241):1.416114295):0.1094103281,(Paradoxornis_margaritae:8.741661335,Paradoxornis_davidianus:8.741661335):1.631784529):0.09800774877,(((Paradoxornis_atrosuperciliaris:8.688115472,Paradoxornis_guttaticollis:8.688115472):1.22198385,Paradoxornis_zappeyi:9.910099323):0.04372425732,Paradoxornis_gularis:9.95382358):0.5176300318):0.06128789283,(Chamaea_fasciata:10.37777297,(((((Paradoxornis_webbianus:1.044956168,Paradoxornis_alphonsianus:1.044956168):7.836629813,Paradoxornis_przewalskii:8.881585982):1.089405823,Paradoxornis_heudei:9.970991805):0.2506590223,Paradoxornis_fulvifrons:10.22165083):0.1499857291,(Paradoxornis_verreauxi:8.765590801,Paradoxornis_unicolor:8.765590801):1.606045755):0.006136414475):0.1549685339):0.006247678787):8.43695325):0.923315744):0.4416694953,((((Alcippe_danisi:16.05037529,Alcippe_variegaticeps:16.05037529):2.50707693,Alcippe_pyrrhoptera:18.55745222):1.285702584,((Alcippe_morrisonia:15.58017631,(Alcippe_ludlowi:15.51864833,Alcippe_peracensis:15.51864833):0.0615279781):0.3593225704,(Alcippe_brunneicauda:5.526742123,Alcippe_grotei:5.526742123):10.41275676):3.903655929):0.09288572586,(Alcippe_rufogularis:13.66261149,((Alcippe_castaneceps:11.86875263,Alcippe_cinerea:11.86875263):0.7952244853,(Alcippe_brunnea:8.100951543,Alcippe_dubia:8.100951543):4.563025575):0.9986343713):6.273429045):0.4048871384):0.8829543573):7.898649833):1.613970366):1.547170833):1.165082148):2.005340634,(((((Melocichla_mentalis:13.16574238,Achaetops_pycnopygius:13.16574238):1.358139946,Sphenoeacus_afer:14.52388233):8.001682426,Bradypterus_victorini:22.52556475):3.673696171,(((((((Sylvietta_brachyura:14.67981186,Sylvietta_ruficapilla:14.67981186):1.480149616,(Sylvietta_virens:11.47463614,Sylvietta_leucophrys:11.47463614):4.685325337):1.134961591,Sylvietta_rufescens:17.29492306):0.1165241143,Sylvietta_whytii:17.41144718):4.132819372,Sylvietta_denti:21.54426655):0.0918775166,Sylvietta_philippae:21.63614407):0.02232894314,Sylvietta_isabellina:21.65847301):4.540787913):4.362952127,((Macrosphenus_kretschmeri:19.38052582,Macrosphenus_pulitzeri:19.38052582):6.302981005,(Macrosphenus_concolor:23.34162008,(Macrosphenus_kempi:19.95386161,Macrosphenus_flavicans:19.95386161):3.387758469):2.341886743):4.878706227):4.891882793):1.784875692):5.082568425):2.38307549,((Hylocitrea_bonensis:41.38153282,(((((((Dumetella_carolinensis:6.976031693,(Melanoptila_glabrirostris:6.599007998,(Ramphocinclus_brachyurus:5.150472225,(Margarops_fuscus:4.472068884,((Cinclocerthia_gutturalis:1.275455438,Cinclocerthia_ruficauda:1.275455438):2.496172677,Margarops_fuscatus:3.771628114):0.7004407697):0.6784033409):1.448535773):0.3770236942):5.299591454,(Melanotis_hypoleucus:5.786097097,Melanotis_caerulescens:5.786097097):6.489526049):3.496944349,((((Toxostoma_cinereum:1.328882939,Toxostoma_bendirei:1.328882939):7.064465812,(Toxostoma_redivivum:6.693162125,(Toxostoma_lecontei:5.761741065,Toxostoma_crissale:5.761741065):0.9314210605):1.700186626):1.734656959,((((Toxostoma_guttatum:4.224797408,Toxostoma_longirostre:4.224797408):0.6004342877,Toxostoma_rufum:4.825231696):3.179206003,Toxostoma_curvirostre:8.004437698):0.4901072441,Toxostoma_ocellatum:8.494544943):1.633460768):2.799376466,(Oreoscoptes_montanus:9.911657974,(((Mimus_saturninus:2.475235862,(Mimus_triurus:0.7198463328,Mimus_dorsalis:0.7198463328):1.755389529):1.121547448,(Mimus_patagonicus:1.73245007,Mimus_thenca:1.73245007):1.864333239):1.71506012,((Mimus_gundlachii:4.812622243,(Mimus_longicaudatus:3.780186934,(Mimus_graysoni:2.442097108,(Mimus_polyglottos:1.700131501,Mimus_gilvus:1.700131501):0.741965607):1.338089826):1.032435308):0.117253981,((Mimus_macdonaldi:0.3448850643,Mimus_melanotis:0.3448850643):3.238102039,(Mimus_parvulus:2.788795143,Mimus_trifasciatus:2.788795143):0.7941919602):1.346889121):0.381967206):4.599814545):3.015724202):2.845185319):7.234199548,((((Creatophora_cinerea:8.588528239,((((((Sturnus_sericeus:4.310297333,Sturnus_cineraceus:4.310297333):0.6449482935,((Acridotheres_ginginianus:1.630783184,Acridotheres_tristis:1.630783184):1.280376564,((Sturnus_melanopterus:0.9514079405,Sturnus_burmannicus:0.9514079405):1.102236384,(((Acridotheres_cristatellus:0.3799511226,Acridotheres_grandis:0.3799511226):0.2976135045,Acridotheres_albocinctus:0.677564627):0.5918732184,(Acridotheres_fuscus:0.5484276669,Acridotheres_cinereus:0.5484276669):0.7210101785):0.7842064787):0.8575154246):2.044085878):1.078220342,(((Sturnus_sinensis:2.756549004,(Sturnus_pagodarum:1.961703322,(Sturnus_erythropygius:0.9308419065,Sturnus_malabaricus:0.9308419065):1.030861416):0.794845682):1.923032316,Sturnus_albofrontatus:4.67958132):0.6901635303,Leucopsar_rothschildi:5.369744851):0.6637211181):1.098783814,((Sturnus_philippensis:1.545969845,Sturnus_sturninus:1.545969845):4.152716978,(Sturnus_contra:4.067027499,Sturnus_nigricollis:4.067027499):1.631659325):1.433562959):0.4356757635,Sturnus_roseus:7.567925546):0.8629170677,(Sturnus_unicolor:0.284208108,Sturnus_vulgaris:0.284208108):8.146634506):0.1576856249):7.835179463,(Cinnyricinclus_leucogaster:13.77922957,Saroglossa_aurata:13.77922957):2.644478127):0.3624226794,((((Onychognathus_morio:8.093040673,((Onychognathus_fulgidus:6.582439293,Onychognathus_walleri:6.582439293):1.054492962,((Onychognathus_tristramii:6.074001029,Onychognathus_albirostris:6.074001029):0.8236779938,(Onychognathus_salvadorii:3.371659325,(Onychognathus_frater:2.694439165,Onychognathus_blythii:2.694439165):0.6772201601):3.526019698):0.7392532319):0.4561084189):2.804287189,(Onychognathus_neumanni:9.526073772,Onychognathus_nabouroup:9.526073772):1.371254091):1.243173828,Onychognathus_tenuirostris:12.14050169):3.396248727,(((((Lamprotornis_cupreocauda:4.76623766,Lamprotornis_purpureiceps:4.76623766):6.84074962,Lamprotornis_elisabeth:11.60698728):2.401727653,Lamprotornis_corruscus:14.00871493):0.8373989171,(((Lamprotornis_australis:7.893586801,((Cosmopsarus_unicolor:3.365160601,Lamprotornis_mevesii:3.365160601):3.881679028,(Lamprotornis_caudatus:2.535656278,Lamprotornis_purpuroptera:2.535656278):4.711183351):0.6467471719):4.083812345,((((Lamprotornis_purpureus:6.780316493,(Lamprotornis_chalcurus:3.967915734,Lamprotornis_nitens:3.967915734):2.81240076):0.3254059523,Lamprotornis_chalybaeus:7.105722446):0.7151136251,(Coccycolius_iris:6.327971687,(Lamprotornis_acuticaudus:2.461531675,Lamprotornis_chloropterus:2.461531675):3.866440012):1.492864383):2.816479681,((Lamprotornis_splendidus:1.072994328,Lamprotornis_ornatus:1.072994328):7.959358718,(((Lamprotornis_superbus:5.485803773,Lamprotornis_pulcher:5.485803773):0.9304554165,((Spreo_fischeri:2.892338008,Spreo_albicapillus:2.892338008):2.679056542,Spreo_bicolor:5.57139455):0.8448646399):2.462479932,Cosmopsarus_regius:8.878739122):0.1536139242):1.604962705):1.340083394):1.495346705,(Lamprotornis_hildebrandti:7.58187214,Lamprotornis_shelleyi:7.58187214):5.890873711):1.373367999):0.1699636781,((Neocichla_gutturalis:12.62415585,Saroglossa_spiloptera:12.62415585):1.317809998,((((Poeoptera_kenricki:1.71988461,Poeoptera_stuhlmanni:1.71988461):1.206327938,Poeoptera_lugubris:2.926212548):5.891472626,(Cinnyricinclus_sharpii:7.571454802,Cinnyricinclus_femoralis:7.571454802):1.246230371):3.99553662,(Speculipastor_bicolor:11.9221312,Grafisia_torquata:11.9221312):0.8910905913):1.128744052):1.074111683):0.5206728889):1.249379964):4.986035611,(((((Gracula_religiosa:1.718169586,Gracula_ptilogenys:1.718169586):3.436360366,Ampeliceps_coronatus:5.154529952):0.9933414106,(Mino_anais:4.286681988,Mino_dumontii:4.286681988):1.861189375):0.3444624007,(Basilornis_celebensis:6.164193964,((Sarcops_calvus:2.261080887,(Streptocitta_albertinae:1.059589101,Streptocitta_albicollis:1.059589101):1.201491786):3.245216861,(Basilornis_mirandus:5.30994947,(Basilornis_galeatus:4.379835489,Basilornis_corythaix:4.379835489):0.9301139809):0.1963482774):0.6578962166):0.3281397996):2.4156806,((((Aplonis_atrifusca:4.489002321,Aplonis_feadensis:4.489002321):1.237088224,((((Aplonis_insularis:4.278483194,Aplonis_mystacea:4.278483194):0.8395402827,(Aplonis_opaca:4.837785995,((Aplonis_pelzelni:4.330913918,(Aplonis_metallica:4.327849399,Aplonis_santovestris:4.327849399):0.003064519129):0.0843596453,Aplonis_brunneicapillus:4.415273564):0.4225124311):0.2802374817):0.246208667,((Aplonis_crassa:4.886516056,(Aplonis_grandis:4.213480484,Aplonis_mysolensis:4.213480484):0.6730355716):0.0352232287,(Aplonis_cinerascens:1.521299331,Aplonis_tabuensis:1.521299331):3.400439954):0.4424928589):0.2755855975,(Aplonis_cantoroides:5.1706285,((Aplonis_magna:4.445582052,Aplonis_minor:4.445582052):0.7057439559,((Aplonis_zelandica:4.28986998,Aplonis_panayensis:4.28986998):0.5510947139,Aplonis_dichroa:4.840964693):0.3103613141):0.01930249273):0.4691892406):0.08627280342):0.03571152942,Aplonis_striata:5.761802074):2.495820251,(Enodes_erythrophris:6.208469261,Scissirostrum_dubium:6.208469261):2.049153065):0.6503920379):12.86415163):1.23460105):1.180280216,(Buphagus_erythrorhynchus:6.504219496,Buphagus_africanus:6.504219496):17.68282776):5.254730241,((((((Zoothera_sibirica:16.96765878,Geomalia_heinrichi:16.96765878):1.512347818,((((Zoothera_citrina:9.090557967,(((Zoothera_cinerea:4.657548431,(Zoothera_erythronota:0.2705143054,Zoothera_mendeni:0.2705143054):4.387034125):1.784959313,Zoothera_schistacea:6.442507743):0.1721335859,(Zoothera_peronii:5.423632944,(Zoothera_dohertyi:4.920587818,Zoothera_interpres:4.920587818):0.5030451262):1.191008385):2.475916638):9.116677689,((((Zoothera_tanganjicae:14.13365548,(Zoothera_joiceyi:14.06822179,Zoothera_piaggiae:14.06822179):0.06543368712):3.034866076,(Zoothera_oberlaenderi:15.66702808,Zoothera_imbricata:15.66702808):1.501493467):0.7872358531,(((Zoothera_major:14.23355771,Zoothera_crossleyi:14.23355771):0.08533736046,Zoothera_wardii:14.31889507):0.07956456391,Zoothera_gurneyi:14.39845963):3.557297771):0.2391585219,((Zoothera_camaronensis:14.20446813,Zoothera_everetti:14.20446813):2.517650313,(Zoothera_dumasi:14.42446821,Zoothera_princei:14.42446821):2.297650234):1.472797483):0.01231972939):0.001232538281,Zoothera_spiloptera:18.20846819):0.01543280431,Zoothera_guttata:18.223901):0.2561055997):0.0192942761,(((((Turdus_tephronotus:9.486973609,(Turdus_menachensis:9.085880242,Turdus_merula:9.085880242):0.4010933667):0.6112465233,(Turdus_lherminieri:8.859394487,((Turdus_plebejus:7.682534539,(Turdus_helleri:5.312781234,Turdus_olivaceus:5.312781234):2.369753305):0.906512437,(Turdus_iliacus:8.164058225,Turdus_ludoviciae:8.164058225):0.4249887508):0.2703475107):1.238825645):0.4545014916,((((((Turdus_aurantius:4.249798402,Turdus_plumbeus:4.249798402):3.081999036,((Turdus_rufitorques:0.6839721264,Turdus_migratorius:0.6839721264):3.77485268,(Turdus_nigrescens:3.863986695,Turdus_infuscatus:3.863986695):0.5948381114):2.872972632):0.3730391247,(Turdus_jamaicensis:6.552969293,Turdus_swalesi:6.552969293):1.15186727):1.30536599,(Turdus_libonyanus:4.848133573,Turdus_bewsheri:4.848133573):4.162068981):0.7755627546,((Turdus_boulboul:5.845753725,((Turdus_hortulorum:1.54664898,Turdus_cardis:1.54664898):2.365038312,(Turdus_dissimilis:2.453412688,Turdus_unicolor:2.453412688):1.458274604):1.934066433):3.50178998,(((((Turdus_ruficollis:2.124883635,Turdus_naumanni:2.124883635):1.455987408,Turdus_torquatus:3.580871043):5.556841717,(Turdus_kessleri:9.074765799,((Turdus_daguae:9.031069299,Turdus_rubrocanus:9.031069299):0.01235180422,Turdus_albocinctus:9.043421103):0.03134469629):0.06294696059):0.004837373654,Turdus_pilaris:9.142550133):0.09898079276,(Turdus_poliocephalus:4.225296464,((Turdus_pallidus:1.852147611,(Turdus_obscurus:1.376941868,Turdus_feae:1.376941868):0.4752057425):0.9541340719,(Turdus_chrysolaus:1.080703593,Turdus_celaenops:1.080703593):1.72557809):1.419014782):5.016234462):0.1060127788):0.4382216034):0.319804028,(Turdus_olivaceofuscus:9.581527398,(((((Turdus_rufopalliatus:6.61888176,((((Turdus_flavipes:5.807067635,Turdus_lawrencii:5.807067635):0.346153113,Turdus_obsoletus:6.153220748):0.346198524,(Turdus_albicollis:4.519789864,Turdus_assimilis:4.519789864):1.979629409):0.06400725176,(((Turdus_maculirostris:2.523920128,(Turdus_haplochrous:2.237119936,(Turdus_grayi:2.199214803,Turdus_nudigenis:2.199214803):0.03790513316):0.2868001917):0.8058121177,Turdus_rufiventris:3.329732245):2.425009346,(Turdus_leucomelas:4.979833017,(Turdus_fumigatus:2.662580667,Turdus_hauxwelli:2.662580667):2.31725235):0.774908575):0.8086849323):0.05545523657):2.492271782,((((Turdus_maranonicus:0.8137038425,Turdus_ignobilis:0.8137038425):1.320650893,Turdus_amaurochalinus:2.134354736):1.586397171,Nesocichla_eremita:3.720751907):5.308764437,((((Turdus_olivater:3.432769903,(Turdus_nigriceps:2.861266894,(Turdus_serranus:2.124297104,Turdus_fuscater:2.124297104):0.7369697893):0.5715030094):5.387284514,Turdus_subalaris:8.820054418):0.05410344057,Turdus_chiguanco:8.874157858):0.06751390826,Turdus_fulviventris:8.941671766):0.08784457815):0.08163719768):0.09366967062,Turdus_reevei:9.204823213):0.2374577656,Turdus_falcklandii:9.442280978):0.05678085981,(Turdus_pelios:8.284090814,Turdus_leucops:8.284090814):1.214971024):0.08246556012):0.5240419379):0.4471522875):3.294211179,(Turdus_philomelos:12.77721367,Turdus_viscivorus:12.77721367):1.069719136):2.054733544,(Turdus_mupinensis:9.516400022,Psophocichla_litsitsirupa:9.516400022):6.385266324):2.597634528):0.5498975337,((Chlamydochaera_jefferyi:10.15970167,(Cochoa_purpurea:6.346816691,((Cochoa_beccarii:4.775265323,Cochoa_viridis:4.775265323):1.170330284,Cochoa_azurea:5.945595607):0.4012210838):3.812884978):8.645581521,((((Zoothera_andromedae:7.984192554,(Zoothera_dauma:6.953019556,((Zoothera_talaseae:2.926138976,Zoothera_heinei:2.926138976):0.7998399588,Zoothera_lunulata:3.725978935):3.227040621):1.031172997):8.988533994,(Zoothera_monticola:16.72478643,(Grandala_coelicolor:16.27576803,Zoothera_marginata:16.27576803):0.4490184051):0.2479401151):1.393844428,(((Zoothera_mollissima:16.07489974,Zoothera_machiki:16.07489974):0.2663930032,Zoothera_dixoni:16.34129275):1.192301185,Zoothera_turipavae:17.53359393):0.832977043):0.4190500325,((((Entomodestes_leucotis:1.782875804,Entomodestes_coracinus:1.782875804):6.975327566,Cichlopsis_leucogenys:8.758203371):9.010348673,(((((((Catharus_guttatus:3.594323739,Catharus_occidentalis:3.594323739):2.120521913,(((Catharus_minimus:1.125632868,Catharus_fuscescens:1.125632868):0.4109143784,Catharus_bicknelli:1.536547246):2.813312764,Catharus_frantzii:4.349860011):1.364985641):0.2154831113,Catharus_gracilirostris:5.930328763):1.922632162,Catharus_ustulatus:7.852960925):1.641619593,((Catharus_dryas:6.047133809,Catharus_fuscater:6.047133809):1.430093056,(Catharus_mexicanus:6.792140006,Catharus_aurantiirostris:6.792140006):0.6850868582):2.017353654):8.211309451,(Zoothera_pinicola:17.53089877,Zoothera_margaretae:17.53089877):0.1749912017):0.001161362969,Hylocichla_mustelina:17.70705133):0.06150071219):0.2825270217,(Zoothera_leucolaema:17.35714167,Zoothera_naevia:17.35714167):0.6939373992):0.7345419425):0.01966218088):0.2439152193):2.643769733,((((((Myadestes_unicolor:8.022159144,Myadestes_palmeri:8.022159144):0.3758056713,Myadestes_occidentalis:8.397964815):0.7796885413,((((Myadestes_melanops:1.080342101,Myadestes_coloratus:1.080342101):1.900781687,Myadestes_ralloides:2.981123788):5.339074271,(Myadestes_lanaiensis:7.535322606,Myadestes_genibarbis:7.535322606):0.7848754531):0.07337927896,Myadestes_elisabeth:8.393577338):0.7840760178):0.4461513036,(Myadestes_obscurus:8.400621045,Myadestes_townsendi:8.400621045):1.223183615):10.65877047,(((Stizorhina_finschi:4.021233285,Stizorhina_fraseri:4.021233285):1.877281431,Neocossyphus_rufus:5.898514716):13.09131698,(Cataponera_turdoides:17.93981122,Neocossyphus_poensis:17.93981122):1.050020477):1.292743436):0.9182640936,((Sialia_currucoides:5.603287599,Sialia_sialis:5.603287599):0.00999534412,Sialia_mexicana:5.613282944):15.58755628):0.492128919):4.324190853,((((((Erithacus_rubecula:16.09746743,(((Brachypteryx_montana:7.888692879,(Brachypteryx_leucophrys:6.697433871,(Brachypteryx_hyperythra:5.048637305,Brachypteryx_stellata:5.048637305):1.648796566):1.191259008):4.324861545,((Luscinia_pectardens:4.166658931,(Luscinia_brunnea:2.584894452,Luscinia_cyane:2.584894452):1.581764479):6.83310654,(Erithacus_akahige:4.908410688,(Luscinia_sibilans:4.64212952,Erithacus_komadori:4.64212952):0.2662811683):6.091354783):1.213788953):3.014599955,(Rhinomyias_insignis:12.30933278,Heinrichia_calligyna:12.30933278):2.918821599):0.8693130498):1.994325562,(((((Luscinia_pectoralis:7.264102295,Luscinia_calliope:7.264102295):8.235601453,Cyornis_pallipes:15.49970375):2.36483715,((((Phoenicurus_erythronotus:9.415255029,((Phoenicurus_caeruleocephala:2.727315093,Phoenicurus_schisticeps:2.727315093):6.096613449,(Phoenicurus_frontalis:7.557386944,Phoenicurus_alaschanicus:7.557386944):1.266541598):0.591326487):1.884135941,((Chaimarrornis_leucocephalus:7.051300498,(Rhyacornis_fuliginosa:1.71651541,Rhyacornis_bicolor:1.71651541):5.334785089):2.401921506,(((Phoenicurus_auroreus:4.946968616,Phoenicurus_ochruros:4.946968616):0.7618286818,(Phoenicurus_hodgsoni:4.186989958,Phoenicurus_erythrogastrus:4.186989958):1.52180734):0.7490453311,(Phoenicurus_phoenicurus:5.831104655,Phoenicurus_moussieri:5.831104655):0.6267379744):2.995379375):1.846168965):3.176064425,(((((Oenanthe_bifasciata:8.161415025,(Cercomela_schlegelii:5.75365846,(Cercomela_sinuata:1.62591155,Cercomela_tractrac:1.62591155):4.12774691):2.407756565):1.290277767,Myrmecocichla_albifrons:9.451692791):2.434595197,((((Myrmecocichla_nigra:6.594043843,Myrmecocichla_aethiops:6.594043843):0.2781444463,(Oenanthe_monticola:6.797680684,(Myrmecocichla_melaena:4.052265416,Myrmecocichla_arnoti:4.052265416):2.745415269):0.07450760475):3.673517054,((Myrmecocichla_formicivora:10.15285502,Cercomela_sordida:10.15285502):0.309442186,Myrmecocichla_cinnamomeiventris:10.4622972):0.08340814032):1.032683418,((Oenanthe_phillipsi:8.719478721,((Cercomela_dubia:5.716036319,Cercomela_scotocerca:5.716036319):2.185632763,(Oenanthe_moesta:7.285149341,((((Oenanthe_leucopyga:4.126202901,(Oenanthe_albonigra:4.033646123,((Oenanthe_lugens:0.8726966279,Oenanthe_finschii:0.8726966279):0.7565878744,(Oenanthe_xanthoprymna:1.255352644,Oenanthe_chrysopygia:1.255352644):0.3739318578):2.404361621):0.09255677764):0.05593896008,Oenanthe_leucura:4.182141861):1.232034676,(Cercomela_fusca:3.656018465,Oenanthe_picata:3.656018465):1.758158071):1.293074637,(Cercomela_melanura:5.406388048,Cercomela_familiaris:5.406388048):1.300863126):0.5778981675):0.6165197402):0.8178096394):1.557730362,((((Oenanthe_pleschanka:0.2296014179,Oenanthe_hispanica:0.2296014179):0.3910429623,Oenanthe_cypriaca:0.6206443802):5.83892069,(Oenanthe_monacha:5.797183576,Oenanthe_deserti:5.797183576):0.6623814948):3.270141786,((Oenanthe_pileata:8.925626308,(Oenanthe_lugentoides:8.896873761,(Oenanthe_isabellina:0.8553292627,Oenanthe_bottae:0.8553292626):8.041544498):0.02875254668):0.1945031123,Oenanthe_oenanthe:9.12012942):0.6095774362):0.5475022265):1.301179679):0.3078992258):1.250353298,((Saxicola_macrorhynchus:8.870370414,((Saxicola_ferreus:5.100966446,Saxicola_jerdoni:5.100966446):3.481979421,(Saxicola_insignis:6.737758016,(((Saxicola_tectes:3.169890226,Saxicola_leucurus:3.169890226):1.203577233,(Saxicola_torquatus:3.832685329,Saxicola_dacotiae:3.832685329):0.54078213):2.145573649,Saxicola_caprata:6.519041108):0.2187169075):1.845187851):0.2874245475):0.4009929895,(Saxicola_gutturalis:8.722421518,Saxicola_rubetra:8.722421518):0.5489418856):3.865277882):0.5774909978,((((Monticola_explorator:4.081497604,((Monticola_sharpei:0.6227103702,Monticola_erythronotus:0.6227103702):1.299820279,Monticola_imerinus:1.92253065):2.158966954):1.681719609,Monticola_brevipes:5.763217213):2.188404956,((Monticola_solitarius:2.68097282,Monticola_saxatilis:2.68097282):4.245240442,(Myrmecocichla_semirufa:5.184738984,(Monticola_angolensis:0.9317935283,Monticola_rupestris:0.9317935283):4.252945455):1.741474278):1.025408907):3.804749348,(Monticola_cinclorhynchus:11.6336423,(Monticola_gularis:11.51756511,(Monticola_rufiventris:11.3085106,Myrmecocichla_tholloni:11.3085106):0.2090545099):0.1160771895):0.1227292214):1.957760767):0.7613231108):3.384763421,((Ficedula_narcissina:1.921586288,Ficedula_zanthopygia:1.921586288):15.78571692,(((Ficedula_tricolor:16.26919334,(((Cyornis_lemprieri:15.51819609,(((Ficedula_hypoleuca:13.07299218,Ficedula_basilanica:13.07299218):0.057193196,Ficedula_albicollis:13.13018538):0.06122055487,Ficedula_semitorquata:13.19140594):2.326790156):0.4833205914,Rhinomyias_albigularis:16.00151668):0.03961689297,((Ficedula_parva:0.6744783464,Ficedula_albicilla:0.6744783464):3.359875583,Ficedula_subrubra:4.03435393):12.00677965):0.2280597613):1.37462701,(((Ficedula_strophiata:14.92125076,Cyornis_herioti:14.92125076):1.19304133,(((Ficedula_westermanni:1.40274475,Ficedula_rufigula:1.40274475):1.406140848,Ficedula_superciliaris:2.808885598):1.95926933,Ficedula_sapphira:4.768154928):11.34613716):1.313203157,((Ficedula_mugimaki:16.76067571,((Rhinomyias_gularis:16.17111188,Cyornis_hyacinthinus:16.17111188):0.5559105971,Ficedula_hodgsonii:16.72702248):0.03365323753):0.4870181127,(Ficedula_hyperythra:14.10863934,Cyornis_magnirostris:14.10863934):3.139054484):0.1798014226):0.2163250997):0.03260565266,(((Monticola_rufocinereus:6.029140935,Ficedula_crypta:6.029140935):3.173773658,((Ficedula_timorensis:5.555482124,Ficedula_harterti:5.555482124):2.482487345,(Ficedula_dumetoria:5.13873717,Ficedula_platenae:5.13873717):2.899232299):1.164945123):2.652702539,(Ficedula_bonthaina:1.279462219,Ficedula_buruensis:1.279462219):10.57615491):5.820808869):0.0308772025):0.1529156121):0.004322083623):0.02956689214,(((((Enicurus_immaculatus:9.815795461,(Enicurus_velatus:8.154512822,Enicurus_schistaceus:8.154512822):1.661282639):0.4414297414,Enicurus_scouleri:10.2572252):0.414415542,(Enicurus_ruficapillus:7.828784719,(Enicurus_maculatus:3.020784082,Enicurus_leschenaulti:3.020784082):4.808000637):2.842856026):4.005242349,(Cinclidium_frontale:13.11732759,((((Myophonus_castaneus:7.966998995,Myophonus_melanurus:7.966998995):1.401226149,(Myophonus_borneensis:7.08940424,Myophonus_blighi:7.08940424):2.278820904):0.2611272382,(Myophonus_glaucinus:6.921308847,Myophonus_caeruleus:6.921308847):2.708043536):0.144061367,((Myophonus_robinsoni:6.443655888,Myophonus_insularis:6.443655888):1.640629019,Myophonus_horsfieldii:8.084284908):1.689128842):3.343913845):1.5595555):0.9513788868,(Cinclidium_leucurum:6.172113088,Cinclidium_diana:6.172113088):9.456148893):2.26584581):0.1580371155,((((Luscinia_obscura:16.20609719,Luscinia_svecica:16.20609719):0.6783344077,Hodgsonius_phaenicuroides:16.88443159):0.2205079674,(Luscinia_megarhynchos:2.976140939,Luscinia_luscinia:2.976140939):14.12879862):0.1825861918,Irania_gutturalis:17.28752575):0.7646191544):0.03964808478):0.2698314305,(((Ficedula_nigrorufa:17.68592588,Ficedula_henrici:17.68592588):0.2957308318,((Rhinomyias_goodfellowi:11.39691242,((((Bradornis_infuscatus:4.837621946,Bradornis_pallidus:4.837621946):4.667098741,(Bradornis_mariquensis:8.231880031,Bradornis_microrhynchus:8.231880031):1.272840656):1.086423226,(((Fraseria_ocreata:7.983862806,Fraseria_cinerascens:7.983862806):0.4674884405,(Myioparus_plumbeus:3.142610131,Myioparus_griseigularis:3.142610131):5.308741116):1.244278911,(((Melaenornis_annamarulae:3.850340515,Melaenornis_edolioides:3.850340515):1.040459504,(Melaenornis_pammelaina:3.739557773,Melaenornis_ardesiacus:3.739557773):1.151242246):3.22384437,((Empidornis_semipartitus:6.228487381,Namibornis_herero:6.228487381):1.159210597,Sigelus_silens:7.387697978):0.7269464109):1.580985769):0.895513755):0.2235314812,(((((Muscicapa_sethsmithi:9.067629509,((Muscicapa_lendu:7.819171714,Muscicapa_adusta:7.819171714):1.138951839,(Muscicapa_striata:7.818688122,(Muscicapa_gambagae:7.671268105,((Muscicapa_aquatica:7.507848924,Muscicapa_tessmanni:7.507848924):0.09328038916,Muscicapa_cassini:7.601129313):0.07013879171):0.1474200177):1.139435431):0.1095059559):1.234077155,((Muscicapa_segregata:10.00911377,(Muscicapa_griseisticta:9.629611934,((Muscicapa_boehmi:8.928866707,(Muscicapa_muttui:7.378732656,Muscicapa_ussheri:7.378732656):1.550134051):0.6906027735,Muscicapa_epulata:9.619469481):0.01014245267):0.3795018398):0.113434054,((Muscicapa_ferruginea:7.192217895,Muscicapa_ruficauda:7.192217895):1.659484126,(Muscicapa_sibirica:7.986596482,Muscicapa_comitata:7.986596482):0.8651055391):1.270845806):0.1791588373):0.006376108601,Muscicapa_dauurica:10.30808277):0.1480197723,Muscicapa_infuscata:10.45610255):0.1223822707,((Muscicapa_caerulescens:8.960343391,Muscicapa_randi:8.960343391):0.7064620425,Muscicapa_olivascens:9.666805434):0.9116793827):0.2361905773):0.5822370262):6.302610026,((((((Copsychus_niger:5.1401847,Copsychus_cebuensis:5.1401847):0.8702931436,(Copsychus_stricklandii:1.232473118,Copsychus_malabaricus:1.232473118):4.778004725):2.573911819,Copsychus_luzoniensis:8.584389662):8.282520602,(Trichixos_pyrropygus:16.66567719,Humblotia_flavirostris:16.66567719):0.2012330746):0.4931033758,(Saxicoloides_fulicatus:15.26959727,(((Copsychus_sechellarum:1.579638674,(Copsychus_saularis:0.08244024282,Cyornis_hainanus:0.08244024282):1.497198432):1.879621222,Copsychus_albospecularis:3.459259896):10.84289997,Cyornis_omissus:14.30215987):0.9674374001):2.090416371):0.1015554957,(((Erythropygia_hartlaubi:5.678621583,Erythropygia_leucophrys:5.678621583):5.482872659,(Erythropygia_paena:11.14627703,((Erythropygia_galactotes:4.992667416,Cercotrichas_podobe:4.992667416):5.337331575,Erythropygia_signata:10.32999899):0.816278043):0.0152172071):0.9251814073,(Erythropygia_coryphaeus:9.572717509,(Erythropygia_leucosticta:7.02021467,(Erythropygia_quadrivirgata:5.63926753,Erythropygia_barbata:5.63926753):1.38094714):2.55250284):2.513958139):5.374893487):0.2379533102):0.2821342657):0.3363531589,(((((Niltava_vivida:11.71948973,(Niltava_macgrigoriae:11.48114071,(Niltava_grandis:10.04487747,Niltava_sumatrana:10.04487747):1.436263242):0.2383490226):0.3635863536,(Niltava_davidi:8.993022626,Niltava_sundara:8.993022626):3.090053461):5.427953478,(Ficedula_monileger:17.42081656,(Cyornis_unicolor:17.13373028,(((Cyornis_caerulatus:16.38587357,((Cyornis_hoevelli:15.22834814,Rhinomyias_ruficauda:15.22834814):0.007066856873,Rhinomyias_umbratilis:15.235415):1.150458571):0.6232121857,(((((Cyornis_poliogenys:0.996365716,Rhinomyias_olivaceus:0.996365716):3.953110086,Cyornis_rufigastra:4.949475802):8.462757452,((Cyornis_banyumas:11.10777797,Rhinomyias_colonus:11.10777797):2.056013437,Cyornis_sanfordi:13.16379141):0.2484418452):2.43745465,Cyornis_superbus:15.8496879):1.112376728,Cyornis_ruckii:16.96206463):0.04702112409):0.0445382371,Cyornis_rubeculoides:17.05362399):0.08010628365):0.2870862822):0.09021300574):0.355729875,((Cyornis_tickelliae:14.30521085,(Myiomela_major:3.421947692,Myiomela_albiventris:3.421947692):10.88326316):3.470216123,((Cyornis_concretus:16.33388058,Rhinomyias_brunneatus:16.33388058):1.370447923,(Cyornis_turcosus:15.49977946,Rhinomyias_oscillans:15.49977946):2.204549052):0.07109846553):0.09133246777):0.2417407144,(Cyanoptila_cyanomelana:17.47209805,((Dioptrornis_brunneus:4.156728389,(Dioptrornis_chocolatinus:3.370266008,Dioptrornis_fischeri:3.370266008):0.7864623812):13.2791229,(((Eumyias_panayensis:4.590132651,(Eumyias_sordidus:4.505382194,Rhinomyias_additus:4.505382194):0.08475045679):0.7995363487,(Eumyias_thalassinus:4.535993703,Eumyias_albicaudatus:4.535993703):0.8536752969):0.3525290459,Eumyias_indigo:5.742198046):11.69365324):0.03624676739):0.6364021029):0.2095097153):0.04361455133):0.576956269,((((Tarsiger_chrysaeus:5.424599479,Tarsiger_johnstoniae:5.424599479):2.223455215,Tarsiger_indicus:7.648054694):2.767713584,(Tarsiger_hyperythrus:3.360049191,Tarsiger_cyanurus:3.360049191):7.055719088):8.480353367,(((((Cichladusa_ruficauda:6.527765635,(Cichladusa_guttata:5.174191437,Cichladusa_arquata:5.174191437):1.353574199):8.034232599,Stiphrornis_erythrothorax:14.56199823):3.30949363,(Pogonocichla_stellata:17.83599111,(Xenocopsychus_ansorgei:17.824107,Swynnertonia_swynnertoni:17.824107):0.01188410496):0.03550075533):0.7700360857,((Luscinia_ruficeps:18.63540629,((Cossypha_cyanocampter:11.73971701,((((Cossypha_semirufa:4.435604748,Cossypha_heuglini:4.435604748):2.236932383,Cossypha_niveicapilla:6.672537131):1.155222083,Cossypha_dichroa:7.827759215):1.822584045,Cossypha_albicapilla:9.650343259):2.089373749):2.271091202,(Cossypha_isabellae:13.72051059,(Cossypha_heinrichi:13.61356352,Cossyphicula_roberti:13.61356352):0.1069470641):0.2902976231):4.624598085):0.005179572802,((((Sheppardia_lowei:2.540114437,Sheppardia_aurantiithorax:2.540114437):3.842848107,Sheppardia_montana:6.382962544):10.77589544,((((Sheppardia_gabela:4.440475454,Sheppardia_aequatorialis:4.440475454):1.179809458,Sheppardia_cyornithopsis:5.620284913):5.038306489,Cossypha_natalensis:10.6585914):6.335212852,((((Pinarornis_plumosus:16.56944411,Sheppardia_gunningi:16.56944411):0.08695471565,Cossypha_polioptera:16.65639882):0.002030435231,Sheppardia_sharpei:16.65842926):0.01118978452,Sheppardia_bocagei:16.66961904):0.3241852125):0.1650537271):0.2213896612,((Cossypha_anomala:8.127562265,(Cossypha_caffra:6.015500352,Cossypha_archeri:6.015500352):2.112061913):3.87166733,Cossypha_humeralis:11.99922959):5.381018047):1.260338226):0.0009420825755):0.008158245332,((Alethe_poliocephala:9.181864981,(Alethe_poliophrys:8.250600332,(Alethe_fuelleborni:4.535080324,Alethe_choloensis:4.535080324):3.715520008):0.9312646487):6.871426657,Alethe_diademata:16.05329164):2.596394558):0.24643545):0.04245904518):0.2440672779,Ficedula_disposita:19.18264797):0.9072041997,(Ficedula_solitaris:17.75615698,Muscicapella_hodgsoni:17.75615698):2.333695193):5.927306827):3.424618505):9.413157707,((((Salpornis_spilonotus:9.593860624,Tichodroma_muraria:9.593860624):16.39783357,((Certhia_himalayana:12.00622926,(Certhia_brachydactyla:7.390342779,((Certhia_familiaris:1.734403996,Certhia_americana:1.734403996):5.471721176,Certhia_hodgsoni:7.206125172):0.1842176069):4.615886484):0.4879624429,((Certhia_discolor:4.115419597,Certhia_manipurensis:4.115419597):4.400338729,(Certhia_nipalensis:3.614141153,Certhia_tianquanensis:3.614141153):4.901617174):3.97843338):13.49750249):3.008419203,((((Microcerculus_ustulatus:8.836332064,((Microcerculus_marginatus:6.728144088,Microcerculus_philomela:6.728144088):1.443764482,Microcerculus_bambla:8.17190857):0.6644234936):6.953049835,(((Hylorchilus_sumichrasti:3.653597532,Hylorchilus_navai:3.653597532):6.092112489,Catherpes_mexicanus:9.745710021):5.104930938,Salpinctes_obsoletus:14.85064096):0.9387409397):2.707695081,(((((Cistothorus_platensis:7.802302512,(Cistothorus_palustris:6.943575417,(Cistothorus_meridae:5.800634863,Cistothorus_apolinari:5.800634863):1.142940554):0.8587270957):2.979261319,Thryorchilus_browni:10.78156383):0.6305515877,(((((Troglodytes_rufulus:3.219501533,Troglodytes_ochraceus:3.219501533):3.441813912,(Troglodytes_rufociliatus:6.426147093,Troglodytes_tanneri:6.426147093):0.235168352):1.135938947,(Troglodytes_solstitialis:6.300124566,Troglodytes_monticola:6.300124566):1.497129826):1.003157367,(Troglodytes_cobbi:6.941774926,(Troglodytes_aedon:2.470318109,Troglodytes_sissonii:2.470318109):4.471456817):1.858636833):2.096780057,Troglodytes_troglodytes:10.89719182):0.514923603):5.059444108,(((Thryomanes_bewickii:10.08464795,(Henicorhina_leucosticta:6.246245804,Thryothorus_ludovicianus:6.246245804):3.838402146):4.408956787,((((Thryothorus_sinaloa:11.73487583,Henicorhina_negreti:11.73487583):0.176289884,Thryothorus_pleurostictus:11.91116571):0.3412717323,Thryothorus_rufalbus:12.25243744):1.326108109,(((((Thryothorus_superciliaris:6.061175314,((Thryothorus_leucotis:3.998414299,Thryothorus_guarayanus:3.998414299):0.4994951611,Thryothorus_longirostris:4.49790946):1.563265854):0.5126397414,(Thryothorus_semibadius:5.147552259,Thryothorus_nigricapillus:5.147552259):1.426262796):1.391760358,Thryothorus_modestus:7.965575413):1.312152946,(Thryothorus_leucopogon:3.59164727,Thryothorus_thoracicus:3.59164727):5.686081089):4.156416687,(((Thryothorus_atrogularis:10.72120425,((Thryothorus_sclateri:10.44407866,Thryothorus_eisenmanni:10.44407866):0.1434841094,((Thryothorus_rutilus:3.129785816,Thryothorus_maculipectus:3.129785816):1.544407706,Thryothorus_felix:4.674193522):5.913369247):0.1336414797):2.654466792,(((Thryothorus_nicefori:12.4604149,(Thryothorus_griseus:11.59944674,Henicorhina_leucoptera:11.59944674):0.8609681638):0.06716838657,Thryothorus_fasciatoventris:12.52758329):0.5155027739,(((Thryothorus_coraya:11.0189188,Thryothorus_spadix:11.0189188):0.158141895,Thryothorus_genibarbis:11.17706069):0.01804558286,(Thryothorus_euophrys:7.207515927,Thryothorus_mystacalis:7.207515927):3.987590347):1.847979786):0.3325849808):0.02807779729,Henicorhina_leucophrys:13.40374884):0.03039620821):0.1444005065):0.9150591841):1.729495307,(((Uropsila_leucogastra:15.2171882,Ferminia_cerverai:15.2171882):0.4633930255,((Cyphorhinus_arada:4.715426268,Cyphorhinus_phaeocephalus:4.715426268):1.148092821,Cyphorhinus_thoracicus:5.863519088):9.817062134):0.3178297383,((Cinnycerthia_peruana:5.945465778,Cinnycerthia_unirufa:5.945465778):2.125118627,(Cinnycerthia_fulva:6.132496807,Cinnycerthia_olivascens:6.132496807):1.938087598):7.927826556):0.2246890838):0.2484594829):0.7458703213,((((Campylorhynchus_yucatanicus:6.091614954,(((Campylorhynchus_jocosus:3.658110419,Campylorhynchus_gularis:3.658110419):1.074479364,(Campylorhynchus_griseus:3.308327329,Campylorhynchus_chiapensis:3.308327329):1.424262455):0.01846505811,Campylorhynchus_rufinucha:4.751054842):1.340560112):2.328188672,Campylorhynchus_brunneicapillus:8.419803625):0.411132365,(Campylorhynchus_turdinus:6.181326199,((Campylorhynchus_nuchalis:5.700430843,Campylorhynchus_megalopterus:5.700430843):0.0621038939,((Campylorhynchus_albobrunneus:1.79572862,Campylorhynchus_zonatus:1.79572862):1.598492999,Campylorhynchus_fasciatus:3.394221619):2.368313118):0.4187914617):2.649609792):5.993465175,(Odontorchilus_cinereus:5.172551577,Odontorchilus_branickii:5.172551577):9.651849588):2.393028683):1.279647132):6.026905653,(((((Polioptila_lembeyei:6.173223678,Polioptila_caerulea:6.173223678):1.929817937,(((Polioptila_dumicola:6.565873291,Polioptila_guianensis:6.565873291):0.6626371786,Polioptila_plumbea:7.22851047):0.5231134851,Polioptila_schistaceigula:7.751623955):0.3514176602):0.4059077796,(((Polioptila_clementsi:5.376036998,Polioptila_californica:5.376036998):0.09473311662,Polioptila_melanura:5.470770114):1.33703004,((Polioptila_lactea:5.48568137,Polioptila_nigriceps:5.48568137):0.133138972,Polioptila_albiloris:5.618820342):1.188979812):1.701149241):6.681098671,(Microbates_collaris:3.917346921,Microbates_cinereiventris:3.917346921):11.27270114):1.431908011,Ramphocaenus_melanurus:16.62195608):7.902026556):4.476130768):3.640463945,(((Sitta_oenochlamys:18.73028894,(Sitta_tephronota:0.6374439103,Sitta_neumayer:0.6374439103):18.09284503):0.9400872356,Sitta_solangiae:19.67037618):0.8803311726,((((Sitta_formosa:14.31264144,Sitta_yunnanensis:14.31264144):1.654154524,Sitta_leucopsis:15.96679597):1.685509873,(Sitta_carolinensis:15.30318721,Sitta_castanea:15.30318721):2.349118632):1.811116663,((((Sitta_cashmirensis:13.57071047,Sitta_pusilla:13.57071047):0.2349803414,Sitta_pygmaea:13.80569081):3.168208755,(Sitta_frontalis:15.89437424,(((Sitta_villosa:12.79734123,(Sitta_whiteheadi:12.7652821,Sitta_azurea:12.7652821):0.0320591237):0.2961854118,Sitta_canadensis:13.09352664):2.510998831,(Sitta_nagaensis:13.26572896,(Sitta_krueperi:1.730648345,Sitta_ledanti:1.730648345):11.53508062):2.338796504):0.2898487668):1.079525332):1.407662313,(Sitta_himalayensis:16.44823919,((Sitta_europaea:15.00383615,Sitta_magna:15.00383615):1.418525118,Sitta_victoriae:16.42236127):0.02587791867):1.933322693):1.081860624):1.087284844):12.08987):6.214357862):2.526597615):2.401881429,(((((Chloropsis_sonnerati:21.25306708,Chloropsis_palawanensis:21.25306708):3.510924398,Chloropsis_flavipennis:24.76399148):2.845554923,((Chloropsis_cyanopogon:22.09733444,Chloropsis_hardwickii:22.09733444):5.294101092,((((Chloropsis_media:21.65882119,Chloropsis_venusta:21.65882119):3.343926194,Chloropsis_jerdoni:25.00274739):1.091728431,Chloropsis_kinabaluensis:26.09447582):0.7621038097,(Chloropsis_aurifrons:18.8372357,Chloropsis_cochinchinensis:18.8372357):8.019343924):0.5348559067):0.2181108716):12.01385159,(((((((Prionochilus_maculatus:14.13269784,Prionochilus_thoracicus:14.13269784):1.225138337,((Prionochilus_plateni:4.979172921,Prionochilus_xanthopygius:4.979172921):3.297358131,Prionochilus_percussus:8.276531052):7.081305121):5.470170067,Prionochilus_olivaceus:20.82800624):1.49422735,(((Dicaeum_quadricolor:19.93220121,Dicaeum_chrysorrheum:19.93220121):1.859409497,(((Dicaeum_everetti:19.86596653,(Dicaeum_agile:19.41489561,Dicaeum_vincens:19.41489561):0.4510709232):1.190129122,Dicaeum_retrocinctum:21.05609565):0.6522760735,(Dicaeum_melanoxanthum:21.10980211,(Dicaeum_annae:17.03142678,Dicaeum_proprium:17.03142678):4.078375324):0.5985696174):0.08323898574):0.1186416154,(((Dicaeum_aureolimbatum:19.36439264,(((((Dicaeum_pectorale:0.1579081801,Dicaeum_geelvinkianum:0.1579081801):5.806631468,Dicaeum_hirundinaceum:5.964539648):8.195598655,(Dicaeum_aeneum:14.03453384,(Dicaeum_erythrorhynchos:13.77751906,Dicaeum_eximium:13.77751906):0.2570147803):0.1256044669):0.2779288285,((Dicaeum_celebicum:6.663323783,Dicaeum_ignipectus:6.663323783):2.362468079,Dicaeum_monticolum:9.025791862):5.41227527):4.613871324,((Dicaeum_pygmaeum:1.52305363,Dicaeum_concolor:1.52305363):16.6948145,(((Dicaeum_igniferum:15.16360227,(Dicaeum_cruentatum:15.01854473,Dicaeum_vulneratum:15.01854473):0.1450575437):3.011962251,(Dicaeum_sanguinolentum:15.59069114,Dicaeum_maugei:15.59069114):2.584873387):0.01859365197,Dicaeum_tristrami:18.19415818):0.02370995763):0.8340703218):0.3124541826):0.3641743411,(Dicaeum_australe:15.85673518,(Dicaeum_erythrothorax:15.37877945,Dicaeum_trigonostigma:15.37877945):0.4779557274):3.871831802):1.635848853,(((Dicaeum_haematostictum:16.34102047,Dicaeum_nigrilore:16.34102047):3.849826036,(Dicaeum_hypoleucum:19.32693339,Dicaeum_nehrkorni:19.32693339):0.8639131162):0.6931003112,((Dicaeum_bicolor:17.10717826,Dicaeum_nitidum:17.10717826):2.336097994,((Dicaeum_anthonyi:16.65934775,Dicaeum_trochileum:16.65934775):2.389517171,Dicaeum_aeruginosum:19.04886493):0.3944113309):1.440670563):0.4804690131):0.5458364923):0.4119812642):7.580062423,(((Hypogramma_hypogrammicum:22.75578096,(Arachnothera_affinis:20.81954814,Arachnothera_crassirostris:20.81954814):1.936232814):1.607343995,((Arachnothera_magna:21.39828513,(Arachnothera_flavigaster:18.38344807,Arachnothera_chrysogenys:18.38344807):3.01483706):1.562398216,Arachnothera_juliae:22.96068335):1.402441604):1.828256699,((Arachnothera_longirostra:24.9393533,(Arachnothera_clarae:18.12180977,Arachnothera_everetti:18.12180977):6.817543534):0.2746671981,Arachnothera_robusta:25.2140205):0.9773611531):3.710914361):2.331010166,((((Anthreptes_malacensis:16.24946916,Anthreptes_reichenowi:16.24946916):2.449487327,(((Anthreptes_gabonicus:18.1784079,(Anthreptes_orientalis:17.8149248,(Anthreptes_pallidigaster:15.53013536,Anthreptes_anchietae:15.53013536):2.28478944):0.3634830957):0.2888638662,(Anthreptes_collaris:17.16495301,(Anthreptes_rectirostris:15.11813347,Anthreptes_rhodolaemus:15.11813347):2.046819534):1.302318754):0.1544178176,((((Anthreptes_singalensis:15.10457561,Anthreptes_rubritorques:15.10457561):3.10128156,((Anthreptes_fraseri:15.33177146,Anthreptes_neglectus:15.33177146):2.431984105,(Anthreptes_metallicus:15.28232214,Anthreptes_simplex:15.28232214):2.481433427):0.4421016024):0.1241785134,Anthreptes_platurus:18.33003568):0.1150149078,(Anthreptes_longuemarei:14.86586134,Anthreptes_aurantium:14.86586134):3.579189248):0.1766389913):0.07726691094):0.8576516465,((Nectarinia_manoensis:18.88634834,(((Nectarinia_mariquensis:17.50152857,(Nectarinia_pulchella:17.32400478,Nectarinia_alinae:17.32400478):0.1775237926):0.6957508804,Nectarinia_coccinigaster:18.19727945):0.6850324204,(((((Nectarinia_minima:18.12040954,(Nectarinia_kilimensis:16.73976038,Nectarinia_tsavoensis:16.73976038):1.380649166):0.548673241,(((Nectarinia_rockefelleri:18.2052812,(Nectarinia_senegalensis:17.23534105,Nectarinia_solaris:17.23534105):0.9699401526):0.2124535926,Nectarinia_stuhlmanni:18.41773479):0.001456080119,Nectarinia_adelberti:18.41919087):0.2498919131):0.05198945798,(Nectarinia_hartlaubii:16.85494661,Nectarinia_erythrocerca:16.85494661):1.866125636):0.09502943789,((Nectarinia_verticalis:15.22110783,Nectarinia_chloropygia:15.22110783):3.263474559,(((Nectarinia_fuliginosa:18.16956321,(Nectarinia_calcostetha:16.70164332,Nectarinia_oustaleti:16.70164332):1.467919883):0.2512186479,Nectarinia_minulla:18.42078186):0.01037744729,Nectarinia_superba:18.4311593):0.05342308926):0.3315192876):0.0604935677,(((Nectarinia_seimundi:16.41582915,Nectarinia_zeylonica:16.41582915):1.634665016,Nectarinia_cuprea:18.05049417):0.8196313007,((((((Nectarinia_bifasciata:16.49421794,Nectarinia_thomensis:16.49421794):1.528291115,Nectarinia_pembae:18.02250906):0.7701404567,(((Nectarinia_batesi:18.59845751,((Nectarinia_comorensis:18.17365981,(Nectarinia_johannae:16.83574225,Nectarinia_balfouri:16.83574225):1.337917568):0.3128459137,Nectarinia_ursulae:18.48650573):0.1119517802):0.0759799125,Nectarinia_neergardi:18.67443742):0.07192473118,(Nectarinia_reichenbachii:16.86269078,Nectarinia_bocagii:16.86269078):1.883671373):0.04628736247):0.04189702791,(Nectarinia_ludovicensis:18.71436327,((Nectarinia_shelleyi:18.08685197,(Nectarinia_buettikoferi:16.94334493,Nectarinia_jugularis:16.94334493):1.143507037):0.5816243837,((Nectarinia_rufipennis:16.79913938,Nectarinia_purpureiventris:16.79913938):1.663353841,(Nectarinia_cyanolaema:16.27788048,Nectarinia_lotenia:16.27788048):2.184612744):0.2059831309):0.04588691671):0.1201832725):0.01739576757,((Nectarinia_venusta:16.06419487,Nectarinia_notata:16.06419487):2.624193306,(((Nectarinia_sperata:16.29100746,Nectarinia_bannermani:16.29100746):1.888695863,Nectarinia_oritis:18.17970333):0.4427570588,((Nectarinia_bouvieri:17.08836538,(Nectarinia_asiatica:16.95552827,Nectarinia_talatala:16.95552827):0.1328371087):1.011992301,Nectarinia_veroxii:18.10035768):0.5221027064):0.06592779339):0.1635541304):0.01399891886,((Nectarinia_olivacea:17.1739507,Nectarinia_habessinica:17.1739507):1.23070413,(Nectarinia_osea:16.37758108,Nectarinia_amethystina:16.37758108):2.027073756):0.461286393):0.004184240455):0.006469779188):0.005716621307):0.004036474199):0.001966362865,((((Nectarinia_afra:17.95681082,(Nectarinia_fuelleborni:16.34404668,Nectarinia_chalcomelas:16.34404668):1.612764135):0.8469290765,(((Nectarinia_aspasia:16.5778542,Nectarinia_newtonii:16.5778542):1.498756984,Nectarinia_chalybea:18.07661118):0.7121052224,((((Nectarinia_famosa:16.27086872,Nectarinia_congensis:16.27086872):2.480486834,(((((Nectarinia_preussi:10.00916688,Nectarinia_sovimanga:10.00916688):7.024535224,Nectarinia_violacea:17.03370211):1.277006603,Nectarinia_tacazze:18.31070871):0.3142819961,Nectarinia_nectarinioides:18.62499071):0.05446442069,Nectarinia_johnstoni:18.67945513):0.07190042775):0.001779202035,Nectarinia_humbloti:18.75313476):0.001321391835,Nectarinia_coquerellii:18.75445615):0.03426025636):0.01502349229):0.02935145292,((Nectarinia_rubescens:16.72385251,Nectarinia_reichenowi:16.72385251):1.99603179,(Nectarinia_dussumieri:18.08828419,((Nectarinia_regia:15.72779375,Nectarinia_fusca:15.72779375):2.316802694,Nectarinia_hunteri:18.04459645):0.04368774665):0.6316001064):0.1132070506):0.005884782813,((Nectarinia_loveridgei:3.637557497,Nectarinia_moreaui:3.637557497):5.875037237,Nectarinia_mediocris:9.512594734):9.326381398):0.04933857398):0.6682934316):7.656760459,((Aethopyga_duyvenbodei:21.06346708,((Aethopyga_ignicauda:16.6163816,Aethopyga_gouldiae:16.6163816):2.7517511,Aethopyga_bella:19.3681327):1.69533438):0.598847697,((Aethopyga_flagrans:16.59600373,Aethopyga_nipalensis:16.59600373):4.717053754,(((((Aethopyga_shelleyi:18.3835558,(Aethopyga_primigenia:15.96548372,Aethopyga_linaraborae:15.96548372):2.418072077):1.336039236,(Aethopyga_mystacalis:15.59428409,Aethopyga_boltoni:15.59428409):4.12531095):0.6971359147,Aethopyga_eximia:20.41673095):0.3718158771,(Aethopyga_christinae:16.45014786,Aethopyga_saturata:16.45014786):4.338398968):0.3904556588,(Aethopyga_pulcherrima:17.08227564,Aethopyga_siparaja:17.08227564):4.096726845):0.1340550021):0.3492572902):5.551053817):5.019937582):7.29221726,((((((((Montifringilla_ruficollis:7.506752393,(Montifringilla_blanfordi:1.035907454,Montifringilla_davidiana:1.035907454):6.470844939):2.816987795,(Montifringilla_adamsi:8.840870535,(Montifringilla_theresae:8.648083073,Montifringilla_nivalis:8.648083073):0.1927874612):1.482869653):1.090088749,Montifringilla_taczanowskii:11.41382894):11.3708145,(Petronia_superciliaris:20.69363997,Petronia_petronia:20.69363997):2.091003463):2.887799419,((Petronia_pyrgita:22.7994397,(Petronia_xanthocollis:19.00679252,Petronia_dentata:19.00679252):3.792647174):1.605698019,((Passer_shelleyi:13.65287735,(((Passer_griseus:11.90372818,((Passer_castanopterus:10.06175366,Passer_swainsonii:10.06175366):1.832725065,(Passer_melanurus:10.36561642,Passer_simplex:10.36561642):1.528862299):0.009249461141):1.599535447,(((((Passer_hemileucus:10.10174739,Passer_moabiticus:10.10174739):0.7497749364,Passer_insularis:10.85152232):0.9146545625,(Passer_diffusus:9.201917808,(Passer_domesticus:2.816732424,Passer_hispaniolensis:2.816732424):6.385185384):2.564259078):0.6923595664,((Passer_flaveolus:5.153992833,Passer_luteus:5.153992833):5.756425559,(Passer_montanus:10.85726095,(Passer_cordofanicus:10.03111621,Passer_pyrrhonotus:10.03111621):0.826144747):0.05315743879):1.548118061):0.782805006,((Passer_motitensis:11.95972807,(Passer_suahelicus:11.4848751,(Passer_rutilans:10.28855615,Passer_iagoensis:10.28855615):1.19631895):0.4748529635):0.3475462183,Passer_eminibey:12.30727429):0.934067173):0.2619221712):0.114834154,(Passer_rufocinctus:11.53049126,(Passer_ammodendri:10.49209857,Passer_gongonensis:10.49209857):1.038392683):2.087606528):0.03477956683):0.05373446089,Passer_euchlorus:13.70661181):10.69852591):1.26730514):1.920720866,Petronia_brachydactyla:27.59316372):4.338260761,(((((((((Pyrrhoplectes_epauletta:7.805274304,((((Pyrrhula_erythaca:2.555275606,Pyrrhula_erythrocephala:2.555275606):2.288861619,Pyrrhula_aurantiaca:4.844137224):0.8044560697,(Pyrrhula_leucogenis:4.574718159,Pyrrhula_pyrrhula:4.574718159):1.073875135):1.182714176,(Pyrrhula_nipalensis:5.552967363,Pyrrhula_murina:5.552967363):1.278340107):0.9739668342):4.472155095,(Pinicola_enucleator:4.104402235,Pinicola_subhimachala:4.104402235):8.173027165):5.473656699,(((Haematospiza_sipahi:13.34615199,Uragus_sibiricus:13.34615199):3.354729594,((((Leucosticte_nemoricola:7.018416687,(((Leucosticte_atrata:0.2689769562,(Leucosticte_tephrocotis:0.2031393506,Leucosticte_australis:0.2031393506):0.06583760562):1.338237145,Leucosticte_arctoa:1.607214101):2.909471955,(Leucosticte_brandti:4.294592508,Leucosticte_sillemi:4.294592508):0.2220935488):2.50173063):0.8767543756,Carpodacus_nipalensis:7.895171062):7.560811755,((Carpodacus_cassinii:13.98255344,(Carpodacus_purpureus:13.90958277,Callacanthis_burtoni:13.90958277):0.07297066766):1.421182883,(((Carpodacus_rodopeplus:11.46851642,Carpodacus_roborowskii:11.46851642):1.853291398,Carpodacus_erythrinus:13.32180782):1.074185027,((Carpodacus_rodochroa:11.44176112,Carpodacus_edwardsii:11.44176112):2.670844827,Carpodacus_mexicanus:14.11260594):0.2833869007):1.007743478):0.05224649554):1.137435667,((Carpodacus_rubicilla:14.43646582,Melamprosops_phaeosoma:14.43646582):1.721765974,(((Carpodacus_roseus:10.94945155,Carpodacus_rhodochlamys:10.94945155):3.452411164,((Carpodacus_trifasciatus:11.65791592,Carpodacus_synoicus:11.65791592):2.620286449,((Carpodacus_rubescens:11.27522618,Carpodacus_thura:11.27522618):2.492263105,((Carpodacus_pulcherrimus:11.96621191,Carpodacus_puniceus:11.96621191):1.519502068,Carpodacus_eos:13.48571398):0.2817753078):0.5107130818):0.1236603423):0.006871668948,(Carpodacus_vinaceus:7.474879602,Carpodacus_rubicilloides:7.474879602):6.93385478):1.749497417):0.4351866852):0.1074631006):0.7217755803,((Bucanetes_githagineus:6.545099457,Eremopsaltria_mongolicus:6.545099457):10.2994859,(((((Telespiza_cantans:1.439530341,Telespiza_ultima:1.439530341):3.026599291,Loxioides_bailleui:4.466129631):2.149362035,(Oreomystis_mana:5.850464081,Oreomystis_bairdi:5.850464081):0.7650275862):9.225965752,(((Loxops_coccineus:1.722857672,Loxops_caeruleirostris:1.722857672):1.799779434,Pseudonestor_xanthophrys:3.522637106):12.27335232,((Palmeria_dolei:15.67384539,(Vestiaria_coccinea:15.64227816,(Neospiza_concolor:15.62429938,Himatione_sanguinea:15.62429938):0.01797878284):0.03156723208):0.1214603376,(((Hemignathus_kauaiensis:1.901740179,Hemignathus_virens:1.901740179):2.173488554,(Hemignathus_lucidus:3.894043182,(Hemignathus_munroi:3.419804147,Hemignathus_flavus:3.419804147):0.4742390352):0.1811855506):0.1944261481,Hemignathus_parvus:4.269654881):11.52565085):0.0006836986683):0.04546799231):0.1299493048,(Paroreomyza_maculata:3.294612675,Paroreomyza_montana:3.294612675):12.67679405):0.8731786384):0.5780718029):0.3284289333):0.2424168364,(((Carduelis_yemenensis:10.53754607,(Rhodopechys_obsoletus:2.589401696,Rhodopechys_sanguineus:2.589401696):7.948144372):0.2123039236,((Carduelis_sinica:1.558297944,(Carduelis_ambigua:0.7680537097,Carduelis_spinoides:0.7680537097):0.7902442347):0.890419534,Carduelis_chloris:2.448717478):8.301132514):3.088948013,(((((Psittirostra_psittacea:10.77711865,((Carduelis_psaltria:1.87991555,Carduelis_lawrencei:1.87991555):1.857607598,Carduelis_tristis:3.737523147):7.039595503):1.605752472,((((((Carduelis_atrata:1.18549525,Carduelis_xanthogastra:1.18549525):0.1053389303,((Carduelis_magellanica:0.5333074898,Carduelis_yarrellii:0.5333074898):0.640591661,Carduelis_olivacea:1.173899151):0.1169350295):5.67909328,((Carduelis_crassirostris:0.1486667858,Carduelis_uropygialis:0.1486667858):6.781399448,(Carduelis_spinescens:6.926019023,Carduelis_corsicana:6.926019023):0.004047211205):0.03986122612):0.05396312564,Carduelis_cucullata:7.023890586):0.04264239646,(Carduelis_barbata:1.619279853,Carduelis_siemiradzkii:1.619279853):5.447253129):1.610629255,(Carduelis_notata:6.756590394,Carduelis_johannis:6.756590394):1.920571842):3.705708886):0.04800983185,(Carduelis_spinus:2.103808858,Carduelis_pinus:2.103808858):10.3270721):0.1667383783,(Carduelis_cannabina:4.297839776,Carduelis_flavirostris:4.297839776):8.299779558):0.7306488797,(((((Carduelis_flammea:0.6569019271,Carduelis_hornemanni:0.6569019271):8.399568237,Carduelis_monguilloti:9.056470164):0.1518731539,((Loxia_megaplaga:1.064643377,Loxia_leucoptera:1.064643377):0.7314956384,((Loxia_pytyopsittacus:0.5483135569,Loxia_scotica:0.5483135569):0.1203342269,Loxia_curvirostra:0.6686477838):1.127491232):7.412204302):0.9804352639,((Linurgus_olivaceus:7.783341291,(Carduelis_carduelis:6.506223196,Carduelis_citrinella:6.506223196):1.277118094):2.018750779,(Carduelis_dominicensis:8.543668234,Carduelis_atriceps:8.543668234):1.258423836):0.3866865119):0.06630716251,(((((((Serinus_hypostictus:0.2766271648,Serinus_citrinelloides:0.2766271648):6.750264792,Serinus_nigriceps:7.026891957):0.001493422151,Serinus_capistratus:7.028385379):1.227017416,((Serinus_scotops:7.398776185,Serinus_syriacus:7.398776185):0.6772498861,Serinus_xanthopygius:8.076026071):0.179376724):0.2188163847,((((Serinus_atrogularis:7.979537438,((Serinus_melanochrous:7.275472226,Serinus_ankoberensis:7.275472226):0.7040252227,Serinus_leucopygius:7.979497449):3.998865926e-05):0.2076273381,(Serinus_leucopterus:7.129392147,Serinus_citrinipectus:7.129392147):1.057772629):0.006395055508,Serinus_dorsostriatus:8.193559831):0.01084093211,Serinus_mozambicus:8.204400763):0.2698184162):0.07043357087,(((Serinus_burtoni:7.545258092,Serinus_menachensis:7.545258092):0.7229532252,(((Serinus_reichardi:5.123825393,(Serinus_flaviventris:1.886995975,Serinus_sulphuratus:1.886995975):3.236829418):0.08167369335,Serinus_gularis:5.205499087):2.74259374,((Serinus_tristriatus:7.472625223,Serinus_donaldsoni:7.472625223):0.4599950149,Serinus_albogularis:7.932620238):0.01547258939):0.3201184899):0.1767436363,((Serinus_flavigula:7.447870328,Serinus_totta:7.447870328):0.7682614716,((Serinus_striolatus:7.302289246,(Serinus_whytii:7.269784739,Serinus_koliensis:7.269784739):0.03250450775):0.7009668127,Serinus_mennelli:8.003256059):0.2128757403):0.228823154):0.09969779685):0.01593796039,((Serinus_xantholaemus:8.090604134,Serinus_thibetanus:8.090604134):0.4642435319,((Serinus_serinus:8.551475305,((Serinus_alario:8.498431985,(((Serinus_estherae:7.510861382,Serinus_symonsi:7.510861382):0.588977623,Serinus_buchanani:8.099839005):0.3975097899,((Serinus_canicollis:1.677963705,Serinus_flavivertex:1.677963705):5.93903724,(Serinus_pusillus:7.526614509,Serinus_frontalis:7.526614509):0.09038643518):0.880347851):0.001083190006):0.05293121398,Serinus_rothschildi:8.551363199):0.000112105237):0.002078618399,(Serinus_rufobrunneus:7.806492597,Serinus_canaria:7.806492597):0.7470613265):0.001293742401):0.005743045259):1.694495034):3.073182468):0.5105297923):4.154704929):2.460626914,(((((Rhynchostruthus_socotranus:2.535938312,Rhynchostruthus_percivali:2.535938312):0.5520883287,Rhynchostruthus_louisae:3.088026641):17.35868718,(Coccothraustes_coccothraustes:10.75920903,(Coccothraustes_vespertinus:8.057492593,Coccothraustes_abeillei:8.057492593):2.701716435):9.687504794):0.0001887285176,((Mycerobas_carnipes:7.234832343,Mycerobas_icterioides:7.234832343):4.16653733,(Mycerobas_affinis:7.896529486,Mycerobas_melanozanthos:7.896529486):3.504840187):9.045532878):0.0009292424748,(Eophona_personata:4.251905423,Eophona_migratoria:4.251905423):16.19592637):0.00629805488):3.323874498,(((((Euphonia_mesochrysa:10.61938001,Euphonia_pectoralis:10.61938001):1.633704891,Euphonia_chrysopasta:12.2530849):1.712301714,((((Euphonia_jamaica:12.54039744,(Euphonia_cayennensis:10.56201105,Euphonia_xanthogaster:10.56201105):1.978386383):0.4009468262,Euphonia_finschi:12.94134426):0.3281065635,(Euphonia_anneae:10.40476007,Euphonia_chlorotica:10.40476007):2.864690758):0.5815407091,((Euphonia_affinis:10.64026082,Euphonia_luteicapilla:10.64026082):2.219004135,(Euphonia_chalybea:10.95656216,Euphonia_concinna:10.95656216):1.902702797):0.9917265798):0.114395081):0.6011127056,(((Euphonia_trinitatis:10.94488685,Euphonia_elegantissima:10.94488685):2.537301516,Euphonia_cyanocephala:13.48218837):0.765473619,((((Euphonia_gouldi:11.25614467,Euphonia_plumbea:11.25614467):2.124202254,(Euphonia_violacea:12.94937406,(Euphonia_fulvicrissa:12.13918027,(Euphonia_saturata:10.81667227,Euphonia_minuta:10.81667227):1.322507992):0.8101937908):0.4309728697):0.3151262388,Euphonia_rufiventris:13.69547317):0.01575810693,(Euphonia_laniirostris:6.295545308,Euphonia_hirundinacea:6.295545308):7.415685964):0.5364307119):0.3188373378):0.1076893963,(Euphonia_musica:11.46401101,Euphonia_imitans:11.46401101):3.210177704):9.103815628):2.229757753,((Fringilla_coelebs:5.044819471,Fringilla_teydea:5.044819471):2.906125311,Fringilla_montifringilla:7.950944782):18.05681732):1.378037993,((((((Seiurus_aurocapilla:11.01211866,((((Vermivora_peregrina:5.111371615,((((Vermivora_ruficapilla:1.079075287,Vermivora_crissalis:1.079075287):0.02379938816,(Vermivora_luciae:0.6932226577,Vermivora_virginiae:0.6932226577):0.4096520179):0.3944834961,Vermivora_celata:1.497358172):3.588025927,(Parula_superciliosa:0.4360395298,Parula_gutturalis:0.4360395298):4.649344569):0.02598751582):3.062680827,((Vermivora_pinus:1.518228026,Vermivora_chrysoptera:1.518228026):3.852348698,Vermivora_bachmanii:5.370576724):2.803475717):0.9945882057,((((Limnothlypis_swainsonii:7.311022309,Protonotaria_citrea:7.311022309):1.323881126,(((Oporornis_formosus:5.034966051,((Oporornis_tolmiei:1.26277289,Oporornis_philadelphia:1.26277289):1.974724515,Oporornis_agilis:3.237497405):1.797468647):0.3128605126,((((Geothlypis_beldingi:4.323945747,(Geothlypis_rostrata:4.320315994,(Geothlypis_chiriquensis:4.319782239,(((Geothlypis_nelsoni:3.799641266,Geothlypis_auricularis:3.799641266):0.0008854235114,Geothlypis_flavovelata:3.80052669):0.0005829835298,Geothlypis_trichas:3.801109673):0.518672566):0.0005337542919):0.003629753758):0.07585272004,Geothlypis_semiflava:4.399798467):0.09258377323,Geothlypis_speciosa:4.492382241):0.5418761113,(Geothlypis_aequinoctialis:4.858747924,(Geothlypis_poliocephala:4.401273928,Geothlypis_velata:4.401273928):0.4574739962):0.1755104281):0.3135682121):0.7348453222,Leucopeza_semperi:6.082671886):2.552231549):0.3110808835,((Seiurus_noveboracensis:3.679152065,Seiurus_motacilla:3.679152065):3.642296218,Mniotilta_varia:7.321448283):1.624536036):0.1873696403,((Catharopeza_bishopi:7.041264571,(((Dendroica_magnolia:5.680341678,(((Dendroica_cerulea:5.016146787,((Dendroica_kirtlandii:4.550705215,(Dendroica_fusca:3.78429151,((Dendroica_castanea:2.082176125,Dendroica_striata:2.082176125):1.389224149,(Dendroica_pensylvanica:2.212725711,Dendroica_petechia:2.212725711):1.258674563):0.3128912357):0.7664137054):0.3608673348,Dendroica_tigrina:4.91157255):0.104574237):0.5140122997,((((Dendroica_discolor:1.24096063,Dendroica_vitellina:1.24096063):1.602290255,(Dendroica_adelaidae:2.582051388,((Dendroica_nigrescens:0.6755743752,Dendroica_graciae:0.6755743752):1.477618891,((Dendroica_occidentalis:0.4856751647,Dendroica_townsendi:0.4856751647):0.4450311191,(Dendroica_chrysoparia:0.4760063513,Dendroica_virens:0.4760063513):0.4546999325):1.222486982):0.428858122):0.2611994974):2.615653308,((Dendroica_palmarum:4.983019756,Dendroica_subita:4.983019756):0.4653421997,((Dendroica_dominica:5.109738899,(Dendroica_pinus:5.064927387,(Dendroica_pityophila:5.034103734,Dendroica_aestiva:5.034103734):0.03082365286):0.0448115118):0.01925655828,Dendroica_coronata:5.128995457):0.3193664991):0.01054223752):0.031555124,(Dendroica_caerulescens:4.725954631,Setophaga_ruticilla:4.725954631):0.764504687):0.03969976921):0.003852254348,(Parula_americana:0.7878926597,Parula_pitiayumi:0.7878926597):4.746118681):0.1463303366):0.2103597986,(Dendroica_delicata:5.595620186,Wilsonia_citrina:5.595620186):0.2950812901):0.2780906077,((Dendroica_pharetra:5.794889412,Dendroica_plumbea:5.794889412):0.2249115606,Dendroica_angelae:6.019800972):0.1489911119):0.8724724864):1.642014857,(((((Wilsonia_pusilla:4.623111328,((Ergaticus_versicolor:0.8438273337,Ergaticus_ruber:0.8438273337):2.596650895,Cardellina_rubrifrons:3.440478229):1.182633099):0.4952769002,Wilsonia_canadensis:5.118388228):0.9832956913,(Myioborus_pictus:5.218922148,(((Myioborus_torquatus:3.04040011,((Myioborus_pariae:2.573316047,(Myioborus_brunniceps:2.018343933,(Myioborus_cardonai:1.169637467,Myioborus_castaneocapilla:1.169637467):0.8487064665):0.5549721139):0.1941629029,Myioborus_albifacies:2.76747895):0.27292116):0.2007934422,((Myioborus_albifrons:2.050180212,(Myioborus_melanocephalus:0.3339770766,Myioborus_ornatus:0.3339770766):1.716203135):0.9700763692,Myioborus_flavivertex:3.020256581):0.220936971):0.767660724,Myioborus_miniatus:4.008854276):1.210067872):0.8827617714):1.041724038,((Basileuterus_rufifrons:4.9961213,(Basileuterus_belli:3.219657514,Basileuterus_melanogenys:3.219657514):1.776463786):1.715919811,(Euthlypis_lachrymosa:6.606737741,((Basileuterus_tristriatus:2.797022333,Basileuterus_trifasciatus:2.797022333):2.499752636,(Basileuterus_culicivorus:0.9917766558,Basileuterus_hypoleucus:0.9917766558):4.304998313):1.309962772):0.1053033699):0.4313668463):0.7118262812,((Basileuterus_griseiceps:7.42436861,((((Basileuterus_coronatus:7.064265391,Basileuterus_chlorophrys:7.064265391):0.09437031775,((Basileuterus_conspicillatus:1.305237825,Basileuterus_cinereicollis:1.305237825):3.058020114,Basileuterus_fraseri:4.363257939):2.79537777):0.001199749443,Basileuterus_bivittatus:7.159835458):0.003557450136,Basileuterus_chrysogaster:7.163392909):0.2609757012):0.2881787578,((Basileuterus_nigrocristatus:5.702872446,(Phaeothlypis_rivularis:2.803826672,Phaeothlypis_fulvicauda:2.803826672):2.899045775):1.33824437,(((Basileuterus_ignotus:6.621978546,Basileuterus_leucophrys:6.621978546):0.2584424502,((Basileuterus_basilicus:3.261837976,Basileuterus_signatus:3.261837976):1.684264328,Basileuterus_luteoviridis:4.946102304):1.934318692):0.01740115377,(Basileuterus_flaveolus:3.108589299,Basileuterus_leucoblepharus:3.108589299):3.789232851):0.1432946665):0.671430551):0.1426868711):0.8280451893):0.4500745309):0.03528668848):0.8577660649,Helmitheros_vermivorum:10.02640671):0.9857119499):6.04474123,(Icteria_virens:16.22348428,(Teretistris_fornsi:4.090265878,Teretistris_fernandinae:4.090265878):12.1332184):0.8333756152):0.6114610959,((Microligea_palustris:10.12288457,Xenoligea_montana:10.12288457):6.877359556,((Spindalis_nigricephala:6.45276683,(Spindalis_zena:5.940250995,(Spindalis_portoricensis:4.856367292,Spindalis_dominicensis:4.856367292):1.083883703):0.5125158349):8.323640696,Zeledonia_coronata:14.77640753):2.223836596):0.6680768665):1.453303056,((((((Melophus_lathami:7.193024626,(Emberiza_bruniceps:4.520625458,Emberiza_melanocephala:4.520625458):2.672399168):6.368248968,(((((Emberiza_hortulana:2.442502685,Emberiza_caesia:2.442502685):3.557295966,Emberiza_buchanani:5.999798652):5.51233818,((Emberiza_cirlus:11.26547442,Emberiza_koslowi:11.26547442):0.08376966799,(Emberiza_stewarti:4.034633877,(Emberiza_citrinella:0.451783698,Emberiza_leucocephalos:0.451783698):3.582850179):7.314610212):0.1628927431):1.901837578,((Emberiza_jankowskii:11.43958727,Emberiza_socotrana:11.43958727):1.779685726,(((Emberiza_vincenti:11.52302129,Emberiza_affinis:11.52302129):1.275547189,Emberiza_cioides:12.79856848):0.003564621881,(Emberiza_cia:2.105891167,Emberiza_godlewskii:2.105891167):10.69624193):0.4171398981):0.1947014122):0.03793274423,Miliaria_calandra:13.45190715):0.10936644):0.1233952778,(((Emberiza_rustica:7.25983541,((Emberiza_chrysophrys:4.333696274,(Emberiza_variabilis:2.887853955,Emberiza_tristrami:2.887853955):1.445842319):1.799405091,(((Emberiza_pusilla:4.246591401,Emberiza_fucata:4.246591401):1.194126599,(Emberiza_aureola:4.570989643,Emberiza_rutila:4.570989643):0.8697283571):0.07620833286,(Emberiza_spodocephala:5.079229866,Emberiza_sulphurata:5.079229866):0.4376964675):0.6161750315):1.126734045):1.695897973,(Emberiza_yessoensis:8.018372597,(Emberiza_schoeniclus:4.778425285,Emberiza_pallasi:4.778425285):3.239947312):0.9373607858):3.177554455,((Emberiza_elegans:11.18123786,Emberiza_cineracea:11.18123786):0.5018227775,Latoucheornis_siemsseni:11.68306064):0.450227198):1.551381033):0.3342198705,((((Emberiza_tahapisi:4.705253106,Emberiza_striolata:4.705253106):0.9721959161,Emberiza_impetuani:5.677449022):7.455981671,(Emberiza_poliopleura:13.01872952,Emberiza_capensis:13.01872952):0.1147011707):0.3205232411,(Emberiza_cabanisi:7.070459016,Emberiza_flaviventris:7.070459016):6.383494919):0.5649348073):1.259908714,(((((Chondestes_grammacus:3.888096374,(((Atlapetes_tricolor:1.621203419,Atlapetes_rufinucha:1.621203419):1.452351647,Atlapetes_melanopsis:3.073555066):0.5590167227,(Atlapetes_rufigenis:3.044222693,Atlapetes_schistaceus:3.044222693):0.5883490957):0.2555245859):2.694326321,Calamospiza_melanocorys:6.582422695):4.696155456,Atlapetes_nationi:11.27857815):2.75242876,((Atlapetes_personatus:10.69203033,Atlapetes_semirufus:10.69203033):1.978604578,Atlapetes_canigenis:12.67063491):1.360372006):0.5335708816,(((((((Torreornis_inexpectata:13.24776606,Aimophila_ruficauda:13.24776606):0.1220993987,(Aimophila_mystacalis:3.917258667,Aimophila_humeralis:3.917258667):9.452606792):0.1124362285,(Aimophila_botterii:6.250302819,(Aimophila_aestivalis:3.528877162,Aimophila_cassinii:3.528877162):2.721425657):7.231998869):0.1117120079,((Arremonops_conirostris:7.388705056,(Arremonops_chloronotus:5.146000983,(Arremonops_rufivirgatus:4.648864153,Arremonops_tocuyensis:4.648864153):0.4971368307):2.242704072):1.209297489,((Ammodramus_humeralis:4.767148529,Ammodramus_aurifrons:4.767148529):1.130339798,Ammodramus_savannarum:5.897488326):2.700514218):4.996011152):0.03586748131,((Aimophila_sumichrasti:6.314795274,Aimophila_carpalis:6.314795274):3.127929812,(Aimophila_stolzmanni:6.574446461,Aimophila_strigiceps:6.574446461):2.868278624):4.187156092):0.3466073941,((Chlorospingus_pileatus:6.939520774,(((Chlorospingus_tacarcunae:6.263562614,(Chlorospingus_inornatus:6.026426204,Chlorospingus_flavovirens:6.026426204):0.2371364106):0.01208018623,Chlorospingus_semifuscus:6.2756428):0.424460158,Chlorospingus_ophthalmicus:6.700102958):0.2394178153):1.829818796,((Chlorospingus_parvirostris:5.445366892,Chlorospingus_flavigularis:5.445366892):2.272649076,Chlorospingus_canigularis:7.718015968):1.051323602):5.207149002):0.5784363672,(((Amphispiza_bilineata:8.443730605,Aimophila_quinquestriata:8.443730605):2.876720529,(Spizella_atrogularis:6.476398548,((Spizella_pallida:2.933439334,Spizella_passerina:2.933439334):2.270444691,((Spizella_pusilla:3.430021575,Spizella_wortheni:3.430021575):0.2891559047,Spizella_breweri:3.71917748):1.484706546):1.272514523):4.844052586):2.854433281,(((((((Junco_phaeonotus:0.506659253,Junco_hyemalis:0.506659253):2.464685028,Junco_vulcani:2.971344281):0.7378596682,Junco_insularis:3.709203949):3.026320835,(((Zonotrichia_atricapilla:0.4390121688,Zonotrichia_leucophrys:0.4390121688):1.849159386,(Zonotrichia_querula:1.749560253,Zonotrichia_albicollis:1.749560253):0.5386113014):2.665634525,Zonotrichia_capensis:4.95380608):1.781718704):1.878824612,(Passerella_iliaca:7.85480441,Spizella_arborea:7.85480441):0.7595449855):5.502016165,(((Oriturus_superciliosus:8.637490099,((Pooecetes_gramineus:7.383525767,(((Ammodramus_caudacutus:0.8993248511,Ammodramus_nelsoni:0.8993248511):1.736876761,Ammodramus_maritimus:2.636201612):1.110079617,Ammodramus_leconteii:3.746281228):3.637244539):1.097991828,(((Ammodramus_henslowii:4.439978396,Ammodramus_bairdii:4.439978396):1.100115866,(((Melospiza_lincolnii:1.611231655,Melospiza_georgiana:1.611231655):1.242744628,Melospiza_melodia:2.853976283):1.515669057,Xenospiza_baileyi:4.369645339):1.170448923):1.114791128,Passerculus_sandwichensis:6.65488539):1.826632206):0.1559725034):0.06761912163,Amphispiza_belli:8.705109221):5.408292069,((((Melozone_leucotis:5.848304399,Melozone_biarcuata:5.848304399):1.009246906,(Melozone_kieneri:6.195502798,((Melozone_cabanisi:5.001135332,(Pipilo_aberti:1.221850829,Pipilo_crissalis:1.221850829):3.779284503):0.4727640053,(Pipilo_albicollis:3.778726184,Pipilo_fuscus:3.778726184):1.695173153):0.7216034603):0.6620485071):0.5790676895,(Aimophila_rufescens:5.040180308,(Aimophila_ruficeps:3.353009393,Aimophila_notosticta:3.353009393):1.687170915):2.396438687):6.673326336,(((((Pipilo_erythrophthalmus:9.203704812,Atlapetes_fuscoolivaceus:9.203704812):0.005582811621,Pipilo_maculatus:9.209287624):3.841970105,(Pipilo_ocai:12.77580017,((Atlapetes_seebohmi:11.87077879,(Atlapetes_melanocephalus:10.25215387,Pipilo_chlorurus:10.25215387):1.618624922):0.9000538441,Atlapetes_albofrenatus:12.77083263):0.004967533067):0.2754575616):1.00575918,(Atlapetes_leucopterus:13.42296328,(((Atlapetes_albinucha:11.79872932,(Atlapetes_leucopis:10.64224287,Atlapetes_pallidiceps:10.64224287):1.156486458):0.002879748812,Atlapetes_pileatus:11.80160907):1.331970551,((Atlapetes_terborghi:11.01962351,(Pselliophorus_luteoviridis:0.5547454268,Pselliophorus_tibialis:0.5547454268):10.46487808):0.03475504676,(Atlapetes_fulviceps:0.7152778717,Atlapetes_citrinellus:0.7152778717):10.33910068):2.079201072):0.2893836551):0.63405363):0.05278330832,((Atlapetes_albiceps:11.26941872,Atlapetes_flaviceps:11.26941872):1.852506701,(Atlapetes_forbesi:9.910352014,Pezopetes_capitalis:9.910352014):3.211573411):0.9878747936):0.0001451126447):0.00345595881):0.002964271249):0.03408026488,(((Atlapetes_pallidinucha:10.84734939,Atlapetes_melanolaemus:10.84734939):2.326116897,Atlapetes_latinuchus:13.17346628):0.007743886227,((Arremon_flavirostris:7.178858978,((Arremon_virenticeps:5.567397572,Arremon_crassirostris:5.567397572):1.609903508,(Arremon_aurantiirostris:6.795054209,(Arremon_taciturnus:6.414880788,(Arremon_abeillei:5.377349566,Arremon_franciscanus:5.377349566):1.037531222):0.3801734214):0.3822468702):0.001557898284):0.09750298289,(Arremon_torquatus:5.363171413,(Arremon_castaneiceps:5.007133668,((Arremon_semitorquatus:4.756211356,Arremon_schlegeli:4.756211356):0.2401634065,Arremon_brunneinucha:4.996374763):0.0107589052):0.3560377449):1.913190548):5.904848209):0.9692356555):0.02443859023):0.3800405233):0.009652853953):0.7142196633):0.6154763141,(((((Cacicus_melanicterus:7.55878584,((((Cacicus_uropygialis:5.062731684,Cacicus_cela:5.062731684):1.697213973,(((Cacicus_koepckeae:5.450359396,Cacicus_haemorrhous:5.450359396):0.09857950937,(Ocyalus_latirostris:2.094747984,Clypicterus_oseryi:2.094747984):3.454190922):1.128944816,(Cacicus_leucoramphus:6.06722095,(Cacicus_chrysonotus:5.926894222,Cacicus_microrhynchus:5.926894222):0.1403267286):0.6106627707):0.08206193574):0.352209774,(Cacicus_sclateri:3.689811695,Cacicus_chrysopterus:3.689811695):3.422343736):0.42167094,Cacicus_solitarius:7.533826371):0.02495946889):0.26431024,((Psarocolius_wagleri:2.943406457,(Psarocolius_angustifrons:2.262426577,Psarocolius_atrovirens:2.262426577):0.6809798798):2.183103742,((Psarocolius_decumanus:4.054139697,Psarocolius_guatimozinus:4.054139697):0.6884086731,(Psarocolius_cassini:3.64875836,((Psarocolius_bifasciatus:0.8749503785,Psarocolius_montezuma:0.8749503785):0.281397304,Psarocolius_viridis:1.156347683):2.492410677):1.09379001):0.3839618294):2.696585881):5.548366174,(Amblycercus_holosericeus:11.65217762,(((Nesopsar_nigerrimus:7.645027932,(Dives_dives:3.938610927,(Dives_atroviolaceus:3.137074276,Dives_warszewiczi:3.137074276):0.8015366504):3.706417005):0.5797539946,((((((Oreopsar_bolivianus:4.015350795,Agelaioides_badius:4.015350795):1.300926507,(((Pseudoleistes_virescens:1.46052625,Pseudoleistes_guirahuro:1.46052625):0.8202402471,Xanthopsar_flavus:2.280766497):2.560574122,(Chrysomus_ruficapillus:1.883137477,Chrysomus_icterocephalus:1.883137477):2.958203142):0.4749366827):0.4001906206,(Gnorimopsar_chopi:5.65105246,((Agelasticus_cyanopus:0.2682274797,Agelasticus_xanthophthalmus:0.2682274797):4.310457464,Agelasticus_thilius:4.578684943):1.072367516):0.06541546311):0.5131314526,((Curaeus_curaeus:2.046384119,Curaeus_forbesi:2.046384119):2.826608095,Amblyramphus_holosericeus:4.872992214):1.356607161):0.4333927734,((Hypopyrrhus_pyrohypogaster:5.655672674,Lampropsar_tanagrinus:5.655672674):0.5940137571,((Macroagelaius_subalaris:2.464142801,Macroagelaius_imthurni:2.464142801):3.574004967,Gymnomystax_mexicanus:6.038147767):0.2115386644):0.4133057173):1.417094543,((((Quiscalus_nicaraguensis:1.408710482,Quiscalus_lugubris:1.408710482):0.5305216372,(Quiscalus_niger:1.207158007,(Quiscalus_major:1.050827098,Quiscalus_mexicanus:1.050827098):0.1563309097):0.732074112):1.012207516,Quiscalus_quiscula:2.951439636):2.281616311,(Euphagus_carolinus:3.606262011,Euphagus_cyanocephalus:3.606262011):1.626793936):2.847030745):0.1446952351):0.05894008281,(((Molothrus_rufoaxillaris:3.473093063,Molothrus_armenti:3.473093063):0.6005171828,(Molothrus_oryzivorus:2.842273439,((Molothrus_ater:1.078578907,Molothrus_bonariensis:1.078578907):0.3689486139,Molothrus_aeneus:1.447527521):1.394745918):1.231336807):3.094813344,(((Agelaius_phoeniceus:4.322124135,Agelaius_assimilis:4.322124135):0.7550730447,Agelaius_tricolor:5.07719718):0.6471528134,(Agelaius_xanthomus:0.7203791636,Agelaius_humeralis:0.7203791636):5.003970829):1.444073597):1.11529842):3.368455615):1.719284629):0.04306015404,(((Icterus_maculialatus:6.740355727,(Icterus_wagleri:5.708303494,((Icterus_cucullatus:4.371065178,(Icterus_spurius:3.943031001,(((Icterus_laudabilis:2.488438783,(Icterus_oberi:2.016063802,Icterus_bonana:2.016063802):0.472374981):0.5036775023,(Icterus_auricapillus:2.657699214,Icterus_cayanensis:2.657699214):0.3344170718):0.4222583697,Icterus_dominicensis:3.414374655):0.5286563455):0.428034177):0.07448787439,Icterus_prosthemelas:4.445553052):1.262750441):1.032052233):0.9303271623,(Icterus_mesomelas:7.44020162,((Icterus_pectoralis:4.108891398,Icterus_graceannae:4.108891398):3.231108928,((Icterus_icterus:2.568520108,Icterus_jamacaii:2.568520108):4.660409547,Icterus_croconotus:7.228929655):0.1110706708):0.1002012942):0.2304812691):0.7381318018,((Icterus_parisorum:4.641538247,(Icterus_chrysater:1.0418662,Icterus_graduacauda:1.0418662):3.599672047):1.102708799,((((Icterus_gularis:1.53916584,Icterus_nigrogularis:1.53916584):0.8935073037,Icterus_auratus:2.432673144):0.4312488906,((Icterus_pustulatus:1.831942853,Icterus_bullockii:1.831942853):0.7928345114,(Icterus_abeillei:0.1600919548,Icterus_galbula:0.1600919548):2.464685409):0.2391446705):0.2114303527,Icterus_leucopteryx:3.075352387):2.668894658):2.664567645):5.005707717):0.9434703731,((((Sturnella_defilippii:6.617523135,(Sturnella_magna:2.723064617,Sturnella_neglecta:2.723064617):3.894458518):0.3529224881,(Sturnella_superciliaris:2.635438482,Sturnella_loyca:2.635438482):4.335007141):3.231789822,(Sturnella_bellicosa:3.973273301,Sturnella_militaris:3.973273301):6.228962144):2.598725539,(Dolichonyx_oryzivorus:9.75033039,Xanthocephalus_xanthocephalus:9.75033039):3.050630594):1.557031798):1.536280989):3.227350274):2.757171658,((Catamblyrhynchus_diadema:17.02129898,((((((((Saltator_similis:0.3542602551,Saltator_albicollis:0.3542602551):1.731342001,Saltator_striatipectus:2.085602257):1.248800877,Saltator_coerulescens:3.334403134):4.601467024,(Saltator_nigriceps:6.862465234,(Saltator_aurantiirostris:5.246576194,Saltator_grossus:5.246576194):1.61588904):1.073404925):0.7800149362,((Saltator_atripennis:3.49217993,Saltator_atriceps:3.49217993):1.181211268,Saltator_maximus:4.673391198):4.042493896):4.215626206,((Saltatricula_multicolor:12.51809228,(Saltator_atricollis:12.49719662,(Saltator_fuliginosus:8.970308776,Saltator_maxillosus:8.970308776):3.526887845):0.02089566345):0.390506239,(Saltator_orenocensis:9.025677656,Saltator_cinctus:9.025677656):3.882920866):0.02291277833):0.6919850572,((((Chlorophanes_spiza:4.733649435,Iridophanes_pulcherrimus:4.733649435):6.170590285,(((Chrysothlypis_chrysomelas:2.834400908,Chrysothlypis_salmoni:2.834400908):5.921932601,(Hemithraupis_ruficapilla:3.981039221,(Hemithraupis_flavicollis:3.201267277,Hemithraupis_guira:3.201267277):0.7797719439):4.775294287):0.4624602477,(Heterospingus_xanthopygius:1.894758702,Heterospingus_rubrifrons:1.894758702):7.324035054):1.685445965):2.122800314,(((Nemosia_rourei:3.147551658,Nemosia_pileata:3.147551658):9.734319638,(Coryphaspiza_melanotis:11.53588259,Xenospingus_concolor:11.53588259):1.345988708):0.05135228287,Sericossypha_albocristata:12.93322358):0.0938164551):0.03236047146,((((((Sporophila_peruviana:3.985020421,Sporophila_torqueola:3.985020421):0.6738684923,((((Sporophila_melanops:4.443852912,(Sporophila_leucoptera:4.080355741,Sporophila_murallae:4.080355741):0.3634971713):0.05299729998,(Sporophila_falcirostris:0.6697218059,Sporophila_schistacea:0.6697218059):3.827128406):0.09896734956,((Sporophila_collaris:4.111354208,(Sporophila_plumbea:3.95666352,Sporophila_frontalis:3.95666352):0.1546906888):0.3754248675,((Sporophila_luctuosa:4.042834828,Sporophila_albogularis:4.042834828):0.0568836229,(Sporophila_caerulescens:0.3070981218,Sporophila_nigricollis:0.3070981218):3.792620329):0.3870606252):0.1090384856):0.06040675557,(((((Sporophila_simplex:3.999590661,Sporophila_ardesiaca:3.999590661):0.4854183017,Sporophila_intermedia:4.485008963):0.005942556537,(Sporophila_americana:0.6761149302,Sporophila_corvina:0.6761149302):3.814836589):0.09040583547,Sporophila_bouvronides:4.581357355):0.04094924169,((Sporophila_castaneiventris:3.801771804,(Sporophila_telasco:3.755578682,Sporophila_lineola:3.755578682):0.04619312186):0.1218696575,(Sporophila_minuta:1.773571601,(((Sporophila_hypoxantha:0.2636912992,(Sporophila_palustris:0.2461548121,Sporophila_bouvreuil:0.2461548121):0.01753648718):0.01603496478,(Sporophila_nigrorufa:0.2426784302,(Sporophila_ruficollis:0.1892396871,Sporophila_hypochroma:0.1892396871):0.05343874308):0.03704783383):0.2738228392,(Sporophila_cinnamomea:0.2704314973,Sporophila_melanogaster:0.2704314973):0.2831176059):1.220022498):2.15006986):0.6986651352):0.03391772031):0.00266459623):0.3710251061,(Dolospingus_fringilloides:4.651051532,((Oryzoborus_maximiliani:1.496056084,Oryzoborus_crassirostris:1.496056084):1.977648093,(Oryzoborus_atrirostris:3.114713701,(Oryzoborus_angolensis:2.666539175,(Oryzoborus_nuttingi:2.65745927,Oryzoborus_funereus:2.65745927):0.009079904325):0.4481745266):0.3589904761):1.177347355):0.378862487):7.624200892,(((Conirostrum_bicolor:5.008695095,(Conirostrum_leucogenys:4.794337754,Conirostrum_margaritae:4.794337754):0.2143573409):1.218589674,((((Conirostrum_ferrugineiventre:4.420728859,Conirostrum_sitticolor:4.420728859):0.3460251576,Conirostrum_albifrons:4.766754017):0.05908192415,Oreomanes_fraseri:4.825835941):1.167631768,((Conirostrum_tamarugense:4.726388928,Conirostrum_rufum:4.726388928):1.050156702,(Conirostrum_speciosum:4.884071497,Conirostrum_cinereum:4.884071497):0.8924741329):0.2169220792):0.2338170594):6.41180203,(((((((Charitospiza_eucosma:11.52683988,Phrygilus_punensis:11.52683988):0.4185548659,Idiopsar_brachyurus:11.94539474):0.03309772717,Phrygilus_dorsalis:11.97849247):0.3146696173,(Phrygilus_erythronotus:9.801395275,Xenodacnis_parina:9.801395275):2.491766814):0.2684665427,((Catamenia_analis:6.609564227,(Catamenia_homochroa:4.74898189,Catamenia_inornata:4.74898189):1.860582336):5.544512292,(((Haplospiza_rustica:6.295539526,Haplospiza_unicolor:6.295539526):0.1418902963,Acanthidops_bairdii:6.437429822):5.629536826,((Incaspiza_ortizi:4.097143912,((Incaspiza_personata:3.717331231,(Incaspiza_watkinsi:3.024288902,Incaspiza_pulchra:3.024288902):0.6930423286):0.2662244885,Incaspiza_laeta:3.983555719):0.113588193):7.886541956,(Phrygilus_plebejus:2.740090658,Phrygilus_unicolor:2.740090658):9.243595211):0.08328077932):0.0871098705):0.4075521134):0.03047898568,((Diglossa_indigotica:8.291817467,(((Diglossa_mystacalis:2.036572362,(Diglossa_gloriosissima:0.8103746683,Diglossa_lafresnayii:0.8103746683):1.226197694):4.872201422,(Diglossa_duidae:4.594943999,(Diglossa_major:4.328082551,((Diglossa_venezuelensis:2.082094216,Diglossa_albilatera:2.082094216):1.584015357,(Diglossa_gloriosa:0.2986982113,((Diglossa_humeralis:0.1588314461,Diglossa_carbonaria:0.1588314461):0.07955930295,Diglossa_brunneiventris:0.2383907491):0.0603074622):3.367411361):0.6619729782):0.2668614481):2.313829785):1.313843782,(Diglossa_sittoides:3.634308442,(Diglossa_plumbea:0.4878548737,Diglossa_baritula:0.4878548737):3.146453569):4.588309124):0.069199901):1.124038473,((Diglossa_caerulescens:3.475832223,Diglossa_cyanea:3.475832223):2.894017458,Diglossa_glauca:6.369849682):3.046006259):3.176251677):0.01753329021,((((((Sicalis_lutea:5.379260103,Sicalis_raimondii:5.379260103):0.3088543949,Sicalis_luteocephala:5.688114497):0.2872776144,Sicalis_olivascens:5.975392112):1.598933881,((Sicalis_lebruni:5.363901041,Sicalis_columbiana:5.363901041):1.841986994,(Sicalis_auriventris:5.540045347,Sicalis_uropygialis:5.540045347):1.665842689):0.3684379571):0.3479383597,(Sicalis_taczanowskii:6.980530476,(Sicalis_flaveola:6.35386387,(Sicalis_luteola:5.800108972,Sicalis_citrina:5.800108972):0.5537548977):0.6266666058):0.941733877):1.255839935,((Melanodera_melanodera:2.70657696,Melanodera_xanthogramma:2.70657696):4.642804639,(Phrygilus_patagonicus:1.654045519,(Phrygilus_atriceps:1.486668424,Phrygilus_gayi:1.486668424):0.1673770955):5.69533608):1.828722688):3.43153662):0.02944589184):0.01502811205):0.1181546572,((((((Dacnis_nigripes:5.404246027,Dacnis_egregia:5.404246027):1.784160361,(((Dacnis_hartlaubi:5.294395323,Dacnis_lineata:5.294395323):1.75296526,(Dacnis_albiventris:6.584255025,(Dacnis_flaviventer:5.679130692,Dacnis_venusta:5.679130692):0.905124333):0.4631055579):0.06159887568,Dacnis_viguieri:7.108959458):0.07944692913):0.1058905485,(Dacnis_cayana:5.392549577,Dacnis_berlepschi:5.392549577):1.901747359):4.79578641,(Tersina_viridis:11.62076286,Piezorhina_cinerea:11.62076286):0.4693204817):0.05752228756,(((Cyanerpes_lucidus:4.542950498,Cyanerpes_caeruleus:4.542950498):0.2358948833,Cyanerpes_nitidus:4.778845381):2.296602608,Cyanerpes_cyaneus:7.075447989):5.072157644):0.4811692604,((Cnemoscopus_rubrirostris:9.108335131,((((((Hemispingus_atropileus:0.2280505462,Hemispingus_auricularis:0.2280505462):7.171728137,Hemispingus_reyi:7.399778683):0.2379350196,(Hemispingus_calophrys:0.2418013738,Hemispingus_parodii:0.2418013738):7.395912329):0.8596327452,((Poospiza_hispaniolensis:8.040099977,(Hemispingus_verticalis:7.31954795,Poospiza_thoracica:7.31954795):0.7205520271):0.29022109,((Poospiza_rubecula:7.45483795,Poospiza_whitii:7.45483795):0.5828681156,(Poospiza_boliviana:6.840710552,(Hemispingus_xanthophthalmus:6.745995542,Poospiza_ornata:6.745995542):0.09471500926):1.196995514):0.292615001):0.1670253809):0.05787014394,((((((Donacospiza_albifrons:2.414537286,Poospiza_caesar:2.414537286):0.4259647519,Poospiza_hypochondria:2.840502038):4.074766478,(Poospiza_cabanisi:6.760547951,Cypsnagra_hirundinacea:6.760547951):0.1547205654):0.951368474,Poospiza_nigrorufa:7.86663699):0.1153323102,(Nephelornis_oneilli:6.515431573,(Poospiza_lateralis:4.609419805,((Poospiza_erythrophrys:3.148807965,(Poospiza_alticola:2.458729182,(Poospiza_cinerea:0.86286534,Poospiza_melanoleuca:0.86286534):1.595863842):0.6900787831):0.41083092,(Poospiza_torquata:3.063297228,Hemispingus_trifasciatus:3.063297228):0.4963416573):1.04978092):1.906011768):1.466537727):0.280342676,(((Hemispingus_piurae:4.273727535,(Hemispingus_melanotis:2.853199986,Hemispingus_frontalis:2.853199986):1.42052755):2.974991251,Hemispingus_ochraceus:7.248718786):0.3854067019,((Thlypopsis_sordida:4.070541111,((Thlypopsis_ornata:3.800025272,(Thlypopsis_pectoralis:3.597993407,(Thlypopsis_inornata:3.076375647,Thlypopsis_fulviceps:3.076375647):0.5216177597):0.2020318644):0.14786294,Thlypopsis_ruficeps:3.947888212):0.1226528991):0.4682212873,(Pyrrhocoma_ruficeps:2.27848222,Hemispingus_superciliaris:2.27848222):2.260280178):3.09536309):0.6281864882):0.2929046155):0.3921213263,(((Compsospiza_baeri:0.9573273904,Compsospiza_garleppi:0.9573273904):7.6461372,Hemispingus_goeringi:8.603464591):0.05741484887,Hemispingus_rufosuperciliaris:8.66087944):0.2864584785):0.1609972132):3.211372538,((((Emberizoides_ypiranganus:2.497671794,Emberizoides_herbicola:2.497671794):0.3254891253,Emberizoides_duidae:2.823160919):2.586004827,(Embernagra_longicauda:2.151794482,Embernagra_platensis:2.151794482):3.257371264):6.445164862,(((Phrygilus_carbonarius:3.765558656,Phrygilus_alaudinus:3.765558655):2.065496889,(Phrygilus_fruticeti:4.384485224,Porphyrospiza_caerulescens:4.384485224):1.446570321):4.049599963,(Creurgops_verticalis:5.004345604,Creurgops_dentatus:5.004345604):4.876309904):1.973675101):0.4653770615):0.3090672242):0.1434946749):0.005334821577,((((((Coryphospingus_pileatus:3.647109803,Coryphospingus_cucullatus:3.647109803):5.390047169,(Tachyphonus_rufiventer:4.850442939,(Tachyphonus_cristatus:4.741502992,Tachyphonus_luctuosus:4.741502992):0.1089399474):4.186714033):0.7086231932,(Eucometis_penicillata:5.050425145,Trichothraupis_melanops:5.050425145):4.69535502):0.02360140855,(Tachyphonus_surinamus:9.608102979,((Tachyphonus_delatrii:8.968283106,Rhodospingus_cruentus:8.968283106):0.5942048495,(Lanio_versicolor:4.386996145,((Lanio_aurantius:0.4571569024,Lanio_leucothorax:0.4571569024):3.420325529,Lanio_fulvus:3.877482432):0.5095137135):5.17549181):0.04561502324):0.1612785952):0.8429761637,(((((Ramphocelus_costaricensis:0.4683780772,Ramphocelus_passerinii:0.4683780772):1.684109218,(Ramphocelus_flammigerus:0.9211820998,Ramphocelus_icteronotus:0.9211820998):1.231305195):1.075106702,((Ramphocelus_nigrogularis:0.8008999428,Ramphocelus_dimidiatus:0.8008999428):0.8298917316,((Ramphocelus_carbo:0.3864659638,Ramphocelus_melanogaster:0.3864659638):1.006744397,Ramphocelus_bresilius:1.393210361):0.2375813131):1.596802323):2.10502558,Ramphocelus_sanguinolentus:5.332619577):1.058845688,((Tachyphonus_coronatus:3.104594298,Tachyphonus_rufus:3.104594298):2.18218182,Tachyphonus_phoenicius:5.286776118):1.104689148):4.220892472):1.087535525,((Conothraupis_mesoleuca:2.73116562,Conothraupis_speculigera:2.73116562):6.896632058,Volatinia_jacarina:9.627797678):2.072095585):1.077711127):0.281796116):0.564095852):1.675242693,(Parkerthraustes_humeralis:14.1410528,((((((Pipraeidea_melanonota:8.334289454,((Iridosornis_analis:2.897759467,Iridosornis_porphyrocephalus:2.897759467):2.76446308,(Iridosornis_jelskii:4.453242967,(Iridosornis_reinhardti:2.066442797,Iridosornis_rufivertex:2.066442797):2.38680017):1.20897958):2.672066908):1.345633179,((Bangsia_arcaei:7.426814206,((Bangsia_melanochlamys:3.926802964,Bangsia_rothschildi:3.926802964):1.073320155,(Bangsia_edwardsi:0.8209801566,Bangsia_aureocincta:0.8209801566):4.179142962):2.426691087):1.451248022,Wetmorethraupis_sterrhopteron:8.878062228):0.801860405):2.087151447,((Orthogonys_chloricterus:10.42307327,Calochaetes_coccineus:10.42307327):1.149054673,(((((Cyanicterus_cyanicterus:10.27443984,Anisognathus_somptuosus:10.27443984):0.4605353021,(Anisognathus_notabilis:7.975384612,Thraupis_glaucocolpa:7.975384612):2.759590535):0.02145897948,(Buthraupis_montana:5.622212668,(Buthraupis_eximia:4.548977968,Buthraupis_aureodorsalis:4.548977968):1.0732347):5.134221458):0.01505982755,((Chlorornis_riefferii:6.781255799,((Delothraupis_castaneoventris:3.571518343,Dubusia_taeniata:3.571518343):2.077496146,Saltator_rufiventris:5.649014488):1.132241311):1.079367087,(((Anisognathus_igniventris:2.843476453,Anisognathus_lacrymosus:2.843476453):1.055330219,Anisognathus_melanogenys:3.898806673):3.902164268,(Thraupis_cyanocephala:6.631341583,Buthraupis_wetmorei:6.631341583):1.169629358):0.05965194575):2.910871068):0.2227929639,(((Thraupis_abbas:2.480355002,(Thraupis_ornata:0.9579870653,Thraupis_palmarum:0.9579870653):1.522367937):1.382927692,(Thraupis_cyanoptera:3.193501941,(Thraupis_episcopus:1.282405559,Thraupis_sayaca:1.282405559):1.911096381):0.6697807534):5.114422479,Thraupis_bonariensis:8.977705173):2.016581745):0.5778410285):0.1949461336):0.2423070256,(((Chlorochrysa_calliparaea:2.175438687,Chlorochrysa_nitidissima:2.175438687):1.847503127,Chlorochrysa_phoenicotis:4.022941815):7.488419997,(((((Tangara_gyrola:2.822355792,Tangara_lavinia:2.822355792):3.668438347,(((Tangara_mexicana:2.998368625,Tangara_inornata:2.998368625):2.98950782,((Tangara_callophrys:1.443123433,Tangara_velia:1.443123433):1.172134177,Tangara_chilensis:2.615257611):3.372618834):0.463903812,((Tangara_fastuosa:1.351703772,Tangara_seledon:1.351703772):1.6300809,((Tangara_desmaresti:1.498572618,Tangara_cyanoventris:1.498572618):0.7719148435,Tangara_cyanocephala:2.270487462):0.7112972103):3.469995585):0.03901388212):1.18190185,(((((Tangara_icterocephala:2.183724251,Tangara_florida:2.183724251):0.8539018641,Tangara_arthus:3.037626115):4.118895243,(Tangara_xanthocephala:7.154727948,((Tangara_johannae:6.952125225,Tangara_rufigenis:6.952125225):0.1168856277,(Tangara_schrankii:4.042802601,Tangara_parzudakii:4.042802601):3.026208252):0.08571709475):0.001793410203):0.06318859645,Tangara_chrysotis:7.219709955):0.374900494,Tangara_cyanotis:7.594610449):0.07808554088):1.180652712,(Tangara_labradorides:8.852817874,(((Tangara_nigroviridis:3.614142272,(Tangara_fucosa:2.86434166,Tangara_dowii:2.86434166):0.7498006123):1.172331272,Tangara_vassorii:4.786473544):4.039613559,((Tangara_ruficervix:6.021747738,Tangara_palmeri:6.021747738):2.657085579,((((Tangara_nigrocincta:2.493354632,(Tangara_cyanicollis:2.027927729,Tangara_larvata:2.027927729):0.4654269032):5.173788199,(((Tangara_rufigula:7.450161755,((Tangara_punctata:2.593399993,Tangara_xanthogastra:2.593399993):4.826632799,Tangara_cabanisi:7.420032792):0.03012896245):0.004913444743,Tangara_guttata:7.4550752):0.02971386338,Tangara_varia:7.484789063):0.1823537675):0.8437028317,(Tangara_phillipsi:7.825960979,(Tangara_preciosa:3.401717153,(Tangara_meyerdeschauenseei:1.83178587,(Tangara_cayana:0.7769312826,(Tangara_cucullata:0.5654879375,Tangara_vitriolina:0.5654879375):0.2114433451):1.054854588):1.569931283):4.424243826):0.6848846829):0.1636053921,((Tangara_peruviana:7.765226098,(Tangara_viridicollis:0.8844064035,(Tangara_argyrofenges:0.2923836884,Tangara_heinei:0.2923836884):0.5920227151):6.880819695):0.03816743592,Tangara_cyanoptera:7.803393534):0.8710575202):0.004382262978):0.1472537857):0.02673077096):0.000530827413):1.625575191,((Euneornis_campestris:6.630129933,((Loxigilla_noctis:5.182724636,Loxigilla_barbadensis:5.182724636):1.057613576,(Loxigilla_portoricensis:5.336850583,(Melopyrrha_nigra:4.882358972,Loxigilla_violacea:4.882358972):0.4544916104):0.9034876295):0.3897917212):0.2740303484,(((Tiaris_olivaceus:5.100116325,(((Tiaris_obscurus:2.173163937,Tiaris_fuliginosus:2.173163937):2.503644791,Tiaris_bicolor:4.676808728):0.176217154,Tiaris_canorus:4.853025882):0.2470904433):0.2985366285,((Geospiza_fortis:4.859035493,((Platyspiza_crassirostris:1.734494848,((((Geospiza_fuliginosa:0.635617108,(Geospiza_scandens:0.5978317376,Geospiza_magnirostris:0.5978317376):0.03778537039):0.04523182321,Geospiza_difficilis:0.6808489312):0.06568554435,Geospiza_conirostris:0.7465344756):0.3870425852,((Camarhynchus_heliobates:0.5702589521,(Camarhynchus_pallidus:0.3981527552,((Camarhynchus_pauper:0.1551339012,Camarhynchus_parvulus:0.1551339012):0.1976656313,Camarhynchus_psittacula:0.3527995325):0.04535322262):0.172106197):0.3506016294,Pinaroloxias_inornata:0.9208605815):0.2127164793):0.6009177875):0.8835310412,Certhidea_olivacea:2.61802589):2.241009604):0.2870776628,Melanospiza_richardsoni:5.146113156):0.2525397975):0.3883507878,Loxipasser_anoxanthus:5.787003741):1.117156541):3.574763611):1.032437919):0.4980192941):0.7632738345,(((((Paroaria_dominicana:4.504038133,(Paroaria_baeri:3.499154847,((Paroaria_capitata:1.362251482,Paroaria_gularis:1.362251482):1.350655877,Paroaria_coronata:2.712907359):0.7862474873):1.004883286):7.851588285,(Oreothraupis_arremonops:11.39899523,Orchesticus_abeillei:11.39899523):0.9566311839):0.003706675873,((Schistochlamys_melanopis:1.53116127,Schistochlamys_ruficapillus:1.53116127):6.280469964,(Cissopis_leverianus:7.376478936,Gubernatrix_cristata:7.376478936):0.4351522975):4.54770186):0.0001209442091,(((Lophospingus_griseocristatus:1.389993075,Lophospingus_pusillus:1.389993075):6.661624922,Neothraupis_fasciata:8.051617997):0.489582087,(Diuca_diuca:2.921787804,Diuca_speculifera:2.921787804):5.61941228):3.818253954):0.005734144815,Stephanophorus_diadematus:12.36518818):0.4074667571):1.281070418,((((Nesospingus_speculiferus:13.96538105,((((Compsothraupis_loricata:13.2162868,(Nesospiza_acunhae:0.3208246715,(Nesospiza_questi:0.1835484843,Nesospiza_wilkinsi:0.1835484843):0.1372761872):12.89546213):0.0592197433,Rowettia_goughensis:13.27550655):0.6727031427,Urothraupis_stolzmanni:13.94820969):0.0159017018,(Phaenicophilus_poliocephalus:1.760140167,Phaenicophilus_palmarum:1.760140167):12.20397122):0.00126965944):0.007605650353,(Calyptophilus_frugivorus:6.363113775,Calyptophilus_tertius:6.363113775):7.609872926):0.009449483777,(Mitrospingus_oleagineus:6.392950805,Mitrospingus_cassinii:6.392950805):7.58948538):0.06039392866,(((Chlorophonia_cyanea:4.20459087,Chlorophonia_occipitalis:4.20459087):2.200720368,((Chlorophonia_flavirostris:4.548892111,Chlorophonia_callophrys:4.548892111):1.333693521,Chlorophonia_pyrrhophrys:5.882585631):0.5227256076):6.95442346,(Lamprospiza_melanoleuca:10.5973492,Rhodinocichla_rosea:10.5973492):2.762385502):0.6830954149):0.01089524409):0.08732744544):1.157686247):1.722559932):2.070845554,(((((((Habia_atrimaxillaris:7.700582862,Habia_cristata:7.700582862):2.173905054,Habia_rubica:9.874487915):0.4094719704,(Chlorothraupis_stolzmanni:6.813523646,(Chlorothraupis_olivacea:5.115331811,(Chlorothraupis_carmioli:4.696644002,Chlorothraupis_frenata:4.696644002):0.4186878095):1.698191835):3.470436239):0.3231209168,(Habia_fuscicauda:5.578062145,Habia_gutturalis:5.578062145):5.029018657):5.703779618,(((Piranga_erythrocephala:11.91648161,(Piranga_leucoptera:11.5355813,(Piranga_hepatica:11.06619274,Piranga_rubriceps:11.06619274):0.4693885671):0.3809003104):1.156254982,((Piranga_flava:7.744791038,(Piranga_rubra:7.739686597,(Piranga_bidentata:5.642597884,(Piranga_olivacea:2.858046651,Piranga_ludoviciana:2.858046651):2.784551233):2.097088713):0.005104441671):3.450531776,(Piranga_roseogularis:10.06774296,Piranga_lutea:10.06774296):1.127579858):1.877413783):2.138847289,((Cardinalis_sinuatus:6.381818548,(Cardinalis_phoeniceus:3.585856703,Cardinalis_cardinalis:3.585856703):2.795961845):7.423599154,((Caryothraustes_canadensis:3.958895848,Caryothraustes_poliogaster:3.958895848):7.132200208,(Periporphyrus_erythromelas:8.282983349,Rhodothraupis_celaeno:8.282983349):2.808112706):2.714321645):1.406166184):1.099276535):0.994668826,(((((Passerina_amoena:4.5021616,Passerina_caerulea:4.5021616):3.481217773,(Passerina_cyanea:7.696522238,(Passerina_rositae:6.533713569,(Passerina_leclancherii:5.550486689,(Passerina_ciris:2.391356259,Passerina_versicolor:2.391356259):3.159130429):0.9832268806):1.162808669):0.2868571353):3.311831617,(((Amaurospiza_concolor:5.381523693,(Amaurospiza_carrizalensis:4.264599851,Amaurospiza_moesta:4.264599851):1.116923842):3.306381625,(Cyanocompsa_cyanoides:7.100645519,(Cyanocompsa_brissonii:3.938717983,Cyanoloxia_glaucocaerulea:3.938717983):3.161927536):1.587259798):1.920041035,Cyanocompsa_parellina:10.60794635):0.6872646378):1.114133141,Spiza_americana:12.40934413):2.863701607,(Granatellus_pelzelni:9.602858653,(Granatellus_venustus:7.762248521,Granatellus_sallaei:7.762248521):1.840610132):5.670187084):2.032483509):0.1608113969,((Pheucticus_melanocephalus:7.695821514,(Pheucticus_ludovicianus:7.601364327,(Pheucticus_chrysogaster:6.647282953,Pheucticus_chrysopeplus:6.647282953):0.9540813742):0.09445718625):0.8959883952,(Pheucticus_aureoventris:6.148685027,Pheucticus_tibialis:6.148685027):2.443124882):8.874530735):1.625803893):2.786651166):2.010335497,((Calcarius_lapponicus:16.41233003,((Calcarius_pictus:4.941318261,Calcarius_ornatus:4.941318261):9.616367837,Calcarius_mccownii:14.5576861):1.854643935):1.952605013,(Plectrophenax_hyperboreus:1.550821243,Plectrophenax_nivalis:1.550821243):16.8141138):5.524196154):3.496668894):3.212132214,((Dendronanthus_indicus:18.86153919,(((Motacilla_clara:4.54851954,Motacilla_capensis:4.54851954):3.02084294,Motacilla_flaviventris:7.56936248):2.203943514,((((Motacilla_madaraspatensis:3.720382695,Motacilla_cinerea:3.720382695):0.7762931259,((Motacilla_citreola:2.177369723,Motacilla_flava:2.177369723):1.445892305,Motacilla_alba:3.623262028):0.873413793):3.775754827,(Motacilla_aguimp:7.872495735,Motacilla_samveasnae:7.872495735):0.3999349127):0.6949760911,Motacilla_grandis:8.967406739):0.8058992554):9.088233193):3.966757207,(((((Anthus_bogotensis:15.08089984,Anthus_godlewskii:15.08089984):2.57126402,(Anthus_brachyurus:15.1939766,Anthus_longicaudatus:15.1939766):2.458187264):0.9792586554,((Anthus_novaeseelandiae:18.12706907,((Anthus_richardi:14.52146931,Anthus_vaalensis:14.52146931):3.602997066,((Anthus_sokokensis:15.11403034,Anthus_similis:15.11403034):2.479797417,Anthus_furcatus:17.59382776):0.5306386112):0.002602696798):0.001907320219,(Anthus_campestris:2.410797493,Anthus_berthelotii:2.410797493):15.7181789):0.5024461249):0.1073725436,(((((Anthus_roseatus:16.9725511,(Anthus_antarcticus:14.39282342,Anthus_crenatus:14.39282342):2.579727685):1.000616769,(Anthus_trivialis:14.54435574,(Anthus_hodgsoni:14.42821729,Anthus_sylvanus:14.42821729):0.1161384463):3.428812134):0.2169479266,(Anthus_cervinus:14.32831944,(((Anthus_spinoletta:1.261107081,Anthus_petrosus:1.261107081):12.81889541,(Anthus_pratensis:13.99918799,Anthus_chacoensis:13.99918799):0.08081450034):0.1282728305,Anthus_rubescens:14.20827532):0.120044113):3.861796361):0.4651092934,((Anthus_gutturalis:14.95200927,Anthus_lineiventris:14.95200927):3.408296736,(Anthus_caffer:17.91738772,((Anthus_gustavi:14.78758729,Anthus_hoeschi:14.78758729):2.736403671,(Anthus_pallidiventris:14.5822191,Anthus_nattereri:14.5822191):2.941771864):0.393396758):0.4429182867):0.2949190846):0.04859596473,((Anthus_spragueii:14.93662536,(Anthus_lutescens:14.81289927,Anthus_leucophrys:14.81289927):0.1237260813):3.372179391,((Anthus_nilghiriensis:16.97339098,(Anthus_correndera:14.94099826,Anthus_rufulus:14.94099826):2.032392717):1.114633328,(Anthus_chloris:17.02560408,(Anthus_melindae:15.28989619,Anthus_hellmayri:15.28989619):1.73570789):1.062420226):0.2207804404):0.3950163069):0.03497400395):2.841959505,(Tmetothylacus_tenellus:20.05253217,((Macronyx_grimwoodi:11.09159589,(Macronyx_aurantiigula:9.34423873,Macronyx_capensis:9.34423873):1.747357157):1.537019114,((Macronyx_croceus:9.075978322,Macronyx_fuellebornii:9.075978322):2.950106454,((Macronyx_flavicollis:9.034762276,Macronyx_ameliae:9.034762276):1.738536439,Macronyx_sharpei:10.77329871):1.252786062):0.6025302248):7.423917167):1.528222396):1.24754183):7.769635913):1.333492178):3.704648826,((((((((Pseudonigrita_cabanisi:2.121555293,Pseudonigrita_arnaudi:2.121555293):14.7717616,(((Foudia_rubra:4.504998122,(((Foudia_flavicans:3.260829078,Foudia_sechellarum:3.260829078):0.1867836192,Foudia_madagascariensis:3.447612697):0.8885660343,(Foudia_eminentissima:3.44604588,Foudia_omissa:3.44604588):0.8901328519):0.1688193909):3.045791073,((Quelea_quelea:4.992724563,Quelea_cardinalis:4.992724563):0.08763650648,Quelea_erythrops:5.08036107):2.470428126):7.620677227,(Anaplectes_rubriceps:15.10842075,(Euplectes_afer:7.122036787,(((Euplectes_capensis:4.131097047,(((Euplectes_hartlaubi:2.160483694,(Euplectes_jacksoni:1.503983575,(Euplectes_progne:0.9916330348,Euplectes_psammocromius:0.9916330348):0.5123505402):0.6565001193):1.361184508,(Euplectes_albonotatus:1.592958872,Euplectes_axillaris:1.592958872):1.92870933):0.1268558146,Euplectes_macroura:3.648524017):0.4825730301):0.6692965554,((((Euplectes_hordeaceus:0.9346209283,Euplectes_diadematus:0.9346209283):0.5033216338,(Euplectes_orix:0.7994482261,Euplectes_nigroventris:0.7994482261):0.638494336):1.44039013,Euplectes_ardens:2.878332692):0.5025876489,(Euplectes_franciscanus:2.949187667,Euplectes_gierowii:2.949187667):0.4317326731):1.419473262):1.747582697,Euplectes_aureus:6.547976299):0.5740604874):7.986383962):0.06304567424):1.72185047):0.1307743462,((((Malimbus_coronatus:7.98741678,(((Malimbus_cassini:5.910851974,Malimbus_rubricollis:5.910851974):1.399814597,Malimbus_racheliae:7.31066657):0.4519787842,Malimbus_malimbicus:7.762645355):0.2247714257):0.1008422817,Malimbus_erythrogaster:8.088259062):0.2576968903,(((Malimbus_nitens:5.802822707,Malimbus_ibadanensis:5.802822707):1.164464702,Malimbus_ballmanni:6.967287409):0.6092117899,Malimbus_scutatus:7.576499198):0.7694567538):2.958447911,((((Ploceus_spekei:9.875712064,(Ploceus_subpersonatus:8.651170387,Ploceus_preussi:8.651170387):1.224541678):1.016922588,(((((Ploceus_nelicourvi:9.404464295,Ploceus_benghalensis:9.404464295):0.9953175538,Ploceus_megarhynchus:10.39978185):0.2335149802,Ploceus_princeps:10.63329683):0.111660032,Ploceus_albinucha:10.74495686):0.1464991655,(((Ploceus_jacksoni:8.885025383,Ploceus_aureonucha:8.885025383):1.489920372,(Ploceus_bannermani:8.375585355,Ploceus_vitellinus:8.375585355):1.999360401):0.5027396658,(((Ploceus_flavipes:8.248794994,Ploceus_grandis:8.248794994):1.519062686,Ploceus_heuglini:9.76785768):1.095004027,((((Ploceus_burnieri:9.050906911,Ploceus_tricolor:9.050906911):1.734424911,((Ploceus_superciliosus:8.168635015,Ploceus_luteolus:8.168635015):2.37389226,((Ploceus_galbula:9.587634729,((Ploceus_velatus:0.2180384771,(Ploceus_capensis:0.1553350101,Ploceus_ocularis:0.1553350101):0.06270346696):7.902591802,Ploceus_katangae:8.120630279):1.467004451):0.7016068613,Ploceus_golandi:10.28924159):0.253285685):0.2428045461):0.03711755838,((Ploceus_bicolor:8.133316762,Ploceus_temporalis:8.133316762):2.217238495,(Ploceus_spekeoides:8.918777961,Ploceus_baglafecht:8.918777961):1.431777297):0.4718941227):0.02942888251,((((Ploceus_taeniopterus:0.3210690273,Ploceus_melanocephalus:0.3210690273):7.809642734,(Ploceus_rubiginosus:8.116833392,Ploceus_intermedius:8.116833392):0.01387836921):0.1013363594,Ploceus_cucullatus:8.23204812):2.330329324,((Ploceus_nicolli:8.861565588,Ploceus_batesi:8.861565588):1.241630223,Ploceus_xanthops:10.10319581):0.4591816339):0.2895008183):0.01098344482):0.01482371387):0.01377060494):0.001178626114):0.006486055577,(((Ploceus_dichrocephalus:9.179296884,Ploceus_olivaceiceps:9.179296884):1.594462278,(((Ploceus_xanthopterus:8.731556733,Ploceus_castanops:8.731556733):1.801117262,(Ploceus_melanogaster:9.909414271,(Ploceus_angolensis:8.791710765,Ploceus_nigrimentus:8.791710765):1.117703506):0.6232597242):0.1349768438,Ploceus_sanctithomae:10.66765084):0.1061083228):0.1152152717,((((Ploceus_ruweti:8.749365842,Ploceus_nigerrimus:8.749365842):1.685437883,(Ploceus_dorsomaculatus:8.97582243,Ploceus_insignis:8.97582243):1.458981295):0.3700144071,(((Ploceus_bertrandi:8.732523237,Ploceus_bojeri:8.732523237):1.106711523,Ploceus_subaureus:9.83923476):0.7481048513,(Ploceus_alienus:8.829532195,Ploceus_castaneiceps:8.829532195):1.757807416):0.2174785212):0.06306951902,(Ploceus_reichardi:10.80053365,(Ploceus_nigricollis:10.76077108,((Ploceus_aurantius:10.38920456,(((Ploceus_pelzelni:9.128643399,Ploceus_manyar:9.128643399):0.001333412531,Ploceus_philippinus:9.129976812):0.01057628934,Ploceus_hypoxanthus:9.140553101):1.248651462):0.2819796873,Ploceus_sakalava:10.67118425):0.08958683237):0.03976257018):0.06735399871):0.02108678268):0.01014627408):0.0001675970552,(Ploceus_weynsi:8.617185609,Ploceus_badius:8.617185609):2.282102696):0.4051155579):5.719687376):1.379824673,((Brachycope_anomala:13.97858528,Histurgops_ruficaudus:13.97858528):3.590304088,(Dinemellia_dinemelli:15.40013122,(Bubalornis_albirostris:1.726732164,Bubalornis_niger:1.726732164):13.67339905):2.168758153):0.8350265421):0.04097315743,((Philetairus_socius:9.377392644,((Plocepasser_mahali:4.533505351,(Plocepasser_rufoscapulatus:3.809797862,Plocepasser_superciliosus:3.809797862):0.7237074885):0.3622528336,Plocepasser_donaldsoni:4.895758184):4.48163446):4.720273052,(Sporopipes_frontalis:3.157219885,Sporopipes_squamifrons:3.157219885):10.94044581):4.347223373):0.8957224631,Amblyospiza_albifrons:19.34061153):2.296601033,(((((Amadina_erythrocephala:1.882653444,Amadina_fasciata:1.882653444):9.07077346,(((((Spermophaga_poliogenys:3.546335192,(Spermophaga_haematina:2.775888098,Spermophaga_ruficapilla:2.775888098):0.7704470944):4.156234529,((Pyrenestes_minor:3.221024019,Pyrenestes_sanguineus:3.221024019):0.8312179838,Pyrenestes_ostrinus:4.052242003):3.650327719):1.637165832,(((Uraeginthus_granatinus:4.225455358,Uraeginthus_ianthinogaster:4.225455358):2.158295838,(Uraeginthus_angolensis:1.690040087,(Uraeginthus_cyanocephalus:0.8267540863,Uraeginthus_bengalus:0.8267540863):0.8632860003):4.69371111):2.07695182,Clytospiza_monteiri:8.460703016):0.8790325375):0.1585006436,((((((Lagonosticta_umbrinodorsalis:1.397437709,Lagonosticta_sanguinodorsalis:1.397437709):1.453932379,Lagonosticta_virata:2.851370088):0.8306761129,Lagonosticta_rhodopareia:3.682046201):2.622819455,(Lagonosticta_rubricata:5.976904394,Lagonosticta_landanae:5.976904394):0.3279612613):0.7957634443,(Lagonosticta_rara:5.320092729,Lagonosticta_larvata:5.320092729):1.780536371):0.4152756073,((Lagonosticta_nitidula:2.205947689,Lagonosticta_rufopicta:2.205947689):1.770548426,Lagonosticta_senegala:3.976496115):3.539408592):1.98233149):1.061008853,(((Euschistospiza_dybowskii:5.742959688,Euschistospiza_cinereovinacea:5.742959688):1.955872127,(Hypargos_margaritatus:5.123668176,Hypargos_niveoguttatus:5.123668176):2.57516364):2.410036815,(Pytilia_melba:8.206307633,((Pytilia_lineata:1.101384239,Pytilia_afra:1.101384239):0.09019473058,(Pytilia_hypogrammica:0.2103435752,Pytilia_phoenicoptera:0.2103435752):0.981235394):7.014728664):1.902560997):0.4503764199):0.3941818536):1.084566122,(((Parmoptila_jamesoni:3.110867669,(Parmoptila_woodhousei:2.542697259,Parmoptila_rubrifrons:2.542697259):0.56817041):2.366974167,(Nigrita_canicapillus:4.837808123,((Nigrita_fusconotus:3.33573389,Nigrita_luteifrons:3.33573389):0.8497887091,Nigrita_bicolor:4.185522599):0.6522855243):0.6400337127):4.420698291,((Mandingoa_nitidula:6.42285528,((Cryptospiza_reichenovii:3.223217093,Cryptospiza_jacksoni:3.223217093):1.107011501,(Cryptospiza_shelleyi:3.314721047,Cryptospiza_salvadorii:3.314721047):1.015507546):2.092626687):2.668720081,((((Estrilda_charmosyna:7.155625925,Estrilda_quartinia:7.155625925):0.02172422776,Estrilda_melanotis:7.177350153):0.9910331229,(Estrilda_thomensis:7.34118541,Nesocharis_shelleyi:7.34118541):0.827197866):0.2897911929,(((Estrilda_astrild:6.220951035,Estrilda_nigriloris:6.220951035):1.615942892,((Estrilda_kandti:5.551345857,(Estrilda_nonnula:0.3744535739,Estrilda_atricapilla:0.3744535739):5.176892284):1.908536947,(Estrilda_troglodytes:7.00704505,((Nesocharis_ansorgei:6.992642854,(Estrilda_rhodopyga:5.779153806,Estrilda_poliopareia:5.779153806):1.213489048):0.009017138831,(Estrilda_paludicola:1.949523946,Estrilda_melpoda:1.949523946):5.052136047):0.005385057081):0.4528377544):0.3770111227):0.2234384304,((Estrilda_erythronotos:6.692303055,(Estrilda_perreini:6.647090486,(Estrilda_caerulescens:6.49481063,Estrilda_rufibarba:6.49481063):0.1522798564):0.04521256878):0.6263213845,Nesocharis_capistrata:7.318624439):0.741707918):0.397842111):0.6334008932):0.8069647657):2.139452898):2.053842939,((((Erythrura_coloria:7.497477746,Erythrura_gouldiae:7.497477746):1.243636302,((((Erythrura_tricolor:6.102926598,Erythrura_hyperythra:6.102926598):0.1246014397,Erythrura_trichroa:6.227528038):1.933076312,(Erythrura_regia:7.833721776,(Erythrura_kleinschmidti:7.427058155,(Erythrura_prasina:6.305605271,Erythrura_viridifacies:6.305605271):1.121452885):0.4066636209):0.326882574):0.359437717,(Erythrura_papuana:8.057913969,(Erythrura_pealii:7.713768178,(Erythrura_cyaneovirens:6.474346494,Erythrura_psittacea:6.474346494):1.239421684):0.3441457916):0.4621280981):0.2210719808):2.434832143,(((Ortygospiza_atricollis:3.677955132,Ortygospiza_fuscocrissa:3.677955132):1.248761664,(Ortygospiza_gabonensis:3.674492988,Ortygospiza_locustella:3.674492988):1.252223808):3.563089689,Heteromunia_pectoralis:8.489806485):2.686139706):2.767155972,(((Amandava_amandava:7.619713198,Amandava_subflava:7.619713198):1.774937356,Amandava_formosa:9.394650554):4.493862294,((Oreostruthus_fuliginosus:10.56789999,((Stagonopleura_bella:4.733131027,(Stagonopleura_guttata:3.70543347,Stagonopleura_oculata:3.70543347):1.027697557):5.491829279,((Emblema_pictum:8.105951856,((Poephila_personata:5.335052426,(Poephila_cincta:2.226436109,Poephila_acuticauda:2.226436109):3.108616317):1.66978593,((Neochmia_modesta:5.908890722,Neochmia_ruficauda:5.908890722):0.8222171358,(Neochmia_phaeton:5.086973594,Neochmia_temporalis:5.086973594):1.644134264):0.2737304982):1.1011135):0.1147093263,(Taeniopygia_guttata:7.029912419,Taeniopygia_bichenovii:7.029912419):1.190748763):2.004299123):0.3429396829):0.9557063442,((Padda_oryzivora:3.126880731,Padda_fuscata:3.126880731):7.366582212,((((((Lonchura_griseicapilla:8.764818005,Lonchura_leucosticta:8.764818005):0.9324602521,Lonchura_tristissima:9.697278257):0.5430313388,(((Lonchura_grandis:8.149538721,Lonchura_monticola:8.149538721):1.354756414,Lonchura_nigerrima:9.504295135):0.4362041552,Lonchura_stygia:9.94049929):0.2998103056):0.007141278542,Lonchura_leucogastra:10.24745087):0.005442798727,(((Lonchura_bicolor:1.230782293,Lonchura_nigriceps:1.230782293):1.2680451,Lonchura_fringilloides:2.498827393):3.766800465,Lonchura_cucullata:6.265627858):3.987265815):0.005517998494,((((Lonchura_flaviprymna:8.337742482,Lonchura_nevermanni:8.337742482):1.634082821,(Lonchura_forbesi:8.898076042,Lonchura_nana:8.898076042):1.073749261):0.2081214466,(((Lonchura_hunsteini:8.167894285,Lonchura_montana:8.167894285):1.242054346,Lonchura_teerinki:9.409948631):0.5127346826,(Lonchura_cantans:0.6702885045,Lonchura_malabarica:0.6702885045):9.252394809):0.2572634364):0.05874808113,((Lonchura_fuscans:10.14528909,(((Lonchura_caniceps:8.085434921,Lonchura_vana:8.085434921):1.305523023,Lonchura_ferruginosa:9.390957944):0.7029070098,(Lonchura_molucca:9.198950944,((Lonchura_spectabilis:7.731596863,(Lonchura_quinticolor:0.7808577481,Lonchura_castaneothorax:0.7808577481):6.950739115):0.09401633517,(Lonchura_malacca:1.166747984,(Lonchura_pallida:0.249065494,Lonchura_maja:0.249065494):0.9176824896):6.658865214):1.373337746):0.8949140093):0.05142413254):0.04997067261,((Lonchura_punctulata:9.007254261,(Lonchura_melaena:7.882350147,Lonchura_atricapilla:7.882350147):1.124904114):0.02028290055,((Lonchura_kelaarti:0.7415720926,Lonchura_striata:0.7415720926):0.4863537811,Lonchura_leucogastroides:1.227925874):7.799611288):1.167722597):0.04343507239):0.01971684053):0.2350512712):1.03014339):2.364906515):0.05458931606):0.1487338017):5.530960533,((((Vidua_macroura:6.759311411,((Vidua_maryae:5.7996182,Vidua_nigeriae:5.7996182):0.7510838638,((Vidua_paradisaea:0.7248437516,Vidua_obtusa:0.7248437516):0.6884138866,(Vidua_interjecta:0.4508848894,Vidua_orientalis:0.4508848894):0.9623727487):5.137444426):0.2086093471):0.615115858,(Vidua_togoensis:6.390339734,(Vidua_regia:5.135009343,((Vidua_fischeri:1.891119572,(Vidua_wilsoni:0.4008608343,Vidua_camerunensis:0.4008608343):1.490258738):3.154416907,(Vidua_raricola:4.856145112,((Vidua_chalybeata:4.825160599,Vidua_codringtoni:4.825160599):0.01362348372,Vidua_purpurascens:4.838784082):0.01736102958):0.1893913674):0.08947286332):1.255330391):0.9840875353):0.3649375148,((Vidua_funerea:5.894913366,Vidua_hypocherina:5.894913366):1.013451819,Vidua_larvaticola:6.908365185):0.8309995994):9.312764197,Anomalospiza_imberbis:17.05212898):2.570667517):2.014416067):11.07913387,((Prunella_koslowi:18.72524255,(Prunella_himalayana:18.1818481,((((Prunella_montanella:6.993724151,Prunella_rubida:6.993724151):1.569130008,((Prunella_collaris:0.4906385177,Prunella_modularis:0.4906385177):7.087901606,Prunella_fulvescens:7.578540123):0.9843140356):0.3866486382,Prunella_atrogularis:8.949502797):7.024675661,(Prunella_strophiata:14.291524,Prunella_immaculata:14.291524):1.682654455):2.207669645):0.5433944417):1.146248736,((Prunella_fagani:13.7997465,Prunella_rubeculoides:13.7997465):2.898206812,Prunella_ocularis:16.69795331):3.173537972):12.84485516):2.919726872):3.889450127):0.09787455667):1.904050825,(Modulatrix_orostruthus:11.09379838,Modulatrix_stictigula:11.09379838):30.43365044):2.255965433):0.9212011984):2.52706784):1.082615187):2.197508249):2.964771929):3.627837516):9.87237777):10.40176404):1.178634466):2.234553235,(((((((((Tyto_aurantia:25.45919873,(Tyto_soumagnei:20.87469041,Tyto_tenebricosa:20.87469041):4.584508319):3.091966357,(Tyto_sororcula:22.30080894,Tyto_nigrobrunnea:22.30080894):6.250356144):0.7661106658,Tyto_manusi:29.31727575):0.0153724044,(Tyto_novaehollandiae:12.97346799,(Tyto_longimembris:2.244290138,Tyto_capensis:2.244290138):10.72917785):16.35918017):1.287104577,(Tyto_inexspectata:26.57475029,(Tyto_glaucops:23.16337073,(Tyto_rosenbergii:22.5710401,Tyto_alba:22.5710401):0.5923306311):3.41137956):4.045002439):14.95163378,(Phodilus_badius:18.03510839,Phodilus_prigoginei:18.03510839):27.53627812):18.36641058,(((Micrathene_whitneyi:36.25108358,(((((Athene_noctua:18.87949016,Athene_cunicularia:18.87949016):1.011875052,Athene_brama:19.89136521):4.214256322,Heteroglaux_blewitti:24.10562154):5.696362111,((((Glaucidium_siju:21.43900586,Glaucidium_cuculoides:21.43900586):0.8709914889,Glaucidium_capense:22.30999735):2.143978915,((((((Glaucidium_jardinii:3.153059447,Glaucidium_bolivianum:3.153059447):4.703292501,Glaucidium_hardyi:7.856351948):11.9847178,(((Glaucidium_sanchezi:14.25015453,Glaucidium_nanum:14.25015453):0.06681924492,Glaucidium_griseiceps:14.31697377):5.498878093,((Glaucidium_peruanum:16.46822271,Glaucidium_parkeri:16.46822271):0.02839846419,Glaucidium_brasilianum:16.49662118):3.319230688):0.02521788779):2.022668547,(Glaucidium_minutissimum:19.43593921,(((Glaucidium_radiatum:17.80295035,Glaucidium_mooreorum:17.80295035):1.598555193,Glaucidium_californicum:19.40150555):0.004135635377,Glaucidium_gnoma:19.40564118):0.03029802771):2.42779909):1.579126949,((((Glaucidium_albertinum:17.9414718,Glaucidium_palmarum:17.9414718):1.989477127,Glaucidium_brodiei:19.93094893):0.756492946,Glaucidium_nubicola:20.68744187):1.180817053,(Glaucidium_castaneum:17.49496842,Glaucidium_perlatum:17.49496842):4.373290508):1.574606325):0.4107639687,((Glaucidium_castanonotum:21.91223264,(Glaucidium_passerinum:20.80435834,(Glaucidium_costaricanum:16.82183235,Glaucidium_castanopterum:16.82183235):3.982525987):1.107874299):0.2651922454,(Glaucidium_sjostedti:17.96434453,Glaucidium_tephronotum:17.96434453):4.213080351):1.676204334):0.6003470494):1.46989398,Surnia_ulula:25.92387025):3.8781134):2.549816072,((Aegolius_acadicus:13.50929134,(Aegolius_harrisii:12.06781818,Aegolius_ridgwayi:12.06781818):1.441473167):3.694205361,Aegolius_funereus:17.20349671):15.14830301):3.899283859):5.124953135,((((Gymnoglaux_lawrencii:25.75621623,((((((Scotopelia_bouvieri:4.505703022,Scotopelia_ussheri:4.505703022):0.8183594864,Scotopelia_peli:5.324062508):12.11345144,(Bubo_vosseleri:15.63549553,Bubo_lacteus:15.63549553):1.802018424):0.7090013709,((Bubo_nipalensis:12.78227121,((Ketupa_blakistoni:6.505786294,Ketupa_ketupu:6.505786294):2.431798578,(Ketupa_flavipes:6.844826015,Ketupa_zeylonensis:6.844826015):2.092758857):3.844686334):4.647222654,(Bubo_leucostictus:13.77804723,Bubo_philippensis:13.77804723):3.65144663):0.7170214626):0.2651027917,((((Bubo_ascalaphus:13.69642838,(Bubo_bubo:13.63992408,Bubo_shelleyi:13.63992408):0.05650429298):0.1082128465,Bubo_capensis:13.80464122):2.775002826,((Bubo_africanus:13.13692812,(Bubo_bengalensis:12.76442865,Bubo_poensis:12.76442865):0.3724994681):1.700298822,Bubo_cinerascens:14.83722694):1.742417105):0.906122814,((Bubo_magellanicus:3.216235289,Bubo_virginianus:3.216235288):12.368598,((Bubo_coromandus:13.9928501,Bubo_sumatranus:13.9928501):1.507803096,Bubo_scandiaca:15.50065319):0.08418008996):1.900933579):0.9258512509):5.919271432,(((Pulsatrix_melanota:11.68145862,(Pulsatrix_perspicillata:11.4134754,Pulsatrix_koeniswaldiana:11.4134754):0.2679832131):7.081593846,(Lophostrix_cristata:10.47989294,Jubula_lettii:10.47989294):8.283159525):3.820733951,(((Strix_virgata:9.497252054,(Strix_rufipes:7.637959265,Strix_varia:7.637959265):1.859292789):6.140910084,((Strix_hylophila:13.7574568,Strix_occidentalis:13.7574568):1.709672946,Strix_chacoensis:15.46712975):0.1710323891):1.222030087,(Strix_woodfordii:16.49840468,((Strix_butleri:14.37897798,((Strix_nebulosa:12.19803281,Strix_seloputo:12.19803281):2.090483157,(Strix_ocellata:11.80575347,Strix_leptogrammica:11.80575347):2.4827625):0.09046201278):2.109416747,((Strix_albitarsis:13.91013947,Strix_aluco:13.91013947):2.314864327,(Strix_nigrolineata:15.6169275,(Strix_huhula:14.38861113,(Strix_uralensis:11.75440787,(Strix_fulvescens:11.72783727,Strix_davidi:11.72783727):0.02657059989):2.634203256):1.228316372):0.6080762956):0.2633909385):0.0100099538):0.3617875406):5.723594188):1.747103133):1.425326682):7.200666129,((Otus_alfredi:31.00611256,Otus_flammeolus:31.00611256):1.063058309,(((Megascops_trichopsis:12.54881266,Megascops_barbarus:12.54881266):1.99238417,(Megascops_albogularis:14.44622992,(Megascops_cooperi:14.42238046,((Megascops_koepckeae:12.1051557,Megascops_colombianus:12.1051557):2.243787542,((Megascops_choliba:12.84303896,Megascops_nudipes:12.84303896):1.271387547,Megascops_ingens:14.11442651):0.2345167288):0.07343722145):0.02384945979):0.09496691347):0.1337295165,(((Megascops_sanctaecatarinae:12.44374698,((Megascops_seductus:10.69230263,Megascops_asio:10.69230263):1.643914805,(Megascops_marshalli:10.46152544,Megascops_kennicottii:10.46152544):1.874691993):0.107529548):0.887395815,(((Megascops_watsonii:4.131796046,Megascops_atricapilla:4.131796046):6.458038101,Megascops_clarkii:10.58983415):0.97081559,(Megascops_roboratus:8.133719851,Megascops_guatemalae:8.133719851):3.426929886):1.770493062):0.2271934325,(Megascops_petersoni:10.45359272,Megascops_hoyi:10.45359272):3.104743506):1.116590119):17.39424452):0.8877114857):1.431858004,((Otus_manadensis:28.24891794,(Otus_collari:24.06762105,Otus_beccarii:24.06762105):4.181296884):6.086876448,(((((Pseudoscops_grammicus:3.192360248,Pseudoscops_clamator:3.192360248):8.119626633,Asio_abyssinicus:11.31198688):1.811740944,(Asio_otus:12.43745231,(Nesasio_solomonensis:10.39293489,Asio_madagascariensis:10.39293489):2.044517424):0.6862755131):0.5422895652,((Asio_stygius:9.698441666,Asio_capensis:9.698441666):1.121528271,Asio_flammeus:10.81996994):2.846047453):20.45056136,(Otus_fuliginosus:34.05440785,((Otus_leucotis:30.27001868,Otus_magicus:30.27001868):3.243748948,(Otus_enganensis:32.31101415,Ptilopsis_granti:32.31101415):1.202753484):0.5406402248):0.06217089431):0.219215637):0.05294597629):0.06208489346,(((((Otus_scops:22.41748829,((Otus_mindorensis:22.24308982,Otus_senegalensis:22.24308982):0.07781882852,Otus_pembaensis:22.32090865):0.09657964118):9.983480685,(((((Otus_sagittatus:18.42333936,Otus_moheliensis:18.42333936):0.08206222402,Otus_pauliani:18.50540159):6.256681014,((Otus_capnodes:18.84352819,((Otus_mantananensis:18.79738861,Otus_mayottensis:18.79738861):0.04224325964,Otus_rutilus:18.83963187):0.003896322591):0.05455372674,(Otus_sunia:2.713785123,Otus_insularis:2.713785123):16.18429679):5.864000687):4.823771325,((Otus_mirus:16.06056774,Otus_alius:16.06056774):7.791963691,((Otus_silvicola:18.61813665,Otus_siaoensis:18.61813665):1.540480226,Otus_longicornis:20.15861688):3.693914559):5.733322492):0.5258265791,(Otus_angelinae:19.1024939,Otus_elegans:19.1024939):11.00918661):2.289288466):1.081861848,(Otus_spilocephalus:28.97028882,((((Otus_brookii:18.42733146,Otus_semitorques:18.42733146):4.589894976,Otus_icterorhynchus:23.01722644):0.0001556938097,Otus_megalotis:23.01738213):5.935316992,(Mimizuku_gurneyi:25.21861875,((Otus_lettia:21.94485986,((Otus_hartlaubi:21.93045552,Otus_lempiji:21.93045552):0.005754760794,Otus_bakkamoena:21.93621028):0.00864958225):3.261413863,Otus_rufescens:25.20627372):0.01234502112):3.73408038):0.01758969762):4.512541997):0.1788432296,(Otus_thilohoffmanni:23.38245741,Otus_brucei:23.3824574):10.27921665):0.4088478499,((Otus_podarginus:28.93476935,((Otus_mentawi:21.72685085,Otus_balli:21.72685086):5.000142163,Otus_umbra:26.72699302):2.207776329):0.9670896349,Otus_ireneae:29.90185898):4.168662918):0.3803033557):6.925211457):3.863046904,((Uroglaux_dimorpha:11.2559787,Xenoglaux_loweryi:11.2559787):15.71913411,((Ninox_scutulata:14.76590086,Ninox_odiosa:14.76590086):3.240576629,(((Ninox_superciliaris:15.43704892,(Ninox_variegata:13.84909839,Ninox_philippensis:13.84909839):1.587950528):2.056838434,((Ninox_theomacha:16.26408937,(((Ninox_punctulata:13.30202359,Ninox_strenua:13.30202359):2.043114656,Ninox_meeki:15.34513825):0.01684921661,Ninox_rufa:15.36198746):0.9021019068):0.8052348633,(Ninox_sumbaensis:14.91956527,(Ninox_burhani:12.48561578,Ninox_ochracea:12.48561578):2.433949489):2.149758961):0.4245631231):0.1616038984,(((Ninox_connivens:11.07561874,Ninox_ios:11.07561874):3.414290575,(Ninox_rudolfi:12.37999583,(Ninox_novaeseelandiae:12.33977641,((Ninox_natalis:4.950022119,Ninox_boobook:4.950022119):7.388986468,(Ninox_jacquinoti:11.98686058,Ninox_squamipila:11.98686058):0.3521480027):0.0007678244594):0.04021941741):2.109913482):1.406265682,Ninox_affinis:15.89617499):1.759316261):0.3509862367):8.968635318):18.26397081):18.69871347):14.27276145,((((((Apalharpactes_mackloti:9.339756515,Apalharpactes_reinwardtii:9.339756515):22.21075009,((((((Harpactes_ardens:11.4263492,((Harpactes_diardii:11.31994062,Harpactes_erythrocephalus:11.31994062):0.08941248504,Harpactes_whiteheadi:11.40935311):0.01699608991):0.4418673873,Harpactes_kasumba:11.86821659):0.1346406043,Harpactes_wardi:12.00285719):1.787951544,Harpactes_fasciatus:13.79080873):5.580070592,Harpactes_oreskios:19.37087933):0.7535193417,(Harpactes_orrhophaeus:10.6717048,Harpactes_duvaucelii:10.6717048):9.452693866):11.42610794):0.2322684354,((Apaloderma_narina:4.121514885,Apaloderma_aequatoriale:4.121514885):6.355014531,Apaloderma_vittatum:10.47652942):21.30624563):0.4385013847,((((Trogon_clathratus:10.02574732,(Trogon_comptus:6.704694955,(Trogon_melanurus:5.34403246,Trogon_massena:5.34403246):1.360662495):3.321052369):9.114626304,((((Trogon_chionurus:0.2894071968,Trogon_viridis:0.2894071968):3.487908092,Trogon_bairdii:3.777315288):4.817490315,(Trogon_citreolus:1.117790548,Trogon_melanocephalus:1.117790548):7.477015055):10.04038071,(((Trogon_curucui:15.64117907,Trogon_caligatus:15.64117907):2.850501463,(Trogon_mesurus:15.51702793,Trogon_violaceus:15.51702793):2.974652596):0.003301127322,Trogon_surrucura:18.49498166):0.1402046576):0.5051873139):1.325738177,((Trogon_elegans:12.30150097,(((Trogon_collaris:1.023730593,Trogon_aurantiiventris:1.023730593):8.029563985,Trogon_personatus:9.053294578):1.782324633,Trogon_mexicanus:10.83561921):1.465881754):2.541233872,Trogon_rufus:14.84273484):5.623376968):5.02050059,(Priotelus_temnurus:13.40620851,Priotelus_roseigaster:13.40620851):12.08040389):6.734664034):0.9281015949,((((Pharomachrus_antisianus:0.3436772675,Pharomachrus_fulgidus:0.3436772675):5.735246135,(Pharomachrus_auriceps:4.871673843,Pharomachrus_pavoninus:4.871673843):1.20724956):7.134775059,Pharomachrus_mocinno:13.21369846):5.93248212,Euptilotis_neoxenus:19.14618058):14.00319744):41.09425647,(((((Tockus_camurus:19.91872083,(((((Tockus_bradfieldi:15.77419119,Tockus_hemprichii:15.77419119):2.453208184,Tockus_leucomelas:18.22739938):0.003115961716,Tockus_jacksoni:18.23051534):1.217331625,(Tockus_erythrorhynchus:15.56200744,Tockus_deckeni:15.56200744):3.885839519):0.005030650847,(Tockus_flavirostris:10.27239864,Tockus_monteiri:10.27239864):9.180478976):0.4658432164):0.3486252427,Tockus_hartlaubi:20.26734607):0.6156946151,((Tockus_pallidirostris:17.21782483,(Tockus_fasciatus:8.363184584,Tockus_alboterminatus:8.363184584):8.854640249):0.5164382786,Tockus_nasutus:17.73426311):3.148777577):15.54209844,(((((Bycanistes_bucinator:9.871929999,((((Bycanistes_subcylindricus:3.299331811,Bycanistes_brevis:3.299331811):3.996380154,Bycanistes_fistulator:7.295711965):1.62228128,Bycanistes_albotibialis:8.917993245):0.605034283,Bycanistes_cylindricus:9.523027528):0.3489024703):4.921709359,(Ceratogymna_atrata:6.129053488,Ceratogymna_elata:6.129053488):8.66458587):4.443797907,Tropicranus_albocristatus:19.23743726):3.969898364,((Ocyceros_griseus:10.09218951,Ocyceros_birostris:10.09218951):2.732774797,Ocyceros_gingalensis:12.82496431):10.38237132):8.500548137,(((((Anthracoceros_albirostris:15.96876272,(Anthracoceros_montani:13.00550205,Anthracoceros_coronatus:13.00550205):2.963260669):2.21149995,(Anthracoceros_malayanus:13.78047115,Anthracoceros_marchei:13.78047115):4.399791517):4.241870732,(Anorrhinus_galeritus:13.79626383,(Anorrhinus_austeni:6.738499128,Anorrhinus_tickelli:6.738499128):7.057764704):8.62586957):8.153393033,(Rhinoplax_vigil:17.52439056,((Buceros_hydrocorax:7.850405828,Buceros_rhinoceros:7.850405828):1.956348224,Buceros_bicornis:9.806754053):7.717636505):13.05113588):0.7625089168,(((Aceros_waldeni:18.14904141,Aceros_everetti:18.14904141):7.194321455,Aceros_comatus:25.34336286):0.7067837956,((Aceros_nipalensis:21.81005081,(Aceros_subruficollis:18.15808465,Aceros_narcondami:18.15808465):3.651966161):1.312236268,((Aceros_corrugatus:11.82569631,(((Penelopides_panini:7.358052292,(Penelopides_exarhatus:6.3341696,Penelopides_manillae:6.3341696):1.023882692):0.5849609177,Penelopides_affinis:7.94301321):0.4624072411,(Penelopides_samarensis:6.394860117,Penelopides_mindorensis:6.394860117):2.010560335):3.420275856):7.244924809,(((Aceros_plicatus:16.69142155,Aceros_leucocephalus:16.69142155):0.1623725151,Aceros_undulatus:16.85379407):0.7014799662,Aceros_cassidix:17.55527404):1.515347081):4.051665963):2.927859578):5.287888695):0.3698484143):4.71725536):34.77242649,((((Meropogon_forsteni:15.31426487,((Merops_breweri:13.59795121,((Merops_boehmi:11.8590067,(((Merops_nubicus:6.693104446,(((Merops_ornatus:3.249559721,Merops_apiaster:3.249559721):0.3452557294,((Merops_persicus:1.281924308,Merops_superciliosus:1.281924308):1.341644378,Merops_philippinus:2.623568686):0.9712467642):2.359354186,(Merops_orientalis:5.035111159,(Merops_viridis:2.7104011,Merops_leschenaulti:2.7104011):2.324710059):0.9190584766):0.7389348107):0.9923483069,Merops_malimbicus:7.685452753):2.886101251,(Merops_albicollis:10.19397687,Merops_revoilii:10.19397687):0.3775771308):1.287452697):0.3416231746,((Merops_muelleri:5.675108841,Merops_gularis:5.675108841):5.262947197,((Merops_hirundineus:10.48895033,Merops_nubicoides:10.48895033):0.2042475954,((Merops_variegatus:2.125910515,Merops_pusillus:2.125910515):1.457368594,Merops_oreobates:3.58327911):7.109918815):0.2448581126):1.262573838):1.397321338):0.2102013609,(Merops_bullockoides:5.27923174,Merops_bulocki:5.27923174):8.528920835):1.506112295):30.09740907,(Nyctyornis_athertoni:12.77899824,Nyctyornis_amictus:12.77899824):32.6326757):16.13012889,((((((Coracias_caudatus:5.159573132,(Coracias_abyssinicus:4.198383703,Coracias_garrulus:4.198383703):0.9611894297):6.33711136,Coracias_benghalensis:11.49668449):2.421322002,Coracias_cyanogaster:13.91800649):2.087671627,(Coracias_spatulatus:14.36433303,(Coracias_naevia:12.03763038,Coracias_temminckii:12.03763038):2.326702648):1.641345088):8.502400038,((Eurystomus_gularis:12.5066044,(Eurystomus_orientalis:5.561749147,Eurystomus_glaucurus:5.561749147):6.944855253):1.056293666,Eurystomus_azureus:13.56289807):10.94518009):36.02483146,(((((Ceyx_pictus:5.771444469,Ceyx_lecontei:5.771444469):6.867772104,((Alcedo_leucogaster:7.611782994,(Alcedo_vintsioides:4.718452602,Alcedo_cristata:4.718452602):2.893330392):1.941189051,Ceyx_madagascariensis:9.552972046):3.086244527):1.040576018,(((((Alcedo_atthis:5.103127575,Alcedo_coerulescens:5.103127575):1.2542325,(Alcedo_quadribrachys:3.211928326,Alcedo_semitorquata:3.211928326):3.145431749):1.594274534,(Alcedo_hercules:4.04384713,Alcedo_meninting:4.04384713):3.907787479):2.519087371,Alcedo_euryzona:10.47072198):2.227542617,(((Alcedo_pusilla:5.149383989,(Alcedo_azurea:1.605553529,Alcedo_websteri:1.605553529):3.54383046):3.250338145,((Ceyx_melanurus:6.082761474,(Ceyx_lepidus:3.837784784,(Alcedo_cyanopectus:2.02905537,Alcedo_argentata:2.02905537):1.808729415):2.244976689):0.1278040631,(Ceyx_rufidorsa:0.7053747927,Ceyx_erithaca:0.7053747927):5.505190744):2.189156597):2.581806573,Ceyx_fallax:10.98152871):1.716735889):0.9815279944):21.58916758,((Lacedo_pulchella:30.34683595,((((((Actenoides_hombroni:8.716790053,Actenoides_monachus:8.716790052):1.80367546,(Actenoides_bougainvillei:8.135191253,Actenoides_concretus:8.135191253):2.385274259):0.3519106948,Actenoides_lindsayi:10.87237621):0.2526017045,Actenoides_princeps:11.12497791):17.23888759,((((((Dacelo_leachii:2.020331352,Dacelo_novaeguineae:2.020331352):1.57003201,(Dacelo_gaudichaud:3.112836368,Dacelo_tyro:3.112836368):0.4775269938):23.61118702,(Caridonax_fulgidus:27.10007058,Clytoceyx_rex:27.10007058):0.10147981):0.4103221695,Melidora_macrorrhina:27.61187256):0.5322132994,((((Tanysiptera_carolinae:9.029218574,((Tanysiptera_danae:7.379820112,Tanysiptera_galatea:7.379820112):1.107626742,Tanysiptera_ellioti:8.487446854):0.5417717201):0.5140130169,(Tanysiptera_hydrocharis:8.557907769,(Tanysiptera_nympha:7.282193371,Tanysiptera_riedelii:7.282193371):1.275714398):0.9853238217):0.06417455593,Tanysiptera_sylvia:9.607406147):2.51835799,Cittura_cyanotis:12.12576414):16.01832172):0.1401386284,((Syma_megarhyncha:4.653789722,Syma_torotoro:4.653789722):7.455942526,(((Todiramphus_albonotatus:8.315549857,Todiramphus_nigrocyaneus:8.315549857):2.233743777,(((((Todiramphus_enigma:8.120530158,Todiramphus_leucopygius:8.120530158):1.292173792,Todiramphus_saurophaga:9.41270395):0.7737884046,(((Todiramphus_chloris:8.073668273,Todiramphus_cinnamominus:8.073668273):0.02091340975,Todiramphus_sanctus:8.094581683):1.250833495,(Todiramphus_ruficollaris:7.650225251,(Todiramphus_tutus:1.24518431,Todiramphus_macleayii:1.24518431):6.405040941):1.695189926):0.8410771763):0.2210356542,(Todiramphus_pyrrhopygius:8.299203189,Todiramphus_gambieri:8.299203189):2.10832482):0.05759386341,Todiramphus_godeffroyi:10.46512187):0.08417176269):0.1331574522,(Todiramphus_diops:10.53925355,(((Todiramphus_veneratus:8.353121444,Todiramphus_recurvirostris:8.353121444):1.923324002,(Todiramphus_winchelli:8.95321201,Todiramphus_farquhari:8.95321201):1.323233436):0.230684658,(Todiramphus_australasia:9.536267031,(Todiramphus_lazuli:8.365782609,Todiramphus_funebris:8.365782609):1.170484422):0.9708630733):0.03212344533):0.1431975375):1.427281161):16.17449224):0.07964101583):1.013825557,(((Pelargopsis_amauroptera:6.10068618,Pelargopsis_capensis:6.10068618):1.594332278,Pelargopsis_melanorhyncha:7.695018458):8.181611217,(((Halcyon_leucocephala:11.81985086,(Halcyon_cyanoventris:9.41301883,Halcyon_pileata:9.41301883):2.406832032):0.6722808856,(((Halcyon_chelicuti:9.252787323,Halcyon_badia:9.252787323):1.076541025,(Halcyon_malimbica:4.545797489,Halcyon_senegalensis:4.545797489):5.78353086):0.7136145153,Halcyon_coromanda:11.04294286):1.449188883):0.1697538895,(Halcyon_smyrnensis:11.01545623,(Halcyon_senegaloides:9.298035045,Halcyon_albiventris:9.298035045):1.717421181):1.64642941):3.214744038):13.50106138):0.9691448931):3.687900283,((Ceryle_rudis:21.72998176,(((Chloroceryle_americana:6.635945109,Chloroceryle_inda:6.635945109):2.75838565,Chloroceryle_aenea:9.394330758):4.540258541,Chloroceryle_amazona:13.9345893):7.795392464):1.40188752,(((Megaceryle_lugubris:8.926195672,Megaceryle_alcyon:8.926195672):0.4832233358,Megaceryle_torquata:9.409419008):3.618093787,Megaceryle_maxima:13.0275128):10.10435649):10.90286695):1.234223934):11.35638124,((((Momotus_mexicanus:6.476523946,(Momotus_aequatorialis:5.209722776,Momotus_momota:5.209722776):1.26680117):2.147679609,Baryphthengus_ruficapillus:8.624203556):14.31083497,(Aspatha_gularis:18.66467786,Baryphthengus_martii:18.66467786):4.270360667):15.55782324,(Eumomota_superciliosa:24.69056078,((Electron_carinatum:8.236633645,Electron_platyrhynchum:8.236633645):13.93836643,Hylomanes_momotula:22.17500008):2.515560705):13.80230098):8.132479645):13.90756821):1.008893216):7.633978713,((((((((Nystalus_radiatus:11.64464859,(Nystalus_maculatus:9.522689396,Nystalus_striolatus:9.522689396):2.121959192):0.8205578751,Nystalus_chacuru:12.46520646):13.29617869,Bucco_tamatia:25.76138515):0.373409058,Bucco_capensis:26.13479421):6.455679921,(((Monasa_atra:10.36831177,Monasa_nigrifrons:10.36831177):3.400159792,(Monasa_flavirostris:10.53668747,Monasa_morphoeus:10.53668747):3.231784092):17.93115796,(Bucco_noanamae:28.70752566,(Bucco_macrodactylus:24.42974835,Chelidoptera_tenebrosa:24.42974835):4.277777302):2.992103865):0.89084461):7.962250744,(((Hapaloptila_castanea:20.264142,(Micromonacha_lanceolata:16.41852206,Hypnelus_ruficollis:16.41852206):3.845619937):8.168223204,(((Nonnula_rubecula:13.01683858,Nonnula_brunnea:13.01683858):4.130766616,((Nonnula_sclateri:15.40611797,(Nonnula_ruficapilla:12.87853453,Nonnula_amaurocephala:12.87853453):2.527583439):0.902998072,Nonnula_frontalis:16.30911604):0.8384891513):9.865410804,(((Notharchus_pectoralis:12.42018391,Notharchus_tectus:12.42018391):2.660524655,Notharchus_hyperrhynchus:15.08070856):1.798596975,(Notharchus_ordii:14.68940749,(Notharchus_macrorhynchos:12.22590782,Notharchus_swainsoni:12.22590782):2.463499676):2.189898044):10.13371046):1.419349209):5.191592328,(((Malacoptila_striata:17.97145841,Malacoptila_fusca:17.97145841):4.702824485,(Malacoptila_mystacalis:17.23185799,Malacoptila_rufa:17.23185799):5.442424909):1.628155258,((Malacoptila_panamensis:17.71707068,Malacoptila_fulvogularis:17.71707068):3.784638158,Malacoptila_semicincta:21.50170884):2.80072932):9.321519376):6.928767342):5.426216618,((Brachygalba_goeringi:19.63401628,((Brachygalba_lugubris:14.83327673,Brachygalba_salmoni:14.83327673):3.338564126,Brachygalba_albogularis:18.17184086):1.462175423):18.95342436,(Jacamaralcyon_tridactyla:36.93078311,(((Galbula_ruficauda:18.11997406,((((Galbula_leucogastra:15.60093978,(Galbula_albirostris:13.08902103,Galbula_galbula:13.08902103):2.51191875):1.414669457,(Galbula_chalcothorax:14.71029155,(Galbula_cyanescens:10.3858726,Galbula_pastazae:10.3858726):4.324418943):2.305317691):0.4573612689,Galbula_tombacea:17.47297051):0.5784673529,(Galbula_dea:13.67940716,Galbula_cyanicollis:13.67940716):4.372030695):0.06853620525):5.315737723,(Galbalcyrhynchus_leucotis:9.596830711,Galbalcyrhynchus_purusianus:9.596830711):13.83888108):5.717461179,Jacamerops_aureus:29.15317297):7.77761014):1.656657541):7.391500847):14.70328432,(((((((((Pogoniulus_simplex:13.05482589,(Pogoniulus_leucomystax:12.32660374,(Pogoniulus_subsulphureus:10.54891261,Pogoniulus_bilineatus:10.54891261):1.777691128):0.7282221545):0.346338291,(((Pogoniulus_pusillus:9.359980662,Pogoniulus_makawai:9.359980661):0.3679831116,(Pogoniulus_chrysoconus:5.052641827,Pogoniulus_scolopaceus:5.052641827):4.675321946):0.7872757723,Pogoniulus_atroflavus:10.51523955):2.885924636):1.014058393,Pogoniulus_coryphaeus:14.41522257):3.636749661,(Tricholaema_hirsuta:13.13111845,((((Tricholaema_diademata:10.20721709,(Lybius_rubrifacies:10.0999992,Tricholaema_leucomelas:10.0999992):0.1072178894):1.384682359,Tricholaema_melanocephala:11.59189945):0.4274321735,Lybius_rolleti:12.01933163):0.7582253064,(((Lybius_guifsobalito:10.48674542,(Lybius_chaplini:8.885208868,Tricholaema_lacrymosa:8.885208868):1.601536548):1.378538024,((Lybius_vieilloti:8.745920372,Tricholaema_frontata:8.745920372):2.072936667,(Lybius_torquatus:9.320209842,Lybius_minor:9.320209842):1.498647197):1.046426401):0.4372064955,(Lybius_leucocephalus:10.39790624,(((Lybius_dubius:8.818493331,Lybius_undatus:8.818493331):0.08955031052,Lybius_bidentatus:8.908043642):0.1140488355,Lybius_melanopterus:9.022092477):1.375813762):1.904583696):0.4750669974):0.3535615139):4.920853789):2.348881516,((((Stactolaema_whytii:3.276617621,Stactolaema_leucotis:3.276617621):4.142455882,((Gymnobucco_bonapartei:3.762301604,Gymnobucco_peli:3.762301604):1.015873401,(Gymnobucco_sladeni:3.615273353,Gymnobucco_calvus:3.615273353):1.162901651):2.640898498):7.473904831,(Stactolaema_anchietae:10.74044226,Stactolaema_olivacea:10.74044226):4.152536071):1.951142586,Buccanodon_duchaillui:16.84412092):3.556732831):5.713271253,(((Trachyphonus_usambiro:1.451304917,Trachyphonus_darnaudii:1.451304917):6.978776391,Trachyphonus_erythrocephalus:8.430081308):6.585721022,((Trachyphonus_margaritatus:12.33660864,Trachyphonus_purpuratus:12.33660864):1.736355805,Trachyphonus_vaillantii:14.07296445):0.942837885):11.09832267):2.845783778,((((Ramphastos_toco:6.870472357,(((Ramphastos_swainsonii:1.043767585,Ramphastos_ambiguus:1.043767585):1.795550404,Ramphastos_tucanus:2.839317989):2.511874384,(((Ramphastos_brevis:1.681437537,Ramphastos_vitellinus:1.681437537):1.900017736,Ramphastos_dicolorus:3.581455273):1.180777535,Ramphastos_sulfuratus:4.762232808):0.5889595649):1.519279984):9.714492326,(((Pteroglossus_aracari:4.972373726,((Pteroglossus_frantzii:1.072376165,Pteroglossus_torquatus:1.072376165):2.43162495,((Pteroglossus_pluricinctus:1.623025104,Pteroglossus_castanotis:1.623025104):1.545155342,Pteroglossus_azara:3.168180446):0.335820669):1.468372611):0.6971010211,((Pteroglossus_beauharnaesii:2.190467487,Pteroglossus_bitorquatus:2.190467487):2.531824945,((Pteroglossus_viridis:1.572076571,Pteroglossus_inscriptus:1.572076571):1.599403575,Pteroglossus_bailloni:3.171480146):1.550812286):0.947182315):8.799750919,((((Aulacorhynchus_haematopygus:6.383697261,((Aulacorhynchus_sulcatus:5.865536159,Aulacorhynchus_huallagae:5.865536159):0.2166345555,Aulacorhynchus_derbianus:6.082170715):0.3015265458):1.039352569,Aulacorhynchus_coeruleicinctis:7.42304983):0.4341920808,Aulacorhynchus_prasinus:7.857241911):4.227569276,((((Selenidera_nattereri:5.658689327,(Selenidera_reinwardtii:3.458763536,(Selenidera_gouldii:1.423292663,Selenidera_maculirostris:1.423292663):2.035470873):2.199925791):1.117046484,Selenidera_spectabilis:6.775735811):1.14750142,Selenidera_piperivora:7.92323723):0.6981158781,((Andigena_nigrirostris:3.62460894,Andigena_cucullata:3.62460894):0.5794610511,(Andigena_hypoglauca:2.921653121,Andigena_laminirostris:2.921653121):1.28241687):4.417283117):3.463458079):2.384414479):2.115739017):3.629517582,(Semnornis_ramphastinus:6.899122587,Semnornis_frantzii:6.899122587):13.31535968):2.364415414,((Eubucco_bourcierii:8.664570855,((Eubucco_versicolor:6.581551346,Eubucco_richardsoni:6.581551346):1.640951705,Eubucco_tucinkae:8.222503051):0.4420678036):9.032675264,(((((Capito_dayi:8.527717363,(((Capito_niger:3.484907121,(Capito_squamatus:1.326092955,Capito_maculicoronatus:1.326092955):2.158814167):0.3073981533,Capito_auratus:3.792305274):1.65171072,Capito_wallacei:5.444015995):3.083701368):0.09758269106,Capito_aurovirens:8.625300054):0.8345731315,Capito_brunneipectus:9.459873185):2.767110272,Capito_quinticolor:12.22698346):0.04995817766,Capito_hypoleucus:12.27694164):5.420304484):4.881651559):6.381011103):2.399825965,(((((Megalaima_australis:13.07292729,Megalaima_lagrandieri:13.07292729):1.731930297,Megalaima_henricii:14.80485759):3.964686099,Megalaima_haemacephala:18.76954369):0.4948911414,((Megalaima_mystacophanos:13.04576629,Megalaima_armillaris:13.04576629):5.247379021,(((((((Megalaima_asiatica:4.162554734,(Megalaima_faber:2.04485935,(Megalaima_nuchalis:0.226726038,Megalaima_oorti:0.226726038):1.818133312):2.117695384):7.305967677,Megalaima_viridis:11.46852241):2.641233577,Megalaima_faiostricta:14.10975599):2.208186626,(Megalaima_monticola:14.09609805,((Megalaima_chrysopogon:11.77265207,Megalaima_corvina:11.77265207):2.309769692,Megalaima_javensis:14.08242176):0.0136762915):2.221844566):0.6144166208,(Megalaima_franklinii:11.81704933,Megalaima_flavifrons:11.81704933):5.115309909):0.3988669114,(Megalaima_rafflesii:11.93800661,Megalaima_lineata:11.93800661):5.393219537):0.8280081497,((Megalaima_rubricapillus:15.97826055,(((Megalaima_zeylanica:12.36610602,Megalaima_eximia:12.36610602):2.427146438,Megalaima_pulcherrima:14.79325246):0.7578025823,(Psilopogon_pyrolophus:6.657507565,Megalaima_virens:6.657507565):8.89354748):0.4272055033):0.4434206381,Megalaima_incognita:16.42168119):1.73755311):0.1339110178):0.9712895131):7.673929825,Calorhamphus_fuliginosus:26.93836465):4.421370094):5.38750434,(((((Xiphidiopicus_percussus:19.89212829,(((Hemicircus_concretus:4.767681549,Hemicircus_canente:4.767681549):12.92458822,(((((Dendrocopos_temminckii:12.41477944,((((Mesopicos_goertae:3.835968532,Mesopicos_griseocephalus:3.835968532):2.798729054,(Thripias_xantholophus:3.892235673,(Thripias_pyrrhogaster:3.059883283,Thripias_namaquus:3.059883283):0.83235239):2.742461913):1.024438919,(Mesopicos_elliotii:5.634727594,((Dendropicos_stierlingi:3.556062354,Dendropicos_spodocephalus:3.556062354):1.049707673,((Dendropicos_poecilolaemus:3.376598067,Dendropicos_elachus:3.376598067):1.144595006,((Dendropicos_gabonensis:4.088501678,(Dendropicos_fuscescens:3.439601183,Dendropicos_abyssinicus:3.439601183):0.6489004953):0.2381446644,Dendropicos_lugubris:4.326646343):0.19454673):0.0845769535):1.028957568):2.024408911):3.313086111,(Dendrocopos_mahrattensis:10.40261148,(Dendrocopos_dorae:9.751678489,Dendrocopos_medius:9.751678489):0.6509329933):0.5696111335):1.442556827):0.7928324435,(((((Picoides_nuttallii:0.9425657644,Picoides_scalaris:0.9425657644):8.636806022,Dendrocopos_ramsayi:9.579371787):1.863851743,(Picoides_pubescens:10.02873642,(Dendrocopos_obsoletus:9.800227332,Dendrocopos_minor:9.800227332):0.2285090877):1.41448711):0.1954889831,((((Picoides_albolarvatus:2.612573158,(Picoides_stricklandi:0.9540924898,Picoides_arizonae:0.9540924898):1.658480669):0.4048060457,Picoides_villosus:3.017379204):1.165092148,Picoides_fumigatus:4.182471353):3.278168316,(Picoides_borealis:7.378697306,(((((Veniliornis_dignus:3.85904558,((Veniliornis_sanguineus:3.743280669,Veniliornis_affinis:3.743280669):0.07862640668,Veniliornis_nigriceps:3.821907076):0.03713850438):0.01946804259,Veniliornis_callonotus:3.878513623):0.1637505099,(Veniliornis_frontalis:0.3776987456,Veniliornis_passerinus:0.3776987456):3.664565387):0.4687871425,((((Veniliornis_mixtus:0.8774762197,Veniliornis_lignarius:0.8774762197):2.730122793,Veniliornis_maculifrons:3.607599013):0.2296248601,Veniliornis_spilogaster:3.837223873):0.3283589388,(Veniliornis_cassini:3.487883153,Veniliornis_kirkii:3.487883153):0.6776996582):0.3454684634):0.8833252158,Veniliornis_chocoensis:5.394376491):1.984320815):0.08194236228):4.178072845):1.4924917,(Dendrocopos_hyperythrus:12.56694129,(((Dendrocopos_syriacus:10.23642819,(Dendrocopos_darjellensis:10.21212915,Dendrocopos_major:10.21212915):0.02429904279):0.04364125387,(Dendrocopos_leucotos:1.813980843,Dendrocopos_noguchii:1.813980843):8.466088599):2.241939793,((Dendrocopos_atratus:8.151664974,Dendrocopos_macei:8.151664974):3.754183476,Dendrocopos_himalayensis:11.90584845):0.616160785):0.04493205451):0.5642629234):0.07640767384):0.1355177805,(((Dendrocopos_auriceps:11.59236253,Picoides_arcticus:11.59236253):1.42851489,((Picoides_dorsalis:2.083454816,Picoides_tridactylus:2.083454816):8.994233876,Dendrocopos_leucopterus:11.07768869):1.943188723):0.2367766235,(((Dendrocopos_assimilis:11.03167921,(Dendrocopos_canicapillus:3.512769974,(Dendrocopos_maculatus:3.216913727,Dendrocopos_moluccensis:3.216913727):0.2958562472):7.518909238):0.2954722021,Dendrocopos_kizuki:11.32715141):1.759183611,(Dendrocopos_nanus:11.09574418,Dendrocopos_cathpharius:11.09574418):1.990590847):0.171319013):0.08547562812):1.955235225,((Sphyrapicus_thyroideus:6.373458832,(Sphyrapicus_varius:1.134870693,(Sphyrapicus_ruber:0.2212803636,Sphyrapicus_nuchalis:0.2212803636):0.9135903292):5.238588139):7.217073063,((((((Melanerpes_chrysauchen:10.36076985,(Melanerpes_formicivorus:8.379838858,Melanerpes_superciliaris:8.379838858):1.980930988):0.7798068702,((Melanerpes_candidus:9.345704436,Melanerpes_chrysogenys:9.345704436):0.9201385718,Melanerpes_herminieri:10.26584301):0.8747337092):0.3522121452,(Melanerpes_cactorum:9.435096613,Melanerpes_pulcher:9.435096613):2.057692249):0.02927664942,(Melanerpes_lewis:8.309077569,Melanerpes_erythrocephalus:8.309077569):3.212987943):0.6014828211,(((((((Melanerpes_uropygialis:4.110397062,(Melanerpes_aurifrons:2.816694584,Melanerpes_carolinus:2.816694584):1.293702478):3.61493385,(Melanerpes_pygmaeus:7.548982334,Melanerpes_hypopolius:7.548982334):0.1763485776):0.3196549761,Melanerpes_flavifrons:8.044985887):2.275875886,(Melanerpes_portoricensis:8.872846582,Melanerpes_pucherani:8.872846582):1.448015192):0.8359304243,Melanerpes_radiolatus:11.1567922):0.4216148903,Melanerpes_rubricapillus:11.57840709):0.1749521196,Melanerpes_cruentatus:11.75335921):0.3701891243):0.9517606406,(Melanerpes_striatus:12.16233047,Melanerpes_hoffmannii:12.16233047):0.9129785038):0.5152229216):1.707832997):1.119493765,((((Blythipicus_pyrrhotis:5.688977179,Blythipicus_rubiginosus:5.688977179):6.341161327,(Reinwardtipicus_validus:7.285742115,(Chrysocolaptes_festivus:2.90662928,Chrysocolaptes_lucidus:2.90662928):4.379112834):4.744396391):0.5203991195,((((Campephilus_magellanicus:3.135390844,Campephilus_imperialis:3.135390844):0.06044994166,Campephilus_principalis:3.195840786):2.01248845,((Campephilus_leucopogon:2.861418818,Campephilus_rubricollis:2.861418818):1.950274624,(((Campephilus_gayaquilensis:4.483789139,(Campephilus_melanoleucos:4.432242129,Campephilus_robustus:4.432242129):0.05154700975):0.09130263267,Campephilus_pollens:4.575091771):0.1192683056,Campephilus_guatemalensis:4.694360077):0.1173333656):0.3966357931):0.9382829601,Campephilus_haematogaster:6.146612196):6.40392543):2.507575486,(((Geocolaptes_olivaceus:7.618151986,((((((Campethera_notata:5.219806057,Campethera_nubica:5.219806057):0.9042562472,Campethera_tullbergi:6.124062304):0.3559394496,Campethera_abingoni:6.480001754):0.3059193946,(Campethera_scriptoricauda:5.512845604,Campethera_cailliautii:5.512845604):1.273075545):0.07919718133,(((Campethera_punctuligera:5.327179743,Campethera_nivosa:5.327179743):0.7888097405,(Campethera_caroli:4.965110537,Campethera_mombassica:4.965110537):1.150878947):0.300403304,Campethera_maculosa:6.416392787):0.4487255425):0.005155883937,Campethera_bennettii:6.870274214):0.7478777718):3.67997375,((Picus_awokera:7.796338497,(((((Picus_vittatus:1.48150672,Picus_viridanus:1.48150672):1.524301837,Picus_rabieri:3.005808557):0.1212466583,Picus_xanthopygaeus:3.127055215):1.286438823,((Picus_canus:3.047347969,Picus_erythropygius:3.047347969):0.6809275462,(Picus_viridis:2.485932561,Picus_vaillantii:2.485932561):1.242342954):0.6852185232):1.38561929,(Picus_puniceus:1.91584277,Picus_chlorolophus:1.91584277):3.883270559):1.997225168):2.13323301,(((Picus_flavinucha:7.695842368,Picus_squamatus:7.695842368):0.3434368676,Picus_mentalis:8.039279236):0.4513451518,Picus_mineaceus:8.490624388):1.438947119):1.368554229):0.1513180215,(((((((Dryocopus_galeatus:4.754176403,Dryocopus_javensis:4.754176403):0.9736668651,(Dryocopus_pileatus:3.175115658,Dryocopus_lineatus:3.175115658):2.552727609):1.140836399,(Dryocopus_martius:6.239266038,(Dryocopus_schulzi:4.627006719,Dryocopus_hodgei:4.627006719):1.61225932):0.6294136283):0.7412129708,(Mulleripicus_fulvus:4.252398417,(Mulleripicus_pulverulentus:3.484539881,Mulleripicus_funebris:3.484539881):0.7678585364):3.35749422):2.634391003,(Celeus_flavus:8.941867284,((Celeus_loricatus:6.200687259,Celeus_obrieni:6.200687259):2.694603224,((Celeus_grammicus:3.46191077,Celeus_spectabilis:3.46191077):4.473503519,((Celeus_elegans:7.588312039,(Celeus_lugubris:7.587657273,Celeus_torquatus:7.587657273):0.0006547656994):0.01300307891,Celeus_flavescens:7.601315118):0.3340991709):0.9598761946):0.04657680139):1.302416356):0.7499189217,((((Colaptes_fernandinae:5.412580262,(((Colaptes_pitius:2.714146218,Colaptes_rupicola:2.714146218):1.557578854,((Colaptes_atricollis:1.687329955,Colaptes_rubiginosus:1.687329955):0.9446359315,Colaptes_auricularis:2.631965886):1.639759186):0.3613983394,((Colaptes_melanochloros:4.236988205,(Colaptes_chrysoides:4.059865531,Colaptes_rivolii:4.059865531):0.1771226749):0.2045419129,(Colaptes_punctigula:2.115870135,Colaptes_campestris:2.115870135):2.325659984):0.191593293):0.7794568507):0.4398300881,Colaptes_auratus:5.85241035):2.81836271,((Piculus_simplex:5.684375178,(Piculus_chrysochloros:4.871943328,Piculus_callopterus:4.871943328):0.8124318496):0.3937770581,(((Piculus_flavigula:4.581509531,Piculus_aurulentus:4.581509531):0.8845850461,Piculus_litae:5.466094577):0.1706490481,Piculus_leucolaemus:5.636743625):0.4414086111):2.592620825):2.123550622,(Celeus_undatus:9.020503012,Celeus_castaneus:9.020503012):1.773820671):0.1998788791):0.21346201,(((Gecinulus_viridis:3.043073933,Gecinulus_grantia:3.043073933):5.468419646,((Dinopium_javanense:4.019577994,Dinopium_rafflesii:4.019577994):1.397571472,(Dinopium_benghalense:4.147245764,Dinopium_shorii:4.147245764):1.269903702):3.094344113):1.005447782,(Celeus_brachyurus:7.537850527,(Meiglyptes_tukki:3.972264955,(Meiglyptes_tristis:3.149732815,Meiglyptes_jugularis:3.149732815):0.8225321403):3.565585572):1.979090834):1.690723211):0.2417791858):3.608669354):1.359745546):1.274411112):0.5600743537,Nesoctites_micromegas:18.25234412):1.639784169):3.822903144,((((((Picumnus_pygmaeus:9.817426839,Picumnus_albosquamatus:9.817426839):2.919273326,((((Picumnus_spilogaster:0.6413964874,Picumnus_temminckii:0.6413964874):7.142998787,(Picumnus_fulvescens:7.764534582,Picumnus_cirratus:7.764534582):0.01986069278):3.748489336,(Picumnus_olivaceus:9.728155193,Picumnus_dorbignyanus:9.728155193):1.804729417):0.02173493421,Picumnus_rufiventris:11.55461955):1.182080619):0.5997384579,(((Picumnus_subtilis:8.110588177,Picumnus_aurifrons:8.110588177):2.839240363,Picumnus_limae:10.94982854):0.01924920439,Picumnus_exilis:10.96907774):2.367360878):0.9460965972,(Picumnus_cinnamomeus:13.6964601,(((Picumnus_lafresnayi:12.11291953,(Picumnus_nebulosus:10.00342097,Picumnus_granadensis:10.00342097):2.109498561):1.183944166,(Picumnus_squamulatus:12.03565129,(Picumnus_steindachneri:9.801709975,Picumnus_sclateri:9.801709975):2.233941318):1.261212408):0.2200898445,Picumnus_castelnau:13.51695354):0.1795065571):0.586075118):0.2824931425,(Picumnus_nigropunctatus:13.84697497,(((Picumnus_fuscus:10.12638304,Picumnus_pumilus:10.12638304):1.803420549,Picumnus_varzeae:11.92980359):1.63410236,Picumnus_innominatus:13.56390595):0.2830690275):0.7180533882):0.0306879263,Picumnus_minutissimus:14.59571629):9.119315147):0.4365150166,(Sasia_africana:11.38404795,(Sasia_abnormis:6.416414508,Sasia_ochracea:6.416414508):4.967633443):12.7674985):3.501516976,(Jynx_ruficollis:5.111054471,Jynx_torquilla:5.111054471):22.54200896):3.97309606,((((Melignomon_zenkeri:6.050335466,Melignomon_eisentrauti:6.050335466):11.82586065,Melichneutes_robustus:17.87619612):6.374943703,((Indicator_xanthonotus:12.32847266,Indicator_conirostris:12.32847266):3.795865781,(((Indicator_meliphilus:11.37938427,Indicator_exilis:11.37938427):0.1775465249,Indicator_minor:11.5569308):4.232428814,((Indicator_variegatus:1.45558941,Indicator_maculatus:1.45558941):13.85944679,(((Indicator_pumilio:12.32465446,Indicator_archipelagicus:12.32465446):1.848251985,Indicator_willcocksi:14.17290645):0.8078606434,Indicator_indicator:14.98076709):0.3342691056):0.4743234126):0.3349788291):8.126801378):0.8061807306,(Prodotiscus_insignis:10.29413809,(Prodotiscus_zambesiae:8.433379169,Prodotiscus_regulus:8.433379169):1.860758924):14.76318246):6.568838939):5.121079599):23.93498672):8.493555732):2.021784068):3.046068882):3.966924047):1.254027655,(((((Gampsonyx_swainsonii:16.06486356,Chelictinia_riocourii:16.06486356):16.73987448,((Elanus_leucurus:11.38807466,Elanus_caeruleus:11.38807466):3.550560766,(Elanus_axillaris:11.07266093,Elanus_scriptus:11.07266093):3.865974496):17.86610262):21.94624565,((((Gypohierax_angolensis:31.18936233,(Gypaetus_barbatus:24.86483029,Neophron_percnopterus:24.86483029):6.324532033):1.370253336,(Polyboroides_typus:9.502689371,Polyboroides_radiatus:9.502689371):23.05692629):3.169384183,((((Pernis_apivorus:6.86378493,(Pernis_ptilorhyncus:5.638362542,Pernis_celebensis:5.638362541):1.225422389):21.72060014,Elanoides_forficatus:28.58438507):1.25685077,(((Aviceda_leuphotes:14.17791505,(Aviceda_cuculoides:11.90212029,Aviceda_subcristata:11.90212029):2.275794754):1.720445418,(Aviceda_madagascariensis:11.72436021,Aviceda_jerdoni:11.72436021):4.174000257):11.11454684,(Hamirostra_melanosternon:12.84513702,((Henicopernis_infuscatus:4.296208821,Henicopernis_longicauda:4.296208821):5.384043813,Lophoictinia_isura:9.680252634):3.164884386):14.16777028):2.828328541):4.282035051,(((Chondrohierax_wilsonii:1.479548066,Chondrohierax_uncinatus:1.479548066):14.35054537,(Leptodon_cayanensis:6.277773186,Leptodon_forbesi:6.277773186):9.552320255):16.32784635,Eutriorchis_astur:32.15793979):1.965331099):1.605728952):5.623285738,((((Sarcogyps_calvus:13.05368571,((Aegypius_monachus:4.285067397,Torgos_tracheliotos:4.285067397):3.477065386,Trigonoceps_occipitalis:7.762132783):5.291552928):2.220516646,(Necrosyrtes_monachus:12.8027509,(Gyps_africanus:3.698444489,(Gyps_bengalensis:2.793251097,(Gyps_himalayensis:2.134775071,((Gyps_tenuirostris:0.9578581378,(Gyps_indicus:0.888627014,Gyps_coprotheres:0.888627014):0.06923112386):0.3531751126,(Gyps_fulvus:1.122478194,Gyps_rueppellii:1.122478194):0.1885550567):0.8237418206):0.6584760262):0.9051933921):9.104306407):2.471451461):14.80192431,(Pithecophaga_jefferyi:25.31854206,(((Spilornis_kinabaluensis:9.335794922,((Spilornis_cheela:3.819972142,Spilornis_holospilus:3.819972142):1.299814306,Spilornis_rufipectus:5.119786448):4.216008474):4.596475476,(Spilornis_elgini:11.77389761,Spilornis_klossi:11.77389761):2.158372792):10.95421236,(Terathopius_ecaudatus:21.17842672,(((Circaetus_pectoralis:9.871498564,(Circaetus_gallicus:6.415720953,Circaetus_cinereus:6.415720953):3.455777611):6.127908182,(Dryotriorchis_spectabilis:13.45299056,Circaetus_beaudouini:13.45299056):2.546416187):1.267809175,(Circaetus_fasciolatus:3.780021569,Circaetus_cinerascens:3.780021569):13.48719435):3.911210804):3.708056032):0.4320593031):4.757584612):3.965988922,(((((Nisaetus_nanus:8.741348128,((Nisaetus_alboniger:1.93927384,Nisaetus_bartelsi:1.93927384):2.381476932,Nisaetus_nipalensis:4.320750772):4.420597356):4.656031272,((Nisaetus_lanceolatus:10.03515247,Nisaetus_floris:10.03515247):0.654197216,(Nisaetus_philippensis:4.51769798,Nisaetus_cirrhatus:4.51769798):6.17165171):2.70802971):6.310991931,(((Lophotriorchis_kienerii:14.82298407,(((Lophaetus_occipitalis:6.970902229,(Ictinaetus_malayensis:5.302349769,(Aquila_hastata:3.674690544,(Aquila_clanga:2.045943463,Aquila_pomarina:2.045943463):1.628747082):1.627659225):1.668552459):3.86561122,((Aquila_chrysaetos:7.783972228,((((Aquila_audax:3.192137733,Aquila_gurneyi:3.192137733):1.958983504,Aquila_verreauxii:5.151121237):0.1318627062,(Hieraaetus_spilogaster:2.017156654,Aquila_fasciatus:2.017156654):3.265827289):2.155533585,Aquila_africanus:7.438517528):0.3454547001):1.802417011,((((Aquila_adalberti:1.71963563,Aquila_heliaca:1.71963563):0.6527875034,Aquila_rapax:2.372423133):1.528137694,Aquila_nipalensis:3.900560827):5.674018773,((Hieraaetus_ayresii:5.95331184,((Hieraaetus_pennatus:2.134831205,Hieraaetus_morphnoides:2.134831205):0.06304675587,Hieraaetus_weiskei:2.197877961):3.755433878):2.245831659,Aquila_wahlbergi:8.199143498):1.375436102):0.01180963796):1.25012421):1.283021945,Polemaetus_bellicosus:12.11953539):2.703448676):2.636880188,((Spizaetus_melanoleucus:8.773499616,(Spizaetus_ornatus:6.0086271,Spizaetus_isidori:6.0086271):2.764872516):4.221272984,Spizaetus_tyrannus:12.9947726):4.465091657):1.786397152,Stephanoaetus_coronatus:19.24626141):0.4621099214):11.23658239,(Macheiramphus_alcinus:27.20161159,((Harpia_harpyja:19.27421727,Morphnus_guianensis:19.27421727):6.603065556,Harpyopsis_novaeguineae:25.87728282):1.32432877):3.743342126):1.383888784,(((((Accipiter_henstii:24.31297882,Accipiter_soloensis:24.31297882):2.554471057,(Accipiter_albogularis:26.75249451,(((Accipiter_virgatus:0.1649537338,Accipiter_gularis:0.1649537338):4.202162012,Accipiter_cirrocephalus:4.367115746):21.67409723,(Accipiter_meyerianus:22.75960361,Accipiter_nanus:22.75960361):3.281609368):0.7112815374):0.1149553658):1.334620779,((((Megatriorchis_doriae:25.51541523,(Accipiter_gentilis:22.92823728,Accipiter_castanilius:22.92823728):2.587177946):1.996715501,(Accipiter_haplochrous:27.0163401,((((Accipiter_brevipes:25.54618933,(Accipiter_princeps:20.35186513,Accipiter_cooperii:20.35186513):5.194324199):0.01087360648,Accipiter_bicolor:25.55706294):1.077330285,(Accipiter_poliocephalus:22.87960724,Accipiter_erythrauchen:22.87960724):3.754785983):0.2703976315,Accipiter_luteoschistaceus:26.90479085):0.1115492457):0.4957906273):0.6086681977,((((Circus_aeruginosus:0.9748391725,Circus_ranivorus:0.9748391725):12.87406084,((((Circus_pygargus:10.55483243,Circus_cinereus:10.55483243):0.02602325514,Circus_cyaneus:10.58085569):3.010433888,(Circus_spilonotus:12.95805863,((Circus_macrourus:10.23919448,Circus_maurus:10.23919448):2.096848083,Circus_maillardi:12.33604256):0.6220160713):0.6332309446):0.2394427976,Circus_approximans:13.83073237):0.01816764303):0.2719395466,((Circus_assimilis:12.43458307,(Circus_melanoleucos:10.70875055,Circus_macrosceles:10.70875055):1.725832518):0.2226755177,Circus_buffoni:12.65725859):1.463580973):13.4937402,(Accipiter_toussenelii:27.59840057,((Accipiter_madagascariensis:25.9788224,(Accipiter_erythropus:22.75842592,Accipiter_griseiceps:22.75842592):3.220396481):1.513760569,((Erythrotriorchis_buergersi:3.847489637,Erythrotriorchis_radiatus:3.847489637):20.48824891,Accipiter_francesiae:24.33573855):3.156844418):0.1058175996):0.01617919153):0.5062191676):0.06713418613,(((((Accipiter_erythronemius:22.08071258,Accipiter_melanoleucus:22.08071258):2.478763686,Accipiter_minullus:24.55947626):1.253074323,((Accipiter_chilensis:22.51271051,Accipiter_striatus:22.51271051):0.01339094735,Accipiter_rufiventris:22.52610145):3.286449134):0.008380770001,Accipiter_nisus:25.82093136):1.412698624,(((Accipiter_ovampensis:24.13612841,Accipiter_collaris:24.13612841):2.602908157,((Accipiter_butleri:23.27459917,Accipiter_poliogaster:23.27459917):2.619456522,Accipiter_melanochlamys:25.89405569):0.8449808782):0.242630213,(Accipiter_tachiro:25.16239092,(((Accipiter_chionogaster:22.58952111,Accipiter_novaehollandiae:22.58952111):0.0099673389,Accipiter_imitator:22.59948845):2.47278317,Accipiter_rufitorques:25.07227162):0.0901193002):1.819275863):0.2519631983):0.9543031305):0.01413754655):0.01119596196,(((Accipiter_trinotatus:26.38513939,(Accipiter_fasciatus:25.51293894,(Accipiter_ventralis:22.84750251,Accipiter_rhodogaster:22.84750251):2.665436426):0.872200454):1.019844296,(Accipiter_superciliosus:26.08015139,(Accipiter_trivirgatus:23.41775007,Accipiter_badius:23.41775007):2.662401324):1.324832297):0.03773576639,((Accipiter_brachyurus:23.29864232,Accipiter_gundlachi:23.29864232):2.087898824,Accipiter_henicogrammus:25.38654115):2.056178306):0.7705471647):0.8679107222,(((Harpagus_diodon:8.389555349,Harpagus_bidentatus:8.389555349):18.10358264,(((Geranospiza_caerulescens:17.78088349,(((Leucopternis_princeps:14.38542696,((((((Geranoaetus_melanoleucus:2.558612706,Buteo_polyosoma:2.558612706):7.198224273,(Buteo_archeri:9.640235224,Buteo_albicaudatus:9.640235224):0.1166017553):1.050054336,Buteo_ventralis:10.80689132):0.5131370747,(((Buteo_nitidus:6.845720407,((Buteo_lineatus:2.82726728,Buteo_ridgwayi:2.82726728):3.284836215,(Buteo_platypterus:5.539613637,((Buteo_solitarius:2.452060174,(Buteo_brachyurus:1.622730629,((Buteo_galapagoensis:0.4775695335,Buteo_swainsoni:0.4775695335):1.133010495,Buteo_albigula:1.610580029):0.01215060056):0.8293295445):1.755340194,((Buteo_albonotatus:3.564440102,((Buteo_lagopus:1.707943587,Buteo_regalis:1.707943587):0.760884943,(((Buteo_hemilasius:1.048009387,(Buteo_buteo:0.3219224957,Buteo_oreophilus:0.3219224957):0.7260868916):0.05779591995,Buteo_rufinus:1.105805307):0.579037011,(Buteo_augur:0.3203330812,Buteo_rufofuscus:0.3203330812):1.364509237):0.7839862121):1.095611571):0.5185782783,Buteo_jamaicensis:4.08301838):0.1243819878):1.332213269):0.5724898585):0.7336169116):1.352445856,(((Buteo_auguralis:7.910088465,Leucopternis_melanops:7.910088465):0.006086501134,Leucopternis_kuhli:7.916174966):0.06352453239,Leucopternis_semiplumbeus:7.979699498):0.218466765):1.291508607,(Leucopternis_occidentalis:5.200295678,(Leucopternis_albicollis:2.629269511,Leucopternis_polionotus:2.629269511):2.571026166):4.289379192):1.83035352):1.275631353,(Buteo_magnirostris:12.20011902,(Buteo_brachypterus:11.89735468,(Parabuteo_unicinctus:8.631451493,Buteo_leucorrhous:8.631451493):3.265903187):0.3027643375):0.3955407265):1.295457144,(((Buteogallus_meridionalis:7.833767084,((Buteogallus_urubitinga:4.399820622,(Harpyhaliaetus_solitarius:1.271699567,Harpyhaliaetus_coronatus:1.271699567):3.128121054):3.100226454,Buteogallus_gundlachii:7.500047075):0.3337200085):0.3753393385,(Leucopternis_lacernulatus:6.898659409,(Leucopternis_schistaceus:5.46630869,(Buteogallus_anthracinus:1.074755205,Buteogallus_aequinoctialis:1.074755205):4.391553485):1.432350719):1.310447013):3.302622792,Leucopternis_plumbeus:11.51172921):2.379387674):0.494310068):1.907219897,((Helicolestes_hamatus:5.644294254,Rostrhamus_sociabilis:5.644294254):9.521127216,(Ictinia_mississippiensis:4.980310712,Ictinia_plumbea:4.980310712):10.18511076):1.127225383):0.7786713781,Busarellus_nigricollis:17.07131823):0.7095652581):2.686491367,(Butastur_rufipennis:8.266582225,(Butastur_indicus:7.433588211,(Butastur_teesa:6.921462096,Butastur_liventer:6.921462096):0.5121261156):0.8329940136):12.20079263):2.555620329,(((Haliastur_sphenurus:5.870148128,Haliastur_indus:5.870148128):5.50652831,(Milvus_milvus:1.637444461,Milvus_migrans:1.637444461):9.739231977):8.326710781,((Ichthyophaga_humilis:8.054786091,Ichthyophaga_ichthyaetus:8.054786091):7.173733127,(((((Haliaeetus_leucocephalus:2.160445957,Haliaeetus_albicilla:2.160445957):5.674898239,Haliaeetus_pelagicus:7.835344196):0.3033259977,Haliaeetus_leucoryphus:8.138670193):5.595452192,(Haliaeetus_vocifer:2.109079261,Haliaeetus_vociferoides:2.109079261):11.62504312):0.1154730652,(Haliaeetus_leucogaster:0.3302374089,Haliaeetus_sanfordi:0.3302374089):13.51935804):1.378923767):4.474868001):3.319607966):3.470142807):1.915371013,((Urotriorchis_macrourus:18.58401448,(((Melierax_poliopterus:3.137408005,Melierax_canorus:3.137408005):9.050979828,Melierax_metabates:12.18838783):5.704652769,Melierax_gabar:17.8930406):0.6909738801):8.365975158,Kaupifalco_monogrammicus:26.94998964):1.458519364):0.6726683379):3.247665161):1.71327309):7.31016999):13.39869811):4.717877174,Pandion_haliaetus:59.46886086):3.45026979,Sagittarius_serpentarius:62.91913065):16.54545554):1.327159484):1.653508057):0.8257016944,(((((Rigidipenna_inexpectata:40.54111884,(Podargus_ocellatus:12.77321888,(Podargus_strigoides:5.423753891,Podargus_papuensis:5.423753891):7.349464994):27.76789996):12.97133993,(((((Batrachostomus_mixtus:34.75657265,Batrachostomus_cornutus:34.75657265):5.977420924,Batrachostomus_poliolophus:40.73399357):3.616686546,(Batrachostomus_septimus:41.05041297,(Batrachostomus_javensis:35.66972709,Batrachostomus_hodgsoni:35.66972709):5.38068588):3.300267145):0.5826770025,Batrachostomus_harterti:44.93335712):1.711067525,((Batrachostomus_auritus:43.09651213,(Batrachostomus_affinis:35.91544564,Batrachostomus_moniliger:35.91544564):7.181066488):1.871511785,Batrachostomus_stellatus:44.96802391):1.676400732):6.868034127):22.01168545,((((((Patagona_gigas:18.48725482,(((((((Heliomaster_longirostris:5.817781764,Heliomaster_squamosus:5.817781764):1.822524745,(Heliomaster_furcifer:6.552377112,Heliomaster_constantii:6.552377112):1.087929398):3.831467479,Panterpe_insignis:11.47177399):1.121862979,Eugenes_fulgens:12.59363697):1.703965519,(((((Lampornis_castaneoventris:0.1653512045,Lampornis_calolaemus:0.1653512045):4.079948825,(Lampornis_sybillae:3.885591176,Lampornis_viridipallens:3.885591176):0.3597088544):1.640048867,Lampornis_amethystinus:5.885348897):0.9844325047,Lampornis_clemenciae:6.869781401):5.315043151,(Lampornis_hemileucus:10.89185421,Lamprolaima_rhami:10.89185421):1.292970341):2.112777935):1.105299994,((Doricha_enicura:1.68591995,Doricha_eliza:1.68591995):6.669581908,(((Archilochus_alexandri:1.375528879,Archilochus_colubris:1.375528879):5.762275668,(((Rhodopis_vesper:2.09364302,Myrtis_fanny:2.09364302):0.9060108908,((Myrmia_micrura:1.592300599,Thaumastura_cora:1.592300599):1.180811972,(((Calliphlox_evelynae:2.276145204,Calliphlox_mitchellii:2.276145204):0.181877141,Calliphlox_bryantae:2.458022345):0.2061779559,(((Chaetocercus_heliodor:0.8125107364,Chaetocercus_mulsant:0.8125107364):0.2200598099,(Chaetocercus_berlepschi:0.9834197818,(Chaetocercus_jourdanii:0.9391536328,(Chaetocercus_bombus:0.8119377997,Chaetocercus_astreans:0.8119377997):0.127215833):0.04426614901):0.0491507645):0.16850772,Microstilbon_burmeisteri:1.201078266):1.463122035):0.1089122698):0.2265413406):3.604049174,((Mellisuga_helenae:1.755832056,Mellisuga_minima:1.755832056):4.699974551,Calliphlox_amethystina:6.455806607):0.1478964781):0.5341014614):0.8156144202,((((Selasphorus_sasin:1.460778743,(Selasphorus_rufus:0.7200600614,Stellula_calliope:0.7200600614):0.7407186816):4.933229927,Eulidia_yarrellii:6.39400867):0.528693274,(((Atthis_ellioti:0.5964361963,Atthis_heloisa:0.5964361963):0.7908456147,Selasphorus_platycercus:1.387281811):3.762051773,(Selasphorus_ardens:5.144112623,(Selasphorus_flammula:5.096340826,(Selasphorus_scintilla:4.923618569,Tilmatura_dupontii:4.923618569):0.172722257):0.04777179668):0.005220961429):1.77336836):0.08530471113,(Calypte_costae:2.427282063,Calypte_anna:2.427282063):4.580724592):0.9454123112):0.4020828911):7.047400623):2.251515195,((((((Chalybura_urochrysia:4.706567014,Chalybura_buffonii:4.706567014):1.577944646,(((Thalurania_furcata:3.19920162,((Thalurania_colombica:1.108824966,Thalurania_fannyi:1.108824966):1.868024085,Thalurania_watertonii:2.976849051):0.2223525689):0.3598111316,Thalurania_glaucopis:3.559012752):0.1209672431,Thalurania_ridgwayi:3.679979995):2.604531665):8.276583805,(((Microchera_albocoronata:1.032926099,(Elvira_cupreiceps:0.633160277,Elvira_chionura:0.633160277):0.3997658219):13.42315067,Cyanophaia_bicolor:14.45607677):0.05140812989,((Eupherusa_nigriventris:2.787742784,(Eupherusa_eximia:2.49104069,Eupherusa_cyanophrys:2.49104069):0.2967020946):0.2589140338,Eupherusa_poliocerca:3.046656818):11.46082808):0.05361056501):0.9037046385,((((((Amazilia_candida:8.685652126,(Amazilia_luciae:7.875165391,Amazilia_tzacatl:7.875165391):0.8104867356):0.1767362994,(Amazilia_castaneiventris:8.545966845,Amazilia_yucatanensis:8.545966846):0.3164215804):0.04348873676,Amazilia_rutila:8.905877163):4.518308687,(((((Amazilia_beryllina:8.785934641,Leucippus_fallax:8.785934641):0.4419133204,((Amazilia_saucerrottei:7.546500123,Amazilia_viridifrons:7.546500123):0.009470393226,Amazilia_tobaci:7.555970516):1.671877445):0.003935080688,Amazilia_viridigaster:9.231783042):4.095532541,(Leucippus_taczanowskii:12.44291686,Leucochloris_albicollis:12.44291686):0.8843987222):0.08376377318,((((((Amazilia_fimbriata:0.8087314905,Amazilia_lactea:0.8087314905):7.315999076,((Amazilia_chionogaster:2.46928621,Amazilia_viridicauda:2.46928621):5.645972523,(Amazilia_leucogaster:8.023486977,(Amazilia_cyanura:6.838240771,Amazilia_violiceps:6.838240771):1.185246206):0.09177175642):0.00947183371):0.004124028569,(Hylocharis_sapphirina:2.601330915,Hylocharis_chrysura:2.601330915):5.52752368):0.5826731921,((Amazilia_cyanifrons:7.972824322,(Amazilia_decora:6.725078094,(Amazilia_rosenbergi:6.674883757,(Amazilia_boucardi:6.614334849,Amazilia_amabilis:6.614334849):0.06054890804):0.05019433687):1.247746229):0.2545902291,(((Hylocharis_cyanus:2.466888373,Damophila_julie:2.466888373):1.014711172,Hylocharis_eliciae:3.481599545):3.730234288,Amazilia_brevirostris:7.211833833):1.015580719):0.4841132359):0.004965067579,(Amazilia_amazilia:5.083098207,(((((Lepidopyga_lilliae:0.9926358567,Lepidopyga_coeruleogularis:0.9926358567):0.2043927937,Lepidopyga_goudoti:1.19702865):0.7120866791,Hylocharis_grayi:1.90911533):1.551861267,(Chrysuronia_oenone:2.276935586,Amazilia_versicolor:2.276935586):1.18404101):1.104711778,Amazilia_franciae:4.565688375):0.517409832):3.633394648):0.197863306,(Amazilia_cyanocephala:8.314742651,(Leucippus_chlorocercus:7.844003949,Amazilia_edward:7.844003949):0.4707387022):0.5996135101):4.496723194):0.01310649385):1.213918403,(((Aphantochroa_cirrochloris:12.04926404,(Eupetomena_macroura:11.86367089,Abeillia_abeillei:11.86367089):0.1855931547):0.7155734444,(Goldmania_violiceps:11.19685444,Leucippus_baeri:11.19685444):1.567983042):0.396609963,(Hylonympha_macrocerca:10.76016404,Taphrospilus_hypostictus:10.76016404):2.401283404):1.476656803):0.4678977309,(Phaeochroa_cuvierii:12.43510068,Sternoclyta_cyanopectus:12.43510068):2.670901301):0.3587981211):0.353655292,(((((Campylopterus_hemileucurus:6.751055288,Campylopterus_phainopeplus:6.751055288):1.397734397,(Campylopterus_curvipennis:6.517361936,Campylopterus_rufus:6.517361936):1.631427749):0.2157229376,(((Campylopterus_excellens:7.557870776,(Campylopterus_ensipennis:6.887726304,Campylopterus_falcatus:6.887726304):0.6701444718):0.4228614084,(Campylopterus_duidae:6.864993334,Campylopterus_villaviscensio:6.864993334):1.115738851):0.03525073438,Campylopterus_hyperythrus:8.015982919):0.3485297037):0.02481274418,Campylopterus_largipennis:8.389325367):2.886740166,(Klais_guimeti:7.830404524,(Orthorhyncus_cristatus:6.385534328,(Anthocephala_floriceps:5.213759225,Stephanoxis_lalandi:5.213759225):1.171775103):1.444870196):3.445661009):4.542389863):0.2242300207,((((((Chlorostilbon_gibsoni:5.24073215,(Chlorostilbon_auriceps:5.173014286,((Chlorostilbon_poortmani:4.467808885,Chlorostilbon_alice:4.467808885):0.561224477,Chlorostilbon_olivaresi:5.029033362):0.1439809235):0.06771786445):6.45718282,((Goethalsia_bella:11.1890391,Chlorostilbon_stenurus:11.1890391):0.402612317,(Chlorostilbon_swainsonii:4.870285216,(Chlorostilbon_maugaeus:4.24483147,Chlorostilbon_russatus:4.24483147):0.6254537455):6.721366203):0.1062635507):3.288452061,(((Chlorostilbon_melanorhynchus:4.397606607,Chlorostilbon_forficatus:4.397606607):9.343068725,(Trochilus_polytmus:1.657021306,Trochilus_scitulus:1.657021306):12.08365403):0.06732182512,(((Chlorostilbon_canivetii:4.09062674,Chlorostilbon_lucidus:4.09062674):0.7075362837,(Chlorestes_notata:4.041225643,Chlorostilbon_assimilis:4.041225643):0.7569373807):0.2361787818,(Chlorostilbon_mellisugus:4.11522612,Chlorostilbon_ricordii:4.11522612):0.9191156856):8.773655352):1.178369873):0.0520845863,Cynanthus_latirostris:15.03845162):0.1438403688,Cynanthus_sordidus:15.18229199):0.4984628817,(Hylocharis_leucotis:12.35641258,(Hylocharis_humboldtii:12.0578542,Hylocharis_xantusii:12.0578542):0.2985583845):3.324342283):0.3619305493):1.611732259):0.8328371412):2.264501917,(((((((((Ramphomicron_microrhynchum:2.67618923,Ramphomicron_dorsale:2.67618923):3.827076516,(Lesbia_nuna:4.607824261,Lesbia_victoriae:4.607824261):1.895441485):2.39233809,Sappho_sparganura:8.895603836):1.793045793,(((Metallura_phoebe:6.166010604,(((Metallura_iracunda:4.123139178,Metallura_aeneocauda:4.123139178):0.3766848726,((Metallura_odomae:1.24440443,(Metallura_williami:0.2298556716,Metallura_baroni:0.2298556716):1.014548759):0.3715101413,(Metallura_eupogon:0.3570541181,Metallura_theresiae:0.3570541181):1.258860453):2.883909479):1.405191148,Metallura_tyrianthina:5.905015199):0.2609954058):1.622378627,(((Oxypogon_guerinii:4.900494847,(Chalcostigma_herrani:3.969478896,Chalcostigma_stanleyi:3.969478896):0.9310159517):0.6824923543,Chalcostigma_ruficeps:5.582987202):0.8843682552,((Chalcostigma_olivaceum:5.462174355,Oreonympha_nobilis:5.462174355):0.6404692903,Chalcostigma_heteropogon:6.102643646):0.3647118113):1.321033775):1.796698193,(Opisthoprora_euryptera:9.244390196,((Oreotrochilus_leucopleurus:4.869659278,(((Oreotrochilus_melanogaster:0.6090650651,Oreotrochilus_chimborazo:0.6090650651):1.024889459,Oreotrochilus_estella:1.633954524):1.996759749,Oreotrochilus_adela:3.630714273):1.238945005):3.753089858,Polyonymus_caroli:8.622749136):0.6216410595):0.3406972287):1.103562204):1.438085356,((((Aglaiocercus_kingi:2.45715062,Aglaiocercus_berlepschi:2.45715062):0.9167143423,Aglaiocercus_coelestis:3.373864963):1.163458194,Taphrolesbia_griseiventris:4.537323157):5.761246962,Adelomyia_melanogenys:10.29857012):1.828164865):2.512523696,((Heliangelus_strophianus:7.294658016,(((Heliangelus_exortis:0.2101058845,Heliangelus_micraster:0.2101058845):3.62807229,Heliangelus_viola:3.838178175):0.7367790291,Heliangelus_amethysticollis:4.574957204):2.719700813):2.769473573,(Heliangelus_mavors:8.638567598,Heliangelus_regalis:8.638567598):1.425563992):4.57512709):0.6964390846,(Phlogophilus_hemileucurus:4.97839982,Phlogophilus_harterti:4.97839982):10.35729794):0.9738085268,((((Discosura_longicaudus:5.774199723,Discosura_letitiae:5.774199723):1.7388956,(Discosura_conversii:3.796734899,(Discosura_langsdorffi:0.6638536885,Discosura_popelairii:0.6638536885):3.132881211):3.716360424):2.754757074,(Lophornis_ornatus:7.071182192,(((Lophornis_chalybeus:4.96832403,(Lophornis_magnificus:4.710298344,Lophornis_delattrei:4.710298344):0.2580256865):1.558961347,(Lophornis_pavoninus:6.062409663,(Lophornis_gouldii:5.307128972,Lophornis_adorabilis:5.307128972):0.7552806912):0.4648757136):0.4058269266,(Lophornis_stictolophus:6.039392089,(Lophornis_helenae:5.21256604,Lophornis_brachylophus:5.212566041):0.8268260481):0.8937202149):0.1380698881):3.196670206):5.073835388,(Sephanoides_sephaniodes:4.126845261,Sephanoides_fernandensis:4.126845261):11.21484252):0.9678185052):3.227462958,(((((Ensifera_ensifera:14.5153396,(Pterophanes_cyanopterus:13.88400429,Loddigesia_mirabilis:13.88400429):0.6313353056):0.2209316398,(((Urosticte_ruficrissa:0.3681075641,Urosticte_benjamini:0.3681075641):7.792077923,Ocreatus_underwoodii:8.160185487):4.638586084,(Boissonneaua_flavescens:4.207519392,(Boissonneaua_jardini:3.568923765,Boissonneaua_matthewsii:3.568923765):0.6385956267):8.591252179):1.937499664):0.8706921632,(((Heliodoxa_xanthogonys:9.280765576,(Heliodoxa_branickii:3.108582523,Heliodoxa_gularis:3.108582523):6.172183054):3.805581543,(Heliodoxa_schreibersii:11.89737378,(Heliodoxa_aurescens:10.44418064,(((Heliodoxa_leadbeateri:4.147722122,Heliodoxa_jacula:4.147722122):2.20127379,Heliodoxa_imperatrix:6.348995912):0.5649286603,Heliodoxa_rubinoides:6.913924572):3.530256065):1.453193145):1.188973337):1.107443625,Urochroa_bougueri:14.19379074):1.413172653):0.2941827487,((((Eriocnemis_isabellae:8.154999303,Eriocnemis_alinae:8.154999303):1.514292321,Eriocnemis_derbyi:9.669291624):0.336048086,((Eriocnemis_luciani:3.81461575,Eriocnemis_cupreoventris:3.81461575):5.566375095,(((Eriocnemis_vestita:1.472111732,Eriocnemis_nigrivestis:1.472111732):6.883833005,((Eriocnemis_mosquera:7.179647141,Eriocnemis_mirabilis:7.179647141):1.163866091,Eriocnemis_godini:8.343513232):0.01243150481):0.3455367508,Eriocnemis_glaucopoides:8.701481488):0.6795093576):0.6243488651):3.318394821,(Haplophaedia_assimilis:3.860474247,(Haplophaedia_lugens:1.812903918,Haplophaedia_aureliae:1.812903918):2.047570329):9.463260285):2.577411615):0.7169927779,(((Clytolaema_rubricauda:14.18696818,Lafresnaya_lafresnayi:14.18696818):1.996561072,((Coeligena_torquata:7.778830401,(Coeligena_violifer:5.759890989,((Coeligena_phalerata:2.867945713,((Coeligena_bonapartei:0.6122121472,Coeligena_helianthea:0.6122121472):0.7441178998,(Coeligena_orina:0.8769471207,Coeligena_lutetiae:0.8769471207):0.4793829263):1.511615666):0.8003361302,Coeligena_iris:3.668281843):2.091609145):2.018939412):2.762590681,(Coeligena_coeligena:5.626109031,(Coeligena_prunellei:3.978846194,Coeligena_wilsoni:3.978846194):1.647262837):4.915312051):5.642108173):0.2125944493,(Aglaeactis_cupripennis:4.431473096,(Aglaeactis_castelnaudii:4.185503152,(Aglaeactis_aliciae:4.163805206,Aglaeactis_pamela:4.163805206):0.02169794581):0.2459699442):11.96465061):0.2220152199):2.918830325):1.214787484):3.866803796,(((((Colibri_coruscans:6.765349529,(Colibri_delphinae:5.853488002,Colibri_thalassinus:5.853488002):0.9118615269):1.639889488,Colibri_serrirostris:8.405239017):6.469093258,Schistes_geoffroyi:14.87433227):1.143853018,(Doryfera_johannae:7.465373188,Doryfera_ludovicae:7.465373188):8.552812105):7.086752018,((Androdon_aequatorialis:21.38094366,(((Augastes_lumachella:2.872562045,Augastes_scutatus:2.872562045):16.53682107,(Heliothryx_barroti:2.260143903,Heliothryx_auritus:2.260143903):17.14923921):1.411303967,(Heliactin_bilophus:7.74148993,(Calothorax_pulcher:2.929872543,Calothorax_lucifer:2.929872543):4.811617387):13.07919715):0.5602565774):0.8260177195,((Polytmus_guainumbi:8.321087816,(Polytmus_theresiae:6.22050461,Polytmus_milleri:6.22050461):2.100583206):6.444804572,(((((Anthracothorax_viridis:3.424051186,(Eulampis_holosericeus:1.140825783,Eulampis_jugularis:1.140825783):2.283225404):3.01268949,(Anthracothorax_mango:5.415455745,(Anthracothorax_nigricollis:4.430877215,(Anthracothorax_viridigula:1.678740496,(Anthracothorax_prevostii:0.2969258909,Anthracothorax_veraguensis:0.2969258909):1.381814605):2.752136719):0.9845785299):1.021284931):0.4968512971,Anthracothorax_dominicus:6.933591973):2.00001936,Chrysolampis_mosquitus:8.933611333):3.484368509,Avocettula_recurvirostris:12.41797984):2.347912546):7.441068992):0.8979759305):1.513623219):2.434307205,((Topaza_pyra:5.624271151,Topaza_pella:5.624271151):18.11991856,(Florisuga_fusca:7.041236066,Florisuga_mellivora:7.041236066):16.70295364):3.308678026):0.9478678012,((Eutoxeres_condamini:15.80631573,Eutoxeres_aquila:15.80631573):9.177315051,((((Anopetia_gounellei:6.6574049,Glaucis_aeneus:6.6574049):1.089091374,(Glaucis_dohrnii:4.771695374,(Ramphodon_naevius:3.03774358,Glaucis_hirsutus:3.03774358):1.733951795):2.9748009):3.573045931,(Threnetes_leucurus:8.046672063,(Threnetes_niger:5.90908118,Threnetes_ruckeri:5.90908118):2.137590884):3.272870142):5.544148556,(((((Phaethornis_koepckeae:8.45351817,Phaethornis_idaliae:8.45351817):0.08534902307,Phaethornis_philippii:8.538867193):0.2284477914,(Phaethornis_bourcieri:0.2268286158,Phaethornis_hispidus:0.2268286158):8.540486369):1.374642473,(Phaethornis_eurynome:9.003729042,((Phaethornis_pretrei:8.319850287,(Phaethornis_augusti:8.199909722,Phaethornis_nattereri:8.199909722):0.119940565):0.5789929547,Phaethornis_subochraceus:8.898843241):0.1048858007):1.138228416):0.963369213,((Phaethornis_syrmatophorus:9.87350181,(Phaethornis_longirostris:7.459770619,((Phaethornis_superciliosus:4.540010641,Phaethornis_malaris:4.540010641):1.655436732,(Phaethornis_yaruqui:5.212964553,Phaethornis_guy:5.212964553):0.9824828194):1.264323246):2.413731191):1.145102171,(((Phaethornis_rupurumii:9.456647393,Phaethornis_anthophilus:9.456647393):0.7283410986,Phaethornis_stuarti:10.18498849):0.251736814,(((Phaethornis_atrimentalis:1.815818858,Phaethornis_ruber:1.815818858):5.75389137,((Phaethornis_squalidus:7.289107543,Phaethornis_griseogularis:7.289107543):0.118596659,Phaethornis_striigularis:7.407704202):0.1620060258):0.4711471425,Phaethornis_longuemareus:8.040857371):2.395867935):0.5818786755):0.08672269023):5.758364091):8.119940021):3.017104754):34.31281378,(((((((Collocalia_troglodytes:23.71551551,(Collocalia_amelis:22.72218579,(Collocalia_linchi:10.41075787,Collocalia_esculenta:10.41075787):12.31142792):0.9933297184):1.671754594,(((((((Collocalia_rogersi:19.05743789,Collocalia_leucophaea:19.05743789):1.426848344,(Collocalia_maxima:8.55502271,Collocalia_brevirostris:8.555022711):11.92926353):1.628507518,((Collocalia_mearnsi:5.836265241,(Collocalia_vanikorensis:3.670323255,(Collocalia_bartschi:1.618510829,Collocalia_sawtelli:1.618510829):2.051812427):2.165941986):12.13545115,((((Schoutedenapus_myoptilus:3.878474135,Schoutedenapus_schoutedeni:3.878474135):13.96335121,(Collocalia_fuciphaga:2.581901325,Collocalia_salangana:2.581901325):15.25992402):0.04468924084,(Collocalia_francica:1.366352614,Collocalia_elaphra:1.366352614):16.52016197):0.0806971313,Collocalia_spodiopygia:17.96721172):0.004504678911):4.141077361):1.852109589,((Collocalia_germani:17.64823311,Collocalia_whiteheadi:17.64823311):4.548523474,(Collocalia_palawanensis:20.71042108,(Collocalia_terraereginae:17.63675134,Collocalia_nuditarsus:17.63675134):3.073669737):1.486335506):1.76814676):0.6647721555,((Collocalia_orientalis:19.38918522,Collocalia_vulcanorum:19.38918522):2.431615567,Collocalia_ocista:21.82080078):2.808874715):0.0168979558,Collocalia_papuensis:24.64657346):0.28367322,(((Hydrochous_gigas:19.95186484,Collocalia_pelewensis:19.95186484):1.871221181,Collocalia_infuscata:21.82308602):0.7329408085,Collocalia_unicolor:22.55602683):2.374219848):0.4570234308):0.01590110535,(Collocalia_inquieta:19.27379834,Collocalia_hirundinacea:19.27379834):6.129372867):4.697878756,((Aeronautes_saxatalis:12.45525338,(Aeronautes_andecolus:10.26516694,Aeronautes_montivagus:10.26516694):2.190086441):16.6600891,((((Panyptila_cayennensis:6.546823605,Panyptila_sanctihieronymi:6.546823605):16.24829706,((((((Apus_balstoni:10.65294421,Apus_sladeniae:10.65294421):1.567355926,Apus_unicolor:12.22030014):0.4769846759,Apus_barbatus:12.69728482):0.3643093512,Apus_toulsoni:13.06159417):0.6366053713,((Apus_horus:10.76640811,Apus_bradfieldi:10.76640811):2.759018565,((((Apus_affinis:1.459255543,Apus_nipalensis:1.459255543):8.606940063,Apus_batesi:10.06619561):2.594371399,(Apus_caffer:12.04905276,(Apus_alexandri:10.43638946,Apus_apus:10.43638946):1.612663302):0.6115142472):0.7751064751,(Apus_pacificus:13.02231728,((Apus_acuticauda:10.5668794,Apus_niansae:10.5668794):2.15551681,(Apus_berliozi:10.5773188,Apus_pallidus:10.5773188):2.14507741):0.2999210696):0.4133561985):0.08975319446):0.1727728636):2.47934397,(Tachymarptis_melba:5.849657736,Tachymarptis_aequatorialis:5.849657736):10.32788577):6.617577159):1.584630713,(Cypsiurus_balasiensis:12.78651245,Cypsiurus_parvus:12.78651245):11.59323893):1.910324785,(Tachornis_phoenicobia:9.772940606,(Tachornis_furcata:7.971694946,Tachornis_squamata:7.971694946):1.80124566):16.51713556):2.825266316):0.9857074856):1.930470254,((Hirundapus_cochinchinensis:13.52792974,Hirundapus_caudacutus:13.52792974):4.23866405,(Hirundapus_celebensis:13.21058567,Hirundapus_giganteus:13.21058567):4.556008121):14.26492643):2.314128413,((((Neafrapus_cassini:6.572030276,Neafrapus_boehmi:6.572030276):17.56346002,((Mearnsia_novaeguineae:5.984710927,Mearnsia_picina:5.984710927):14.8483103,(Telacanthura_melanopygia:5.911774871,Telacanthura_ussheri:5.911774871):14.92124636):3.30246907):2.301676943,((((((Chaetura_brachyura:13.57460299,Chaetura_vauxi:13.57460299):3.495651759,(Chaetura_pelagica:14.55615739,Chaetura_viridipennis:14.55615739):2.514097363):1.591276107,(Chaetura_chapmani:14.51230956,Chaetura_martinica:14.51230956):4.149221298):1.231907041,(Chaetura_fumosa:17.91567293,(Chaetura_meridionalis:14.90075165,Chaetura_spinicaudus:14.90075165):3.014921276):1.977764972):0.6927613282,(Chaetura_cinereiventris:16.71080114,Chaetura_egregia:16.71080114):3.875398084):4.622222867,(Zoonavena_thomensis:8.981750532,(Zoonavena_grandidieri:7.341511532,Zoonavena_sylvatica:7.341511532):1.640239):16.22667156):1.22874515):0.2080339732,(Rhaphidura_leucopygialis:6.522013907,Rhaphidura_sabini:6.522013907):20.12318731):7.700447417):10.70776309,((((Cypseloides_rothschildi:17.75252874,(Cypseloides_niger:14.48457746,Cypseloides_lemosi:14.48457746):3.267951283):1.175669397,Cypseloides_cherriei:18.92819814):1.158954265,(Cypseloides_fumigatus:18.49859271,((Cypseloides_senex:14.82953984,Cypseloides_cryptus:14.82953984):2.687418704,Cypseloides_storeri:17.51695854):0.9816341678):1.588559692):6.770318273,((Streptoprocne_zonaris:17.99337869,Streptoprocne_biscutata:17.99337869):6.241308788,((Streptoprocne_rutila:16.31005485,Streptoprocne_semicollaris:16.31005485):1.920593105,Streptoprocne_phelpsi:18.23064795):6.00403952):2.622783201):18.19594105):17.26013759):13.21059491):1.088102962,((((Caprimulgus_sericocaudatus:51.96773634,(Caprimulgus_enarratus:48.55182658,Caprimulgus_maculosus:48.55182658):3.415909754):0.5386106373,Caprimulgus_eximius:52.50634697):5.299964055,(((Eurostopodus_diabolicus:48.33836097,Eurostopodus_macrotis:48.33836097):6.219018776,Eurostopodus_archboldi:54.55737974):3.143521279,((((((Nyctiprogne_vielliardi:7.256128092,Nyctiprogne_leucopyga:7.256128092):26.54813136,Caprimulgus_heterurus:33.80425945):14.2448326,(((((Caprimulgus_celebensis:43.44060475,((Caprimulgus_longirostris:32.05447984,Caprimulgus_mahrattensis:32.05447984):7.295922436,(Caprimulgus_solala:32.50033148,(Eleothreptus_candicans:3.371180963,Eleothreptus_anomalus:3.371180963):29.12915051):6.8500708):4.090202474):0.002258284079,(Caprimulgus_parvulus:13.08704872,Caprimulgus_whitelyi:13.08704872):30.35581431):0.0006641646317,(Caprimulgus_maculicaudus:9.799331543,(Caprimulgus_cayennensis:7.389968397,(Hydropsalis_climacocerca:5.116622977,Hydropsalis_torquata:5.116622977):2.27334542):2.409363146):33.64419566):0.001485095625,(Uropsalis_segmentata:4.936518649,Uropsalis_lyra:4.936518649):38.50849365):2.143500155,(((Caprimulgus_anthonyi:32.21563272,Caprimulgus_meesi:32.21563272):0.2118048888,Nyctidromus_albicollis:32.42743761):0.3201252675,Caprimulgus_nigrescens:32.74756288):12.84094957):2.460579599):0.01021233127,(Lurocalis_semitorquatus:7.502056157,Lurocalis_rufiventris:7.502056157):40.55724822):6.680513756,(Macropsalis_forcipata:51.61519551,(((Siphonorhis_brewsteri:34.41534649,Caprimulgus_natalensis:34.41534649):8.690731273,(Caprimulgus_concretus:36.33818654,Caprimulgus_donaldsoni:36.33818654):6.767891228):7.776232075,((Nyctiphrynus_rosenbergi:15.8541508,((Nyctiphrynus_ocellatus:7.973987402,Nyctiphrynus_yucatanicus:7.973987401):3.104222324,Nyctiphrynus_mcleodii:11.07820973):4.775941074):30.43800598,((Caprimulgus_ruficollis:33.41601753,Phalaenoptilus_nuttallii:33.41601753):12.86659712,(((Caprimulgus_carolinensis:32.29383673,(Caprimulgus_atripennis:32.25661373,Caprimulgus_rufus:32.25661373):0.03722300681):0.1383395694,Caprimulgus_salvini:32.4321763):11.2040479,(((Caprimulgus_ridgwayi:33.42999164,Caprimulgus_noctitherus:33.42999164):7.348558431,Caprimulgus_clarus:40.77855007):0.02032581927,(Caprimulgus_saturatus:7.055956314,Caprimulgus_vociferus:7.055956314):33.74291957):2.837348315):2.646390453):0.009542117737):4.590153066):0.7328856667):3.124622628):2.012463512,(((((Chordeiles_rupestris:13.55934967,(Chordeiles_acutipennis:13.02412843,Chordeiles_gundlachii:13.02412843):0.535221239):2.881665001,Chordeiles_minor:16.44101467):3.0412278,Chordeiles_pusillus:19.48224247):1.031395485,Podager_nacunda:20.51363795):32.38532964,(((((((Caprimulgus_badius:36.37807062,Caprimulgus_pulchellus:36.37807062):6.353940084,(Caprimulgus_ruwenzorii:32.70804384,Caprimulgus_batesi:32.70804384):10.02396686):2.366811072,(Caprimulgus_cubanensis:31.66416443,Caprimulgus_indicus:31.66416443):13.43465735):2.038872792,((Caprimulgus_prigoginei:31.68200806,Caprimulgus_manillensis:31.68200806):0.3361819784,Caprimulgus_inornatus:32.01819003):15.11950454):3.269190254,(((Macrodipteryx_longipennis:6.692512119,Macrodipteryx_vexillarius:6.692512119):25.68847386,(((Caprimulgus_rufigena:0.3940538002,Caprimulgus_europaeus:0.3940538002):31.77267256,(Caprimulgus_centralasicus:32.14763293,Caprimulgus_fraenatus:32.14763293):0.01909343046):0.08332252867,(Caprimulgus_climacurus:4.548548089,Caprimulgus_fossii:4.548548089):27.7015008):0.1309370867):7.325125798,Caprimulgus_hirundinaceus:39.70611178):10.70077305):0.002477535723,Caprimulgus_macrurus:50.40936236):2.463394436,((((Caprimulgus_nigriscapularis:31.50391781,Caprimulgus_nubicus:31.50391781):0.07581186594,(Caprimulgus_poliocephalus:0.4033147788,Caprimulgus_pectoralis:0.4033147788):31.1764149):6.696528878,(Caprimulgus_aegyptius:31.15766262,(Caprimulgus_affinis:31.00709106,Caprimulgus_binotatus:31.00709106):0.1505715567):7.118595938):4.302286491,(Caprimulgus_stellatus:31.72055541,Caprimulgus_madagascariensis:31.72055541):10.85798964):10.29421
[truncated: 38,442 more chars]
