# Supplementary material for: Tempo and mode of morphological evolution are decoupled from latitude in birds
Source: PLoS Biol. 2021 Aug 24;19(8):e3001270. doi: 10.1371/journal.pbio.3001270 (PMC8384433; doi:10.1371/journal.pbio.3001270)
Supplement: S14 Data — PGLS, phylogenetic generalized least squares; PLMM, phylogenetic linear mixed model. (TXT) [file pbio.3001270.s047.txt]

(Tinamidae.0:108.713002,(((((Odontophoridae.0:29.56580207,Phasianidae.0:29.56580207):24.33941905,Cracidae.0:53.90522112):6.290801516,Megapodiidae.0:60.19602263):18.41225378,Anatidae.0:78.60827641):21.83850852,(((((Turnicidae.0:49.22501943,Glareolidae.0:49.22501943):8.632828703,Scolopacidae.0:57.85784813):7.101295031,(Charadriidae.0:44.1125482,Haematopodidae.0:44.1125482):20.84659496):17.48611057,((Falconidae.0:78.55719244,(((Psittacidae.1:36.0416263,Psittacidae.2:36.0416263):9.084542423,Psittacidae.3:45.12616873):32.25238925,(((Pittidae.0:42.02807667,Eurylaimidae.0:42.02807667):16.70630108,(((((Tyrannidae.1:22.52468718,Tyrannidae.2:22.52468718):7.07569778,((Tyrannidae.3:23.16139122,Tyrannidae.4:23.16139122):1.12094583,Tyrannidae.5:24.28233705):5.318047913):1.001295285,Pipridae.0:30.60168025):3.075991698,Cotingidae.0:33.67767194):18.75904666,((Thamnophilidae.1:17.84786709,Thamnophilidae.2:17.84786709):24.18800391,(((Furnariidae.2:17.57501338,Dendrocolaptidae.0:17.57501338):2.665823253,Furnariidae.3:20.24083664):14.19614742,(Rhinocryptidae.0:32.76347882,Formicariidae.0:32.76347882):1.673505236):7.598886944):10.40084761):6.297659142):8.242416196,(Ptilonorhynchidae.0:57.10441617,((Maluridae.0:45.71809156,Meliphagidae.0:45.71809156):7.758487099,((Melanocharitidae.0:46.78915769,((Pachycephalidae.0:36.84440968,(Vireonidae.0:31.96870527,(Oriolidae.0:30.34860638,((((Paradisaeidae.0:25.35420056,Monarchidae.0:25.35420056):1.16498071,Rhipiduridae.0:26.51918127):1.105163181,(Corvidae.0:25.97140659,Laniidae.0:25.97140659):1.65293786):1.650833922,Dicruridae.0:29.27517837):1.07342801):1.620098895):4.875704407):2.503396661,(((((Malaconotidae.0:30.0082712,(Vangidae.0:29.60262906,Platysteiridae.0:29.60262906):0.4056421437):1.078169948,(Cracticidae.0:23.94310973,Artamidae.0:23.94310973):7.143331418):1.015820919,Colluricinclidae.0:32.10226207):3.307973367,Campephagidae.0:35.41023543):1.894802515,Acanthizidae.0:37.30503795):2.042768394):7.441351351):3.722649033,(Petroicidae.0:47.23168329,(((Remizidae.0:36.46950219,Paridae.0:36.46950219):5.852037767,(Alaudidae.0:37.23897154,((((Aegithalidae.0:24.92867832,Sylviidae.1:24.92867832):5.515461724,Hirundinidae.0:30.44414005):3.004615163,(Pycnonotidae.0:32.28367306,(Cisticolidae.0:30.73650223,(Sylviidae.2:29.12253186,(((Timaliidae.1:16.92371796,Zosteropidae.0:16.92371796):0.9346925407,(Timaliidae.2:17.70062743,Timaliidae.3:17.70062743):0.1577830695):3.365471528,Timaliidae.4:21.22388203):7.898649833):1.613970366):1.547170833):1.165082148):2.005340634,Sylviidae.3:35.45409584):1.784875692):5.082568425):2.38307549,((((Mimidae.0:23.00676704,Sturnidae.0:23.00676704):6.435010457,(Turdidae.0:26.017159,((Muscicapidae.1:18.36162442,(Muscicapidae.2:18.31800987,Muscicapidae.3:18.31800987):0.04361455133):0.576956269,Muscicapidae.4:18.93858069):7.078578304):3.424618505):9.413157707,((Certhiidae.0:29.0001134,(Troglodytidae.0:24.52398263,Polioptilidae.0:24.52398263):4.476130768):3.640463945,Sittidae.0:32.64057735):6.214357862):4.928479045,(Chloropseidae.0:39.62339799,((Dicaeidae.0:32.23330618,Nectariniidae.0:32.23330618):7.29221726,((((Fringillidae.0:23.77800435,Thraupidae.1:23.77800435):3.607795746,((Parulidae.0:19.12162404,(Emberizidae.1:15.89427377,Icteridae.0:15.89427377):3.227350274):2.757171658,(((Emberizidae.2:12.77226957,Thraupidae.2:12.77226957):2.526469482,Thraupidae.3:15.29873905):3.793405485,Cardinalidae.0:19.09214454):2.786651166):5.507004391):3.212132214,Motacillidae.0:30.59793231):5.038141004,(((Ploceidae.0:18.44488907,Passeridae.0:18.44488907):3.192323496,(Estrildidae.0:19.6227965,Viduidae.0:19.6227965):2.014416067):11.07913387,Prunellidae.0:32.71634644):2.919726872):3.889450127):0.09787455667):4.160016258):0.9212011984):2.52706784):3.280123436):2.964771929):3.627837516):9.87237777):10.40176404):1.178634466):2.234553235,(((Tytonidae.0:63.93779709,Strigidae.0:63.93779709):14.27276145,(Trogonidae.0:74.24363449,(Bucerotidae.0:71.19756561,((Meropidae.0:61.54180283,(Coraciidae.0:60.53290961,(Alcedinidae.0:46.62534141,Momotidae.0:46.62534141):13.90756821):1.008893216):7.633978713,((Bucconidae.0:45.97894149,Galbulidae.0:45.97894149):14.70328432,(Ramphastidae.0:36.74723909,((Picidae.1:23.71503144,Picidae.2:23.71503144):7.911128052,Indicatoridae.0:31.62615949):5.121079599):23.93498672):8.493555732):2.021784068):3.046068882):3.966924047):1.254027655,(Accipitridae.1:41.35228558,(Accipitridae.2:34.04211559,Accipitridae.3:34.04211559):7.31016999):38.11230061):1.327159484):1.653508057):0.8257016944,(((Podargidae.0:75.52414422,((((Trochilidae.1:20.75175673,Trochilidae.2:20.75175673):3.866803796,Trochilidae.3:24.61856053):3.382175006,Trochilidae.4:28.00073554):34.31281378,Apodidae.0:62.31354931):13.21059491):1.088102962,Caprimulgidae.0:76.61224718):6.445461491,(Pteroclididae.0:77.17879424,((((Cuculidae.0:67.72137953,Otididae.0:67.72137953):2.229873164,(Rallidae.0:51.99957502,Gruidae.0:51.99957502):17.95167767):3.188440906,((Ciconiidae.0:66.14517731,((Threskiornithidae.0:59.81685617,Ardeidae.0:59.81685617):4.997326199,Phalacrocoracidae.0:64.81418237):1.330994946):4.176819158,Musophagidae.0:70.32199647):2.817697125):3.923110835,(((Columbidae.1:33.42575121,Columbidae.2:33.42575121):2.858573451,Columbidae.3:36.28432466):40.12294588,Podicipedidae.0:76.40727055):0.6555338874):0.1159898075):5.878914432):0.2132467573):17.1758295):8.266217051);
